# Supplementary material for: Genome-wide Association Study Identifies New Loci for Resistance to Leptosphaeria maculans in Canola
Source: Front Plant Sci. 2016 Oct 24;7:1513. doi: 10.3389/fpls.2016.01513 (PMC5075532; doi:10.3389/fpls.2016.01513)
Supplement: Supplementary file 1 [file Table_1.xlsx]

## Sheet: TRAIT DATA
Supplementary Table 1: Genetic variation for race-specific resistance to 12 single spore isolates of L. maculans in a diverse panel of 179 genotypes of Brassica under the glasshouse conditions. CS: Cotyledon lesion scores (0-9), MS: Internal infection of plants infected at cotyledon stage (0-100%) and IF-AS (internal infection with ascopsore shower test) . Genetic variation for resistance evaluat…
Genotype	D1-CS	D2-CS	D3-CS	D4-CS	D5-CS	D6-CS	D7-CS	D8-CS	D9-CS	D10-CS	06MGPP041-CS	04MGPS021-CS	D1-MS	D2-MS	D3-MS	D4-MS	D5-MS	D6-MS	D7-MS	D8-MS	D9-MS	D10-MS	06MGPP041-MS	04MGPS021-MS	IF-AS (ATRCOBBLER)	IF-AS (AV-GARNET)	IF-AS (CB-JARDEEHT)	IF-AS (MONOLA76TT)
International Blackleg Collection Network ID	IBCN13	IBCN15	IBCN16	IBCN17	IBCN18	IBCN75	IBCN76			PHW1223			IBCN13	IBCN15	IBCN16	IBCN17	IBCN18	IBCN75	IBCN76			PHW1223
06-6-3737	6.18786	6.50531	8.07252	7.16554	4.70681	6.96312	4.75831	3.26095	5.93539	7.24719	6.79167	6.88346	87.8095	67.7057	82.5312	76.2806	47.0367	96.4629	76.9976	63.5114	90.2008	81.94	98.8758	94.1614	67.5	100	90	79.1247
06-6-3792	5.04693	6.57383	6.52168	5.39587	3.65161	5.68552	3.0138	5.13924	4.00905	4.84643	1.50164	4.93992	45.6114	41.0839	33.3818	23.3542	26.9248	80.6968	16.7229	54.3797	36.7637	40.8853	44.2391	52	33.125	16.875	58.1236	78.7543
03-p74-11	4.73014	7.64693	7.12825	6.97101	1.83645	2.2852	2.11538	3.31914	4.75759	6.78956	7.06876	6.44876	81.4511	88.2372	78.9298	66.9041	20.5863	67.2758	52.1039	61.5818	86.0455	80.4115	55.2741	100	72.5	80	96.25	89.0035
03-p74-3	7.09733	6.61825	7.92047	6.13315	4.43146	6.81259	5.13531	3.12241	3.74461	7.37286	3.61212	7.19239	62.3909	97.4383	99.5008	80.5959	64.4783	95.4289	83.4878	88.7772	91.6859	89.5355	99.9533	98	85	96.25	100	100
03-p74-4	4.35658	7.23267	7.53319	6.02101	4.98977	4.88773	5.96143	3.57633	3.82171	6.55898	6.64583	6.3319	62.8127	81.8158	65.2767	56.7656	25.9747	74.6145	52.0413	41.6997	60.8053	70.1759	81.8964	83	47.5	46.875	66.9612	63.75
03-p74-6	3.6685	6.39403	6.92182	6.13768	3.95224	5.08706	4.58189	3.16177	4.9122	6.45495	1.33333	4.03853	48.0001	83.4277	73.6192	63.5708	41.78	92.1115	87.2307	52.0976	83.1216	83.2827	97.1282	77	83.75	67.6504	92.7845	67.3564
04-p34	4.52218	6.22997	6.02876	6.36174	2.95722	1.09184	2.47281	1.32368	5.72226	4.50019	6.9375	6.42428	70.0256	70.3617	69.3856	30.4476	30.2536	74.916	26.1597	33.1933	47.5562	73.6802	77.6026	95	57.5	36.537	75.4841	76.2383
05-P36 R	6.01541	6.04085	6.50517	6.07343	2.41156	2.72424	4.63223	3.20862	3.20039	5.41782	8.05454	5.58936	68.2776	73.5877	63.4109	33.2344	32.7782	54.3049	52.0553	51.9909	94.3266	77.2161	72.756	98	48.75	90	96.25	70
05-P71-11	5.59165	7.41336	7.36158	6.63768	3.65404	2.6985	2.85081	2.18301	5.96216	6.83988	7.29167	5.32535	38.1291	81.5199	69.4312	49.4041	38.174	39.4764	39.8601	38.6841	52.9455	78.1164	40.1515	53	17.5	97.5	70	78.75
06-P71-1	4.42361	6.55545	7.39604	5.63316	1.55074	3.58909	5.67902	3.30916	4.05674	6.27041	7	6.84301	88.8587	68.9726	63.741	54.9011	40.892	80.4188	65.7033	51.5291	91.6256	70.2526	99.5687	97	62.5	92.5	96.6667	78.75
06-P71-2	6.88668	7.0239	7.98452	6.35839	5.29257	6.12792	4.00517	4.99292	6.1862	7.15202	3.57538	6.2214	89.431	83.5877	69.7322	54.6297	54.9433	84.1524	77.3539	63.0395	83.8425	88.6099	97.5475	98	73.75	100	95.8233	47.5
44C73	6.13539	7.4629	7.96198	6.67935	4.9949	6.96086	4.82372	4.12674	5.14168	7.42862	4.70527	6.70653	93.6371	71.9123	60.552	38.5708	35.9514	93.6591	43.5747	36.6606	56.1963	48.8986	91.8987	93	28.75	60	100	50
44Y06	4.12904	5.40919	6.29069	4.01268	2.82512	3.85738	1.85182	2.11012	5.15319	6.45767	2.98712	3.45617	52.6919	40.7123	28.4992	31.0708	18.1802	61.6375	55.3567	45.5623	54.4381	44.3192	23.5986	32	13.125	68.125	83.75	51.25
45C05	5.43107	5.91511	4.39874	1.20423	1.8633	4.07462	4.30496	2.81682	3.27778	4.29516	2.34853	0.931898	29.4668	66.0877	7.57597	8.1015	14.1754	41.0247	60.515	15.6359	40.2504	26.143	41.5431	28	57.5	67.5	UN	9.375
45C75	5.6143	6.06695	7.55223	5.31672	3.20105	6.39326	4.56523	3.33909	5.95878	5.8803	3.70024	3.87054	36.6459	43.0877	24.8655	29.6297	16.2319	73.8323	34.5949	23.087	62.8132	53.9251	81.67	62	26.25	61.25	75	57.5
46C04	4.07326	6.03558	7.18997	4.83316	3.09388	4.88036	5.52649	3.30166	2.58668	6.74778	1.82219	4.40721	35.2706	36.0877	18.1675	15.7344	28.1973	60.137	57.1098	12.7348	48.1779	78.9644	73.6283	63	15	30	63.125	23.125
46C76	3.52026	6.00441	5.03462	6.96195	2.3809	5.70036	1.95337	1.29705	3.23543	5.00606	5.97917	3.19719	70.1785	40.2544	26.5111	41.988	27.9539	75.6279	26.5357	29.9791	76.6112	10.2415	89.2655	66.3619	UN	100	UN	50
46Y78	2.36264	5.17583	6.2515	3.34907	3.67829	3.31264	3.11759	3.74973	3.56211	3.18164	1	2.77933	29.3577	55.2544	33.5008	36.4348	28.7337	62.9098	64.7247	48.0292	52.7503	35.2801	72.5095	71	1.25	86.25	56.875	78.75
95*306-310.3.9	UN	UN	UN	UN	UN	UN	UN	UN	UN	UN	3.09129	UN	92.7785	93.6782	96.2801	91.7656	46.7297	87.9062	95.9982	72.9138	65.0202	92.825	98.7524	UN	57.5	78.2516	90	73.75
A 19890	4.824	7.30579	7.59608	6.8463	2.95077	5.53435	6.75552	3.32469	4.96576	6.59143	4.86514	4.9964	57.9567	99.4211	86.0529	92.4886	79.0169	97.6615	101.851	83.7462	89.1993	81.4531	97.3546	100	80	88.2516	88.1838	83.218
Ag-Comet	2.29803	1.94237	7.30065	UN	2.50252	2.33998	2.1386	1.56353	1.59006	3.09066	6.24204	0.521241	65.3396	46.2238	43.7042	7.01344	20.5393	55.0559	29.8938	53.9711	46.9664	65.0427	70.4864	69	26.25	25.2453	UN	32.8073
AG-Emblem	2.97493	UN	UN	UN	UN	UN	UN	UN	UN	UN	6.9375	0	84.1893	UN	UN	UN	UN	UN	UN	UN	UN	UN	UN	87.7899	45	84.375	98.75	57.5
Ag-Muster	UN	5.07863	7.07703	UN	3.39219	6.95894	4.1563	1.68663	UN	5.15086	0.882957	3.79112	UN	36.9458	36.2942	UN	31.2819	58.7153	30.1497	48.7881	UN	54.4278	85.8871	69.2502	UN	64.9217	40	50.625
AG-Outback	6.1533	6.70164	7.76599	3.30828	3.8177	6.20163	2.4478	2.60332	4.07479	4.33345	2.63296	4.27622	72.9288	89.7456	33.4992	46.2036	41.5141	69.0268	38.1283	48.5588	66.182	62.0364	78.608	92	46.25	55	72.5	48.75
Ag-Spectrum	6.8623	6.13123	6.49335	5.42973	3.02372	3.94909	4.827	3.25258	3.36774	6.08311	4.97917	5.13447	62.0512	30.436	4.49921	14.2617	25.9731	66.9349	31.3078	21.681	53.7463	60.3337	65.4634	79	32.5	27.5	56.875	35.625
ATR409	1.1907	1.96943	3.36489	3.51062	1.00526	1.62101	1.39424	2.39564	2.77519	2.22406	4.4817	3.19917	23.8892	21.9211	27.3341	6.08478	16.6745	43.6682	40.7817	52.3035	13.1075	34.3071	68.7703	48	19.0709	82.5	96.25	56.25
ATR-Banjo	2.4631	2.91648	7.8446	1.36361	1.43818	5.16055	2.96442	2.9711	4.02661	3.13639	UN	0.615183	58.3393	54.0017	39.0373	68.5809	45.7589	73.9654	65.9129	57.768	60.2312	79.868	80.7149	58	51.25	100	96.6667	60
ATR-Barra	3.97552	5.66778	7.22629	3.86755	2.84694	6.05858	4.91286	2.59132	5.16939	3.27952	7.875	1.69435	27.4514	51.0742	17.7898	9.54708	20.8835	65.7147	47.6388	26.1754	9.9969	11.6291	32.1016	6	5	35	45.1941	3.75
ATR-Beacon	5.93964	6.13103	5.51493	3.10827	3.70369	4.37655	2.43687	3.06919	4.29285	5.64699	7.92954	4.37969	69.04	46.0107	33.3494	35.2318	19.1457	53.0464	36.1918	41.3209	41.7018	54.7466	71.4817	66	10	70	90	43.75
ATR-Cobbler	3.89282	2.3082	4.9473	1.54989	2.68827	3.68046	3.37479	2.99969	1.81707	2.50983	6.19546	0.996463	43.9714	67.5276	34.919	42.7475	17.6094	69.8398	55.6962	74.5354	64.4619	55.0944	40.2134	59	22.5	58.75	83.75	48.75
ATR-EYRE	UN	UN	UN	UN	1.22981	UN	UN	UN	UN	UN	7.52083	UN	UN	UN	UN	UN	32.6645	UN	UN	UN	UN	UN	UN	UN	UN	UN	UN	UN
ATR-Hyden	5.3165	5.99558	6.74196	4.93348	2.44356	4.99372	3.02867	3.60336	4.12253	6.32653	3.40872	3.13661	39.1617	45.0709	20.363	17.6154	31.2193	54.2977	30.0337	33.3296	65.9056	40.2097	83.4138	50	19.5802	67.5	97.9241	47.5
ATR-Marlin	1.50152	2.76077	5.11368	4.83351	1.39565	0.834069	2.21404	2.85812	4.5678	1.53438	7.25	4.48369	38.5578	48.7204	30.4618	25.9323	16.5382	53.1642	28.1727	40.0491	16.021	42.2728	38.5324	38	20.625	19.375	91.25	77.5
ATR-Signal	2.76955	3.11682	6.60038	2.34995	1.79275	3.71741	4.09355	2.66165	3.11263	2.82455	8	0.495044	44.4266	63.9123	36.5523	35.3703	14.1589	55.2383	36.7575	31.5166	32.2505	19.3619	55.1522	38	40	27.5	21.1201	22.5
ATR-Stubby	2.50833	2.40663	6.61921	2.2459	1.90804	4.06306	2.85814	3.69248	4.05116	2.92778	1.08333	1.03331	54.5701	58.5877	36.0983	50.6015	35.0535	88.3585	67.7054	45.9588	100.34	64.192	81.3472	67	70	100	100	70.7474
ATR-Summitt	4.08398	5.47833	7.38011	5.11361	3.04275	5.26629	4.18214	2.23368	4.55488	5.01691	7.3955	1.88178	70.9084	73.7762	14.5954	41.0809	41.1761	64.9198	40.2454	38.3672	52.7031	38.8689	81.1076	36	5	51.25	69.375	46.25
Av-Jade	2.52391	5.45766	5.39218	2.05041	2.89952	5.5823	3.44467	4.1065	5.69022	4.80106	6.91667	3.05061	72.3962	55.9123	10.5936	19.8411	19.7102	65.447	32.0435	18.1819	21.5568	20.069	58.2907	33	15	22.5	35	2.5
Av-Opal	3.48393	5.91221	6.83143	2.95816	3.84754	6.11125	4.64382	2.91793	5.04514	4.92244	5.96629	3.95742	55.4292	24.4776	28.4519	24.0214	22.7539	60.2732	24.8305	27.8112	28.0275	0	75.9783	44	12.5	55	35.212	33.125
Av-Ruby	3.59571	5.61994	4.79419	1.95816	2.01018	5.34676	4.6579	2.60341	5.23837	4.75306	7.36704	1.01696	54.5163	46.9211	9.83412	12.4011	14.8462	28.9353	36.4587	10.6786	23.7192	17.7384	42.1917	13	16.25	15	28.125	37.5
Av-Sapphire	4.71491	5.67563	6.91802	2.65399	2.24314	4.03805	2.74359	2.78408	3.77128	2.15721	4.91667	1.31322	54.3128	69.4211	42.3341	10.5959	17.4556	76.0055	20.9923	33.4024	42.244	24.9242	66.6915	47	70	75	75	68.4291
Barossa	5.78515	5.98762	7.38961	3.2449	5.87371	5.98212	4.25603	4.02104	4.8064	6.34341	4.66667	5.38178	33.0618	54.3409	38.9506	24.1896	26.7346	83.7046	32.9007	24.3631	62.1049	51.1383	80.8933	92	41.25	77.5	70	72.5
BLN1990	UN	UN	UN	UN	UN	2.23436	UN	UN	UN	UN	UN	UN	UN	UN	UN	UN	UN	102.998	UN	UN	UN	UN	UN	UN	17.5	85	90	47.5
BLN2737*CO0203-1	5.23425	6.34994	7.88283	5.98013	2.96357	6.23489	3.01869	2.97622	3.00575	5.4762	UN	3.93066	32.014	52.4852	27.5008	43.5454	14.5471	87.8719	36.7671	34.8901	72.0824	56.1521	76.8195	60	23.125	73.75	46.4168	88.75
BLN2762	5.04156	UN	6.88864	2.86629	1.83593	UN	4.83661	UN	5.31631	UN	5.91667	1.19505	97.2034	UN	UN	38.3399	19.2128	UN	78.9822	UN	86.1422	UN	93.2329	32.7899	UN	UN	UN	UN
BLN2852-03W02	3.72105	6.09104	6.61271	2.80126	3.02727	4.64193	5.40839	2.78269	3.10221	4.13726	3.44546	2.59515	23.4988	45.4842	20.1676	30.9041	11.0064	73.4006	47.7615	28.6364	24.7679	11.6402	44.3752	46	30	67.5	62.5	43.4879
BLN3303*CR0302	3.69651	3.70916	7.05802	1.38639	2.4361	3.86424	5.25066	4.03008	3.91519	4.01249	7.82046	1.16216	40.5072	67.5514	18.331	28.0858	18.8617	69.8759	64.5626	21.4337	44.286	41.7131	73.3056	27	11.25	70	42.1592	46.875
BLN3343*CO0401	2.81894	4.19207	7.14399	2.87517	2.02955	5.70728	4.03527	2.71869	3.61188	4.14108	2.77543	2.1344	70.4997	54.6692	52.2492	24.2656	35.9639	74.1741	60.434	33.1765	44.6594	39.9684	85.0063	48	28.75	72.5	90	33.75
BLN3343*CO0402	2.27605	4.53769	6.62153	1.98662	2.46498	3.47559	3.63736	2.71163	3.52808	2.37668	1.60417	2.58297	49.7833	45.407	19.5467	44.6196	33.233	56.326	58.8495	27.7897	41.1592	36.6777	59.3206	46.5166	52.5	97.5	70	43.75
BLN3347	4.63883	5.73849	7.51339	2.21614	3.46003	5.75874	4.18524	3.58133	4.27684	4.76753	3.93317	2.73934	49.7241	54.6416	45.2463	48.7806	31.4349	87.2739	44.1526	36.0817	67.8816	55.7296	90.6158	82	33.2553	61.875	38.1482	50.3253
BLN3614	4.9076	6.0883	7.75841	3.45018	3.48856	5.88237	6.1435	3.432	5.14834	4.81255	UN	2.05537	75.8397	43.5849	21.3287	30.2374	20.6635	81.7792	74.8125	47.5824	49.6667	30.7504	73.487	36	17.5	71.25	51.25	55.1142
BravoTT	2.06876	4.22408	6.36685	2.10434	2.25632	4.28597	3.20928	2.58963	2.84013	3.33802	1.125	0.44946	55.0376	43.9123	17.971	43.4323	24.4271	66.1045	51.95	32.5624	40.5003	33.636	68.7558	36	50	68.75	51.5618	27.5
Carousel-10	1.70184	7.0162	4.30679	6.61994	2.70074	2.67755	3.99487	2.87011	5.70507	2.80101	3.84393	6.12935	0	50.9988	3.20248	5.96836	1.87188	12.6804	7.24413	12.4197	13.6187	12.9131	7.64625	54	13.75	40	57.5	18.125
CB Argyle	2.72026	3.73471	6.30622	6.09534	2.68117	2.46503	0.128877	4.28746	4.92272	1.73552	4.42579	1.01946	64.1377	42.97	53.1675	27.2626	17.8709	63.5342	8.01964	72.0526	57.8035	55.7676	86.0782	60	18.75	60	87.5	80.625
CB Boomer	0.902878	3.48845	7.06418	4.3191	4.71027	2.81099	2.85788	3.39979	4.95403	2.47196	5.50796	6.77697	61.4949	48.9123	67.6338	56.8985	45.3361	62.4147	32.9304	31.9127	47.4274	41.95	89.5387	100	73.75	62.5	81.25	75
CB Pilbara	2.15533	2.34832	6.8149	3.84472	3.1435	3.83384	UN	2.72936	2.20986	1.46656	7.25	5.88953	80.5209	52.0572	63.7477	42.2525	33.9056	66.9305	45.0642	55.4789	61.4931	28.9452	88.4401	94	42.5	91.25	88.75	43.9654
CB Tanami	3.18301	1.55099	6.82669	3.36232	3.22348	3.6556	1.91519	2.59561	3.82057	1.39429	1.16667	6.15068	88.3434	73.1403	50.0995	43.9292	32.0459	82.0018	67.4694	46.9974	54.0243	52.8901	70.5972	98	35	98.75	91.1379	87.5
CB Telfer	5.1907	4.55054	7.45173	3.40763	2.5903	5.42152	2.53728	3.42702	5.0385	5.52958	7.5	2.30807	44.8425	46.9211	47.3341	44.6297	18.1116	79.6313	64.3529	27.4289	68.5387	20.1154	85.48	75	49.375	85	56.25	53.0122
CB Trigold	5.92267	6.52092	7.54558	4.04924	3.12157	6.61703	4.57842	2.07741	5.28426	6.10019	6.3146	1.69283	87.5729	81.9211	57.8179	42.2626	26.2194	97.187	79.447	39.8825	79.7186	32.6137	96.9909	49	51.25	70.625	85.2298	55.9377
CB Trilogy	1.87452	4.20898	8.12544	7.09995	3.3444	4.45042	4.54043	2.88799	5.26143	2.15554	4.6698	2.52595	35.3892	44.4111	46.2084	71.2036	12.7077	57.5231	33.0756	42.2231	30.8869	52.011	80.9957	44	28.75	86.25	77.5	40
Cescaljarni repka	6.09363	6.86142	7.55456	6.64566	4.82719	6.11626	4.55212	4.38035	6.99907	7.19105	7.5	6.8934	53.1969	94.4211	74.8653	85.7344	26.1414	99.9379	62.6929	76.3343	99.5756	85.7962	100.025	100	55	100	91.25	60
Charlton	4.76504	5.81344	7.10942	3.94565	2.88577	3.91515	5.9754	4.5353	4.07821	5.11374	6.97917	1.3891	47.7279	66.0877	13.4649	22.2626	29.1614	47.782	49.3243	41.8054	49.8781	54.6569	64.4447	41	71.5829	60	83.75	68.75
Chon nam	6.99336	7.35692	6.9771	6.46244	4.88102	6.56096	5.98743	2.88346	5.29311	7.22	5.7625	7.40779	89.7775	96.4123	86.9777	84.3985	82.3832	101.696	96.3091	86.7721	100.028	96.1894	98.6255	100	91.25	93.75	100	95
Ding110	4.96511	6.98516	6.98223	6.91684	5.61728	4.69034	4.98432	3.722	4.16975	6.09437	6.52083	5.8281	66.672	83.0789	84.1353	71.7656	37.0157	95.7057	86.1018	50.8071	83.178	95.8058	98.4493	100	45	96.25	86.25	95
Ding474	6.33402	7.08104	7.53837	6.30023	4.24439	6.36228	6.02931	3.09711	3.87305	5.49165	5.77083	6.37087	87.2689	101.088	89.5008	79.9011	65.7629	96.8744	99.5125	91.2455	83.6622	99.8517	99.8082	100	56.25	98.75	98.75	93.75
Drakkar	2.84166	6.06412	6.66878	6.14696	3.24053	3.92535	4.78213	2.40306	4.14197	6.74241	7.91667	5.82679	62.3536	77.0301	91.2454	73.7194	29.3411	95.3003	84.2163	62.8408	78.3471	80.5243	85.0191	100	58.75	95	UN	76.25
Dunkeld	3.92173	6.24855	6.67965	1.34922	2.4282	6.29476	4.99754	3.51786	4.16361	4.6473	5.21506	1.87097	62.9245	78.0789	39.2037	25.5372	41.0543	70.2576	78.3225	42.9989	54.954	48.5531	70.381	39	30	58.75	100	43.75
Eureka	3.74944	5.94033	7.44256	6.37388	4.9065	5.98002	3.50864	2.96735	5.13976	7.24165	6.85417	4.2128	65.9147	67.0572	45.9231	47.114	36.8591	71.5417	48.7879	45.9664	70.639	44.262	88.4186	57	30	85	97.5	68.75
Expander	6.89588	6.21046	6.44827	6.16161	3.38712	6.17415	3.74894	3.735	4.05018	5.80304	4.7659	5.57414	20.1371	86.3998	49.4951	37.8144	35.7227	51.8504	17.2709	65.9623	68.171	84.0257	85.873	80	29.375	35	75	57.5
Fan023	4.53699	7.04486	7.39956	6.87612	4.90052	5.59267	6.03049	3.43786	3.38106	6.98813	5.925	6.3605	82.8225	98.7762	87.4071	80.386	55.3517	99.7958	91.1946	83.508	94.6323	97.6463	100.53	100	77.5	95	98.75	100
Fan028	5.2264	UN	7.29296	7.35135	1.03519	5.63864	0	2.65156	UN	UN	4.09467	6.60187	91.3871	UN	95.4578	83.8924	89.5748	88.8114	82.8702	79.3147	90.1167	UN	UN	99.3439	UN	UN	UN	UN
Fan168	4.79021	7.03768	8.39381	7.04612	5.09705	5.78342	4.27896	3.9804	3.70058	7.24636	7.01288	6.26613	57.8523	84.0149	87.4452	91.7426	57.2504	88.9845	90.7918	72.9119	76.1602	63.4616	85.2615	99	61.25	100	87.5	57.5
Fan189	6.21108	6.81641	7.41259	6.69538	4.11118	6.42408	6.26295	3.80257	5.98923	6.35311	6.91667	6.15871	72.4369	88.5877	68.5008	69.8589	34.9764	99.0167	92.4315	68.8155	89.254	71.3996	96.7299	93	38.75	92.5	86.0777	85.4602
FlindersTTC	5.43196	6.29901	7.60311	2.73339	1.95529	6.15969	5.03328	2.94729	4.6031	5.68481	4.6862	1.07921	28.5892	48.5877	24.0008	22.963	14.3628	58.8119	40.6552	37.0221	43.5599	31.976	40.992	26	13.75	38.75	60.625	81.25
GASGOTT	5.34692	5.8842	5.97446	5.32065	5.05441	4.82215	6.73242	3.30701	5.02444	5.02204	6.35124	5.57376	79.8387	93.5877	98.1263	80.5959	70.5096	94.5105	83.8119	84.2842	95.7477	97.4316	98.8147	100	76.25	98.75	100	76.25
Georgie	UN	UN	UN	UN	UN	2.86681	UN	UN	UN	UN	7.25	UN	UN	UN	UN	UN	UN	81.5938	UN	UN	UN	UN	UN	UN	UN	UN	UN	UN
Grouse	4.0249	5.64447	6.14409	5.78656	2.20408	4.22287	3.75113	3.199	4.19626	5.11028	6.28606	5.0566	53.4346	52.2696	31.5008	31.4292	27.975	71.6039	44.2685	38.3485	53.8003	46.4246	90.8193	64	22.5	76.25	87.5449	61.25
GSC 5	6.70577	6.47882	7.23907	6.73451	3.08899	5.32118	4.73918	3.8116	3.92047	6.27468	5.9375	6.35854	87.0945	97.2456	76.8325	87.6691	50.3847	94.5175	97.063	68.1643	82.4339	77.913	98.8166	100	63.75	96.25	100	73.75
HurricaneTT	3.82196	5.72816	5.05532	1.42935	3.23405	5.31213	3.92443	3.65774	4.44055	4.1944	3.10417	0.966225	40.765	31.2031	24.5472	11.9041	15.8312	89.9638	32.0831	18.8425	19.295	18.5388	41.1272	18	21.25	54.251	31.875	16.875
Hyola50	0.945826	1.33376	2.87625	1.01661	2.83429	1.95479	2.28493	2.57658	1.54887	1.6179	UN	1.16516	12.4235	0	0	2.87031	3.05281	16.9634	8.14578	6.9268	2.39771	0	0	0	0	55	26.2472	13.75
Hyola60	1.17788	3.95664	5.67542	5.96241	1.82998	1.99167	0.886429	3.46398	4.06022	2.63738	7.48712	6.24618	26.0273	35.4428	48.7523	34.5471	20.8659	21.0071	37.532	61.9622	27.1794	42.0204	43.8975	75	27.0499	62.8689	54.3285	84.7128
Hyola61	4.26396	7.1732	7.79034	3.23135	4.6787	6.40887	5.94498	3.87454	5.06954	6.72971	7.72121	3.56589	68.5206	78.8155	26.4872	48.4163	35.4104	64.4112	76.475	43.8984	59.7546	45.4703	89.0035	46	53.75	88.75	78.75	80
Hyola76	1.09964	1.79142	0.77447	0.995895	3.24354	1.56507	1.20258	2.56032	1.40132	1.14271	5.54394	1.05263	3.54079	1.08773	1.50079	0.601505	0	0.0205427	11.0177	3.74361	0.228217	0	30.4338	0	8.75	48.75	27.1307	19.375
Iwao natane	6.34539	6.65985	7.05349	6.77899	6.25808	7.01825	UN	4.36207	6.84394	6.37028	8.02083	6.90185	15.5422	67.0877	25.5716	40.4691	18.3441	75.1019	22.8079	29.6044	56.2031	65.021	82.3674	77	26.875	48.2705	43.125	30.2872
Karoo	6.4983	6.71171	7.29515	4.22958	4.35858	6.78011	5.35769	3.49449	5.10793	6.72746	2.65871	1.43791	67.7517	76.202	57.081	51.4871	61.6028	86.9156	79.8123	61.6466	76.6069	79.8143	80.609	59.8399	41.875	72.5	88.7773	63.75
Lantern	5.32543	5.9149	6.9688	1.51861	2.80062	5.3577	5.4523	3.12933	4.27571	5.29626	8.00191	1.31505	33.2246	54.4211	24.345	23.0301	19.4983	75.9437	44.5351	45.8806	66.7323	37.5674	72.1766	18	21.25	88.75	90	50
Lisora	6.62691	6.91689	6.87304	4.89601	3.90147	6.89901	6.2879	2.77354	4.019	4.89686	8.02083	5.35874	63.4785	98.9123	98.2942	98.4323	79.658	100.659	101.271	86.4788	96.2744	96.9819	98.4946	100	100	95	100	98.75
Major	5.9853	6.36138	6.83007	7.18797	4.40193	6.33664	6.79283	3.27675	5.94685	7.41792	4.15871	6.96082	31.1602	50.1827	61.9494	19.537	33.6533	76.6217	48.2141	48.856	59.032	41.9367	90.6035	72	66.25	90	85	80
Maluka	3.75995	7.03171	7.24704	6.01428	5.61084	5.80912	3.43941	3.54273	5.05365	6.96365	7.20539	6.31603	68.9417	82.8393	69.7488	63.6478	31.4033	92.034	51.3289	56.7263	78.9046	74.2607	87.809	95	57.5	85.3236	78.75	60
Marnoo	6.9539	7.76001	7.86605	6.99494	5.76189	6.7391	7.51128	3.58016	5.63068	6.46571	1.11704	6.3324	79.7106	97.8905	97.081	87.8144	66.7941	95.6381	94.9572	69.9664	89.9321	98.2087	99.091	100	91.25	92.5	98.6078	71.25
Monty	6.23608	7.02549	7.27342	4.05831	3.39474	5.61146	6.36445	5.21841	4.51407	6.83843	6.875	3.71988	64.3462	73.5877	47.3341	36.4348	32.2945	94.2696	69.5325	61.3096	77.1589	51.1417	100.005	84	37.5	86.25	98.4024	59.375
Mutu-98-1	UN	UN	UN	UN	UN	UN	UN	UN	UN	UN	5.92018	UN	UN	UN	UN	UN	UN	UN	UN	UN	UN	UN	UN	UN	56.25	66.25	88.75	82.5
Mystic	6.66768	7.22902	6.58797	3.59995	3.15693	6.446	5.76741	3.16886	3.83902	5.16952	UN	2.24919	40.2345	43.0789	36.441	28.7036	12.2938	74.276	68.2679	31.3754	63.1801	55.2584	68.8304	26	28.75	65	90	55
N001-28-246-5-4	UN	UN	UN	UN	UN	UN	UN	UN	UN	UN	7.5	UN	UN	UN	UN	UN	UN	UN	UN	UN	UN	UN	UN	UN	38.75	60.625	93.75	70
Nindoo	3.97007	5.98668	7.25531	3.98386	3.19369	6.30094	4.77161	4.70315	5.45476	6.44843	7.25	3.58627	82.8203	76.9211	39.5008	33.9211	41.2379	86.3418	60.7978	46.004	62.7411	44.086	93.6166	66	60	88.75	91.6466	63.125
Norin 22	6.23488	5.30147	6.31523	6.37483	3.51799	5.40123	4.39852	3.07693	6.39934	5.23941	3.84975	6.59233	2.9198	11.0877	2.24749	20.7344	2.9315	49.1143	5.15347	13.3978	21.2256	7.2039	17.8257	57	23.125	55	59.1667	23.75
Oscar	4.06411	5.06594	6.79009	3.77101	5.7256	5.05962	2.10392	4.10172	4.41444	6.69045	7	5.84405	41.5882	63.0353	25.1659	25.9323	41.8969	70.5315	33.3481	31.8098	49.6542	27.4267	89.5864	86	21.25	50	88.75	28.125
P3083	5.80401	7.37691	6.92951	4.4551	2.85533	6.02673	5.34278	2.82303	2.94302	7.08877	7.81704	4.98357	55.318	87.8905	76.8803	91.1478	20.9811	90.5624	76.1991	56.5024	68.5225	93.8183	90.9388	99	63.75	95	100	98.4291
P617	4.44947	7.23187	7.20944	5.92519	3.93753	5.43985	5.29876	3.04147	4.30616	6.49955	7.34129	5.97074	52.4618	64.4211	75.8127	43.7964	16.0232	79.231	76.0886	43.5248	52.838	64.6939	51.4505	71	53.125	47.5	48.6078	62.5
P624	5.48319	6.88167	6.58808	6.82957	3.45197	5.35352	6.16799	2.63252	6.35966	6.06287	3.81512	6.76061	60.1698	63.8915	45.4144	39.5263	27.6875	87.7421	83.7697	25.271	66.5789	64.6414	91.4861	100	8.75	75	67.5	81.25
Purler	UN	6.01073	7.66729	2.17935	2.19584	5.3185	3.45728	2.77278	4.3717	4.23283	6.45833	0.566123	UN	60.0688	17.6128	47.7374	34.8514	95.7501	59.4226	43.5773	72.8742	48.2243	59.3974	54	UN	UN	UN	UN
Qu1104	5.45329	7.0549	7.21769	6.36361	3.90281	6.34526	5.28681	3.60238	4.13631	7.25457	6.04167	5.65054	66.9534	83.7416	85.419	80.2475	26.204	87.166	90.5471	55.6815	85.3054	90.7128	90.9357	88	95	100	91.6966	83.9654
Rainbow	5.20781	6.58116	7.05984	4.61584	4.72093	5.6954	3.57861	2.94176	4.15762	6.00019	7.54798	4.18588	74.8503	71.4123	34.7492	40.2318	28.5474	66.7178	60.8276	25.0224	63.5983	43.67	76.2362	59	18.75	36.25	71.25	45
Range	4.49172	6.56331	7.4233	6.02505	2.74702	6.06085	3.16146	4.28009	5.33073	5.73047	4.97222	5.81135	40.5919	72.7544	19.4738	37.1297	31.644	87.1401	61.5469	44.0551	49.6339	51.1087	82.3557	79	48.75	95	97.5	67.5
Ripper	2.43179	UN	5.10641	UN	UN	6.84193	UN	UN	3.44933	UN	UN	1.87625	42.6631	UN	33.642	UN	UN	101.912	UN	UN	72.3267	UN	48.2249	43.4064	UN	UN	UN	UN
Rivette	5.05573	6.91068	4.85731	1.9292	2.49936	5.24007	2.85252	1.64378	1.83136	7.05731	7.75	2.99243	76.2575	54.6644	25.0618	36.323	27.885	78.3391	48.564	45.3859	47.0847	75.0293	90.5931	51.4605	UN	80	UN	34.6399
RocketCL	2.4582	3.69832	5.13935	2.19182	1.89547	5.89613	3.01668	2.99398	3.84326	3.65593	6.38788	0.9071	UN	41.2968	13.1082	28.0344	9.20868	47.1324	26.4276	27.7041	14.0844	23.2198	34.8279	21.961	31.25	53.125	90	52.5
RottnestTTC	4.02566	6.26517	4.62717	2.49888	2.47331	5.2077	3.06729	3.4596	3.17419	2.73728	6.21747	1.63875	37.4722	68.7238	22.081	43.7806	18.8502	69.4869	49.7777	44.2971	39.2885	48.2136	34.0487	34	21.25	95	81.25	48.1704
ROY31-99P1	1.96966	3.83975	6.46767	2.29776	2.30162	3.97441	4.24852	1.67211	0.758179	1.05472	6.67462	2.20322	54.2091	57.3377	97.5438	24.1768	33.7942	91.7487	52.3941	53.0385	62.9813	33.3997	97.162	82.6128	7.5	52.5	55.625	56.25
ROY33-99P1	3.38813	5.59686	5.98283	3.20946	2.61463	3.77264	4.07325	2.97861	5.68681	4.16351	7.88788	2.37108	55.0656	92.1095	34.98	29.5527	33.0145	59.1509	40.6299	43.3883	71.0806	68.0587	83.2039	63	45.625	91.25	73.75	35
ROY33-99P2	2.74914	4.7906	5.27768	1.55305	2.3462	4.51246	4.92509	2.44498	5.21377	4.26682	5.89583	2.57805	49.5816	90.3661	59.036	39.7525	25.975	68.5243	36.7986	30.5338	77.5747	17.6544	66.7106	39	45	69.375	61.25	39.0796
ROY33-99P3	3.89495	3.68915	4.47404	4.82602	2.39629	1.49909	2.2931	1.41872	2.66675	2.34193	6.27083	1.11218	62.9614	70.0884	53.4992	80.2694	41.8312	45.6745	70.9018	51.2853	79.8309	25.0332	70.4687	38	45	61.25	35	53.125
ROY33-99P4	2.63793	5.92682	3.71048	2.9949	1.89726	2.89842	3.8039	2.78674	5.08299	3.94984	UN	0.966293	43.8786	91.1357	51.5008	25.1424	18.9911	51.089	34.1253	51.5471	72.0493	69.1719	80.2203	46.7345	13.125	62.5	49.2448	33.125
ROY33-99P5	3.30862	4.76525	5.53444	2.77633	3.49679	4.32464	2.81065	1.60553	4.22552	3.07405	7.02083	4.13782	17.9093	67.4925	69.6954	25.6154	31.3184	88.7905	71.1258	46.6083	68.7195	29.5541	83.9855	66.9685	50.625	100	98.75	89.7509
ROY33-99P6	4.91144	7.59563	6.65382	4.80162	2.9718	6.61867	UN	2.3446	4.36485	5.55981	5.875	2.25763	44.7748	85.2544	33.1675	35.463	24.1094	63.687	47.7071	42.239	81.2505	70.7113	95.8141	52	33.75	87.5	98.75	75.625
ROY33-99P7	4.71842	4.59882	4.41255	2.28756	2.20797	3.61446	2.33563	2.09686	4.59873	3.35041	UN	1.91279	27.1829	86.9211	39.8341	8.93484	27.9612	49.5531	56.9008	52.6533	51.4314	44.0896	95.3632	60.1888	42.5	74.375	88.75	68.75
ROY33-99P8	1.64387	4.75687	4.95124	1.98792	1.90258	4.78939	4.61393	3.90807	3.88858	3.9695	4.87223	0.879659	12.1632	73.0789	45.0005	30.7246	23.9054	67.4991	76.557	42.5113	72.2481	61.4589	68.6056	36	34.375	83.75	93.75	53.0761
ROY97003	3.38562	5.29025	5.33571	UN	2.17289	2.22632	3.49354	2.47053	5.34113	5.85644	7.22121	1.74479	98.1554	70.1592	23.4715	UN	34.4234	91.2231	66.7123	55.0746	87.0106	89.2923	97.09	81.25	92.5	98.6587	89.7456	95
ROY97015	3.10793	4.90816	5.80568	2.8727	2.38419	2.42442	2.59493	2.95089	2.14705	3.06742	6.91667	3.40168	32.2315	96.4123	64.2328	58.4193	37.0897	80.7053	88.0082	70.9168	80.8249	86.0628	78.0308	93.7012	UN	UN	UN	UN
ROY97017	3.97084	6.04149	6.66492	3.98326	2.21137	4.55178	4.45474	2.96363	3.17924	4.92437	4.07663	2.8567	60.373	71.2762	68.3024	74.5901	38.8883	88.3984	91.6225	44.6218	81.0532	77.2431	92.6417	78	56.25	95	81.25	33.75
ROY97018	4.53898	6.73183	3.27279	3.86347	3.08984	4.97118	3.60487	3.45529	2.9929	3.65065	5.74659	1.43608	70.0526	85.9123	53.3914	69.5891	39.8761	98.3435	83.1475	57.5762	59.6581	57.5523	89.8127	68	43.75	87.5	87.5	67.5
ROY97019	3.55039	6.8504	7.05163	4.81684	3.36928	4.34306	6.28117	3.1959	5.72055	4.89074	7.88296	3.62526	61.982	91.4123	64.8211	49.4995	39.2341	92.1764	92.9849	53.4195	84.2189	67.9942	98.6543	57	72.5	93.75	98.75	89.4256
ROY97020	6.50926	6.46468	7.35341	1.69695	2.1095	5.86703	6.06342	3.10884	4.97363	4.99985	6.0625	1.79509	90.9593	72.6738	64.5856	32.7475	35.3688	98.2397	99.9307	48.6798	71.1196	43.5065	93.3186	69	50	95	95.8233	74.7993
ROY97021	2.17329	5.48555	3.92627	4.61632	3.24979	5.24842	2.39224	2.65352	2.67391	3.16483	7.36212	2.72927	32.4428	81.1195	75.3093	69.5365	44.7345	71.6681	54.4454	56.5487	52.9706	69.5898	57.1187	97	42.5	96.25	87.5	68.75
ROY97033	2.52694	5.84056	4.70128	2.18434	1.50885	2.80787	2.80674	2.64695	2.82378	6.39429	5.17954	1.34742	41.1093	87.306	78.2347	18.6356	30.9455	64.6564	81.4125	27.3956	77.4722	101.499	79.7692	75.3472	58.75	85	100	33.75
ROY97056	4.81475	4.28689	6.13867	2.07923	1.98867	2.87799	3.89117	2.07745	3.45981	3.93186	6.77083	0.60646	57.6415	71.5334	31.1662	3.51817	18.0918	86.5079	76.9466	50.7991	74.9093	30.5126	92.1374	24	26.25	100	83.7528	26.7474
ROY97073	3.94791	4.82594	3.18191	4.72151	2.2992	3.87987	3.2568	1.39169	4.61802	3.41343	1.54167	1.39693	38.3119	85.2544	54.8341	24.8265	26.485	69.2127	80.3162	58.2202	96.4777	80.8029	78.7116	59	46.25	82.5	91.25	73.75
ROY97096	2.53568	6.41027	4.4791	1.35135	1.54832	3.14681	2.89461	2.58842	3.68638	4.00516	6.95038	0.914639	54.8762	75.5273	22.8845	8.89241	27.3369	67.7297	76.8431	51.7072	58.4066	37.0192	59.0711	42	56.25	80	78.75	68.75
ROY97125	5.78036	7.08942	6.8083	3.85711	1.8502	4.03495	4.39307	3.34325	5.54613	5.55204	4.79167	0.878794	12.3865	48.4311	12.3341	0.231189	4.99153	28.8702	7.71709	13.655	42.4105	37.0384	16.8487	12	36.25	86.25	60	49.375
ROY98279	4.56038	7.50501	5.34091	1.18328	2.49697	3.67464	3.90285	1.92922	3.70495	4.47425	7.80527	1.05256	70.436	86.5599	70.042	12.8703	21.8537	38.3647	75.5524	48.6415	89.4148	66.4035	90.1511	32	83.75	97.5	95	96.6145
ROY98330	4.30197	5.66895	7.44288	3.15539	2.9755	4.33138	3.59339	2.14509	4.52973	5.71182	7.01243	3.76346	59.2594	75.135	25.7576	51.5471	30.6663	70.1087	68.7927	52.4534	68.8324	75.3817	96.1843	75	41.875	97.5	94.5856	61.25
RSO94-67 (98-18)	4.87234	5.8412	6.31874	2.38768	2.458	3.81371	3.12394	2.30654	3.22469	4.79628	6.79167	1.44673	94.2922	69.7058	34.3325	38.5708	33.8953	88.3377	97.8206	56.845	58.3985	56.1693	90.4588	47	27.5	78.75	91.25	67.6815
SARDI604	6.17871	5.00336	7.40942	4.41827	3.20494	5.94732	3.55093	2.63675	5.2557	3.97265	8.02083	3.57459	69.9971	64.9123	54.3466	57.7938	43.1381	84.0688	60.5732	42.4205	87.633	60.7157	92.4008	82	30	92.5	90.2544	53.7163
SARDI607	4.79416	5.75368	7.30879	2.47646	3.41964	6.7257	2.15351	2.78552	5.5089	4.76321	7.00306	3.73248	69.6766	32.9428	11.2523	7.88041	16.1483	72.3388	44.0211	24.2982	48.4051	25.2231	76.2332	33	13.75	33.75	56.8407	43.75
Scoop	3.82987	6.3687	7.7205	3.51673	3.29454	6.74012	5.84241	2.75199	5.79415	5.22377	7.02083	1.23002	82.4139	52.249	50.4595	40.2682	37.3317	91.75	64.4946	27.2594	58.5634	42.2325	95.9936	50	50	66.875	98.75	38.75
Shiralee	6.56529	6.9095	7.37018	6.65005	5.37504	5.90766	3.07545	3.99735	6.20048	5.53389	7.5	6.35858	61.175	78.5877	35.459	50.463	33.8838	88.36	59.1697	45.5486	67.8193	36.652	98.2282	96	53.75	85	100	63.75
Skipton	3.7547	3.11992	7.64707	2.41779	3.5429	3.31863	5.68498	2.71335	1.63309	2.30732	7.8125	0.415298	42.7296	57.1231	21.8232	21.2194	11.3315	48.2365	40.6018	22.3175	23.2527	36.0075	60.449	49	78.3333	85	95	49.0796
StormTT	5.0636	5.29307	5.90191	3.20088	2.77848	5.08802	3.59834	3.88421	3.48745	4.15496	2.41006	1.25352	58.173	31.8691	19.5856	15.3804	8.04666	40.0829	71.132	19.0574	29.4464	19.7831	66.2678	7.08296	16.25	35.625	66.25	29.4637
Surpass400	2.33871	3.32506	5.27288	5.61232	2.24632	2.16531	0.908043	3.32671	4.18961	1.48839	7.20833	6.02293	35.7978	33.5877	20.6675	21.4292	14.7659	43.1215	32.7697	62.07	28.3368	15.296	47.3912	86	73.75	48.1681	46.875	95
Surpass402CL	0.803587	1.70001	3.95975	6.09472	1.41339	1.32896	0.478121	4.3083	3.59108	1.44496	6.29167	5.92648	62.3929	68.7238	24.081	26.4191	14.6617	68.8769	80.5659	62.2328	33.4694	54.6773	59.3938	88	100	UN	100	UN
Surpass404CL	1.77869	2.13531	5.15011	6.56362	2.21604	1.01708	1.08439	2.17807	1.66191	1.15683	7.5	6.86534	60.1987	43.0063	19.919	16.2194	6.01435	14.9471	52.8094	31.1	5.9514	18.4528	28.7718	83	UN	UN	UN	UN
Surpass501TT	0.565307	3.36193	5.55206	5.33744	3.10854	1.91278	0.995063	4.60794	3.65095	0.471596	7.40963	4.92533	38.6036	30.9123	14.8391	42.7318	34.1658	81.2692	29.9226	84.9793	36.5455	43.6035	66.8706	67	23.75	56.25	93.75	75
Surpass603CL	0.587691	1.6978	4.12676	5.88328	2.29902	1.39002	1.6364	2.97689	4.08242	1.64167	7.41667	4.97618	40.8058	32.261	21.8325	49.3373	22.4814	45.8248	62.0133	74.9435	12.1323	54.2997	53.6339	67	43.75	45.625	90	86.25
Tarcoola	5.84787	4.85381	6.64808	2.49888	1.34199	5.71724	4.75222	3.6187	3.78177	3.65958	2.29167	0.875516	64.8813	40.0288	11.5966	26.2806	15.7792	83.537	33.331	21.6684	58.131	28.852	58.9802	38	12.5	47.5	60	18.125
Tatyoon	6.23064	6.97141	7.31731	5.65005	3.5846	6.85103	5.7258	1.89814	5.96596	7.04913	7.88296	5.38433	68.2979	93.5877	78.0804	64.6297	35.6889	98.2875	90.1235	72.3871	70.3708	87.9345	90.5479	89	56.25	93.75	100	88.1038
TawrifficTT	2.73404	4.0746	5.86898	5.58927	4.04043	2.95202	2.54897	2.5097	5.00813	2.51121	5.25124	3.72856	45.5954	20.3905	25.4144	20.4529	21.6934	1.64349	32.2032	38.059	31.3204	31.1078	58.5521	34	25.5334	34.1675	91.25	42.5
TERI (OO)R9903	6.98736	7.59825	7.20183	6.67835	5.85844	7.11308	6.30656	3.58275	4.75996	6.01117	5.26288	6.71896	70.8509	95.2773	88.6984	89.4041	39.0551	94.8341	98.7859	58.7007	68.856	77.5429	97.855	97	71.25	95	100	75
ThunderTT	3.81669	4.56946	5.46575	2.38245	2.7756	5.23704	3.23738	2.72041	2.97183	3.43453	7.20833	1.29222	27.5023	48.0461	26.9555	0.452923	0	62.2719	33.5134	13.3343	24.5661	14.155	38.7421	9.00001	7.5	45	52.5	41.875
TornadoTT	1.54111	4.14143	3.61736	2.63006	2.4531	4.19142	2.90336	3.06119	3.34532	2.40534	7	0.834263	69.2805	28.2762	17.0856	7.18556	2.06681	53.3504	29.5562	10.9967	10.6092	17.0785	38.8543	18	12.5	23.75	20.625	22.5
Tower-98-21	3.76979	UN	5.19267	3.07633	2.05392	UN	UN	UN	UN	UN	2.08333	1.70762	56.8009	UN	98.2942	33.6154	UN	UN	UN	UN	UN	UN	UN	95.5668	UN	UN	UN	UN
Tranby	4.06521	6.84463	6.21114	2.90762	2.36133	6.23773	4.0293	2.03713	3.38901	6.53179	6.0087	1.09395	55.8337	83.459	51.0374	32.7656	10.4686	74.6121	82.4402	49.5416	52.8639	68.7209	94.2496	47	47.5	88.75	100	57.5
WA050088	5.46865	6.13781	5.82111	2.7751	2.97922	6.20877	5.85713	3.2841	4.34738	5.13137	7.88296	1.57218	36.1679	63.7762	33.2282	42.0802	17.7168	87.0425	63.511	51.553	88.3962	39.8543	87.14	60	33.75	36.25	59.375	60.4983
WA050089	UN	UN	UN	UN	UN	UN	UN	UN	UN	UN	3.60855	UN	UN	UN	UN	UN	UN	UN	UN	UN	UN	UN	UN	UN	31.25	30.625	68.75	65
WA050096	6.00079	5.95337	7.00428	2.69172	2.28145	6.90953	3.94183	3.52968	3.16799	6.9384	7.35417	1.61987	77.1506	56.9211	36.5008	11.2964	54.5462	89.2241	80.6978	37.9442	69.3368	50.7921	94.456	70	35	82.5	97.046	76.25
WA050097	4.76853	6.87516	7.91352	4.49797	3.68203	4.14075	6.32861	3.34347	5.33079	7.13764	4.89508	2.0794	74.452	78.1497	69.2867	74.5471	43.4354	98.9738	87.842	61.345	85.6348	70.8677	101.089	59	68.75	78.75	88.75	66.609
WarriorCL	1.4765	2.48003	5.4745	5.13315	2.32351	1.75111	1.9087	2.86333	4.58504	2.5007	4.43587	3.27206	55.3979	14.4211	23.5008	28.9292	9.56094	51.5767	38.4788	43.4585	44.6273	58.188	40.7476	63	15	75	80	63.75
Wesbarker	5.80625	6.12081	7.01453	5.82828	4.1215	5.71974	6.18357	2.86142	5.53767	5.60863	7.72917	7.01431	73.4474	62.8905	27.081	41.1478	36.2487	57.7008	54.6728	37.1	40.364	48.1697	87.5665	84.2101	33.75	77.5	84.6006	68.75
Wesbell	5.42038	7.08827	7.7826	3.34202	3.9882	6.33081	6.66428	3.70051	5.31337	6.87807	1	2.01153	62.9821	69.9123	65.0549	20.2318	12.1269	84.0205	47.9242	37.966	66.3486	59.6587	91.7489	45	15	86.25	60.2072	78.75
Wesroona	6.02499	7.50208	6.85866	5.49632	3.82019	6.56956	6.43651	2.52334	6.18864	5.71993	2.83333	3.16807	75.0722	82.5588	49.4992	83.5652	64.8183	82.9853	81.2634	72.8607	76.0637	92.3719	91.1031	87	35	87.5	94.2615	80
Wesway	5.60724	7.20185	6.81102	4.29084	4.30131	6.66182	6.7669	3.9975	6.31696	6.36858	6	5.16524	42.6306	90.3905	62.7959	44.4811	39.5034	73.9505	77.1271	55.7046	64.8064	91.4651	77.3567	95	50	78.75	88.8168	83.75
Yickadee	4.57038	6.79303	7.24348	6.63006	5.65885	5.37563	4.43449	3.36901	5.81095	6.57893	6.25163	5.42651	59.1248	81.2762	53.1936	36.3522	44.241	80.4381	51.1702	58.0083	76.6241	78.2991	97.9867	96	56.25	100	86.25	92.5
Yu 178	5.78095	4.29663	5.96286	4.04912	3.28017	6.44534	5.7647	1.88994	3.06274	3.65047	2.83671	5.84206	68.9002	92.0572	94.0246	93.7863	33.5382	93.1524	95.9331	66.6194	85.1464	97.5272	99.3855	100	100	90	100	87.5
Zhongshu-ang N0.4 (30872)	6.44147	6.9312	6.84304	6.01139	4.19439	6.67931	4.87746	3.61857	4.66534	4.98091	UN	5.47589	96.6057	101.47	100.636	98.3459	58.4466	98.1434	98.4851	62.5153	91.6437	96.5264	101.624	98	90	90	100	98.6782
Zhongshu-ang N0.4 (30920)	3.91452	6.23557	6.91109	5.27066	3.80785	5.62247	4.7293	3.12387	4.7458	6.74677	5.55739	6.17284	85.9112	101.088	52.5651	72.2682	55.6839	92.5023	86.5848	59.6464	75.7399	51.0848	98.2386	96	36.25	97.5	90	82.5
Zhongyou 821	6.61038	7.0107	7.01807	6.91256	4.3192	7.16803	5.13594	2.51431	4.19469	6.48807	1.25	5.53222	91.07	93.3357	98.3287	72.2525	50.5712	92.6261	95.2474	75.1696	94.8387	87.5099	97.7708	94	34.375	91.25	98.75	100
Zhongyou-za No.8	5.20559	6.83536	6.97313	5.67077	5.37393	6.84403	5.3536	3.38558	5.99581	6.54186	4.51996	6.29534	70.2748	80.5789	83.8987	76.8985	53.224	97.6771	90.5562	68.3474	94.4703	102.67	90.3235	90	50	68.75	86.7738	95
ZY001	7.0698	7.26891	7.40939	5.78756	5.06735	6.34683	2.7115	4.39889	5.02248	6.99852	6.15312	5.66212	82.757	81.0877	92.4704	64.7682	39.258	92.1053	70.5577	75.4457	92.8785	77.206	89.9726	97	85	82.5	87.1307	83.75
ZY002	3.92459	7.25664	7.55809	7.11454	3.45502	3.15071	3.00614	3.88736	4.10468	7.93977	7.75	6.31564	76.146	94.595	52.335	85.9174	60.9509	79.534	79.7462	85.5316	95.48	102.626	73.3875	99.0954	63.75	76.25	88.75	85
ZY003	4.09682	6.87648	6.83037	6.10827	4.63533	5.54492	5.02947	2.95259	4.97377	6.16417	2.25	5.29812	75.0978	96.4123	95.7398	76.0652	37.6203	93.3377	93.5305	66.1299	79.2788	81.7501	93.6253	101.277	86.25	82.5	100	76.25
ZY004	3.12443	6.67282	6.74601	6.40528	3.98304	6.31843	4.21184	1.84014	4.41471	6.94837	5.67359	7.21129	56.1866	71.4908	41.2523	34.4142	19.7986	92.3844	52.3111	28.844	62.0441	51.64	90.9827	84.1411	27.5	81.25	91.6667	55.0588
ZY005	5.32933	5.98883	7.41603	3.12668	2.47636	6.17462	5.36981	1.92833	4.47036	4.77467	1.22857	2.01567	73.2307	76.9355	64.3931	46.3811	51.031	90.139	70.2892	70.2492	46.4906	80.4594	92.323	41.3458	67.5	71.7076	98.523	55.1349
ZY007	5.12499	6.71868	7.69787	6.04635	3.12615	5.37622	6.02357	3.23736	4.18782	7.01006	7.09237	6.4516	88.1341	92.1095	75.1261	61.9142	51.4574	91.4183	99.0369	62.305	84.844	68.5491	100.37	91	47.5	76.25	92.5	75
ZY008	3.91581	6.89919	6.00269	4.96244	3.87805	5.41476	5.25427	3.5241	2.34773	5.73933	4.01768	5.50663	78.9186	88.9123	76.086	79.3985	52.4957	88.8436	96.5827	72.7293	76.8256	99.9267	90.27	86	82.5	93.75	97.5	63.125
ZY009	4.96117	6.97756	7.39641	5.21616	4.31893	6.49787	4.87049	3.56992	6.10065	7.01316	6.16667	6.03432	62.2794	96.7522	88.0483	76.9028	46.6886	92.5333	86.7371	56.6338	91.225	79.9746	86.5075	93	82.5	96.25	85.8483	58.75
ZY010	7.0425	7.44397	7.42423	6.4959	4.1559	6.70137	5.87522	3.34298	5.60589	7.20993	7.17954	6.51181	77.4833	91.9211	100.51	83.1015	59.4344	95.0461	93.2392	82.7231	96.0409	90.9122	101.415	100	8.75	87.5	80.5057	93.1419
ZY012	6.57509	6.94348	7.57712	6.93005	5.26069	5.62176	6.29207	4.8899	5.14234	7.40454	5.625	5.91686	88.6394	93.7762	67.919	86.2137	48.2314	90.1873	70.4263	65.8671	72.9404	98.0135	91.8279	93	65	92.5	74.8906	58.125
ZY013	6.10209	7.54785	7.62915	6.81984	6.37479	6.26164	4.31663	4.09084	4.68142	6.85107	UN	6.30132	91.7944	85.7488	97.2492	78.5652	41.9743	96.2645	92.2263	85.6138	97.7823	65.753	98.1126	99	67.5	76.25	100	90.5744
ZY014	5.01409	7.41359	7.60311	7.04149	5.50498	6.77563	6.57712	3.55092	5.73933	6.2217	7.61704	6.57664	49.7599	76.0877	55.6675	53.2344	36.7978	86.0255	79.5832	37.1683	93.1251	78.1307	98.2233	98	68.75	93.75	92.7845	81.25
ZY015	6.33618	7.44295	7.38773	6.98806	4.19852	6.83921	6.48319	2.97508	6.65396	5.14383	6.04318	6.8533	78.7704	93.9455	87.8915	56.0708	47.301	85.9066	94.0941	70.0353	74.1691	80.5932	87.1565	99	98.75	72.5	100	35
ZY016	6.03846	6.5035	6.89184	5.66823	2.72927	6.89915	6.4816	3.79345	5.567	6.39826	6.88098	5.79747	60.1195	89.4211	84.0008	65.463	35.1918	84.7158	73.9643	69.8573	86.3149	69.507	94.6684	96	75	70	85.4144	81.25
