# Supplementary material for: Genome-wide Association Study Identifies New Loci for Resistance to Leptosphaeria maculans in Canola
Source: Front Plant Sci. 2016 Oct 24;7:1513. doi: 10.3389/fpls.2016.01513 (PMC5075532; doi:10.3389/fpls.2016.01513)
Supplement: Supplementary file 2 [file Table_2.xlsx]

## Sheet: Sheet1
Table S2: Pearson's product-moment correlation between cotyledon lesion score (CS) and per cent internal infection (II) as a result of inoculation with single spore isolates (SSI) in a GWAS diversity panel
SSI	D1 (IBCN13)-II	D2 (IBCN15)-II	D3 (IBCN16)-II	D4 (IBCN17)-II	D5 (IBCN18)-II	D6 (IBCN75)-II	D7 (IBCN76)-II	D8-II	D9-II	D10 (PHW1223)-II	04MGPS021-II	06MGPP041-II
D1 (IBCN13)-CS	0.35
D2 (IBCN15)-CS		0.58
D3 (IBCN16)-CS			0.35
D4 (IBCN17)-CS				0.55
D5 (IBCN18)-CS					0.38
D6 (IBCN75)-CS						0.56
D7 (IBCN76)-CS							0.47
D8-CS								0.15
D9-CS									0.27
D10 (PHW1223)-CS										0.53
04MGPS021-CS											0.76
06MGPP041-CS												0.03
P (0.5)	2.21e-06	2.22e-16	2.78e-06	2.26e-14	3.27e-07	1.78e-15	1.14e-10	0.04	0.0004	2.4e-13	2.2e-16	0.67
