# Supplementary material for: Genome-wide Association Study Identifies New Loci for Resistance to Leptosphaeria maculans in Canola
Source: Front Plant Sci. 2016 Oct 24;7:1513. doi: 10.3389/fpls.2016.01513 (PMC5075532; doi:10.3389/fpls.2016.01513)
Supplement: Supplementary file 3 [file Table_3.xlsx]

## Sheet: TableS3a-SSI
Table S3a: Genome-wide significant SNP associated with variation in resistance to L. maculans in the diversity panel, evaluated with 12 single spore isolates at the cotyledon stage. Only significant associations which were detected at -log10 (P) ≥3 are shown here. Physical position of SNP markers were obtained by BLAST/BLAT searches with the reference B. napus cv . Darmor genome. Consistent assoc…
Isolate-ID (IBCN)	Population	DArTseq Locus	Chromosome	Physical Map Position of SNP on B. napus genome (start)	P value for trait-marker association	Log P value for trait-marker association	Minor Allele Frequency	R2 (phenotypic variance %)	Consistent associations across isolates
D06 (IBCN75)-CS	GWAS panel	3145597|F|0-54:A>G-54:A>G	A01	672633	4.25824e-05	-4.37077	0.199387	7.52671
D07 (IBCN76)-CS	GWAS panel	3088655|F|0-41:T>A-41:T>A	A01	1571588	0.000801279	-3.09622	0.305031	5.44695
D07 (IBCN76)-CS	GWAS panel	4168177|F|0-63:C>T-63:C>T	A01	1689966	0.000435823	-3.36069	0.389937	6.01846
04MGPP041-CS	GWAS panel	5053662|F|0-31:C>T-31:C>T	A01	3104423	0.00299614	-2.74513	0.286	6.18228
D02 (IBCN15)-CS	GWAS panel	3131459|F|0-27:T>C-27:T>C	A01	6308407	0.000643845	-3.19122	0.338138	4.26952
D02 (IBCN15)-CS	GWAS panel	3084230|F|0-39:T>C-39:T>C	A01	16701771	8.99787e-05	-4.04586	0.265963	5.69195
D07 (IBCN76)-CS	GWAS panel	3126259|F|0-5:T>C-5:T>C	A01_random	2393944	0.000100228	-3.99901	0.492383	7.42742
D05 (IBCN18)-CS	GWAS panel	3094337|F|0-36:C>G-36:C>G	A02	744248	3.0888e-05	-4.51021	0.150307	9.06476
D03 (IBCN16)-CS	GWAS panel	3141337|F|0-7:G>A-7:G>A	A02	1609860	0.00086248	-3.06425	0.357122	5.54067
D10 (PHW1223)-CS	GWAS panel	4107944|F|0-32:G>A-32:G>A	A02	5061212	0.000536234	-3.27065	0.132075	4.29616
D10 (PHW1223)-CS	GWAS panel	3135599|F|0-38:T>C-38:T>C	A02	5877210	0.000795397	-3.09942	0.345912	4.02376
D10 (PHW1223)-CS	GWAS panel	3130570|F|0-59:T>A-59:T>A	A02	6270901	0.000714544	-3.14597	0.0632464	4.09759
D10 (PHW1223)-CS	GWAS panel	4337518|F|0-9:G>A-9:G>A	A02	6284283	0.0004528	-3.34409	0.0638642	4.41372
D10 (PHW1223)-CS	GWAS panel	3096335|F|0-20:C>A-20:C>A	A02	7229268	0.000492127	-3.30792	0.15873	4.35577
D07 (IBCN76)-CS	GWAS panel	4113794|F|0-5:T>C-5:T>C	A02	8297565	0.000753745	-3.12278	0.467408	5.504
D10 (PHW1223)-CS	GWAS panel	3075577|F|0-53:A>C-53:A>C	A02	8499597	0.0007871	-3.10397	0.286164	4.03097
D10 (PHW1223)-CS	GWAS panel	3127207|F|0-53:T>C-53:T>C	A02	9902238	0.00068377	-3.16509	0.0788493	4.12796
D10 (PHW1223)-CS	GWAS panel	3083011|F|0-51:C>T-51:C>T	A02	10006975	0.000337842	-3.47129	0.366864	4.61829
D02 (IBCN15)-CS	GWAS panel	5048452|F|0-13:T>C-13:T>C	A02	10364725	0.000469721	-3.32816	0.149239	4.49361
D10 (PHW1223)-CS	GWAS panel	3125670|F|0-12:A>G-12:A>G	A02	10831486	5.98682e-05	-4.2228	0.0928122	5.85119
D10 (PHW1223)-CS	GWAS panel	3090724|F|0-20:G>A-20:G>A	A02	10977394	0.000738428	-3.13169	0.0664087	4.07492
D05 (IBCN18)-CS	GWAS panel	3092616|F|0-68:A>C-68:A>C	A02	13325215	0.000873022	-3.05897	0.0647791	5.66849
D10 (PHW1223)-CS	GWAS panel	3084495|F|0-49:A>G-49:A>G	A02	17073426	0.00015813	-3.80099	0.0526181	5.15419
D09-CS	GWAS panel	3121897|F|0-67:C>T-67:C>T	A02	22847075	0.000525831	-3.27915	0.491454	7.44773
D02 (IBCN15)-CS	GWAS panel	3090519|F|0-8:T>C-8:T>C	A03	25444	0.000925127	-3.0338	0.395593	4.01385	1
D06 (IBCN75)-CS	GWAS panel	3090519|F|0-8:T>C-8:T>C	A03	25444	0.000496202	-3.30434	0.0714933	5.37073	1
D10 (PHW1223)-CS	GWAS panel	3090519|F|0-8:T>C-8:T>C	A03	25444	0.000246297	-3.60854	0.0701472	4.84041	1
D10 (PHW1223)-CS	GWAS panel	4121154|F|0-48:G>A-48:G>A	A03	822502	0.000332374	-3.47837	0.0943396	4.62972
D10 (PHW1223)-CS	GWAS panel	5049799|F|0-61:G>A-61:G>A	A03	1432690	0.000108363	-3.96512	0.342427	5.42392
D10 (PHW1223)-CS	GWAS panel	5050310|F|0-47:A>G-47:A>G	A03	1432690	0.000292294	-3.53418	0.329325	4.71989	2
D02 (IBCN15)-CS	GWAS panel	5052687|F|0-29:A>C-29:A>C	A03	1588113	5.08486e-05	-4.29372	0.074781	6.11465	2
D06 (IBCN75)-CS	GWAS panel	5052687|F|0-29:A>C-29:A>C	A03	1588113	0.000206308	-3.68548	0.0729458	6.12983	3
D09-CS	GWAS panel	5052687|F|0-29:A>C-29:A>C	A03	1588113	0.000566506	-3.2468	0.0743136	7.35844	3
D10 (PHW1223)-CS	GWAS panel	5052687|F|0-29:A>C-29:A>C	A03	1588113	6.81488e-06	-5.16654	0.074781	7.45402	3
D10 (PHW1223)-CS	GWAS panel	3090026|F|0-52:T>A-52:T>A	A03	1713700	0.000230425	-3.63747	0.283909	4.88741
D10 (PHW1223)-CS	GWAS panel	3079614|F|0-61:G>A-61:G>A	A03	1721525	0.000921867	-3.03533	0.49742	3.92242
D10 (PHW1223)-CS	GWAS panel	3090188|F|0-26:C>G-26:C>G	A03	2039359	0.000478142	-3.32044	0.0689037	4.37582
D10 (PHW1223)-CS	GWAS panel	3145447|F|0-21:G>C-21:G>C	A03	2212163	0.000396062	-3.40224	0.101283	4.50708
D01 (IBCN13)-CS	GWAS panel	3147361|F|0-12:T>G-12:T>G	A03	2949041	0.000299522	-3.52357	0.051332	5.62084	4
D02 (IBCN15)-CS	GWAS panel	3147361|F|0-12:T>G-12:T>G	A03	2949041	0.000864198	-3.06339	0.371855	4.06175	4
D09-CS	GWAS panel	3147361|F|0-12:T>G-12:T>G	A03	2949041	0.000654007	-3.18442	0.0488487	7.18673	4
D10 (PHW1223)-CS	GWAS panel	3147361|F|0-12:T>G-12:T>G	A03	2949041	0.00031516	-3.50147	0.0491559	4.66701	4
D06 (IBCN75)-CS	GWAS panel	3095717|F|0-12:A>G-12:A>G	A03	4066101	0.000646096	-3.1897	0.0674665	5.14507
D06 (IBCN75)-CS	GWAS panel	3077580|F|0-54:G>A-54:G>A	A03	4066663	0.00102569	-2.98898	0.0797546	4.75307
D09-CS	GWAS panel	3099148|F|0-31:G>A-31:G>A	A03	6447778	0.000455759	-3.34126	0.47034	7.61951
D10 (PHW1223)-CS	GWAS panel	5047681|F|0-66:T>A-66:T>A	A03	6471343	0.000674126	-3.17126	0.408148	4.13776
D10 (PHW1223)-CS	GWAS panel	3080874|F|0-18:C>G-18:C>G	A03	6530615	0.000582305	-3.23485	0.448338	4.23902
D10 (PHW1223)-CS	GWAS panel	3085066|F|0-13:G>T-13:G>T	A03	6929759	0.000608751	-3.21556	0.436612	4.20827
04MGPP041-CS	GWAS panel	100058369|F|0-38:G>C-38:G>C	A03	7599937	0.000687039	-3.16302	0.276079	7.35161
D04 (IBCN17)-CS	GWAS panel	3103210|F|0-68:T>C-68:T>C	A03	18869084	0.000303375	-3.51802	0.329093	4.47528
D06 (IBCN75)-CS	GWAS panel	3147210|F|0-14:G>A-14:G>A	A03	20672338	0.000318075	-3.49747	0.0833735	5.75371
D06 (IBCN75)-CS	GWAS panel	3114748|F|0-21:A>G-21:A>G	A03	20711920	0.000350511	-3.4553	0.0916896	5.66979
D06 (IBCN75)-CS	GWAS panel	3119706|F|0-9:T>A-9:T>A	A03	20806449	0.000667937	-3.17526	0.388278	5.11674
D06 (IBCN75)-CS	GWAS panel	3155078|F|0-55:T>A-55:T>A	A03	20841755	0.000483082	-3.31598	0.172848	5.39371
D06 (IBCN75)-CS	GWAS panel	3091598|F|0-57:T>A-57:T>A	A03	20874308	0.000287698	-3.54106	0.0889571	5.84063
D06 (IBCN75)-CS	GWAS panel	3083213|F|0-14:C>T-14:C>T	A03	20874694	0.000819175	-3.08662	0.095092	4.94325
D05 (IBCN18)-CS	GWAS panel	3105579|F|0-52:A>G-52:A>G	A03	20991902	0.0011018	-2.9579	0.101318	5.44043
D06 (IBCN75)-CS	GWAS panel	5238186|F|0-15:T>C-15:T>C	A03	21223416	0.00030476	-3.51604	0.0864066	5.79072
D06 (IBCN75)-CS	GWAS panel	3103947|F|0-5:T>C-5:T>C	A03	21500530	0.000986142	-3.00606	0.0889571	4.78626
D06 (IBCN75)-CS	GWAS panel	4338495|F|0-63:G>T-63:G>T	A03	21757404	0.000180633	-3.7432	0.0740529	6.24593
D04 (IBCN17)-CS	GWAS panel	3149633|F|0-63:G>A-63:G>A	A03	22621522	0.0003226	-3.49134	0.116732	4.43414
D10 (PHW1223)-CS	GWAS panel	3092628|F|0-8:C>A-8:C>A	A03	24045650	0.000792362	-3.10108	0.0438386	4.02639
D10 (PHW1223)-CS	GWAS panel	5030985|F|0-18:T>C-18:T>C	A03	26240508	0.000209345	-3.67914	0.354214	4.9552
04MGPS021-CS	GWAS panel	3106090|F|0-52:C>G-52:C>G	A03	29350553	0.000124228	-3.90578	0.361664	3.90932
D01 (IBCN13)-CS	GWAS panel	3108804|F|0-16:G>C-16:G>C	A03_random	299848	0.000662112	-3.17907	0.0433958	4.96041	5
D02 (IBCN15)-CS	GWAS panel	3108804|F|0-16:G>C-16:G>C	A03_random	299848	3.44738e-05	-4.46251	0.0442146	6.40498	5
D10 (PHW1223)-CS	GWAS panel	3166286|F|0-48:T>C-48:T>C	A04	3052149	0.000286921	-3.54224	0.186869	4.73293
D06 (IBCN75)-CS	GWAS panel	3158150|F|0-24:C>G-24:C>G	A04	8559166	0.000720645	-3.14228	0.334356	5.05209
D09-CS	GWAS panel	5049136|F|0-19:A>G-19:A>G	A04	10879354	0.000867807	-3.06158	0.169856	6.85015
04MGPS021-CS	GWAS panel	3126875|F|0-41:G>T-41:G>T	A04	17150841	0.000871474	-3.05975	0.0497503	2.90937
04MGPS021-CS	GWAS panel	3163699|F|0-30:A>G-30:A>G	A04	17448093	0.000108866	-3.96311	0.474596	3.97842	6
D04 (IBCN17)-CS	GWAS panel	3163699|F|0-30:A>G-30:A>G	A04	17448093	0.000645401	-3.19017	0.469647	3.37854	6
D02 (IBCN15)-CS	GWAS panel	3169839|F|0-8:C>T-8:C>T	A04	18209746	0.00074411	-3.12836	0.237742	4.16719
D10 (PHW1223)-CS	GWAS panel	3092844|F|0-39:C>T-39:C>T	A04	18276899	0.000646181	-3.18965	0.262561	4.16701
D10 (PHW1223)-CS	GWAS panel	4165749|F|0-40:G>T-40:G>T	A04_random	31805	8.4872e-05	-4.07124	0.224618	5.59931
D05 (IBCN18)-CS	GWAS panel	4111813|F|0-32:T>C-32:T>C	A04_random	867487	0.000528828	-3.27669	0.370321	3.74598
D10 (PHW1223)-CS	GWAS panel	3096257|F|0-51:C>T-51:C>T	A05	1022984	0.000321006	-3.49349	0.425128	4.65412
D10 (PHW1223)-CS	GWAS panel	3088209|F|0-67:A>T-67:A>T	A05	1070678	0.000175393	-3.75599	0.119497	5.08058
D10 (PHW1223)-CS	GWAS panel	3118448|F|0-25:G>A-25:G>A	A05	1288399	0.000794137	-3.1001	0.437386	4.02485
D10 (PHW1223)-CS	GWAS panel	3118748|F|0-24:C>G-24:C>G	A05	1302176	0.000186646	-3.72898	0.122444	5.03647
D10 (PHW1223)-CS	GWAS panel	3113690|F|0-34:C>G-34:C>G	A05	1425926	0.000826617	-3.0827	0.355346	3.99728
D06 (IBCN75)-CS	GWAS panel	3084753|F|0-18:T>C-18:T>C	A05	2377701	0.000492256	-3.30781	0.259306	5.37758
D02 (IBCN15)-CS	GWAS panel	5048268|F|0-9:C>T-9:C>T	A05	4471691	4.95636e-05	-4.30484	0.163874	6.1337	7
D06 (IBCN75)-CS	GWAS panel	5048268|F|0-9:C>T-9:C>T	A05	4471691	6.53857e-06	-5.18452	0.162945	9.23519	7
D10 (PHW1223)-CS	GWAS panel	5048268|F|0-9:C>T-9:C>T	A05	4471691	6.51963e-07	-6.18578	0.163874	9.24903	7
D10 (PHW1223)-CS	GWAS panel	3109189|F|0-14:T>C-14:T>C	A05	4910232	0.000509556	-3.29281	0.13511	4.33159
D09-CS	GWAS panel	3097418|F|0-35:C>T-35:C>T	A05	5231578	0.000691475	-3.16022	0.09375	7.12027
D10 (PHW1223)-CS	GWAS panel	3079731|F|0-22:A>C-22:A>C	A05	5411500	3.61558e-05	-4.44182	0.0955717	6.21792
D10 (PHW1223)-CS	GWAS panel	3178619|F|0-13:C>T-13:C>T	A05	5428762	0.000565593	-3.2475	0.0992633	4.2592
D10 (PHW1223)-CS	GWAS panel	3082918|F|0-64:A>C-64:A>C	A05	5955250	5.4907e-05	-4.26037	0.142945	5.91386
D10 (PHW1223)-CS	GWAS panel	3090883|F|0-30:G>A-30:G>A	A05	6147668	0.000779107	-3.1084	0.0754717	4.03799
D10 (PHW1223)-CS	GWAS panel	3123079|F|0-34:G>A-34:G>A	A05	6454550	0.000495742	-3.30474	0.0908516	4.35069
D10 (PHW1223)-CS	GWAS panel	3120656|F|0-42:A>G-42:A>G	A05	6547553	4.15049e-05	-4.3819	0.0815955	6.11726
D10 (PHW1223)-CS	GWAS panel	3075884|F|0-27:A>T-27:A>T	A05	6628985	0.000338717	-3.47016	0.101908	4.61647
D10 (PHW1223)-CS	GWAS panel	3104886|F|0-13:T>C-13:T>C	A05	6688092	0.000930734	-3.03117	0.0902785	3.91585
D10 (PHW1223)-CS	GWAS panel	3082846|F|0-35:C>A-35:C>A	A05	6689131	1.92874e-05	-4.71473	0.213836	6.67937
D10 (PHW1223)-CS	GWAS panel	3080745|F|0-43:C>T-43:C>T	A05	6690246	0.000284829	-3.54542	0.120283	4.73808
04MGPP041-CS	GWAS panel	3146643|F|0-31:G>A-31:G>A	A05	9733656	0.000905602	-3.04306	0.0922619	7.01333
04MGPP041-CS	GWAS panel	3123352|F|0-5:C>G-5:C>G	A05	9894819	8.43106e-05	-4.07412	0.261835	9.98371
04MGPP041-CS	GWAS panel	3099387|F|0-15:T>C-15:T>C	A05	12750454	0.00104504	-2.98087	0.247726	6.83874
D09-CS	GWAS panel	3076463|F|0-66:C>A-66:C>A	A05	17732092	0.000778223	-3.1089	0.084375	6.97955
D05 (IBCN18)-CS	GWAS panel	100059527|F|0-31:G>A-31:G>A	A05	17732157	0.000348817	-3.4574	0.0745555	3.42901
D08-CS	GWAS panel	3091784|F|0-12:A>C-12:A>C	A05	17827806	0.000201657	-3.69539	0.150966	8.32003
D08-CS	GWAS panel	4337241|F|0-14:G>A-14:G>A	A05	17898756	0.000190536	-3.72002	0.14349	8.38711	8
D09-CS	GWAS panel	4337241|F|0-14:G>A-14:G>A	A05	17898756	0.000235443	-3.62812	0.14349	8.41943	8
D10 (PHW1223)-CS	GWAS panel	4337241|F|0-14:G>A-14:G>A	A05	17898756	0.000500052	-3.30098	0.144392	4.34467	8
D09-CS	GWAS panel	100053575|F|0-9:T>C-9:T>C	A05	17898821	0.000797317	-3.09837	0.15625	6.95073
D07 (IBCN76)-CS	GWAS panel	3096688|F|0-29:T>A-29:T>A	A05	18829628	0.000927109	-3.03287	0.22327	5.3112
D06 (IBCN75)-CS	GWAS panel	4110361|F|0-59:G>C-59:G>C	A05	19245143	0.000781986	-3.1068	0.457156	4.98268
D02 (IBCN15)-CS	GWAS panel	3129684|F|0-30:T>C-30:T>C	A05	19895681	0.000120616	-3.91859	0.062664	5.47663
04MGPP041-CS	GWAS panel	4119475|F|0-31:C>G-31:C>G	A05	21420980	0.00106428	-2.97294	0.06023	6.81655
D10 (PHW1223)-CS	GWAS panel	3167445|F|0-29:C>A-29:C>A	A05_random	710675	0.000664235	-3.17768	0.0893192	4.14797
D10 (PHW1223)-CS	GWAS panel	100047498|F|0-29:A>G-29:A>G	A05_random	724308	0.000193187	-3.71402	0.0943396	5.01206
D10 (PHW1223)-CS	GWAS panel	3148321|F|0-30:C>T-30:C>T	A06	1974126	2.06761e-05	-4.68453	0.122143	6.62807
D10 (PHW1223)-CS	GWAS panel	4335766|F|0-19:C>T-19:C>T	A06	2045395	4.59896e-05	-4.33734	0.128931	6.04257
D10 (PHW1223)-CS	GWAS panel	3086488|F|0-68:A>C-68:A>C	A06	2068346	0.000951877	-3.02142	0.0666146	3.90046
D10 (PHW1223)-CS	GWAS panel	4113953|F|0-39:C>T-39:C>T	A06	2601933	0.000729952	-3.13671	0.119846	4.08288
D10 (PHW1223)-CS	GWAS panel	3168084|F|0-9:G>A-9:G>A	A06	2956346	0.000565254	-3.24776	0.101802	4.25961
D10 (PHW1223)-CS	GWAS panel	4167170|F|0-35:C>T-35:C>T	A06	3214253	0.000902334	-3.04463	0.0754717	3.9371
D03 (IBCN16)-CS	GWAS panel	4120418|F|0-9:A>G-9:A>G	A06	3757132	0.000828391	-3.08176	0.202867	5.57934
D10 (PHW1223)-CS	GWAS panel	5121245|F|0-58:G>A-58:G>A	A06	4068987	0.00043627	-3.36024	0.0974843	4.43963
D10 (PHW1223)-CS	GWAS panel	3083752|F|0-26:G>A-26:G>A	A06	4786759	0.00104687	-2.98011	0.0987303	3.83536
D01 (IBCN13)-CS	GWAS panel	4115294|F|0-63:T>C-63:T>C	A06	8944469	0.000463856	-3.33362	0.360157	5.25533
D10 (PHW1223)-CS	GWAS panel	5050308|F|0-5:T>A-5:T>A	A06	15007399	0.000934717	-3.02932	0.0732509	3.91293
D06 (IBCN75)-CS	GWAS panel	3089798|F|0-26:A>G-26:A>G	A06	15512121	0.000995553	-3.00194	0.161196	4.77824
04MGPS021-CS	GWAS panel	4336477|F|0-26:T>A-26:T>A	A06	15735955	6.32812e-05	-4.19873	0.265492	4.26414
D06 (IBCN75)-CS	GWAS panel	4337290|F|0-27:A>T-27:A>T	A06	16217358	0.000843181	-3.07408	0.1394	4.91877
D10 (PHW1223)-CS	GWAS panel	3125646|F|0-63:G>A-63:G>A	A06	18667384	0.000373248	-3.428	0.3601	4.54853
D10 (PHW1223)-CS	GWAS panel	3096992|F|0-57:C>T-57:C>T	A06	19556188	0.000897576	-3.04693	0.14556	3.94073
D10 (PHW1223)-CS	GWAS panel	5048140|F|0-18:C>G-18:C>G	A06	19634608	0.000490218	-3.30961	0.214885	4.35847
D10 (PHW1223)-CS	GWAS panel	4116677|F|0-50:G>T-50:G>T	A06	19641411	0.000724793	-3.13979	0.141252	4.08777
D07 (IBCN76)-CS	GWAS panel	3094020|F|0-36:G>A-36:G>A	A06	23149139	0.000358645	-3.44533	0.235813	6.20295
D06 (IBCN75)-CS	GWAS panel	5122048|F|0-42:G>A-42:G>A	A06	23599688	0.000662204	-3.17901	0.267804	5.12408
D06 (IBCN75)-CS	GWAS panel	100060829|F|0-39:T>C-39:T>C	A06	23749750	0.000148849	-3.82725	0.30861	6.41552
D10 (PHW1223)-CS	GWAS panel	100047311|F|0-23:C>G-23:C>G	A06_random	275667	8.00447e-05	-4.09667	0.187247	5.64147
D01 (IBCN13)-CS	GWAS panel	3084521|F|0-26:T>G-26:T>G	A07	1637867	0.000488202	-3.3114	0.0705773	5.21279	9
D06 (IBCN75)-CS	GWAS panel	3084521|F|0-26:T>G-26:T>G	A07	1637867	0.000637681	-3.1954	0.0762793	5.15625	9
D06 (IBCN75)-CS	GWAS panel	3101563|F|0-43:C>A-43:C>A	A07	3194310	0.000241841	-3.61647	0.354267	5.9914
D03 (IBCN16)-CS	GWAS panel	3135012|F|0-35:A>T-35:A>T	A07	6013068	0.000696008	-3.15739	0.184313	5.74673	10
D10 (PHW1223)-CS	GWAS panel	3135012|F|0-35:A>T-35:A>T	A07	6013068	0.000630709	-3.20017	0.188949	4.18376	10
D10 (PHW1223)-CS	GWAS panel	3086987|F|0-27:G>A-27:G>A	A07	9178412	0.00085083	-3.07016	0.0593553	3.97745
D10 (PHW1223)-CS	GWAS panel	3092135|F|0-13:C>T-13:C>T	A07	11367901	0.000820368	-3.08599	0.0861275	4.0025
D10 (PHW1223)-CS	GWAS panel	3110894|F|0-39:T>A-39:T>A	A07	12518246	0.000738678	-3.13155	0.0786164	4.07469
D10 (PHW1223)-CS	GWAS panel	100017781|F|0-50:A>C-50:A>C	A07	12596095	5.04218e-05	-4.29738	0.0613297	5.9757
D10 (PHW1223)-CS	GWAS panel	3142663|F|0-24:T>G-24:T>G	A07	13105831	0.000387866	-3.41132	0.111375	4.52168
D10 (PHW1223)-CS	GWAS panel	5030151|F|0-16:A>G-16:A>G	A07	13179083	0.000496538	-3.30405	0.106546	4.34957
D10 (PHW1223)-CS	GWAS panel	5150035|F|0-15:A>C-15:A>C	A07	13245550	3.75949e-05	-4.42487	0.0870974	6.18942
D10 (PHW1223)-CS	GWAS panel	3124647|F|0-37:T>G-37:T>G	A07	13250174	0.000771177	-3.11285	0.0970622	4.04504
D10 (PHW1223)-CS	GWAS panel	3090809|F|0-18:A>C-18:A>C	A07	13288187	5.19376e-05	-4.28452	0.0913879	5.9542
D10 (PHW1223)-CS	GWAS panel	3124906|F|0-15:A>G-15:A>G	A07	13634882	0.000146152	-3.8352	0.103774	5.21025
D10 (PHW1223)-CS	GWAS panel	100079468|F|0-39:T>A-39:T>A	A07	13828593	0.000203949	-3.69048	0.0891163	4.97368
D10 (PHW1223)-CS	GWAS panel	3100299|F|0-23:C>G-23:C>G	A07	13897061	8.09207e-05	-4.09194	0.0823419	5.63363
D10 (PHW1223)-CS	GWAS panel	5122301|F|0-55:T>A-55:T>A	A07	14643980	9.02032e-05	-4.04478	0.098056	5.55551
D06 (IBCN75)-CS	GWAS panel	100053156|F|0-9:C>T-9:C>T	A07	14817195	0.000774689	-3.11087	0.0866514	4.99064
D06 (IBCN75)-CS	GWAS panel	3127534|F|0-12:A>C-12:A>C	A07	14869058	0.000469458	-3.3284	0.0864424	5.41826	11
D10 (PHW1223)-CS	GWAS panel	3127534|F|0-12:A>C-12:A>C	A07	14869058	0.000639434	-3.1942	0.0886171	4.17426	11
D06 (IBCN75)-CS	GWAS panel	3162491|F|0-6:A>G-6:A>G	A07	15038780	0.000980183	-3.00869	0.0771179	4.79138
D06 (IBCN75)-CS	GWAS panel	5149212|F|0-54:C>T-54:C>T	A07	15039820	0.000874721	-3.05813	0.0817996	4.88765	12
D10 (PHW1223)-CS	GWAS panel	100072106|F|0-27:G>A-27:G>A	A07	15039820	0.00103066	-2.98689	0.131148	3.84603	12
D10 (PHW1223)-CS	GWAS panel	3136500|F|0-11:T>C-11:T>C	A07	15070849	0.000690385	-3.16091	0.0630934	4.12131
D10 (PHW1223)-CS	GWAS panel	3095311|F|0-6:G>A-6:G>A	A07	15263995	4.53682e-05	-4.34325	0.20046	6.05246
D06 (IBCN75)-CS	GWAS panel	3084952|F|0-33:C>T-33:C>T	A07	15367251	0.000257019	-3.59003	0.0863721	5.93849
D06 (IBCN75)-CS	GWAS panel	4333031|F|0-55:T>G-55:T>G	A07	15440422	0.000397537	-3.40062	0.0833247	5.56122
D02 (IBCN15)-CS	GWAS panel	3085138|F|0-11:G>T-11:G>T	A07	15460924	0.000224913	-3.64799	0.0503145	5.02278	13
D10 (PHW1223)-CS	GWAS panel	3085138|F|0-11:G>T-11:G>T	A07	15460924	0.000257508	-3.58921	0.0880503	4.80904	13
D10 (PHW1223)-CS	GWAS panel	3092223|F|0-8:C>A-8:C>A	A07	15462684	0.000343914	-3.46355	0.0896584	4.60581
D06 (IBCN75)-CS	GWAS panel	3091905|F|0-16:A>G-16:A>G	A07	15490575	0.000146959	-3.8328	0.0806958	6.42674	14
D10 (PHW1223)-CS	GWAS panel	3091905|F|0-16:A>G-16:A>G	A07	15490575	0.000499786	-3.30122	0.0827258	4.34504	14
D06 (IBCN75)-CS	GWAS panel	3117277|F|0-11:G>T-11:G>T	A07	15681933	0.000583181	-3.2342	0.0992358	5.2325	15
D10 (PHW1223)-CS	GWAS panel	3117277|F|0-11:G>T-11:G>T	A07	15681933	0.000200095	-3.69876	0.101125	4.98718	15
D10 (PHW1223)-CS	GWAS panel	5149488|F|0-55:T>G-55:T>G	A07	15774484	2.173e-05	-4.66294	0.0951856	6.59142
D10 (PHW1223)-CS	GWAS panel	3163142|F|0-14:G>A-14:G>A	A07	15782758	0.000951752	-3.02148	0.18136	3.90055
D10 (PHW1223)-CS	GWAS panel	3152969|F|0-15:A>G-15:A>G	A07	15833098	6.55082e-05	-4.1837	0.0880503	5.78606
D10 (PHW1223)-CS	GWAS panel	3127819|F|0-59:T>C-59:T>C	A07	15862818	0.000636117	-3.19646	0.0870142	4.17786
D06 (IBCN75)-CS	GWAS panel	3093611|F|0-14:A>T-14:A>T	A07	15904755	3.93513e-05	-4.40504	0.102779	7.5976
04MGPS021-CS	GWAS panel	5030408|F|0-14:C>T-14:C>T	A07	15923268	5.36429e-05	-4.27049	0.391835	4.35169
D06 (IBCN75)-CS	GWAS panel	3110198|F|0-13:A>C-13:A>C	A07	15953627	0.000435243	-3.36127	0.0911955	5.48326	16
D10 (PHW1223)-CS	GWAS panel	3110198|F|0-13:A>C-13:A>C	A07	15953627	4.62753e-06	-5.33465	0.0934897	7.74559	16
D06 (IBCN75)-CS	GWAS panel	3168784|F|0-41:C>G-41:C>G	A07	15996081	9.72555e-05	-4.01209	0.0802544	6.79061	17
D10 (PHW1223)-CS	GWAS panel	3168784|F|0-41:C>G-41:C>G	A07	15996081	0.000851864	-3.06963	0.0822733	3.97661	17
D06 (IBCN75)-CS	GWAS panel	100072865|F|0-35:A>G-35:A>G	A07	15998405	0.000281784	-3.55008	0.111736	5.85864	18
D10 (PHW1223)-CS	GWAS panel	100072865|F|0-35:A>G-35:A>G	A07	15998405	6.53535e-05	-4.18473	0.113829	5.78777	18
D06 (IBCN75)-CS	GWAS panel	100046569|F|0-32:A>T-32:A>T	A07	16019545	0.000143589	-3.84288	0.0797546	6.44712	19
D10 (PHW1223)-CS	GWAS panel	100046569|F|0-32:A>T-32:A>T	A07	16019545	0.000316907	-3.49907	0.081761	4.66313	19
D06 (IBCN75)-CS	GWAS panel	100045329|F|0-27:T>A-27:T>A	A07	16201588	0.00058114	-3.23572	0.0864066	5.2355
D02 (IBCN15)-CS	GWAS panel	3104957|F|0-38:T>C-38:T>C	A07	16212160	0.00015561	-3.80796	0.091195	5.29043
D06 (IBCN75)-CS	GWAS panel	3101035|F|0-5:C>T-5:C>T	A07	16361892	0.000313395	-3.50391	0.10171	5.76654
D06 (IBCN75)-CS	GWAS panel	100063961|F|0-36:T>A-36:T>A	A07	16368298	0.000609129	-3.21529	0.108364	5.19533
D06 (IBCN75)-CS	GWAS panel	100047011|F|0-66:A>G-66:A>G	A07	16401398	2.04115e-05	-4.69012	0.12152	8.19095	20
D10 (PHW1223)-CS	GWAS panel	100047011|F|0-66:A>G-66:A>G	A07	16401398	9.19714e-05	-4.03635	0.123851	5.54156	20
D06 (IBCN75)-CS	GWAS panel	3107204|F|0-28:G>A-28:G>A	A07	16419041	1.20167e-05	-4.92021	0.142814	8.67456
D06 (IBCN75)-CS	GWAS panel	3102182|F|0-17:T>G-17:T>G	A07	16496104	0.000456759	-3.34031	0.0874582	5.4418
D06 (IBCN75)-CS	GWAS panel	3099022|F|0-28:G>A-28:G>A	A07	16512562	0.00060448	-3.21862	0.0879229	5.20187	21
D10 (PHW1223)-CS	GWAS panel	3099022|F|0-28:G>A-28:G>A	A07	16512562	0.000241701	-3.61672	0.0901348	4.85369	21
D10 (PHW1223)-CS	GWAS panel	5148701|F|0-40:T>C-40:T>C	A07	16516194	0.00060433	-3.21873	0.0922979	4.21331
D06 (IBCN75)-CS	GWAS panel	3084984|F|0-27:A>T-27:A>T	A07	16905169	0.00048717	-3.31232	0.309147	5.38648
04MGPS021-CS	GWAS panel	3100490|F|0-56:A>T-56:A>T	A07	17028598	0.000510828	-3.29172	0.360465	3.17969	22
D04 (IBCN17)-CS	GWAS panel	3100490|F|0-56:A>T-56:A>T	A07	17028598	0.000317323	-3.4985	0.342767	4.44518	22
D04 (IBCN17)-CS	GWAS panel	3132403|F|0-42:G>T-42:G>T	A07	17145665	0.000672111	-3.17256	0.350419	3.94676
D09-CS	GWAS panel	3158412|F|0-58:G>A-58:G>A	A07	19767174	0.000493926	-3.30634	0.433685	7.52285
D06 (IBCN75)-CS	GWAS panel	3089628|F|0-30:A>T-30:A>T	A07	22805794	0.000720342	-3.14246	0.0592061	5.05245
04MGPS021-CS	GWAS panel	5053239|F|0-5:C>T-5:C>T	A07	22894398	0.000673845	-3.17144	0.279968	3.03914
04MGPS021-CS	GWAS panel	3084731|F|0-27:A>G-27:A>G	A07	23697385	2.79904e-05	-4.55299	0.305906	4.69873	23
D05 (IBCN18)-CS	GWAS panel	3084731|F|0-27:A>G-27:A>G	A07	23697385	0.000193551	-3.7132	0.313594	7.17254	23
D10 (PHW1223)-CS	GWAS panel	3160281|F|0-57:C>T-57:C>T	A07_random	1253397	4.77113e-05	-4.32138	0.101656	6.01584
D10 (PHW1223)-CS	GWAS panel	3129751|F|0-16:C>T-16:C>T	A07_random	1484101	0.00100626	-2.99729	0.0832619	3.86242
D06 (IBCN75)-CS	GWAS panel	3106817|F|0-68:G>T-68:G>T	A07_random	1532476	5.39382e-05	-4.2681	0.0879229	7.31493	24
D10 (PHW1223)-CS	GWAS panel	3106817|F|0-68:G>T-68:G>T	A07_random	1532476	4.77607e-05	-4.32093	0.0901348	6.01509	24
D06 (IBCN75)-CS	GWAS panel	3077797|F|0-37:C>T-37:C>T	A07_random	1561018	0.000182749	-3.73814	0.120059	6.23574
D10 (PHW1223)-CS	GWAS panel	3077797|F|0-37:C>T-37:C>T	A07_random	1561018	0.000893655	-3.04883	0.119935	3.94373	25
D10 (PHW1223)-CS	GWAS panel	3113759|F|0-37:A>G-37:A>G	A07_random	1561083	2.75276e-05	-4.56023	0.103774	6.41753	25
D06 (IBCN75)-CS	GWAS panel	5051011|F|0-47:C>T-47:C>T	A07_random	1651657	0.000242365	-3.61553	0.125262	5.98952
D05 (IBCN18)-CS	GWAS panel	4115886|F|0-52:G>C-52:G>C	A08	13214362	0.000382355	-3.41753	0.42853	6.48699
D03 (IBCN16)-CS	GWAS panel	3133292|F|0-38:G>A-38:G>A	A08	17497809	0.00105395	-2.97718	0.288942	5.34892
D03 (IBCN16)-CS	GWAS panel	4107286|F|0-43:G>T-43:G>T	A08	18358470	0.000213481	-3.67064	0.465012	6.89926
D10 (PHW1223)-CS	GWAS panel	4167053|F|0-18:C>A-18:C>A	A08_random	1991178	0.000971323	-3.01264	0.364694	3.88661
D06 (IBCN75)-CS	GWAS panel	5122017|F|0-10:G>A-10:G>A	A09	563503	0.00084408	-3.07362	0.187153	4.91786
D03 (IBCN16)-CS	GWAS panel	3115308|F|0-40:C>A-40:C>A	A09	749063	0.000500572	-3.30053	0.160546	6.06533
D04 (IBCN17)-CS	GWAS panel	100045510|F|0-13:G>A-13:G>A	A09	6180473	0.000900338	-3.04559	0.065003	3.75481
D09-CS	GWAS panel	3182857|F|0-14:G>C-14:G>C	A09	16398479	0.000479705	-3.31903	0.184512	7.55794
D10 (PHW1223)-CS	GWAS panel	3165286|F|0-58:C>T-58:C>T	A09	32903422	0.000550393	-3.25933	0.117055	4.27808
D05 (IBCN18)-CS	GWAS panel	4338041|F|0-8:C>G-8:C>G	A09_random	554246	0.000399542	-3.39844	0.0736196	6.44304
04MGPS021-CS	GWAS panel	3084811|F|0-68:A>T-68:A>T	A10	8339068	0.000581803	-3.23522	0.0907777	3.11357
D10 (PHW1223)-CS	GWAS panel	100058773|F|0-56:G>A-56:G>A	A10	8543121	0.000292994	-3.53314	0.091195	4.71821
04MGPS021-CS	GWAS panel	3164670|F|0-6:C>A-6:C>A	A10	9355020	0.000493825	-3.30643	0.0833887	3.19692
04MGPS021-CS	GWAS panel	3096380|F|0-59:G>T-59:G>T	A10	9783596	0.000592968	-3.22697	0.102063	3.10392
04MGPS021-CS	GWAS panel	3096328|F|0-6:G>A-6:G>A	A10	9835064	0.00102451	-2.98948	0.109562	2.82811	26
D10 (PHW1223)-CS	GWAS panel	3096328|F|0-6:G>A-6:G>A	A10	9835064	0.000902556	-3.04453	0.110828	3.93693	26
04MGPS021-CS	GWAS panel	3102415|F|0-15:A>G-15:A>G	A10	9835924	0.000346141	-3.46075	0.104835	3.37854
04MGPS021-CS	GWAS panel	3144599|F|0-29:C>T-29:C>T	A10	10113984	0.000333871	-3.47642	0.174693	3.39706
D03 (IBCN16)-CS	GWAS panel	3137697|F|0-52:A>C-52:A>C	A10	10323360	0.000874415	-3.05828	0.0796659	5.52749	27
D10 (PHW1223)-CS	GWAS panel	3137697|F|0-52:A>C-52:A>C	A10	10323360	0.000906673	-3.04255	0.0816701	3.93381	27
D10 (PHW1223)-CS	GWAS panel	3157415|F|0-25:A>G-25:A>G	A10	10434713	7.553e-05	-4.12188	0.100897	5.6833
D03 (IBCN16)-CS	GWAS panel	3100202|F|0-28:C>T-28:C>T	A10	10622708	0.000843905	-3.07371	0.131012	5.56154
D10 (PHW1223)-CS	GWAS panel	3120471|F|0-7:G>A-7:G>A	A10	11055567	0.00087601	-3.05749	0.291128	3.95742
D10 (PHW1223)-CS	GWAS panel	4121163|F|0-32:A>T-32:A>T	A10	11571905	0.000864245	-3.06336	0.411292	3.9667
D10 (PHW1223)-CS	GWAS panel	3116989|F|0-44:G>A-44:G>A	A10	11819281	0.000532867	-3.27338	0.091195	4.30053
D10 (PHW1223)-CS	GWAS panel	3165017|F|0-33:A>G-33:A>G	A10	11879705	0.000464261	-3.33324	0.078502	4.39632
D10 (PHW1223)-CS	GWAS panel	3108115|F|0-42:A>G-42:A>G	A10	12148754	7.99946e-05	-4.09694	0.160377	5.64192
D10 (PHW1223)-CS	GWAS panel	5239078|F|0-61:G>A-61:G>A	A10	12338804	0.00020451	-3.68929	0.0880503	4.97174
D10 (PHW1223)-CS	GWAS panel	100057045|F|0-28:A>G-28:A>G	A10	12512194	0.000650551	-3.18672	0.113365	4.16235
D09-CS	GWAS panel	3140131|F|0-21:A>G-21:A>G	A10	12579572	0.00040211	-3.39566	0.292486	7.77036
D10 (PHW1223)-CS	GWAS panel	100071563|F|0-12:A>G-12:A>G	A10	12602841	4.96953e-05	-4.30368	0.091195	5.98624
D10 (PHW1223)-CS	GWAS panel	3091345|F|0-42:A>G-42:A>G	A10	12651006	0.000502369	-3.29898	0.111254	4.34146
D02 (IBCN15)-CS	GWAS panel	100073359|F|0-13:C>T-13:C>T	A10	12726604	0.000151914	-3.8184	0.323686	5.30796
D10 (PHW1223)-CS	GWAS panel	4168989|F|0-61:G>T-61:G>T	A10	12883339	0.000192388	-3.71582	0.0886413	5.015	28
D07 (IBCN76)-CS	GWAS panel	3088289|F|0-5:G>A-5:G>A	A10	12995939	0.000557572	-3.2537	0.07636	5.78636	28
D10 (PHW1223)-CS	GWAS panel	3088289|F|0-56:G>A-56:G>A	A10	12995939	0.000200435	-3.69803	0.0885626	4.98598	28
D10 (PHW1223)-CS	GWAS panel	3088289|F|0-5:G>A-5:G>A	A10	12995939	0.000564677	-3.2482	0.07636	4.26032	28
D10 (PHW1223)-CS	GWAS panel	4168205|F|0-9:T>G-9:T>G	A10	13061395	0.000562353	-3.24999	0.194675	4.26318
D02 (IBCN15)-CS	GWAS panel	3155781|F|0-57:A>C-57:A>C	A10	13064298	0.000172891	-3.76223	0.245283	5.21372	30
D10 (PHW1223)-CS	GWAS panel	3155781|F|0-57:A>C-57:A>C	A10	13064298	6.22826e-05	-4.20563	0.245283	5.82258	30
D10 (PHW1223)-CS	GWAS panel	4707189|F|0-16:G>C-16:G>C	A10	13302837	0.000448494	-3.34824	0.119576	4.42037
D06 (IBCN75)-CS	GWAS panel	3093481|F|0-45:C>G-45:C>G	A10	13393097	0.000525719	-3.27925	0.11467	5.32122	31
D10 (PHW1223)-CS	GWAS panel	3093481|F|0-45:C>G-45:C>G	A10	13393097	0.000297609	-3.52635	0.117555	4.70724	31
D02 (IBCN15)-CS	GWAS panel	100070403|F|0-53:C>G-53:C>G	A10	13400992	0.000427492	-3.36907	0.0534591	4.56085
D07 (IBCN76)-CS	GWAS panel	100058923|F|0-65:A>T-65:A>T	A10	13401057	0.000408748	-3.38854	0.104915	6.07909
D06 (IBCN75)-CS	GWAS panel	3153970|F|0-27:T>C-27:T>C	A10	13672404	0.000914086	-3.03901	0.0740702	4.8504
D06 (IBCN75)-CS	GWAS panel	3144670|F|0-59:T>C-59:T>C	A10	13735322	0.000278592	-3.55503	0.15048	5.86852
D06 (IBCN75)-CS	GWAS panel	3093310|F|0-53:A>T-53:A>T	A10	13995473	0.000736777	-3.13266	0.067881	5.03327
D10 (PHW1223)-CS	GWAS panel	100061642|F|0-26:G>T-26:G>T	A10	14096199	0.000126682	-3.89728	0.0918191	5.31221
D06 (IBCN75)-CS	GWAS panel	3104282|F|0-45:G>A-45:G>A	A10	14243490	0.000273063	-3.56374	0.0936213	5.88591
D06 (IBCN75)-CS	GWAS panel	3134804|F|0-59:G>C-59:G>C	A10	14378146	0.000409119	-3.38815	0.0732013	5.5365	32
D10 (PHW1223)-CS	GWAS panel	3134804|F|0-59:G>C-59:G>C	A10	14378146	0.00062072	-3.2071	0.0750429	4.1948	32
D10 (PHW1223)-CS	GWAS panel	5120880|F|0-27:G>A-27:G>A	A10	14418576	0.000931866	-3.03065	0.0983717	3.91502
D06 (IBCN75)-CS	GWAS panel	3084674|F|0-38:G>A-38:G>A	A10	14471163	0.000670803	-3.17341	0.0797546	5.11309
D06 (IBCN75)-CS	GWAS panel	3078102|F|0-12:G>A-12:G>A	A10	14590056	0.00089389	-3.04872	0.0816764	4.8693
D07 (IBCN76)-CS	GWAS panel	4111366|F|0-20:G>A-20:G>A	A10	14641363	0.000809841	-3.0916	0.110038	5.43705
D06 (IBCN75)-CS	GWAS panel	100078252|F|0-59:G>A-59:G>A	A10	14663865	5.03118e-05	-4.29833	0.107695	7.37719
D06 (IBCN75)-CS	GWAS panel	3100026|F|0-67:T>C-67:T>C	A10	14812931	0.000547765	-3.26141	0.0736196	5.28607
D09-CS	GWAS panel	3093547|F|0-40:A>G-40:A>G	A10	15169467	0.000489308	-3.31042	0.286557	7.53413
04MGPS021-CS	GWAS panel	5034293|F|0-66:G>T-66:G>T	A10	15348412	0.000206276	-3.68555	0.3312	3.64538
04MGPS021-CS	GWAS panel	100068950|F|0-15:C>G-15:C>G	A10_random	1045228	0.000799654	-3.0971	0.114706	2.95269
04MGPS021-CS	GWAS panel	3079718|F|0-24:A>G-24:A>G	A10_random	1752304	0.000169928	-3.76974	0.0919802	3.74598
D06 (IBCN75)-CS	GWAS panel	100065103|F|0-65:G>A-65:G>A	A10_random	1913442	0.000607513	-3.21644	0.096071	5.1976
D06 (IBCN75)-CS	GWAS panel	3093842|F|0-54:C>A-54:C>A	A10_random	1913905	0.000458638	-3.33853	0.0722349	5.43827	33
D10 (PHW1223)-CS	GWAS panel	3093842|F|0-54:C>A-54:C>A	A10_random	1913905	0.000217952	-3.66164	0.0740521	4.92672	33
D10 (PHW1223)-CS	GWAS panel	100082018|F|0-22:G>A-22:G>A	A10_random	1962459	0.00084667	-3.07229	0.0836298	3.98081
D07 (IBCN76)-CS	GWAS panel	3149314|F|0-6:G>A-6:G>A	A10_random	1966328	0.00100921	-2.99602	0.0674396	5.23243
D10 (PHW1223)-CS	GWAS panel	3119912|F|0-40:C>T-40:C>T	A10_random	1974675	0.000200826	-3.69718	0.0701038	4.9846
D06 (IBCN75)-CS	GWAS panel	3108534|F|0-6:G>A-6:G>A	A10_random	1985574	0.000960921	-3.01731	0.0765691	4.80815	34
D07 (IBCN76)-CS	GWAS panel	3108534|F|0-6:G>A-6:G>A	A10_random	1985574	0.00045342	-3.3435	0.0776085	5.98109	34
D10 (PHW1223)-CS	GWAS panel	4336521|F|0-40:G>A-40:G>A	A10_random	2011131	0.000178816	-3.74759	0.245283	5.06687
D10 (PHW1223)-CS	GWAS panel	3111075|F|0-56:G>T-56:G>T	Ann_random	191198	0.000169384	-3.77113	0.114125	5.10533
D09-CS	GWAS panel	5708549|F|0-63:T>G-63:T>G	Ann_random	6771966	0.000463149	-3.33428	0.370066	7.60016
D09-CS	GWAS panel	3141142|F|0-39:C>T-39:C>T	Ann_random	10019109	0.000310024	-3.5086	0.0556891	8.08486
D06 (IBCN75)-CS	GWAS panel	3114968|F|0-16:T>A-16:T>A	Ann_random	14215449	0.000823949	-3.0841	0.396281	4.93833
D06 (IBCN75)-CS	GWAS panel	4121762|F|0-37:G>A-37:G>A	Ann_random	15346879	0.000753107	-3.12314	0.101337	5.01464
D05 (IBCN18)-CS	GWAS panel	4111438|F|0-7:A>G-7:A>G	Ann_random	17413317	0.000222873	-3.65194	0.105153	7.02974
D07 (IBCN76)-CS	GWAS panel	5030389|F|0-12:T>C-12:T>C	Ann_random	37076954	0.000201995	-3.69466	0.418763	6.75059
D06 (IBCN75)-CS	GWAS panel	3080274|F|0-65:G>A-65:G>A	Ann_random	38304173	1.1947e-05	-4.92274	0.117088	8.6799
D03 (IBCN16)-CS	GWAS panel	3116470|F|0-60:A>G-60:A>G	Ann_random	46679787	8.55727e-05	-4.06766	0.0625	7.80936
D10 (PHW1223)-CS	GWAS panel	4168247|F|0-31:T>C-31:T>C	C01	2466296	0.000314902	-3.50183	0.0880503	4.66759
D10 (PHW1223)-CS	GWAS panel	3083198|F|0-49:T>C-49:T>C	C01	3087110	0.000318304	-3.49716	0.122267	4.66005
D01 (IBCN13)-CS	GWAS panel	4121194|F|0-52:A>G-52:A>G	C01	9460901	5.76525e-06	-5.23918	0.309065	9.05957
D04 (IBCN17)-CS	GWAS panel	3125747|F|0-60:C>T-60:C>T	C01	14987579	0.000516268	-3.28712	0.259944	4.12104
D04 (IBCN17)-CS	GWAS panel	100060608|F|0-24:T>C-24:T>C	C01	27972605	0.000874645	-3.05817	0.313488	3.77376
D10 (PHW1223)-CS	GWAS panel	3099178|F|0-6:T>C-6:T>C	C01	35474186	0.000689386	-3.16154	0.270364	4.12231
D01 (IBCN13)-CS	GWAS panel	3190316|F|0-59:A>C-59:A>C	C01	36259307	0.000479133	-3.31954	0.123001	5.22838
D02 (IBCN15)-CS	GWAS panel	100071284|F|0-9:C>T-9:C>T	C01_random	156749	0.000164602	-3.78356	0.0742225	5.24948
D04 (IBCN17)-CS	GWAS panel	100065139|F|0-68:T>G-68:T>G	C02	9024496	0.00101903	-2.99181	0.434753	3.67388
04MGPS021-CS	GWAS panel	5591783|F|0-54:A>C-54:A>C	C02	11761082	4.2998e-06	-5.36655	0.122812	5.71859	35
D04 (IBCN17)-CS	GWAS panel	5591783|F|0-54:A>C-54:A>C	C02	11761082	0.00040436	-3.39323	0.120274	4.28334	35
D05 (IBCN18)-CS	GWAS panel	5591783|F|0-54:A>C-54:A>C	C02	11761082	0.000320169	-3.49462	0.123458	6.66483	35
D10 (PHW1223)-CS	GWAS panel	3130516|F|0-19:G>A-19:G>A	C02	12812593	0.00030097	-3.52148	0.257862	4.69935
D04 (IBCN17)-CS	GWAS panel	3124485|F|0-5:A>G-5:A>G	C02	15444334	0.000750659	-3.12456	0.137132	3.87404	36
D10 (PHW1223)-CS	GWAS panel	3124485|F|0-5:A>G-5:A>G	C02	15444334	0.000269884	-3.56882	0.137933	4.77599	36
D10 (PHW1223)-CS	GWAS panel	4111957|F|0-12:C>T-12:C>T	C02	15447128	0.000208788	-3.68029	0.154088	4.95709
D10 (PHW1223)-CS	GWAS panel	3159704|F|0-10:G>C-10:G>C	C02	16164736	0.000626241	-3.20326	0.392322	4.18868
D10 (PHW1223)-CS	GWAS panel	100084810|F|0-27:G>C-27:G>C	C02	18872238	0.000529121	-3.27645	0.184603	4.30543
D03 (IBCN16)-CS	GWAS panel	3133677|F|0-8:C>G-8:C>G	C02	20917098	0.000112236	-3.94987	0.0617116	7.53771
D10 (PHW1223)-CS	GWAS panel	100070245|F|0-19:C>T-19:C>T	C02	21198088	0.000597532	-3.22364	0.0748355	4.22114
D06 (IBCN75)-CS	GWAS panel	100056865|F|0-58:T>G-58:T>G	C02_random	3855500	0.00101824	-2.99215	0.247209	4.75922
D02 (IBCN15)-CS	GWAS panel	4119929|F|0-34:G>A-34:G>A	C03	280194	0.000352911	-3.45234	0.445724	4.69811	37
D06 (IBCN75)-CS	GWAS panel	4119929|F|0-34:G>A-34:G>A	C03	280194	0.000983319	-3.00731	0.0955489	4.78868	37
D06 (IBCN75)-CS	GWAS panel	3164033|F|0-9:T>C-9:T>C	C03	401857	0.000135276	-3.86878	0.0753067	6.49953
D02 (IBCN15)-CS	GWAS panel	4108032|F|0-49:C>T-49:C>T	C03	520422	7.49287e-05	-4.12535	0.0616507	5.82703	38
D06 (IBCN75)-CS	GWAS panel	4108032|F|0-49:C>T-49:C>T	C03	520422	0.000835646	-3.07798	0.0605165	4.92637	38
D06 (IBCN75)-CS	GWAS panel	4116610|F|0-34:A>G-34:A>G	C03	1024176	0.000883676	-3.05371	0.076477	4.87903
D10 (PHW1223)-CS	GWAS panel	100068952|F|0-20:A>C-20:A>C	C03	1028729	0.000870898	-3.06003	0.121094	3.96144
D10 (PHW1223)-CS	GWAS panel	3077942|F|0-21:C>T-21:C>T	C03	1028760	0.000396763	-3.40147	0.0691824	4.50584
D02 (IBCN15)-CS	GWAS panel	3089604|F|0-7:A>C-7:A>C	C03	1031413	0.000243754	-3.61305	0.0880503	4.96459	39
D06 (IBCN75)-CS	GWAS panel	3089604|F|0-7:A>C-7:A>C	C03	1031413	6.66808e-05	-4.176	0.0555939	7.12567	39
D10 (PHW1223)-CS	GWAS panel	3089604|F|0-7:A>C-7:A>C	C03	1031413	2.81827e-05	-4.55002	0.0569924	6.40027	39
D06 (IBCN75)-CS	GWAS panel	3101225|F|0-38:G>A-38:G>A	C03	1075834	0.00037418	-3.42692	0.091117	5.6134
D02 (IBCN15)-CS	GWAS panel	3151067|F|0-22:G>A-22:G>A	C03	1079023	6.35715e-05	-4.19674	0.0753586	5.94873
D01 (IBCN13)-CS	GWAS panel	5591153|F|0-49:C>G-49:C>G	C03	1129558	0.000179106	-3.74689	0.0690444	6.05468	40
D02 (IBCN15)-CS	GWAS panel	5591153|F|0-49:C>G-49:C>G	C03	1129558	0.000167809	-3.77518	0.0662707	5.23543	40
D10 (PHW1223)-CS	GWAS panel	5591153|F|0-49:C>G-49:C>G	C03	1129558	8.68634e-06	-5.06116	0.0662707	7.27217	40
D02 (IBCN15)-CS	GWAS panel	3121035|F|0-51:T>C-51:T>C	C03	1716876	0.00025359	-3.59587	0.0569924	4.936
D06 (IBCN75)-CS	GWAS panel	5591816|F|0-9:A>G-9:A>G	C03	1729177	0.000190941	-3.7191	0.0824143	6.19741
D06 (IBCN75)-CS	GWAS panel	3160336|F|0-18:A>G-18:A>G	C03	1776455	0.000203616	-3.69119	0.0727814	6.14129
D10 (PHW1223)-CS	GWAS panel	3134663|F|0-14:G>C-14:G>C	C03	1962249	0.000740562	-3.13044	0.105839	4.07293
D01 (IBCN13)-CS	GWAS panel	3087797|F|0-21:C>T-21:C>T	C03	2032267	0.000842975	-3.07419	0.0745285	4.76157	41
D02 (IBCN15)-CS	GWAS panel	3087797|F|0-21:C>T-21:C>T	C03	2032267	0.000186709	-3.72883	0.183227	5.1578	41
D01 (IBCN13)-CS	GWAS panel	3084885|F|0-34:G>C-34:G>C	C03	2324986	0.000851273	-3.06993	0.0617284	4.75352	42
D02 (IBCN15)-CS	GWAS panel	3084885|F|0-34:G>C-34:G>C	C03	2324986	8.31301e-06	-5.08024	0.0597484	7.48423	42
D06 (IBCN75)-CS	GWAS panel	3084885|F|0-34:G>C-34:G>C	C03	2324986	4.89226e-05	-4.31049	0.0582822	7.40226	42
D10 (PHW1223)-CS	GWAS panel	3084885|F|0-34:G>C-34:G>C	C03	2324986	2.16879e-06	-5.66378	0.0597484	8.32161	42
D02 (IBCN15)-CS	GWAS panel	4118036|F|0-44:A>C-44:A>C	C03	2431806	0.000548934	-3.26048	0.310095	4.38267
D02 (IBCN15)-CS	GWAS panel	3103173|F|0-6:C>A-6:C>A	C03	2685283	4.71044e-05	-4.32694	0.0664794	6.17162	43
D10 (PHW1223)-CS	GWAS panel	3103173|F|0-6:C>A-6:C>A	C03	2685283	0.000121624	-3.91498	0.0664794	5.34132	43
D02 (IBCN15)-CS	GWAS panel	3110496|F|0-15:C>T-15:C>T	C03	2780690	0.000406925	-3.39049	0.0979526	4.5961	44
D10 (PHW1223)-CS	GWAS panel	3110496|F|0-15:C>T-15:C>T	C03	2780690	3.40798e-05	-4.4675	0.0534591	6.26113	44
D02 (IBCN15)-CS	GWAS panel	4707743|F|0-48:G>A-48:G>A	C03	3001126	0.00012775	-3.89364	0.0660377	5.43455	45
D06 (IBCN75)-CS	GWAS panel	4707743|F|0-48:G>A-48:G>A	C03	3001126	0.00024683	-3.6076	0.0644172	5.97364	45
D09-CS	GWAS panel	4707743|F|0-48:G>A-48:G>A	C03	3001126	3.33142e-05	-4.47737	0.065625	10.8475	45
D10 (PHW1223)-CS	GWAS panel	4707743|F|0-48:G>A-48:G>A	C03	3001126	0.000150895	-3.82133	0.0660377	5.18751	45
D06 (IBCN75)-CS	GWAS panel	3126842|F|0-6:G>A-6:G>A	C03	3053313	0.000495708	-3.30477	0.0644172	5.37159	46
D10 (PHW1223)-CS	GWAS panel	3126842|F|0-6:G>A-6:G>A	C03	3053313	2.73561e-05	-4.56295	0.0628931	6.42212	46
D02 (IBCN15)-CS	GWAS panel	3115664|F|0-43:C>T-43:C>T	C03	3127426	0.000649395	-3.18749	0.318975	4.26344	47
D10 (PHW1223)-CS	GWAS panel	3115664|F|0-43:C>T-43:C>T	C03	3127426	0.000292176	-3.53436	0.213836	4.72018	47
D09-CS	GWAS panel	3118427|F|0-24:A>G-24:A>G	C03	3133340	0.00013598	-3.86652	0.06875	9.09225	48
D10 (PHW1223)-CS	GWAS panel	3118427|F|0-24:A>G-24:A>G	C03	3133340	0.000265517	-3.57591	0.0691824	4.78747	48
D10 (PHW1223)-CS	GWAS panel	4120105|F|0-27:A>G-27:A>G	C03	3161645	0.000648907	-3.18782	0.0786164	4.1641
D10 (PHW1223)-CS	GWAS panel	5591159|F|0-67:G>C-67:G>C	C03	3475184	0.000493244	-3.30694	0.0935175	4.3542
D02 (IBCN15)-CS	GWAS panel	3124123|F|0-11:T>C-11:T>C	C03	3475249	0.000187054	-3.72803	0.0696454	5.15646
D06 (IBCN75)-CS	GWAS panel	3106302|F|0-8:T>C-8:T>C	C03	3510829	0.000105845	-3.97533	0.0772073	6.71579
D01 (IBCN13)-CS	GWAS panel	3113598|F|0-17:G>T-17:G>T	C03	3615740	0.00103038	-2.987	0.0562219	4.5971	49
D02 (IBCN15)-CS	GWAS panel	3113598|F|0-17:G>T-17:G>T	C03	3615740	0.000276379	-3.5585	0.0517878	4.87391	49
D06 (IBCN75)-CS	GWAS panel	3113598|F|0-17:G>T-17:G>T	C03	3615740	0.00069941	-3.15527	0.055877	5.07753	49
D10 (PHW1223)-CS	GWAS panel	3113598|F|0-17:G>T-17:G>T	C03	3615740	0.000244983	-3.61086	0.0572827	4.84418	49
D02 (IBCN15)-CS	GWAS panel	3100746|F|0-6:G>C-6:G>C	C03	3625811	0.000531461	-3.27453	0.421384	4.40567	50
D06 (IBCN75)-CS	GWAS panel	3100746|F|0-6:G>C-6:G>C	C03	3625811	0.000240301	-3.61924	0.149547	5.99696	50
D10 (PHW1223)-CS	GWAS panel	3100746|F|0-6:G>C-6:G>C	C03	3625811	0.000121526	-3.91533	0.148272	5.3419	50
D10 (PHW1223)-CS	GWAS panel	3083208|F|0-11:T>A-11:T>A	C03	4414548	0.000856481	-3.06728	0.0628931	3.9729
D10 (PHW1223)-CS	GWAS panel	4337634|F|0-9:A>T-9:A>T	C03	5313271	0.000784842	-3.10522	0.0607218	4.03295
D10 (PHW1223)-CS	GWAS panel	3091089|F|0-40:C>T-40:C>T	C03	5661717	0.000613473	-3.2122	0.0569394	4.20292
D02 (IBCN15)-CS	GWAS panel	4115412|F|0-28:T>A-28:T>A	C03	15293802	0.000579676	-3.23681	0.0595737	4.34396
D09-CS	GWAS panel	5029110|F|0-18:C>T-18:C>T	C03	20625616	0.000612389	-3.21297	0.119688	7.26527
D02 (IBCN15)-CS	GWAS panel	4338515|F|0-11:T>G-11:T>G	C03	35110370	0.000917857	-3.03723	0.188979	4.0194
D10 (PHW1223)-CS	GWAS panel	100089836|F|0-29:T>C-29:T>C	C03	39137230	0.000830102	-3.08087	0.107395	3.99439
D05 (IBCN18)-CS	GWAS panel	3086191|F|0-5:C>T-5:C>T	C03	47364449	0.000716604	-3.14472	0.464096	5.86289
D05 (IBCN18)-CS	GWAS panel	3083417|F|0-68:T>C-68:T>C	C03	52147981	0.0002403	-3.61925	0.301255	6.95368
D07 (IBCN76)-CS	GWAS panel	3086225|F|0-24:A>C-24:A>C	C03	53204333	0.000300943	-3.52152	0.137137	6.36961
D03 (IBCN16)-CS	GWAS panel	100070477|F|0-21:C>T-21:C>T	C03	54690428	0.000723754	-3.14041	0.212408	5.70909
D09-CS	GWAS panel	100064780|F|0-5:A>T-5:A>T	C03	55945424	0.000247682	-3.60611	0.382306	8.35768
D06 (IBCN75)-CS	GWAS panel	3095848|F|0-14:C>A-14:C>A	C03_random	121302	0.000480176	-3.3186	0.0594325	5.39889	51
D09-CS	GWAS panel	3095848|F|0-14:C>A-14:C>A	C03_random	121302	0.000704601	-3.15206	0.0605469	7.09785	51
D10 (PHW1223)-CS	GWAS panel	3095848|F|0-14:C>A-14:C>A	C03_random	121302	7.14932e-05	-4.14574	0.0609277	5.72292	51
D06 (IBCN75)-CS	GWAS panel	3180069|F|0-39:T>A-39:T>A	C03_random	327420	0.00046909	-3.32874	0.49975	5.41893
D01 (IBCN13)-CS	GWAS panel	3094377|F|0-51:A>G-51:A>G	C03_random	917522	0.000735772	-3.13326	0.119704	4.87343
D01 (IBCN13)-CS	GWAS panel	3092516|F|0-26:C>T-26:C>T	C03_random	4556510	0.000714149	-3.14621	0.17284	4.898	52
D10 (PHW1223)-CS	GWAS panel	3092516|F|0-26:C>T-26:C>T	C03_random	4556510	0.000515543	-3.28773	0.176101	4.32348	52
D02 (IBCN15)-CS	GWAS panel	3160154|F|0-41:T>C-41:T>C	C04	1507814	0.000281161	-3.55104	0.0572827	4.86154
D07 (IBCN76)-CS	GWAS panel	3113843|F|0-25:A>T-25:A>T	C04	4792226	0.000537569	-3.26957	0.21529	5.8207
D10 (PHW1223)-CS	GWAS panel	3083895|F|0-6:G>A-6:G>A	C04	8540938	0.000784561	-3.10537	0.0943396	4.03319
D10 (PHW1223)-CS	GWAS panel	100048540|F|0-38:A>T-38:A>T	C04	10105248	5.3685e-05	-4.27015	0.125047	5.93019
D01 (IBCN13)-CS	GWAS panel	100071739|F|0-42:T>G-42:T>G	C04	10496795	0.000560301	-3.25158	0.298082	5.09849
D06 (IBCN75)-CS	GWAS panel	3105991|F|0-21:C>G-21:C>G	C04	20599282	0.000616652	-3.20996	0.327722	5.18485
D10 (PHW1223)-CS	GWAS panel	3085780|F|0-18:C>T-18:C>T	C04	20996358	0.000706843	-3.15068	0.323899	4.10506
D06 (IBCN75)-CS	GWAS panel	3085589|F|0-19:C>A-19:C>A	C04	21098337	0.000390084	-3.40884	0.300613	5.57753
D06 (IBCN75)-CS	GWAS panel	3084100|F|0-39:A>G-39:A>G	C04	21327819	0.000279129	-3.5542	0.314831	5.86685	53
D07 (IBCN76)-CS	GWAS panel	3084100|F|0-39:A>G-39:A>G	C04	21327819	0.000176276	-3.75381	0.313317	6.88142	53
D06 (IBCN75)-CS	GWAS panel	4119258|F|0-28:A>G-28:A>G	C04	21394597	0.00060979	-3.21482	0.312883	5.1944
D06 (IBCN75)-CS	GWAS panel	4121840|F|0-9:T>C-9:T>C	C04	21412835	0.000624231	-3.20465	0.332276	5.17443
D01 (IBCN13)-CS	GWAS panel	3081882|F|0-42:C>T-42:C>T	C04	47539661	0.000605727	-3.21772	0.161237	5.03396
D10 (PHW1223)-CS	GWAS panel	5030600|F|0-11:C>T-11:C>T	C04_random	225644	0.000550536	-3.25921	0.471592	4.2779
D10 (PHW1223)-CS	GWAS panel	3126421|F|0-27:A>G-27:A>G	C05	3068369	6.2048e-05	-4.20727	0.161384	5.82531
D04 (IBCN17)-CS	GWAS panel	5053271|F|0-32:C>G-32:C>G	C05	18861760	0.000782059	-3.10676	0.375347	3.84712
D03 (IBCN16)-CS	GWAS panel	3099771|F|0-18:T>C-18:T>C	C05	21103721	0.000794792	-3.09975	0.368062	5.61908
D10 (PHW1223)-CS	GWAS panel	100073410|F|0-26:G>T-26:G>T	C05	25557856	0.000274997	-3.56067	0.210692	4.76278
D05 (IBCN18)-CS	GWAS panel	4168255|F|0-58:T>G-58:T>G	C05	36245247	0.000178111	-3.74931	0.0648135	7.25689
D09-CS	GWAS panel	100053574|F|0-6:T>A-6:T>A	C05	36470992	0.000365595	-3.437	0.135218	7.88529
D10 (PHW1223)-CS	GWAS panel	3091544|F|0-27:T>C-27:T>C	C05	37861441	0.000963333	-3.01622	0.22407	3.89227
D10 (PHW1223)-CS	GWAS panel	3144511|F|0-29:C>T-29:C>T	C05	38552877	0.000849555	-3.07081	0.31013	3.97848
D09-CS	GWAS panel	100083645|F|0-14:A>G-14:A>G	C05_random	636632	0.000648435	-3.18813	0.103125	7.19694
D09-CS	GWAS panel	3119144|F|0-5:G>A-5:G>A	C05_random	812967	0.000944364	-3.02486	0.0764915	6.74996
D06 (IBCN75)-CS	GWAS panel	3101828|F|0-45:A>G-45:A>G	C05_random	2405422	0.000891002	-3.05012	0.141993	4.87204	54
D07 (IBCN76)-CS	GWAS panel	3101828|F|0-45:A>G-45:A>G	C05_random	2405422	3.20479e-05	-4.4942	0.142421	8.54733	54
D10 (PHW1223)-CS	GWAS panel	3101828|F|0-45:A>G-45:A>G	C05_random	2405422	0.000320426	-3.49427	0.144631	4.65539
04MGPS021-CS	GWAS panel	3109149|F|0-7:G>A-7:G>A	C06	1212024	0.0003542	-3.45075	0.218834	3.36674
D10 (PHW1223)-CS	GWAS panel	3168060|F|0-55:T>A-55:T>A	C06	4543601	0.00102009	-2.99136	0.482485	3.85308
D01 (IBCN13)-CS	GWAS panel	3107797|F|0-21:T>C-21:T>C	C06	6176884	0.000818737	-3.08686	0.435313	4.78553
D09-CS	GWAS panel	3139578|F|0-33:A>T-33:A>T	C06	10680297	0.00101529	-2.99341	0.285411	6.6643
D05 (IBCN18)-CS	GWAS panel	4336731|F|0-14:A>T-14:A>T	C06	11536345	0.000751205	-3.12424	0.0582822	5.81638
D06 (IBCN75)-CS	GWAS panel	100069179|F|0-27:T>A-27:T>A	C06	18871251	0.000869766	-3.0606	0.14403	4.89246
D10 (PHW1223)-CS	GWAS panel	3119828|F|0-57:T>A-57:T>A	C06	19377578	0.000402645	-3.39508	0.0917667	4.49557
D10 (PHW1223)-CS	GWAS panel	100058160|F|0-31:A>T-31:A>T	C06	19974282	0.00103723	-2.98412	0.11153	3.84168
D06 (IBCN75)-CS	GWAS panel	3107917|F|0-59:G>C-59:G>C	C06	21007075	0.000198003	-3.70333	0.130912	6.16569
D06 (IBCN75)-CS	GWAS panel	3078950|F|0-50:C>A-50:C>A	C06	21503926	0.00101428	-2.99384	0.0954487	4.76251	55
D10 (PHW1223)-CS	GWAS panel	3078950|F|0-50:C>A-50:C>A	C06	21503926	0.000540263	-3.2674	0.0978499	4.29097	55
04MGPS021-CS	GWAS panel	100056204|F|0-8:T>C-8:T>C	C06	21519782	0.000550717	-3.25907	0.158664	3.14146
04MGPS021-CS	GWAS panel	100074740|F|0-13:T>A-13:T>A	C06	21878475	3.60144e-05	-4.44352	0.38235	4.56382
04MGPS021-CS	GWAS panel	3165293|F|0-45:T>C-45:T>C	C06	21890058	2.46156e-05	-4.60879	0.339369	4.76772	56
D05 (IBCN18)-CS	GWAS panel	3165293|F|0-45:T>C-45:T>C	C06	21890058	0.000968569	-3.01387	0.348904	5.56657	56
D02 (IBCN15)-CS	GWAS panel	3098775|F|0-36:C>G-36:C>G	C06	21931230	0.000735963	-3.13314	0.332256	4.17496	57
D06 (IBCN75)-CS	GWAS panel	3098775|F|0-36:C>G-36:C>G	C06	21931230	0.000165967	-3.77998	0.236134	6.32006	57
D06 (IBCN75)-CS	GWAS panel	3153575|F|0-35:C>A-35:C>A	C06	21931230	0.000503357	-3.29812	0.0745208	5.35846	57
D10 (PHW1223)-CS	GWAS panel	3098775|F|0-36:C>G-36:C>G	C06	21931230	3.70544e-05	-4.43116	0.237742	6.19999	57
D10 (PHW1223)-CS	GWAS panel	3153575|F|0-35:C>A-35:C>A	C06	21931230	0.000370669	-3.43101	0.0763956	4.55338	57
D06 (IBCN75)-CS	GWAS panel	3132564|F|0-49:C>G-49:C>G	C06	22109896	3.9196e-05	-4.40676	0.0586613	7.60115	58
D10 (PHW1223)-CS	GWAS panel	3132564|F|0-49:C>G-49:C>G	C06	22109896	2.11845e-05	-4.67398	0.0601371	6.61016	58
D01 (IBCN13)-CS	GWAS panel	100059141|F|0-58:T>C-58:T>C	C06	22206514	0.000563938	-3.24877	0.120911	5.09313	59
D06 (IBCN75)-CS	GWAS panel	100059141|F|0-58:T>C-58:T>C	C06	22206514	4.55158e-05	-4.34184	0.120886	7.46694	59
D07 (IBCN76)-CS	GWAS panel	100059141|F|0-58:T>C-58:T>C	C06	22206514	0.00081305	-3.08988	0.120048	5.43336	59
D10 (PHW1223)-CS	GWAS panel	100059141|F|0-58:T>C-58:T>C	C06	22206514	0.000128986	-3.88946	0.123927	5.29934	59
04MGPS021-CS	GWAS panel	3098733|F|0-41:G>C-41:G>C	C06	22312025	7.06153e-05	-4.1511	0.398465	4.20617	60
D04 (IBCN17)-CS	GWAS panel	3098733|F|0-41:G>C-41:G>C	C06	22312025	0.00100426	-2.99815	0.413368	3.68341	60
D06 (IBCN75)-CS	GWAS panel	3083076|F|0-19:C>A-19:C>A	C06	23021999	0.000832628	-3.07955	0.133621	4.92944	62
D10 (PHW1223)-CS	GWAS panel	3083076|F|0-19:C>A-19:C>A	C06	23021999	0.000334554	-3.47553	0.136173	4.62514	62
D10 (PHW1223)-CS	GWAS panel	100066703|F|0-26:T>C-26:T>C	C06	28203510	0.000864583	-3.06319	0.0489454	3.96643
D06 (IBCN75)-CS	GWAS panel	3087952|F|0-15:G>A-15:G>A	C06_random	2378514	0.000616315	-3.2102	0.135414	5.18532
D02 (IBCN15)-CS	GWAS panel	3098711|F|0-13:T>G-13:T>G	C06_random	2461009	8.48394e-05	-4.0714	0.0608205	5.73531	63
D06 (IBCN75)-CS	GWAS panel	3098711|F|0-13:T>G-13:T>G	C06_random	2461009	7.90974e-05	-4.10184	0.0593279	6.97379	63
D10 (PHW1223)-CS	GWAS panel	3098711|F|0-13:T>G-13:T>G	C06_random	2461009	5.3204e-06	-5.27406	0.0608205	7.64028	63
D10 (PHW1223)-CS	GWAS panel	3111451|F|0-18:A>T-18:A>T	C06_random	2582457	0.00017389	-3.75973	0.0891354	5.08669
D03 (IBCN16)-CS	GWAS panel	100079103|F|0-8:C>T-8:C>T	C07	2673475	0.000226377	-3.64517	0.0850079	6.84141
D10 (PHW1223)-CS	GWAS panel	4331825|F|0-9:G>A-9:G>A	C07	15244590	0.00091648	-3.03788	0.0691824	3.92643
D10 (PHW1223)-CS	GWAS panel	3087129|F|0-41:T>A-41:T>A	C07	19000957	0.000264293	-3.57792	0.049667	4.79073
D07 (IBCN76)-CS	GWAS panel	3112974|F|0-9:G>A-9:G>A	C07	31848631	0.00053958	-3.26794	0.195111	5.81719
D06 (IBCN75)-CS	GWAS panel	5048039|F|0-53:C>A-53:C>A	C07	32198897	0.000129899	-3.8864	0.304357	6.53522
D06 (IBCN75)-CS	GWAS panel	4114031|F|0-5:C>A-5:C>A	C07	33126827	0.000683203	-3.16545	0.280521	5.09749
D06 (IBCN75)-CS	GWAS panel	3081675|F|0-43:T>C-43:T>C	C07	33354077	0.00043347	-3.36304	0.276074	5.48677
D03 (IBCN16)-CS	GWAS panel	3133437|F|0-61:T>C-61:T>C	C07	33434383	0.00103538	-2.9849	0.0998055	5.36589
D06 (IBCN75)-CS	GWAS panel	5157185|F|0-31:G>A-31:G>A	C07	34002912	0.000667102	-3.17581	0.177914	5.1178
D07 (IBCN76)-CS	GWAS panel	3081700|F|0-16:A>G-16:A>G	C07	34684068	0.00101309	-2.99435	0.358848	5.22888
D06 (IBCN75)-CS	GWAS panel	3163843|F|0-21:C>T-21:C>T	C07	40068165	0.000511358	-3.29128	0.330272	5.34495
D10 (PHW1223)-CS	GWAS panel	3085973|F|0-62:T>C-62:T>C	C07_random	1304822	0.00013975	-3.85465	0.493711	5.24217
D07 (IBCN76)-CS	GWAS panel	100035991|F|0-5:G>A-5:G>A	C07_random	2104089	0.000529359	-3.27625	0.213428	5.83518
D09-CS	GWAS panel	3107548|F|0-26:T>A-26:T>A	C08	4969705	0.000439904	-3.35664	0.186648	7.66212
D02 (IBCN15)-CS	GWAS panel	3130959|F|0-24:T>G-24:T>G	C08	4980976	0.000328691	-3.48321	0.134689	4.74915	64
D03 (IBCN16)-CS	GWAS panel	3130959|F|0-24:T>G-24:T>G	C08	4980976	0.00065748	-3.18212	0.440921	5.80161	64
D02 (IBCN15)-CS	GWAS panel	5156017|F|0-25:T>C-25:T>C	C08	5481536	0.000545653	-3.26308	0.148272	4.38693
D07 (IBCN76)-CS	GWAS panel	3092916|F|0-36:G>A-36:G>A	C08	18837142	0.000332649	-3.47801	0.0537736	6.27437
D02 (IBCN15)-CS	GWAS panel	5053076|F|0-56:T>C-56:T>C	C08	19012802	0.000523536	-3.28105	0.0539913	4.41635	65
D03 (IBCN16)-CS	GWAS panel	5053076|F|0-56:T>C-56:T>C	C08	19012802	0.000780751	-3.10749	0.23651	5.6362	65
D01 (IBCN13)-CS	GWAS panel	100045529|F|0-12:A>G-12:A>G	C08	32227478	0.0010178	-2.99234	0.217396	4.60715	66
D03 (IBCN16)-CS	GWAS panel	100045529|F|0-12:A>G-12:A>G	C08	32227478	0.000451114	-3.34571	0.216062	6.16635	66
D03 (IBCN16)-CS	GWAS panel	3158124|F|0-5:A>G-5:A>G	C08	33490276	0.000183666	-3.73597	0.26706	7.04794
04MGPS021-CS	GWAS panel	5030523|F|0-64:G>A-64:G>A	C08	37023472	0.000242944	-3.61449	0.215926	3.56075
D03 (IBCN16)-CS	GWAS panel	4707124|F|0-66:C>T-66:C>T	C08_random	184919	0.000603938	-3.21901	0.463599	5.8836
D05 (IBCN18)-CS	GWAS panel	3136571|F|0-43:G>T-43:G>T	C08_random	534602	0.00106174	-2.97398	0.444897	5.47664	67
D08-CS	GWAS panel	3136571|F|0-43:G>T-43:G>T	C08_random	534602	0.000662972	-3.1785	0.438002	6.93015	67
D05 (IBCN18)-CS	GWAS panel	3168102|F|0-20:T>A-20:T>A	C08_random	3820889	0.000164369	-3.78418	0.148341	7.33848
D06 (IBCN75)-CS	GWAS panel	3080862|F|0-55:T>G-55:T>G	C09	751574	6.22998e-05	-4.20551	0.101227	7.18624	68
D06 (IBCN75)-CS	GWAS panel	3098264|F|0-13:A>T-13:A>T	C09	751574	0.00102414	-2.98964	0.162013	4.75434	68
04MGPP041-CS	GWAS panel	3079433|F|0-9:G>A-9:G>A	C09	6973984	0.00160391	-2.79482	0.451843	6.31995
04MGPP041-CS	GWAS panel	3078023|F|0-43:G>T-43:G>T	C09	23181975	0.000949527	-3.02249	0.125752	6.95553
D03 (IBCN16)-CS	GWAS panel	100073130|F|0-54:G>C-54:G>C	C09	34357698	0.000900563	-3.04549	0.143734	5.49927
04MGPS021-CS	GWAS panel	3084650|F|0-19:T>C-19:T>C	C09	36167971	0.000162912	-3.78805	0.205417	3.76791
04MGPS021-CS	GWAS panel	100044191|F|0-43:G>T-43:G>T	C09	37238867	0.000768722	-3.11423	0.150354	2.97258
04MGPS021-CS	GWAS panel	4109828|F|0-18:T>C-18:T>C	C09	40309142	0.000313733	-3.50344	0.307029	3.42901
D01 (IBCN13)-CS	GWAS panel	3084587|F|0-18:C>A-18:C>A	C09	40710626	0.000971191	-3.0127	0.135802	4.64549
D10 (PHW1223)-CS	GWAS panel	100056947|F|0-13:A>G-13:A>G	C09	41989740	0.000366844	-3.43552	0.100557	4.56064
D10 (PHW1223)-CS	GWAS panel	5029271|F|0-64:A>G-64:A>G	C09	42300941	4.97444e-05	-4.30326	0.136301	5.98552
D10 (PHW1223)-CS	GWAS panel	3081436|F|0-45:A>T-45:A>T	C09	42347679	0.000781605	-3.10701	0.0804852	4.03579
D10 (PHW1223)-CS	GWAS panel	3103882|F|0-18:G>A-18:G>A	C09	42381360	0.000580728	-3.23603	0.100574	4.2409
D10 (PHW1223)-CS	GWAS panel	3075540|F|0-7:A>C-7:A>C	C09	42761241	0.00032728	-3.48508	0.148687	4.64055
D10 (PHW1223)-CS	GWAS panel	3145566|F|0-9:A>C-9:A>C	C09	42791191	6.46859e-05	-4.18919	0.0739897	5.79519
D10 (PHW1223)-CS	GWAS panel	3203868|F|0-45:C>G-45:C>G	C09	42870997	0.000967368	-3.01441	0.0962538	3.8894
D10 (PHW1223)-CS	GWAS panel	4121303|F|0-6:T>A-6:T>A	C09	42923069	0.000750874	-3.12443	0.0731798	4.06341
D07 (IBCN76)-CS	GWAS panel	3083427|F|0-54:C>A-54:C>A	C09	42937338	0.000505033	-3.29668	0.143889	5.87946
D10 (PHW1223)-CS	GWAS panel	5149475|F|0-6:A>C-6:A>C	C09	43021621	7.89761e-05	-4.1025	0.0754717	5.65115
D10 (PHW1223)-CS	GWAS panel	3096109|F|0-23:T>G-23:T>G	C09	43058171	2.55034e-05	-4.5934	0.0880503	6.47361
D10 (PHW1223)-CS	GWAS panel	3079832|F|0-11:G>A-11:G>A	C09	43060549	0.000744974	-3.12786	0.0801172	4.06884
D10 (PHW1223)-CS	GWAS panel	3155872|F|0-12:G>A-12:G>A	C09	43197129	0.000930159	-3.03144	0.0986386	3.91628
D10 (PHW1223)-CS	GWAS panel	3080911|F|0-63:T>A-63:T>A	C09	43246977	0.000298675	-3.5248	0.0786164	4.70472
D10 (PHW1223)-CS	GWAS panel	3088832|F|0-38:T>A-38:T>A	C09	43406717	8.46138e-05	-4.07256	0.081761	5.60151
D07 (IBCN76)-CS	GWAS panel	5030354|F|0-26:A>G-26:A>G	C09	43597004	0.000961789	-3.01692	0.212634	5.27709	69
D10 (PHW1223)-CS	GWAS panel	5030354|F|0-26:A>G-26:A>G	C09	43597004	0.00034262	-3.46519	0.212634	4.60845	69
D07 (IBCN76)-CS	GWAS panel	4334251|F|0-26:T>C-26:T>C	C09	44010170	0.000468287	-3.32949	0.103774	5.95065
D07 (IBCN76)-CS	GWAS panel	100046112|F|0-7:A>G-7:A>G	C09	44142613	0.000300862	-3.52163	0.0757688	6.36987
D07 (IBCN76)-CS	GWAS panel	4168305|F|0-46:C>G-46:C>G	C09	44419953	0.000931478	-3.03083	0.084829	5.30683
D06 (IBCN75)-CS	GWAS panel	3125410|F|0-32:C>T-32:C>T	C09	44580289	0.000464788	-3.33275	0.110343	5.42684
D10 (PHW1223)-CS	GWAS panel	3165681|F|0-11:T>G-11:T>G	C09	44972179	0.000632811	-3.19873	0.0758957	4.18146
D06 (IBCN75)-CS	GWAS panel	3134470|F|0-64:C>T-64:C>T	C09	45407165	0.000753817	-3.12273	0.0586981	5.01383
D04 (IBCN17)-CS	GWAS panel	3112500|F|0-9:A>C-9:A>C	C09	46646580	0.000435844	-3.36067	0.204742	4.23344
D10 (PHW1223)-CS	GWAS panel	3077000|F|0-22:A>G-22:A>G	C09	46925941	0.000145396	-3.83745	0.0849057	5.21395
D10 (PHW1223)-CS	GWAS panel	100069106|F|0-16:C>T-16:C>T	C09	47480466	0.000232755	-3.6331	0.102899	4.8803
D10 (PHW1223)-CS	GWAS panel	4117087|F|0-7:T>C-7:T>C	C09	47950327	0.000579495	-3.23695	0.1	4.24237
D09-CS	GWAS panel	100035094|F|0-23:C>T-23:C>T	C09_random	1276601	0.00102081	-2.99106	0.266089	6.65789
D08-CS	GWAS panel	4115738|F|0-63:T>C-63:T>C	C09_random	4054323	5.32164e-05	-4.27395	0.365625	9.91427
D06 (IBCN75)-CS	GWAS panel	3093692|F|0-44:G>T-44:G>T	C09_random	4319669	5.84483e-05	-4.23323	0.0874059	7.24318	70
D10 (PHW1223)-CS	GWAS panel	3093692|F|0-44:G>T-44:G>T	C09_random	4319669	0.000697531	-3.15644	0.0896048	4.11421	70
D09-CS	GWAS panel	3142928|F|0-11:T>C-11:T>C	Cnn_random	2239576	0.000378119	-3.42237	0.0764388	7.8446	71
D10 (PHW1223)-CS	GWAS panel	3142928|F|0-11:T>C-11:T>C	Cnn_random	2239576	0.000463588	-3.33387	0.0774399	4.39733	71
D03 (IBCN16)-CS	GWAS panel	3109472|F|0-36:C>G-36:C>G	Cnn_random	4332303	0.000233776	-3.6312	0.0705521	6.80971	72
D03 (IBCN16)-CS	GWAS panel	3117248|F|0-66:G>T-66:G>T	Cnn_random	4332303	0.000236384	-3.62638	0.072999	6.79878	72
D10 (PHW1223)-CS	GWAS panel	3105580|F|0-13:C>G-13:C>G	Cnn_random	5018205	5.405e-05	-4.2672	0.0979596	5.92527
D06 (IBCN75)-CS	GWAS panel	3116654|F|0-8:T>C-8:T>C	Cnn_random	12239872	2.8817e-05	-4.54035	0.149223	7.87841	73
D10 (PHW1223)-CS	GWAS panel	3116654|F|0-8:T>C-8:T>C	Cnn_random	12239872	0.00080308	-3.09524	0.152082	4.01714	73
D01 (IBCN13)-CS	GWAS panel	100063116|F|0-13:T>G-13:T>G	Cnn_random	20114771	0.000368386	-3.4337	0.0601235	5.44749
D06 (IBCN75)-CS	GWAS panel	3106743|F|0-6:C>T-6:C>T	Cnn_random	33698015	0.000284208	-3.54636	0.0690973	5.85121
D10 (PHW1223)-CS	GWAS panel	3104208|F|0-22:A>C-22:A>C	Cnn_random	37595334	0.000401082	-3.39677	0.0589779	4.49828
D05 (IBCN18)-CS	GWAS panel	100058728|F|0-41:T>G-41:T>G	Cnn_random	42315791	0.00108084	-2.96624	0.182336	5.45921
D01 (IBCN13)-CS	GWAS panel	4112498|F|0-59:T>A-59:T>A	Cnn_random	45067937	0.00066381	-3.17796	0.198675	4.95829
D10 (PHW1223)-CS	GWAS panel	3124950|F|0-5:G>C-5:G>C	Cnn_random	50096044	0.000815608	-3.08852	0.363148	4.0065
D06 (IBCN75)-CS	GWAS panel	4166574|F|0-22:A>G-22:A>G	Cnn_random	51467203	1.18709e-05	-4.92552	0.200229	8.68576
04MGPS021-CS	GWAS panel	3104402|F|0-18:T>A-18:T>A	Cnn_random	52495173	0.00090999	-3.04096	0.193465	2.88762
D10 (PHW1223)-CS	GWAS panel	3129641|F|0-7:G>A-7:G>A	Cnn_random	54626256	0.00037801	-3.4225	0.0538125	4.53967
D06 (IBCN75)-CS	GWAS panel	3104036|F|0-24:A>G-24:A>G	Cnn_random	62559972	0.000959935	-3.01776	0.0610287	4.80901
D06 (IBCN75)-CS	GWAS panel	100056627|F|0-24:A>G-24:A>G	Cnn_random	63483446	0.00042299	-3.37367	0.0775986	5.50781	74
D10 (PHW1223)-CS	GWAS panel	100056627|F|0-24:A>G-24:A>G	Cnn_random	63483446	0.000399698	-3.39827	0.0795508	4.5007	74
D01 (IBCN13)-CS	GWAS panel	3081476|F|0-38:A>C-38:A>C	Cnn_random	66967087	0.000606477	-3.21719	0.123192	5.03294
D06 (IBCN75)-CS	GWAS panel	3090568|F|0-44:A>C-44:A>C	Cnn_random	71845056	0.000377405	-3.42319	0.0829597	5.60601	75
D10 (PHW1223)-CS	GWAS panel	3090568|F|0-44:A>C-44:A>C	Cnn_random	71845056	0.000881595	-3.05473	0.0850468	3.95306	75
D01 (IBCN13)-CS	GWAS panel	5048952|F|0-54:A>T-54:A>T	Cnn_random	78741705	0.000598662	-3.22282	0.41448	5.04366	76
D01 (IBCN13)-CS	GWAS panel	5048952|F|0-19:A>C-19:A>C	Cnn_random	78741705	0.000923437	-3.03459	0.329189	4.68679	76
D02 (IBCN15)-CS	GWAS panel	5048952|F|0-19:A>C-19:A>C	Cnn_random	78741705	0.000652501	-3.18542	0.213836	4.26007	76
D06 (IBCN75)-CS	GWAS panel	5048952|F|0-19:A>C-19:A>C	Cnn_random	78741705	0.000754158	-3.12254	0.330237	5.01345	76
D10 (PHW1223)-CS	GWAS panel	100067015|F|0-29:A>G-29:A>G	Unn_random	2185301	0.000537908	-3.26929	0.159911	4.294	76
D03 (IBCN16)-CS	GWAS panel	4336281|F|0-13:C>T-13:C>T	Unn_random	3242642	0.000973628	-3.01161	0.171779	5.42463
D06 (IBCN75)-CS	GWAS panel	100077664|F|0-14:G>A-14:G>A	Unknown	Unknown	4.46145e-05	-4.35052	0.319402	7.48488
D06 (IBCN75)-CS	GWAS panel	100064176|F|0-21:G>C-21:G>C	Unknown	Unknown	0.000103313	-3.98585	0.106911	6.73718
D06 (IBCN75)-CS	GWAS panel	3097699|F|0-42:C>G-42:C>G	Unknown	Unknown	0.000239164	-3.6213	0.187409	6.00108
D06 (IBCN75)-CS	GWAS panel	3165926|F|0-20:T>C-20:T>C	Unknown	Unknown	0.000625004	-3.20412	0.0709657	5.17337
D06 (IBCN75)-CS	GWAS panel	5591119|F|0-8:G>T-8:G>T	Unknown	Unknown	0.000798721	-3.0976	0.0819822	4.9647
D06 (IBCN75)-CS	GWAS panel	3146750|F|0-25:T>A-25:T>A	Unknown	Unknown	0.000821007	-3.08565	0.0874059	4.94136
D06 (IBCN75)-CS	GWAS panel	3130694|F|0-22:A>C-22:A>C	Unknown	Unknown	0.000960806	-3.01736	0.180869	4.80825
D07 (IBCN76)-CS	GWAS panel	3115381|F|0-26:G>T-26:G>T	Unknown	Unknown	0.000156607	-3.80519	0.138574	6.99535
D07 (IBCN76)-CS	GWAS panel	4337831|F|0-20:C>T-20:C>T	Unknown	Unknown	0.00027532	-3.56016	0.310308	6.45438
D08-CS	GWAS panel	5049214|F|0-13:C>G-13:C>G	Unknown	Unknown	0.000934027	-3.02964	0.451074	6.53632
D08-CS	GWAS panel	4108740|F|0-16:C>A-16:C>A	Unknown	Unknown	0.000973286	-3.01176	0.475503	6.48922
D10 (PHW1223)-CS	GWAS panel	3120781|F|0-6:C>T-6:C>T	Unknown	Unknown	1.1747e-05	-4.93007	0.0994497	7.04694
D10 (PHW1223)-CS	GWAS panel	3093696|F|0-16:G>A-16:G>A	Unknown	Unknown	1.44321e-05	-4.84067	0.0891874	6.89397
D10 (PHW1223)-CS	GWAS panel	3130694|F|0-22:A>C-22:A>C	Unknown	Unknown	6.61819e-05	-4.17926	0.183227	5.77867
D10 (PHW1223)-CS	GWAS panel	3136630|F|0-7:A>G-7:A>G	Unknown	Unknown	8.16537e-05	-4.08802	0.396226	5.62713
D10 (PHW1223)-CS	GWAS panel	3129588|F|0-50:T>C-50:T>C	Unknown	Unknown	8.83197e-05	-4.05394	0.362449	5.57068
D10 (PHW1223)-CS	GWAS panel	100036118|F|0-12:A>C-12:A>C	Unknown	Unknown	0.000114107	-3.94269	0.134689	5.38694
D10 (PHW1223)-CS	GWAS panel	3082606|F|0-8:C>T-8:C>T	Unknown	Unknown	0.000174272	-3.75877	0.130593	5.08513
D10 (PHW1223)-CS	GWAS panel	100061515|F|0-56:T>C-56:T>C	Unknown	Unknown	0.000188419	-3.72488	0.0787992	5.02977
D10 (PHW1223)-CS	GWAS panel	3097699|F|0-42:C>G-42:C>G	Unknown	Unknown	0.000205512	-3.68716	0.188979	4.96828
D10 (PHW1223)-CS	GWAS panel	100045883|F|0-6:T>G-6:T>G	Unknown	Unknown	0.000239941	-3.6199	0.124024	4.85885
D10 (PHW1223)-CS	GWAS panel	3093027|F|0-39:C>A-39:C>A	Unknown	Unknown	0.000347983	-3.45844	0.121866	4.59757
D10 (PHW1223)-CS	GWAS panel	3110223|F|0-57:G>A-57:G>A	Unknown	Unknown	0.00042642	-3.37016	0.355223	4.45555
D10 (PHW1223)-CS	GWAS panel	5152975|F|0-34:T>C-34:T>C	Unknown	Unknown	0.000427045	-3.36953	0.107485	4.45452
D10 (PHW1223)-CS	GWAS panel	5591888|F|0-5:C>A-5:C>A	Unknown	Unknown	0.000444713	-3.35192	0.198967	4.42627
D10 (PHW1223)-CS	GWAS panel	100063472|F|0-8:T>A-8:T>A	Unknown	Unknown	0.000478922	-3.31974	0.308411	4.37469
D10 (PHW1223)-CS	GWAS panel	3127270|F|0-22:T>G-22:T>G	Unknown	Unknown	0.000482394	-3.3166	0.0513387	4.36966
D10 (PHW1223)-CS	GWAS panel	100035188|F|0-9:T>A-9:T>A	Unknown	Unknown	0.000587219	-3.2312	0.344081	4.2332
D10 (PHW1223)-CS	GWAS panel	5034200|F|0-16:A>G-16:A>G	Unknown	Unknown	0.000749233	-3.12538	0.235849	4.06491
D10 (PHW1223)-CS	GWAS panel	3125584|F|0-44:T>G-44:T>G	Unknown	Unknown	0.000791503	-3.10155	0.22904	4.02713
D10 (PHW1223)-CS	GWAS panel	5591110|F|0-11:G>C-11:G>C	Unknown	Unknown	0.000868227	-3.06137	0.101887	3.96355
D10 (PHW1223)-CS	GWAS panel	5708452|F|0-8:G>C-8:G>C	Unknown	Unknown	0.000868551	-3.0612	0.120052	3.96329
D10 (PHW1223)-CS	GWAS panel	100035990|F|0-22:C>T-22:C>T	Unknown	Unknown	0.000881221	-3.05492	0.451812	3.95335
04MGPP041-CS	GWAS panel	5151629|F|0-9:A>T-9:A>T	Unknown	Unknown	0.00109062	-2.96233	0.223214	6.78681
04MGPS021-CS	GWAS panel	5031056|F|0-66:C>T-66:C>T	Unknown	Unknown	5.27957e-05	-4.2774	0.409135	4.36014
04MGPS021-CS	GWAS panel	4108971|F|0-16:T>A-16:T>A	Unknown	Unknown	7.50679e-05	-4.12455	0.209302	4.17389
04MGPS021-CS	GWAS panel	3143768|F|0-53:G>T-53:G>T	Unknown	Unknown	0.000313221	-3.50415	0.136107	3.42985
04MGPS021-CS	GWAS panel	5120626|F|0-5:T>G-5:T>G	Unknown	Unknown	0.000438704	-3.35783	0.299929	3.25727
04MGPS021-CS	GWAS panel	5591108|F|0-25:T>C-25:T>C	Unknown	Unknown	0.000501677	-3.29958	0.136628	3.18889
04MGPS021-CS	GWAS panel	3080566|F|0-27:T>A-27:T>A	Unknown	Unknown	0.000759752	-3.11933	0.196459	2.97851
04MGPS021-CS	GWAS panel	4111918|F|0-19:T>A-19:T>A	Unknown	Unknown	0.000819333	-3.08654	0.0744684	2.94043
04MGPS021-CS	GWAS panel	100035163|F|0-14:C>G-14:C>G	Unknown	Unknown	0.0010413	-2.98242	0.106708	2.81996
D01 (IBCN13)-CS	GWAS panel	100063426|F|0-32:A>G-32:A>G	Unknown	Unknown	0.000826216	-3.08291	0.0966496	4.77806
D01 (IBCN13)-CS	GWAS panel	3142866|F|0-21:A>G-21:A>G	Unknown	Unknown	0.000963007	-3.01637	0.48048	4.65242
D02 (IBCN15)-CS	GWAS panel	3130694|F|0-22:A>C-22:A>C	Unknown	Unknown	0.000184414	-3.73421	0.0701472	5.16679
D02 (IBCN15)-CS	GWAS panel	100036118|F|0-12:A>C-12:A>C	Unknown	Unknown	0.000289965	-3.53765	0.229258	4.83933
D02 (IBCN15)-CS	GWAS panel	3141726|F|0-10:A>G-10:A>G	Unknown	Unknown	0.000455964	-3.34107	0.0733178	4.51481
D02 (IBCN15)-CS	GWAS panel	5047974|F|0-10:T>A-10:T>A	Unknown	Unknown	0.000529606	-3.27605	0.236171	4.40815
D02 (IBCN15)-CS	GWAS panel	3097699|F|0-42:C>G-42:C>G	Unknown	Unknown	0.000879847	-3.05559	0.0491559	4.04912
D03 (IBCN16)-CS	GWAS panel	3110746|F|0-22:A>T-22:A>T	Unknown	Unknown	0.000640716	-3.19333	0.0563987	5.82652
D03 (IBCN16)-CS	GWAS panel	3143768|F|0-53:G>T-53:G>T	Unknown	Unknown	0.000640948	-3.19318	0.136663	5.82617
D04 (IBCN17)-CS	GWAS panel	5120626|F|0-5:T>G-5:T>G	Unknown	Unknown	0.000383668	-3.41604	0.291129	4.31834
D04 (IBCN17)-CS	GWAS panel	4110098|F|0-24:T>A-24:T>A	Unknown	Unknown	0.000531855	-3.27421	0.471951	4.10134
D04 (IBCN17)-CS	GWAS panel	5031056|F|0-66:C>T-66:C>T	Unknown	Unknown	0.000766533	-3.11547	0.418001	3.86029
D05 (IBCN18)-CS	GWAS panel	5238124|F|0-8:T>G-8:T>G	Unknown	Unknown	0.000335725	-3.47402	0.0726697	6.61723
D05 (IBCN18)-CS	GWAS panel	5031056|F|0-66:C>T-66:C>T	Unknown	Unknown	0.00036525	-3.43741	0.41267	6.53278
D05 (IBCN18)-CS	GWAS panel	5591843|F|0-17:T>C-17:T>C	Unknown	Unknown	0.000799479	-3.09719	0.399958	5.75503

## Sheet: Table3Sb-Ascospore
Table S3b: Genome-wide significant SNP associated with variation in resistance to L. maculans in the diversity panel, evaluated with ascospore shower test. Only significant associations which were detected at -log10 (P) ≥3 are shown here. Physical position of SNP markers were obtained by BLAST/BLAT searches with the reference B. napus cv . Darmor genome. Consistent associations are shown in Bold.
Stubble Source	Population	DArTseq Locus	Chromosome	Physical Map Position of SNP on B. napus genome (start)	P value for trait-marker association	Log P value for trait-marker association	Minor Allele Frequency	R2 (phenotypic variance %)
Monola76TT	GWAS panel	3137342|F|0-61:T>C-61:T>C	A01	5168056	0.000647629	-3.18867	0.226115	5.68328
Av-Garnet	GWAS panel	3099564|F|0-16:T>C-16:T>C	A01	6341403	5.94907e-06	-5.22555	0.116161	10.4853
Av-Garnet	GWAS panel	3076998|F|0-45:C>G-45:C>G	A01	6524713	0.000104793	-3.97967	0.130573	7.55532
CBJardheeHT	GWAS panel	3174590|F|0-25:A>T-25:A>T	A01	9132189	0.000121068	-3.91697	0.326797	8.80677
CBJardheeHT	GWAS panel	3119463|F|0-6:A>G-6:A>G	A01	19691141	0.00104674	-2.98016	0.317182	6.31491
CBJardheeHT	GWAS panel	4115242|F|0-48:T>C-48:T>C	A03	1945121	0.000899008	-3.04624	0.316695	6.48682
Av-Garnet	GWAS panel	100086543|F|0-21:A>G-21:A>G	A03_random	4418221	0.000510832	-3.29172	0.131179	3.17969
ATR-Cobbler	GWAS panel	4111827|F|0-13:T>C-13:T>C	A04	7643250	0.000734123	-3.13423	0.0561477	3.03914
ATR-Cobbler	GWAS panel	3085920|F|0-10:A>G-10:A>G	A04	13284932	0.00083837	-3.07656	0.0714027	3.11357
Monola76TT	GWAS panel	5048268|F|0-9:C>T-9:C>T	A05	4471691	0.00104555	-2.98066	0.153223	4.20617
CBJardheeHT	GWAS panel	3164007|F|0-11:A>G-11:A>G	A05	13519598	0.000165293	-3.78174	0.414776	2.97258
ATR-Cobbler	GWAS panel	4113953|F|0-39:C>T-39:C>T	A06	2601933	0.000270983	-3.56706	0.115771	2.81996
ATR-Cobbler	GWAS panel	3098403|F|0-41:C>A-41:C>A	A06	2881950	0.000136283	-3.86556	0.0730847	7.17441
ATR-Cobbler	GWAS panel	100061301|F|0-62:A>G-62:A>G	A06	2883760	5.20535e-05	-4.28355	0.0621886	8.12121
ATR-Cobbler	GWAS panel	3099981|F|0-28:G>T-28:G>T	A06	2911851	0.000269738	-3.56906	0.149498	6.51337
ATR-Cobbler	GWAS panel	3100866|F|0-23:T>A-23:T>A	A06	3472589	0.000149324	-3.82587	0.213783	7.0854
ATR-Cobbler	GWAS panel	3095968|F|0-52:C>A-52:C>A	A06	3749777	0.00101458	-2.99371	0.0862469	5.25738
Monola76TT	GWAS panel	3095968|F|0-52:C>A-52:C>A	A06	3749777	0.000802209	-3.09571	0.0862542	5.4817
ATR-Cobbler	GWAS panel	100073732|F|0-10:C>T-10:C>T	A06_random	1240891	0.00041541	-3.38152	0.0861751	6.1
CBJardheeHT	GWAS panel	3149320|F|0-12:A>G-12:A>G	A07	10566397	0.00103375	-2.98559	0.437908	6.329
Av-Garnet	GWAS panel	3087611|F|0-27:C>A-27:C>A	A07	10807469	0.0011628	-2.93449	0.194268	5.21699
CBJardheeHT	GWAS panel	4106958|F|0-7:A>G-7:A>G	A07	11895515	0.00078855	-3.10317	0.246401	6.63544
Monola76TT	GWAS panel	3133818|F|0-15:A>G-15:A>G	A07	20972869	0.000461014	-3.33629	0.248935	6.00533
CBJardheeHT	GWAS panel	3099496|F|0-68:A>T-68:A>T	A08	13724334	0.000175239	-3.75637	0.263164	8.37159
CBJardheeHT	GWAS panel	100057248|F|0-24:C>A-24:C>A	A09	4871949	5.8459e-05	-4.23315	0.243018	9.67264
CBJardheeHT	GWAS panel	5122691|F|0-59:C>T-59:C>T	A09	4997503	0.00103095	-2.98676	0.219727	6.33206
CBJardheeHT	GWAS panel	100079405|F|0-10:G>C-10:G>C	A09	9041626	0.000589878	-3.22924	0.274807	6.96613
CBJardheeHT	GWAS panel	4114521|F|0-47:G>A-47:G>A	A09	9252427	0.000359975	-3.44373	0.161354	7.53367
CBJardheeHT	GWAS panel	3123354|F|0-64:C>T-64:C>T	A09	9549724	0.000619328	-3.20808	0.170683	6.91048
CBJardheeHT	GWAS panel	4108387|F|0-57:G>C-57:G>C	A09	10355868	0.000966061	-3.015	0.243268	6.40547
CBJardheeHT	GWAS panel	100019072|F|0-7:G>A-7:G>A	A09	11048615	0.000176116	-3.7542	0.296732	8.36574
CBJardheeHT	GWAS panel	3149619|F|0-31:G>T-31:G>T	A09	11948300	0.000734509	-3.134	0.185407	6.71612
CBJardheeHT	GWAS panel	5120792|F|0-45:G>A-45:G>A	A09	12009078	0.000314905	-3.50182	0.20915	7.68842
CBJardheeHT	GWAS panel	5120667|F|0-59:G>C-59:G>C	A09	12020683	0.000314769	-3.50201	0.190754	7.68892
CBJardheeHT	GWAS panel	3164681|F|0-11:G>A-11:G>A	A09	13199834	0.000861509	-3.06474	0.162873	6.53508
CBJardheeHT	GWAS panel	3086348|F|0-11:A>G-11:A>G	A09_random	1132090	0.000286246	-3.54326	0.198626	7.79908
CBJardheeHT	GWAS panel	3083060|F|0-14:G>T-14:G>T	A10	12726640	0.0010001	-2.99995	0.156927	6.36635
CBJardheeHT	GWAS panel	3111965|F|0-37:T>A-37:T>A	A10	12870639	5.57359e-05	-4.25387	0.0733543	9.72978
CBJardheeHT	GWAS panel	100016133|F|0-11:T>G-11:T>G	A10	13458877	0.00117784	-2.92891	0.383148	6.18201
CBJardheeHT	GWAS panel	3110997|F|0-6:T>A-6:T>A	A10	13552887	6.12304e-05	-4.21303	0.265511	9.61719
ATR-Cobbler	GWAS panel	4168361|F|0-26:T>C-26:T>C	A10	13851036	0.000990979	-3.00394	0.328128	5.27937
Monola76TT	GWAS panel	3101269|F|0-43:T>C-43:T>C	A10	14658053	0.000196525	-3.70658	0.118538	6.82346
Monola76TT	GWAS panel	100078252|F|0-59:G>A-59:G>A	A10	14663865	0.000605553	-3.21785	0.101585	5.74674
Monola76TT	GWAS panel	5029816|F|0-39:A>G-39:A>G	A10	15806792	0.000998872	-3.00049	0.145219	5.27624
Monola76TT	GWAS panel	3143027|F|0-17:C>G-17:C>G	Ann_random	182785	2.34411e-05	-4.63002	0.137269	8.92313
CBJardheeHT	GWAS panel	3143482|F|0-56:T>C-56:T>C	Ann_random	5189261	0.000929768	-3.03163	0.429361	6.44876
CBJardheeHT	GWAS panel	4706353|F|0-6:A>G-6:A>G	Ann_random	5206694	0.000470536	-3.32741	0.370098	7.22512
ATR-Cobbler	GWAS panel	5152435|F|0-44:A>G-44:A>G	Ann_random	28290507	7.71523e-05	-4.11265	0.0548387	7.73204
Monola76TT	GWAS panel	3090109|F|0-53:G>A-53:G>A	Ann_random	31004773	0.000633423	-3.19831	0.385748	5.70422
ATR-Cobbler	GWAS panel	4119727|F|0-34:G>A-34:G>A	C02	1028340	0.00110693	-2.95588	0.167595	5.17609
Av-Garnet	GWAS panel	3101550|F|0-58:G>A-58:G>A	C02	18526091	0.000485361	-3.31394	0.231568	6.05217
Monola76TT	GWAS panel	3140961|F|0-61:T>C-61:T>C	C02	18684651	0.000346643	-3.46012	0.0613012	6.27732
Monola76TT	GWAS panel	3127275|F|0-15:T>C-15:T>C	C02	37198962	0.00101666	-2.99282	0.431635	5.25974
CBJardheeHT	GWAS panel	3129614|F|0-5:T>C-5:T>C	C03	45862969	0.00100995	-2.9957	0.124183	6.35529
CBJardheeHT	GWAS panel	4331673|F|0-50:A>G-50:A>G	C04	10696579	0.00086829	-3.06134	0.241533	6.52619
Monola76TT	GWAS panel	3131174|F|0-34:G>A-34:G>A	C04_random	3672853	0.00104348	-2.98151	0.378981	5.23542
ATR-Cobbler	GWAS panel	3100379|F|0-19:A>C-19:A>C	C05	3082759	0.000409922	-3.3873	0.098472	6.11267
CBJardheeHT	GWAS panel	3109563|F|0-5:T>C-5:T>C	C05	25701625	0.00105797	-2.97553	0.472011	6.30288
Monola76TT	GWAS panel	3113668|F|0-50:G>T-50:G>T	C06	20961115	0.000684332	-3.16473	0.289827	5.63127
ATR-Cobbler	GWAS panel	3103286|F|0-45:C>T-45:C>T	C07	13455555	0.0005048	-3.29688	0.248424	5.91466
CBJardheeHT	GWAS panel	3165021|F|0-14:C>G-14:C>G	C07	19979266	0.000667471	-3.17557	0.256518	6.82508
CBJardheeHT	GWAS panel	100045090|F|0-32:C>T-32:C>T	C07	32671593	0.000933573	-3.02985	0.117647	6.44414
CBJardheeHT	GWAS panel	3145822|F|0-51:T>C-51:T>C	C07	42784773	0.000691834	-3.16	0.133266	6.78424
ATR-Cobbler	GWAS panel	4109503|F|0-55:G>A-55:G>A	C08	4695043	0.000446405	-3.35027	0.43871	6.03147
ATR-Cobbler	GWAS panel	3140473|F|0-54:T>G-54:T>G	C08	4794267	0.000466016	-3.3316	0.382488	5.99058
CBJardheeHT	GWAS panel	3106658|F|0-12:C>T-12:C>T	C08	32309775	0.000357037	-3.44729	0.431393	7.54314
CBJardheeHT	GWAS panel	5047698|F|0-7:C>G-7:C>G	C08	32310237	0.000834846	-3.07839	0.443669	6.57071
Monola76TT	GWAS panel	3158124|F|0-5:A>G-5:A>G	C08	33490276	3.69313e-05	-4.43261	0.25953	8.46742
ATR-Cobbler	GWAS panel	3079433|F|0-13:G>C-13:G>C	C09	6973984	0.000977266	-3.00999	0.266483	5.29239
CBJardheeHT	GWAS panel	3079433|F|0-13:G>C-13:G>C	C09	6973984	0.000650143	-3.18699	0.269966	6.85507
CBJardheeHT	GWAS panel	3083722|F|0-27:C>A-27:C>A	C09	11446318	0.000141181	-3.85022	0.246329	8.62553
CBJardheeHT	GWAS panel	3084659|F|0-52:A>C-52:A>C	C09	13876412	0.000687436	-3.16277	0.108578	6.7915
CBJardheeHT	GWAS panel	3136624|F|0-61:A>G-61:A>G	C09	42507014	0.00106592	-2.97228	0.386631	6.29444
ATR-Cobbler	GWAS panel	4119958|F|0-14:G>C-14:G>C	Cnn_random	1927667	3.77414e-05	-4.42318	0.0650753	8.44126
ATR-Cobbler	GWAS panel	100065328|F|0-62:G>C-62:G>C	Cnn_random	1927667	0.000365283	-3.43737	0.134465	6.22271
Av-Garnet	GWAS panel	3107835|F|0-14:T>A-14:T>A	Cnn_random	10518706	0.000474132	-3.3241	0.114449	6.07477
Av-Garnet	GWAS panel	4116925|F|0-32:C>T-32:C>T	Cnn_random	32431387	0.000831619	-3.08008	0.417197	5.53547
CBJardheeHT	GWAS panel	3124630|F|0-10:T>C-10:T>C	Cnn_random	35447709	0.000389966	-3.40897	0.420204	7.4413
ATR-Cobbler	GWAS panel	3164716|F|0-21:T>G-21:T>G	Cnn_random	37942829	0.000864016	-3.06348	0.164516	5.4077
CBJardheeHT	GWAS panel	3163021|F|0-46:A>G-46:A>G	Cnn_random	40866531	0.000102169	-3.99068	0.261649	9.00756
Av-Garnet	GWAS panel	3107051|F|0-18:A>T-18:A>T	Cnn_random	43060574	0.000360373	-3.44325	0.490359	6.34049
Av-Garnet	GWAS panel	3077971|F|0-32:T>G-32:T>G	Cnn_random	46549626	0.000685153	-3.16421	0.359873	5.72065
CBJardheeHT	GWAS panel	5030360|F|0-49:A>G-49:A>G	Cnn_random	47514359	0.000740704	-3.13036	0.266049	6.70657
CBJardheeHT	GWAS panel	3097047|F|0-26:T>G-26:T>G	Cnn_random	63222045	0.000950438	-3.02208	0.183007	6.42389
ATR-Cobbler	GWAS panel	4109235|F|0-49:T>A-49:T>A	Cnn_random	73529129	0.000275301	-3.56019	0.454839	6.49375
CBJardheeHT	GWAS panel	5049537|F|0-34:A>T-34:A>T	Cnn_random	79867161	0.000965114	-3.01542	0.355126	6.40657
Av-Garnet	GWAS panel	3101642|F|0-25:G>A-25:G>A	Unknown		0.000273009	-3.56382	0.184395	6.61095
Av-Garnet	GWAS panel	100062628|F|0-17:A>T-17:A>T	Unknown		0.000667088	-3.17582	0.0810396	5.74625
Av-Garnet	GWAS panel	3170542|F|0-32:A>G-32:A>G	Unknown		0.000718756	-3.14342	0.33758	5.67481
CBJardheeHT	GWAS panel	5151683|F|0-15:G>T-15:G>T	Unknown		0.000710797	-3.14825	0.0827392	6.75345
CBJardheeHT	GWAS panel	3132945|F|0-23:A>G-23:A>G	Unknown		0.00097429	-3.01131	0.445171	6.39588
CBJardheeHT	GWAS panel	5151683|F|0-22:C>T-22:C>T	Unknown		0.000989233	-3.0047	0.083268	6.37869
Monola76TT	GWAS panel	100037694|F|0-10:A>G-10:A>G	Unknown		0.000224828	-3.64815	0.053591	6.69341
Monola76TT	GWAS panel	3093208|F|0-19:A>C-19:A>C	Unknown		0.00108066	-2.96631	0.162792	5.20274

## Sheet: TableS3c-Subpopulation-I-TT
Table S3c: Genome-wide significant SNP associated with variation in resistance to L. maculans in the diversity panel, evaluated with a single spore isolate 04MGPS021. Phenotyping was carried at the cotyledon stage Only significant associations which were detected at -log10 (P) ≥3 are shown here. Physical position of SNP markers were obtained by BLAST/BLAT searches with the reference B. napus cv .…
Isolate ID	Population	DArTseq Locus	Chromosome	Physical Map Position of SNP on B. napus genome (start)	P value for trait-marker association	Log P value for trait-marker association	Minor Allele Frequency	R2 (phenotypic variance %)
04MGPS021	Subpopulation I of GWAS panel	3094337|F|0-36:C>G-36:C>G	A02	744248	4.53241e-05	-4.34367	0.0963303	11.5094
04MGPS021	Subpopulation I of GWAS panel	3101074|F|0-49:T>G-49:T>G	A02	1506060	1.83608e-05	-4.73611	0.0599836	12.8067
04MGPS021	Subpopulation I of GWAS panel	3088348|F|0-19:C>G-19:C>G	A02	3300313	0.000685795	-3.16381	0.490826	7.77734
04MGPS021	Subpopulation-II of GWAS panel	3098295|F|0-8:G>A-8:G>A	A03	592720	0.000642003	-3.19246	0.0581395	28.4835
04MGPS021	Full set of GWAS	3106090|F|0-52:C>G-52:C>G	A03	29350553	0.000124228	-3.90578	0.361664	3.90932
04MGPS021	Full set of GWAS	3126875|F|0-41:G>T-41:G>T	A04	17150841	0.000871474	-3.05975	0.0497503	2.90937
04MGPS021	Full set of GWAS	3163699|F|0-30:A>G-30:A>G	A04	17448093	0.000108866	-3.96311	0.474596	3.97842
04MGPS021	Subpopulation-II of GWAS panel	3118748|F|0-24:C>G-24:C>G	A05	1302176	0.00113744	-2.94407	0.0409967	25.5097
04MGPS021	Full set of GWAS	4336477|F|0-26:T>A-26:T>A	A06	15735955	6.32812e-05	-4.19873	0.265492	4.26414
04MGPS021	Subpopulation I of GWAS panel	3082944|F|0-67:A>T-67:A>T	A07	7132858	0.000477933	-3.32063	0.49552	8.25833
04MGPS021	Subpopulation-II of GWAS panel	100053056|F|0-12:T>C-12:T>C	A07	15778332	0.000934147	-3.02958	0.161458	26.5219
04MGPS021	Full set of GWAS	5030408|F|0-14:C>T-14:C>T	A07	15923268	5.36429e-05	-4.27049	0.391835	4.35169
04MGPS021	Subpopulation I of GWAS panel	5030408|F|0-14:C>T-14:C>T	A07	15923268	0.000341379	-3.46676	0.236816	8.7108
04MGPS021	Subpopulation I of GWAS panel	4121018|F|0-41:A>G-41:A>G	A07	16392933	0.000875492	-3.05775	0.268052	7.4548
04MGPS021	Subpopulation I of GWAS panel	100054551|F|0-10:A>T-10:A>T	A07	16565909	8.54569e-05	-4.06825	0.417431	10.6153
04MGPS021	Subpopulation I of GWAS panel	3097369|F|0-26:A>G-26:A>G	A07	16835994	0.000436882	-3.35964	0.29846	8.3787
04MGPS021	Full set of GWAS	3100490|F|0-56:A>T-56:A>T	A07	17028598	0.000510828	-3.29172	0.360465	3.17969
04MGPS021	Subpopulation I of GWAS panel	3100490|F|0-56:A>T-56:A>T	A07	17028598	0.000748414	-3.12586	0.449541	7.66168
04MGPS021	Full set of GWAS	5053239|F|0-5:C>T-5:C>T	A07	22894398	0.000673845	-3.17144	0.279968	3.03914
04MGPS021	Full set of GWAS	3084731|F|0-27:A>G-27:A>G	A07	23697385	2.79904e-05	-4.55299	0.305906	4.69873
04MGPS021	Subpopulation I of GWAS panel	3084731|F|0-27:A>G-27:A>G	A07	23697385	7.34108e-05	-4.13424	0.310164	10.8283
04MGPS021	Subpopulation I of GWAS panel	3118422|F|0-63:G>A-63:G>A	A09	32660850	0.000486886	-3.31257	0.281354	8.2335
04MGPS021	Full set of GWAS	3084811|F|0-68:A>T-68:A>T	A10	8339068	0.000581803	-3.23522	0.0907777	3.11357
04MGPS021	Full set of GWAS	3164670|F|0-6:C>A-6:C>A	A10	9355020	0.000493825	-3.30643	0.0833887	3.19692
04MGPS021	Full set of GWAS	3096380|F|0-59:G>T-59:G>T	A10	9783596	0.000592968	-3.22697	0.102063	3.10392
04MGPS021	Full set of GWAS	3096328|F|0-6:G>A-6:G>A	A10	9835064	0.00102451	-2.98948	0.109562	2.82811
04MGPS021	Full set of GWAS	3102415|F|0-15:A>G-15:A>G	A10	9835924	0.000346141	-3.46075	0.104835	3.37854
04MGPS021	Full set of GWAS	3144599|F|0-29:C>T-29:C>T	A10	10113984	0.000333871	-3.47642	0.174693	3.39706
04MGPS021	Subpopulation-II of GWAS panel	3141401|F|0-68:A>G-68:A>G	A10	15070283	0.00053971	-3.26784	0.00216333	29.4062
04MGPS021	Full set of GWAS	5034293|F|0-66:G>T-66:G>T	A10	15348412	0.000206276	-3.68555	0.3312	3.64538
04MGPS021	Full set of GWAS	100068950|F|0-15:C>G-15:C>G	A10_random	1045228	0.000799654	-3.0971	0.114706	2.95269
04MGPS021	Full set of GWAS	3079718|F|0-24:A>G-24:A>G	A10_random	1752304	0.000169928	-3.76974	0.0919802	3.74598
04MGPS021	Subpopulation-II of GWAS panel	3100630|F|0-29:T>C-29:T>C	C01	571101	0.00044055	-3.356	0.0375925	30.4975
04MGPS021	Subpopulation I of GWAS panel	3094712|F|0-27:C>A-27:C>A	C02	3848754	0.00025849	-3.58756	0.0891039	9.08788
04MGPS021	Full set of GWAS	5591783|F|0-54:A>C-54:A>C	C02	11761082	4.2998e-06	-5.36655	0.122812	5.71859
04MGPS021	Subpopulation I of GWAS panel	5591783|F|0-54:A>C-54:A>C	C02	11761082	0.000513407	-3.28954	0.166272	8.16258
04MGPS021	Subpopulation I of GWAS panel	3089352|F|0-34:A>C-34:A>C	C02	42345449	0.000720162	-3.14257	0.105505	7.71258
04MGPS021	Subpopulation I of GWAS panel	100036897|F|0-6:G>A-6:G>A	C02	42383283	1.95772e-05	-4.70825	0.12844	12.7138
04MGPS021	Subpopulation I of GWAS panel	3074632|F|0-50:A>C-50:A>C	C02	42383837	0.000236549	-3.62608	0.142202	9.20872
04MGPS021	Subpopulation-II of GWAS panel	3125246|F|0-7:C>T-7:C>T	C03	5758240	0.000963035	-3.01636	0.488554	26.3646
04MGPS021	Subpopulation I of GWAS panel	3100964|F|0-36:T>G-36:T>G	C04	10157770	0.000145752	-3.83639	0.126459	9.87325
04MGPS021	Subpopulation I of GWAS panel	100060482|F|0-25:A>C-25:A>C	C04	10157770	0.000486657	-3.31278	0.109367	8.23413
04MGPS021	Subpopulation-II of GWAS panel	4108879|F|0-65:A>G-65:A>G	C05_random	636697	0.000628569	-3.20165	0.0269556	28.5954
04MGPS021	Full set of GWAS	3109149|F|0-7:G>A-7:G>A	C06	1212024	0.0003542	-3.45075	0.218834	3.36674
04MGPS021	Subpopulation-II of GWAS panel	3122305|F|0-31:G>T-31:G>T	C06	4393525	0.000200296	-3.69833	0.0333143	34.8595
04MGPS021	Subpopulation-II of GWAS panel	3082414|F|0-53:C>T-53:C>T	C06	6825814	0.000320405	-3.4943	0.0341528	32.2357
04MGPS021	Subpopulation I of GWAS panel	3199838|F|0-62:C>G-62:C>G	C06	9992656	0.000957301	-3.01895	0.353792	7.33738
04MGPS021	Subpopulation-II of GWAS panel	3078950|F|0-50:C>A-50:C>A	C06	21503926	0.00053971	-3.26784	0.00122399	29.4062
04MGPS021	Full set of GWAS	100056204|F|0-8:T>C-8:T>C	C06	21519782	0.000550717	-3.25907	0.158664	3.14146
04MGPS021	Full set of GWAS	100074740|F|0-13:T>A-13:T>A	C06	21878475	3.60144e-05	-4.44352	0.38235	4.56382
04MGPS021	Subpopulation I of GWAS panel	100074740|F|0-13:T>A-13:T>A	C06	21878475	6.16938e-05	-4.20976	0.220839	11.073
04MGPS021	Full set of GWAS	3165293|F|0-45:T>C-45:T>C	C06	21890058	2.46156e-05	-4.60879	0.339369	4.76772
04MGPS021	Subpopulation I of GWAS panel	3165293|F|0-45:T>C-45:T>C	C06	21890058	1.54195e-06	-5.81193	0.303014	16.5022
04MGPS021	Full set of GWAS	3098733|F|0-41:G>C-41:G>C	C06	22312025	7.06153e-05	-4.1511	0.398465	4.20617
04MGPS021	Subpopulation I of GWAS panel	3098733|F|0-41:G>C-41:G>C	C06	22312025	0.000965623	-3.01519	0.304101	7.32601
04MGPS021	Subpopulation-II of GWAS panel	4120915|F|0-13:G>A-13:G>A	C06	35031673	0.00053971	-3.26784	0.00302194	29.4062
04MGPS021	Subpopulation-II of GWAS panel	5149377|F|0-60:C>T-60:C>T	C06_random	739304	0.000401657	-3.39614	0.0348837	30.9987
04MGPS021	Subpopulation-II of GWAS panel	4168148|F|0-36:T>A-36:T>A	C07	10605593	0.000993038	-3.00303	0.239341	26.2064
04MGPS021	Full set of GWAS	5030523|F|0-64:G>A-64:G>A	C08	37023472	0.000242944	-3.61449	0.215926	3.56075
04MGPS021	Subpopulation I of GWAS panel	5030427|F|0-6:T>A-6:T>A	C09	32939860	0.000503096	-3.29835	0.168956	8.1897
04MGPS021	Full set of GWAS	3084650|F|0-19:T>C-19:T>C	C09	36167971	0.000162912	-3.78805	0.205417	3.76791
04MGPS021	Full set of GWAS	100044191|F|0-43:G>T-43:G>T	C09	37238867	0.000768722	-3.11423	0.150354	2.97258
04MGPS021	Full set of GWAS	4109828|F|0-18:T>C-18:T>C	C09	40309142	0.000313733	-3.50344	0.307029	3.42901
04MGPS021	Subpopulation I of GWAS panel	3094512|F|0-22:G>T-22:G>T	C09_random	2045500	0.00023554	-3.62793	0.138981	9.21454
04MGPS021	Full set of GWAS	3104402|F|0-18:T>A-18:T>A	Cnn_random	52495173	0.00090999	-3.04096	0.193465	2.88762
04MGPS021	Subpopulation-II of GWAS panel	4121742|F|0-21:G>T-21:G>T	Unknown	Unknown	0.000945907	-3.02415	0.058284	26.4573
04MGPS021	Subpopulation I of GWAS panel	5031056|F|0-66:C>T-66:C>T	Unknown	Unknown	0.000101178	-3.99491	0.255352	10.3795
04MGPS021	Subpopulation I of GWAS panel	3104966|F|0-17:C>T-17:C>T	Unknown	Unknown	0.000164165	-3.78472	0.0976261	9.70924
04MGPS021	Full set of GWAS	5031056|F|0-66:C>T-66:C>T	Unknown	Unknown	5.27957e-05	-4.2774	0.409135	4.36014
04MGPS021	Full set of GWAS	4108971|F|0-16:T>A-16:T>A	Unknown	Unknown	7.50679e-05	-4.12455	0.209302	4.17389
04MGPS021	Full set of GWAS	3143768|F|0-53:G>T-53:G>T	Unknown	Unknown	0.000313221	-3.50415	0.136107	3.42985
04MGPS021	Full set of GWAS	5120626|F|0-5:T>G-5:T>G	Unknown	Unknown	0.000438704	-3.35783	0.299929	3.25727
04MGPS021	Full set of GWAS	5591108|F|0-25:T>C-25:T>C	Unknown	Unknown	0.000501677	-3.29958	0.136628	3.18889
04MGPS021	Full set of GWAS	3080566|F|0-27:T>A-27:T>A	Unknown	Unknown	0.000759752	-3.11933	0.196459	2.97851
04MGPS021	Full set of GWAS	4111918|F|0-19:T>A-19:T>A	Unknown	Unknown	0.000819333	-3.08654	0.0744684	2.94043
04MGPS021	Full set of GWAS	100035163|F|0-14:C>G-14:C>G	Unknown	Unknown	0.0010413	-2.98242	0.106708	2.81996

## Sheet: Table S3d-SSI vs ASCOSPORE
Table S3D: Genome-wide significant SNP associated with variation in resistance to L. maculans in the diversity panel, evaluated with 12 single spore isolates at the cotyledon stage. Only significant associations which were detected at -log10 (P) ≥3 are shown here. Physical position of SNP markers were obtained by BLAST/BLAT searches with the reference B. napus cv . Darmor genome. Consistent assoc…
Isolate-ID (IBCN)	Phenotypic method	DArTseq Locus	Chromosome	Physical Map Position of SNP on B. napus genome (start)	P value for trait-marker association	Log P value for trait-marker association	Minor Allele Frequency	R2 (phenotypic variance %)	Consistent associations identified with the same marker across isolates	Consistent associations identified within 200Kb from the significant marker between isolates and stubble sources
D06 (IBCN75)-CS	Single spore isolate	3145597|F|0-54:A>G-54:A>G	A01	672633	4.25824e-05	-4.37077	0.199387	7.52671
D07 (IBCN76)-CS	Single spore isolate	3088655|F|0-41:T>A-41:T>A	A01	1571588	0.000801279	-3.09622	0.305031	5.44695
D07 (IBCN76)-CS	Single spore isolate	4168177|F|0-63:C>T-63:C>T	A01	1689966	0.000435823	-3.36069	0.389937	6.01846
04MGPP041-CS	Single spore isolate	5053662|F|0-31:C>T-31:C>T	A01	3104423	0.00299614	-2.74513	0.286	6.18228
Monola76TT	Ascospore shower test	3137342|F|0-61:T>C-61:T>C	A01	5168056	0.000647629	-3.18867	0.226115	5.68328
D02 (IBCN15)-CS	Single spore isolate	3131459|F|0-27:T>C-27:T>C	A01	6308407	0.000643845	-3.19122	0.338138	4.26952
Av-Garnet	Ascospore shower test	3099564|F|0-16:T>C-16:T>C	A01	6341403	5.94907e-06	-5.22555	0.116161	10.4853		32996
Av-Garnet	Ascospore shower test	3076998|F|0-45:C>G-45:C>G	A01	6524713	0.000104793	-3.97967	0.130573	7.55532
CBJardheeHT	Ascospore shower test	3174590|F|0-25:A>T-25:A>T	A01	9132189	0.000121068	-3.91697	0.326797	8.80677
D02 (IBCN15)-CS	Single spore isolate	3084230|F|0-39:T>C-39:T>C	A01	16701771	8.99787e-05	-4.04586	0.265963	5.69195
CBJardheeHT	Ascospore shower test	3119463|F|0-6:A>G-6:A>G	A01	19691141	0.00104674	-2.98016	0.317182	6.31491
D07 (IBCN76)-CS	Single spore isolate	3126259|F|0-5:T>C-5:T>C	A01_random	2393944	0.000100228	-3.99901	0.492383	7.42742
D05 (IBCN18)-CS	Single spore isolate	3094337|F|0-36:C>G-36:C>G	A02	744248	3.0888e-05	-4.51021	0.150307	9.06476
D03 (IBCN16)-CS	Single spore isolate	3141337|F|0-7:G>A-7:G>A	A02	1609860	0.00086248	-3.06425	0.357122	5.54067
D10 (PHW1223)-CS	Single spore isolate	4107944|F|0-32:G>A-32:G>A	A02	5061212	0.000536234	-3.27065	0.132075	4.29616
D10 (PHW1223)-CS	Single spore isolate	3135599|F|0-38:T>C-38:T>C	A02	5877210	0.000795397	-3.09942	0.345912	4.02376
D10 (PHW1223)-CS	Single spore isolate	3130570|F|0-59:T>A-59:T>A	A02	6270901	0.000714544	-3.14597	0.0632464	4.09759
D10 (PHW1223)-CS	Single spore isolate	4337518|F|0-9:G>A-9:G>A	A02	6284283	0.0004528	-3.34409	0.0638642	4.41372
D10 (PHW1223)-CS	Single spore isolate	3096335|F|0-20:C>A-20:C>A	A02	7229268	0.000492127	-3.30792	0.15873	4.35577
D07 (IBCN76)-CS	Single spore isolate	4113794|F|0-5:T>C-5:T>C	A02	8297565	0.000753745	-3.12278	0.467408	5.504
D10 (PHW1223)-CS	Single spore isolate	3075577|F|0-53:A>C-53:A>C	A02	8499597	0.0007871	-3.10397	0.286164	4.03097
D10 (PHW1223)-CS	Single spore isolate	3127207|F|0-53:T>C-53:T>C	A02	9902238	0.00068377	-3.16509	0.0788493	4.12796
D10 (PHW1223)-CS	Single spore isolate	3083011|F|0-51:C>T-51:C>T	A02	10006975	0.000337842	-3.47129	0.366864	4.61829
D02 (IBCN15)-CS	Single spore isolate	5048452|F|0-13:T>C-13:T>C	A02	10364725	0.000469721	-3.32816	0.149239	4.49361
D10 (PHW1223)-CS	Single spore isolate	3125670|F|0-12:A>G-12:A>G	A02	10831486	5.98682e-05	-4.2228	0.0928122	5.85119
D10 (PHW1223)-CS	Single spore isolate	3090724|F|0-20:G>A-20:G>A	A02	10977394	0.000738428	-3.13169	0.0664087	4.07492
D05 (IBCN18)-CS	Single spore isolate	3092616|F|0-68:A>C-68:A>C	A02	13325215	0.000873022	-3.05897	0.0647791	5.66849
D10 (PHW1223)-CS	Single spore isolate	3084495|F|0-49:A>G-49:A>G	A02	17073426	0.00015813	-3.80099	0.0526181	5.15419
D09-CS	Single spore isolate	3121897|F|0-67:C>T-67:C>T	A02	22847075	0.000525831	-3.27915	0.491454	7.44773
D02 (IBCN15)-CS	Single spore isolate	3090519|F|0-8:T>C-8:T>C	A03	25444	0.000925127	-3.0338	0.395593	4.01385
D06 (IBCN75)-CS	Single spore isolate	3090519|F|0-8:T>C-8:T>C	A03	25444	0.000496202	-3.30434	0.0714933	5.37073
D10 (PHW1223)-CS	Single spore isolate	3090519|F|0-8:T>C-8:T>C	A03	25444	0.000246297	-3.60854	0.0701472	4.84041
D10 (PHW1223)-CS	Single spore isolate	4121154|F|0-48:G>A-48:G>A	A03	822502	0.000332374	-3.47837	0.0943396	4.62972
D10 (PHW1223)-CS	Single spore isolate	5049799|F|0-61:G>A-61:G>A	A03	1432690	0.000108363	-3.96512	0.342427	5.42392
D10 (PHW1223)-CS	Single spore isolate	5050310|F|0-47:A>G-47:A>G	A03	1432690	0.000292294	-3.53418	0.329325	4.71989
D02 (IBCN15)-CS	Single spore isolate	5052687|F|0-29:A>C-29:A>C	A03	1588113	5.08486e-05	-4.29372	0.074781	6.11465
D06 (IBCN75)-CS	Single spore isolate	5052687|F|0-29:A>C-29:A>C	A03	1588113	0.000206308	-3.68548	0.0729458	6.12983
D09-CS	Single spore isolate	5052687|F|0-29:A>C-29:A>C	A03	1588113	0.000566506	-3.2468	0.0743136	7.35844
D10 (PHW1223)-CS	Single spore isolate	5052687|F|0-29:A>C-29:A>C	A03	1588113	6.81488e-06	-5.16654	0.074781	7.45402
D10 (PHW1223)-CS	Single spore isolate	3090026|F|0-52:T>A-52:T>A	A03	1713700	0.000230425	-3.63747	0.283909	4.88741
D10 (PHW1223)-CS	Single spore isolate	3079614|F|0-61:G>A-61:G>A	A03	1721525	0.000921867	-3.03533	0.49742	3.92242
CBJardheeHT	Ascospore shower test	4115242|F|0-48:T>C-48:T>C	A03	1945121	0.000899008	-3.04624	0.316695	6.48682		94238
D10 (PHW1223)-CS	Single spore isolate	3090188|F|0-26:C>G-26:C>G	A03	2039359	0.000478142	-3.32044	0.0689037	4.37582
D10 (PHW1223)-CS	Single spore isolate	3145447|F|0-21:G>C-21:G>C	A03	2212163	0.000396062	-3.40224	0.101283	4.50708
D01 (IBCN13)-CS	Single spore isolate	3147361|F|0-12:T>G-12:T>G	A03	2949041	0.000299522	-3.52357	0.051332	5.62084
D02 (IBCN15)-CS	Single spore isolate	3147361|F|0-12:T>G-12:T>G	A03	2949041	0.000864198	-3.06339	0.371855	4.06175
D09-CS	Single spore isolate	3147361|F|0-12:T>G-12:T>G	A03	2949041	0.000654007	-3.18442	0.0488487	7.18673
D10 (PHW1223)-CS	Single spore isolate	3147361|F|0-12:T>G-12:T>G	A03	2949041	0.00031516	-3.50147	0.0491559	4.66701
D06 (IBCN75)-CS	Single spore isolate	3095717|F|0-12:A>G-12:A>G	A03	4066101	0.000646096	-3.1897	0.0674665	5.14507
D06 (IBCN75)-CS	Single spore isolate	3077580|F|0-54:G>A-54:G>A	A03	4066663	0.00102569	-2.98898	0.0797546	4.75307
D09-CS	Single spore isolate	3099148|F|0-31:G>A-31:G>A	A03	6447778	0.000455759	-3.34126	0.47034	7.61951
D10 (PHW1223)-CS	Single spore isolate	5047681|F|0-66:T>A-66:T>A	A03	6471343	0.000674126	-3.17126	0.408148	4.13776
D10 (PHW1223)-CS	Single spore isolate	3080874|F|0-18:C>G-18:C>G	A03	6530615	0.000582305	-3.23485	0.448338	4.23902
D10 (PHW1223)-CS	Single spore isolate	3085066|F|0-13:G>T-13:G>T	A03	6929759	0.000608751	-3.21556	0.436612	4.20827
04MGPP041-CS	Single spore isolate	100058369|F|0-38:G>C-38:G>C	A03	7599937	0.000687039	-3.16302	0.276079	7.35161
D04 (IBCN17)-CS	Single spore isolate	3103210|F|0-68:T>C-68:T>C	A03	18869084	0.000303375	-3.51802	0.329093	4.47528
D06 (IBCN75)-CS	Single spore isolate	3147210|F|0-14:G>A-14:G>A	A03	20672338	0.000318075	-3.49747	0.0833735	5.75371
D06 (IBCN75)-CS	Single spore isolate	3114748|F|0-21:A>G-21:A>G	A03	20711920	0.000350511	-3.4553	0.0916896	5.66979
D06 (IBCN75)-CS	Single spore isolate	3119706|F|0-9:T>A-9:T>A	A03	20806449	0.000667937	-3.17526	0.388278	5.11674
D06 (IBCN75)-CS	Single spore isolate	3155078|F|0-55:T>A-55:T>A	A03	20841755	0.000483082	-3.31598	0.172848	5.39371
D06 (IBCN75)-CS	Single spore isolate	3091598|F|0-57:T>A-57:T>A	A03	20874308	0.000287698	-3.54106	0.0889571	5.84063
D06 (IBCN75)-CS	Single spore isolate	3083213|F|0-14:C>T-14:C>T	A03	20874694	0.000819175	-3.08662	0.095092	4.94325
D05 (IBCN18)-CS	Single spore isolate	3105579|F|0-52:A>G-52:A>G	A03	20991902	0.0011018	-2.9579	0.101318	5.44043
D06 (IBCN75)-CS	Single spore isolate	5238186|F|0-15:T>C-15:T>C	A03	21223416	0.00030476	-3.51604	0.0864066	5.79072
D06 (IBCN75)-CS	Single spore isolate	3103947|F|0-5:T>C-5:T>C	A03	21500530	0.000986142	-3.00606	0.0889571	4.78626
D06 (IBCN75)-CS	Single spore isolate	4338495|F|0-63:G>T-63:G>T	A03	21757404	0.000180633	-3.7432	0.0740529	6.24593
D04 (IBCN17)-CS	Single spore isolate	3149633|F|0-63:G>A-63:G>A	A03	22621522	0.0003226	-3.49134	0.116732	4.43414
D10 (PHW1223)-CS	Single spore isolate	3092628|F|0-8:C>A-8:C>A	A03	24045650	0.000792362	-3.10108	0.0438386	4.02639
D10 (PHW1223)-CS	Single spore isolate	5030985|F|0-18:T>C-18:T>C	A03	26240508	0.000209345	-3.67914	0.354214	4.9552
04MGPS021-CS	Single spore isolate	3106090|F|0-52:C>G-52:C>G	A03	29350553	0.000124228	-3.90578	0.361664	3.90932
D01 (IBCN13)-CS	Single spore isolate	3108804|F|0-16:G>C-16:G>C	A03_random	299848	0.000662112	-3.17907	0.0433958	4.96041
D02 (IBCN15)-CS	Single spore isolate	3108804|F|0-16:G>C-16:G>C	A03_random	299848	3.44738e-05	-4.46251	0.0442146	6.40498
Av-Garnet	Ascospore shower test	100086543|F|0-21:A>G-21:A>G	A03_random	4418221	0.000510832	-3.29172	0.131179	3.17969
D10 (PHW1223)-CS	Single spore isolate	3166286|F|0-48:T>C-48:T>C	A04	3052149	0.000286921	-3.54224	0.186869	4.73293
ATR-Cobbler	Ascospore shower test	4111827|F|0-13:T>C-13:T>C	A04	7643250	0.000734123	-3.13423	0.0561477	3.03914
D06 (IBCN75)-CS	Single spore isolate	3158150|F|0-24:C>G-24:C>G	A04	8559166	0.000720645	-3.14228	0.334356	5.05209
D09-CS	Single spore isolate	5049136|F|0-19:A>G-19:A>G	A04	10879354	0.000867807	-3.06158	0.169856	6.85015
ATR-Cobbler	Ascospore shower test	3085920|F|0-10:A>G-10:A>G	A04	13284932	0.00083837	-3.07656	0.0714027	3.11357
04MGPS021-CS	Single spore isolate	3126875|F|0-41:G>T-41:G>T	A04	17150841	0.000871474	-3.05975	0.0497503	2.90937
04MGPS021-CS	Single spore isolate	3163699|F|0-30:A>G-30:A>G	A04	17448093	0.000108866	-3.96311	0.474596	3.97842
D04 (IBCN17)-CS	Single spore isolate	3163699|F|0-30:A>G-30:A>G	A04	17448093	0.000645401	-3.19017	0.469647	3.37854
D02 (IBCN15)-CS	Single spore isolate	3169839|F|0-8:C>T-8:C>T	A04	18209746	0.00074411	-3.12836	0.237742	4.16719
D10 (PHW1223)-CS	Single spore isolate	3092844|F|0-39:C>T-39:C>T	A04	18276899	0.000646181	-3.18965	0.262561	4.16701
D10 (PHW1223)-CS	Single spore isolate	4165749|F|0-40:G>T-40:G>T	A04_random	31805	8.4872e-05	-4.07124	0.224618	5.59931
D05 (IBCN18)-CS	Single spore isolate	4111813|F|0-32:T>C-32:T>C	A04_random	867487	0.000528828	-3.27669	0.370321	3.74598
D10 (PHW1223)-CS	Single spore isolate	3096257|F|0-51:C>T-51:C>T	A05	1022984	0.000321006	-3.49349	0.425128	4.65412
D10 (PHW1223)-CS	Single spore isolate	3088209|F|0-67:A>T-67:A>T	A05	1070678	0.000175393	-3.75599	0.119497	5.08058
D10 (PHW1223)-CS	Single spore isolate	3118448|F|0-25:G>A-25:G>A	A05	1288399	0.000794137	-3.1001	0.437386	4.02485
D10 (PHW1223)-CS	Single spore isolate	3118748|F|0-24:C>G-24:C>G	A05	1302176	0.000186646	-3.72898	0.122444	5.03647
D10 (PHW1223)-CS	Single spore isolate	3113690|F|0-34:C>G-34:C>G	A05	1425926	0.000826617	-3.0827	0.355346	3.99728
D06 (IBCN75)-CS	Single spore isolate	3084753|F|0-18:T>C-18:T>C	A05	2377701	0.000492256	-3.30781	0.259306	5.37758
D02 (IBCN15)-CS	Single spore isolate	5048268|F|0-9:C>T-9:C>T	A05	4471691	4.95636e-05	-4.30484	0.163874	6.1337	1
D06 (IBCN75)-CS	Single spore isolate	5048268|F|0-9:C>T-9:C>T	A05	4471691	6.53857e-06	-5.18452	0.162945	9.23519	1
D10 (PHW1223)-CS	Single spore isolate	5048268|F|0-9:C>T-9:C>T	A05	4471691	6.51963e-07	-6.18578	0.163874	9.24903	1
Monola76TT	Ascospore shower test	5048268|F|0-9:C>T-9:C>T	A05	4471691	0.00104555	-2.98066	0.153223	4.20617	1	0
D10 (PHW1223)-CS	Single spore isolate	3109189|F|0-14:T>C-14:T>C	A05	4910232	0.000509556	-3.29281	0.13511	4.33159
D09-CS	Single spore isolate	3097418|F|0-35:C>T-35:C>T	A05	5231578	0.000691475	-3.16022	0.09375	7.12027
D10 (PHW1223)-CS	Single spore isolate	3079731|F|0-22:A>C-22:A>C	A05	5411500	3.61558e-05	-4.44182	0.0955717	6.21792
D10 (PHW1223)-CS	Single spore isolate	3178619|F|0-13:C>T-13:C>T	A05	5428762	0.000565593	-3.2475	0.0992633	4.2592
D10 (PHW1223)-CS	Single spore isolate	3082918|F|0-64:A>C-64:A>C	A05	5955250	5.4907e-05	-4.26037	0.142945	5.91386
D10 (PHW1223)-CS	Single spore isolate	3090883|F|0-30:G>A-30:G>A	A05	6147668	0.000779107	-3.1084	0.0754717	4.03799
D10 (PHW1223)-CS	Single spore isolate	3123079|F|0-34:G>A-34:G>A	A05	6454550	0.000495742	-3.30474	0.0908516	4.35069
D10 (PHW1223)-CS	Single spore isolate	3120656|F|0-42:A>G-42:A>G	A05	6547553	4.15049e-05	-4.3819	0.0815955	6.11726
D10 (PHW1223)-CS	Single spore isolate	3075884|F|0-27:A>T-27:A>T	A05	6628985	0.000338717	-3.47016	0.101908	4.61647
D10 (PHW1223)-CS	Single spore isolate	3104886|F|0-13:T>C-13:T>C	A05	6688092	0.000930734	-3.03117	0.0902785	3.91585
D10 (PHW1223)-CS	Single spore isolate	3082846|F|0-35:C>A-35:C>A	A05	6689131	1.92874e-05	-4.71473	0.213836	6.67937
D10 (PHW1223)-CS	Single spore isolate	3080745|F|0-43:C>T-43:C>T	A05	6690246	0.000284829	-3.54542	0.120283	4.73808
04MGPP041-CS	Single spore isolate	3146643|F|0-31:G>A-31:G>A	A05	9733656	0.000905602	-3.04306	0.0922619	7.01333
04MGPP041-CS	Single spore isolate	3123352|F|0-5:C>G-5:C>G	A05	9894819	8.43106e-05	-4.07412	0.261835	9.98371
04MGPP041-CS	Single spore isolate	3099387|F|0-15:T>C-15:T>C	A05	12750454	0.00104504	-2.98087	0.247726	6.83874
CBJardheeHT	Ascospore shower test	3164007|F|0-11:A>G-11:A>G	A05	13519598	0.000165293	-3.78174	0.414776	2.97258
D09-CS	Single spore isolate	3076463|F|0-66:C>A-66:C>A	A05	17732092	0.000778223	-3.1089	0.084375	6.97955
D05 (IBCN18)-CS	Single spore isolate	100059527|F|0-31:G>A-31:G>A	A05	17732157	0.000348817	-3.4574	0.0745555	3.42901
D08-CS	Single spore isolate	3091784|F|0-12:A>C-12:A>C	A05	17827806	0.000201657	-3.69539	0.150966	8.32003
D08-CS	Single spore isolate	4337241|F|0-14:G>A-14:G>A	A05	17898756	0.000190536	-3.72002	0.14349	8.38711
D09-CS	Single spore isolate	4337241|F|0-14:G>A-14:G>A	A05	17898756	0.000235443	-3.62812	0.14349	8.41943
D10 (PHW1223)-CS	Single spore isolate	4337241|F|0-14:G>A-14:G>A	A05	17898756	0.000500052	-3.30098	0.144392	4.34467
D09-CS	Single spore isolate	100053575|F|0-9:T>C-9:T>C	A05	17898821	0.000797317	-3.09837	0.15625	6.95073
D07 (IBCN76)-CS	Single spore isolate	3096688|F|0-29:T>A-29:T>A	A05	18829628	0.000927109	-3.03287	0.22327	5.3112
D06 (IBCN75)-CS	Single spore isolate	4110361|F|0-59:G>C-59:G>C	A05	19245143	0.000781986	-3.1068	0.457156	4.98268
D02 (IBCN15)-CS	Single spore isolate	3129684|F|0-30:T>C-30:T>C	A05	19895681	0.000120616	-3.91859	0.062664	5.47663
04MGPP041-CS	Single spore isolate	4119475|F|0-31:C>G-31:C>G	A05	21420980	0.00106428	-2.97294	0.06023	6.81655
D10 (PHW1223)-CS	Single spore isolate	3167445|F|0-29:C>A-29:C>A	A05_random	710675	0.000664235	-3.17768	0.0893192	4.14797
D10 (PHW1223)-CS	Single spore isolate	100047498|F|0-29:A>G-29:A>G	A05_random	724308	0.000193187	-3.71402	0.0943396	5.01206
D10 (PHW1223)-CS	Single spore isolate	3148321|F|0-30:C>T-30:C>T	A06	1974126	2.06761e-05	-4.68453	0.122143	6.62807
D10 (PHW1223)-CS	Single spore isolate	4335766|F|0-19:C>T-19:C>T	A06	2045395	4.59896e-05	-4.33734	0.128931	6.04257
D10 (PHW1223)-CS	Single spore isolate	3086488|F|0-68:A>C-68:A>C	A06	2068346	0.000951877	-3.02142	0.0666146	3.90046
D10 (PHW1223)-CS	Single spore isolate	4113953|F|0-39:C>T-39:C>T	A06	2601933	0.000729952	-3.13671	0.119846	4.08288	2
ATR-Cobbler	Ascospore shower test	4113953|F|0-39:C>T-39:C>T	A06	2601933	0.000270983	-3.56706	0.115771	2.81996	2	0
ATR-Cobbler	Ascospore shower test	3098403|F|0-41:C>A-41:C>A	A06	2881950	0.000136283	-3.86556	0.0730847	7.17441		74396
ATR-Cobbler	Ascospore shower test	100061301|F|0-62:A>G-62:A>G	A06	2883760	5.20535e-05	-4.28355	0.0621886	8.12121		72586
ATR-Cobbler	Ascospore shower test	3099981|F|0-28:G>T-28:G>T	A06	2911851	0.000269738	-3.56906	0.149498	6.51337		44495
D10 (PHW1223)-CS	Single spore isolate	3168084|F|0-9:G>A-9:G>A	A06	2956346	0.000565254	-3.24776	0.101802	4.25961
D10 (PHW1223)-CS	Single spore isolate	4167170|F|0-35:C>T-35:C>T	A06	3214253	0.000902334	-3.04463	0.0754717	3.9371
ATR-Cobbler	Ascospore shower test	3100866|F|0-23:T>A-23:T>A	A06	3472589	0.000149324	-3.82587	0.213783	7.0854
ATR-Cobbler	Ascospore shower test	3095968|F|0-52:C>A-52:C>A	A06	3749777	0.00101458	-2.99371	0.0862469	5.25738		7355
Monola76TT	Ascospore shower test	3095968|F|0-52:C>A-52:C>A	A06	3749777	0.000802209	-3.09571	0.0862542	5.4817		7355
D03 (IBCN16)-CS	Single spore isolate	4120418|F|0-9:A>G-9:A>G	A06	3757132	0.000828391	-3.08176	0.202867	5.57934
D10 (PHW1223)-CS	Single spore isolate	5121245|F|0-58:G>A-58:G>A	A06	4068987	0.00043627	-3.36024	0.0974843	4.43963
D10 (PHW1223)-CS	Single spore isolate	3083752|F|0-26:G>A-26:G>A	A06	4786759	0.00104687	-2.98011	0.0987303	3.83536
D01 (IBCN13)-CS	Single spore isolate	4115294|F|0-63:T>C-63:T>C	A06	8944469	0.000463856	-3.33362	0.360157	5.25533
D10 (PHW1223)-CS	Single spore isolate	5050308|F|0-5:T>A-5:T>A	A06	15007399	0.000934717	-3.02932	0.0732509	3.91293
D06 (IBCN75)-CS	Single spore isolate	3089798|F|0-26:A>G-26:A>G	A06	15512121	0.000995553	-3.00194	0.161196	4.77824
04MGPS021-CS	Single spore isolate	4336477|F|0-26:T>A-26:T>A	A06	15735955	6.32812e-05	-4.19873	0.265492	4.26414
D06 (IBCN75)-CS	Single spore isolate	4337290|F|0-27:A>T-27:A>T	A06	16217358	0.000843181	-3.07408	0.1394	4.91877
D10 (PHW1223)-CS	Single spore isolate	3125646|F|0-63:G>A-63:G>A	A06	18667384	0.000373248	-3.428	0.3601	4.54853
D10 (PHW1223)-CS	Single spore isolate	3096992|F|0-57:C>T-57:C>T	A06	19556188	0.000897576	-3.04693	0.14556	3.94073
D10 (PHW1223)-CS	Single spore isolate	5048140|F|0-18:C>G-18:C>G	A06	19634608	0.000490218	-3.30961	0.214885	4.35847
D10 (PHW1223)-CS	Single spore isolate	4116677|F|0-50:G>T-50:G>T	A06	19641411	0.000724793	-3.13979	0.141252	4.08777
D07 (IBCN76)-CS	Single spore isolate	3094020|F|0-36:G>A-36:G>A	A06	23149139	0.000358645	-3.44533	0.235813	6.20295
D06 (IBCN75)-CS	Single spore isolate	5122048|F|0-42:G>A-42:G>A	A06	23599688	0.000662204	-3.17901	0.267804	5.12408
D06 (IBCN75)-CS	Single spore isolate	100060829|F|0-39:T>C-39:T>C	A06	23749750	0.000148849	-3.82725	0.30861	6.41552
D10 (PHW1223)-CS	Single spore isolate	100047311|F|0-23:C>G-23:C>G	A06_random	275667	8.00447e-05	-4.09667	0.187247	5.64147
ATR-Cobbler	Ascospore shower test	100073732|F|0-10:C>T-10:C>T	A06_random	1240891	0.00041541	-3.38152	0.0861751	6.1
D01 (IBCN13)-CS	Single spore isolate	3084521|F|0-26:T>G-26:T>G	A07	1637867	0.000488202	-3.3114	0.0705773	5.21279
D06 (IBCN75)-CS	Single spore isolate	3084521|F|0-26:T>G-26:T>G	A07	1637867	0.000637681	-3.1954	0.0762793	5.15625
D06 (IBCN75)-CS	Single spore isolate	3101563|F|0-43:C>A-43:C>A	A07	3194310	0.000241841	-3.61647	0.354267	5.9914
D03 (IBCN16)-CS	Single spore isolate	3135012|F|0-35:A>T-35:A>T	A07	6013068	0.000696008	-3.15739	0.184313	5.74673
D10 (PHW1223)-CS	Single spore isolate	3135012|F|0-35:A>T-35:A>T	A07	6013068	0.000630709	-3.20017	0.188949	4.18376
D10 (PHW1223)-CS	Single spore isolate	3086987|F|0-27:G>A-27:G>A	A07	9178412	0.00085083	-3.07016	0.0593553	3.97745
CBJardheeHT	Ascospore shower test	3149320|F|0-12:A>G-12:A>G	A07	10566397	0.00103375	-2.98559	0.437908	6.329
Av-Garnet	Ascospore shower test	3087611|F|0-27:C>A-27:C>A	A07	10807469	0.0011628	-2.93449	0.194268	5.21699
D10 (PHW1223)-CS	Single spore isolate	3092135|F|0-13:C>T-13:C>T	A07	11367901	0.000820368	-3.08599	0.0861275	4.0025
CBJardheeHT	Ascospore shower test	4106958|F|0-7:A>G-7:A>G	A07	11895515	0.00078855	-3.10317	0.246401	6.63544
D10 (PHW1223)-CS	Single spore isolate	3110894|F|0-39:T>A-39:T>A	A07	12518246	0.000738678	-3.13155	0.0786164	4.07469
D10 (PHW1223)-CS	Single spore isolate	100017781|F|0-50:A>C-50:A>C	A07	12596095	5.04218e-05	-4.29738	0.0613297	5.9757
D10 (PHW1223)-CS	Single spore isolate	3142663|F|0-24:T>G-24:T>G	A07	13105831	0.000387866	-3.41132	0.111375	4.52168
D10 (PHW1223)-CS	Single spore isolate	5030151|F|0-16:A>G-16:A>G	A07	13179083	0.000496538	-3.30405	0.106546	4.34957
D10 (PHW1223)-CS	Single spore isolate	5150035|F|0-15:A>C-15:A>C	A07	13245550	3.75949e-05	-4.42487	0.0870974	6.18942
D10 (PHW1223)-CS	Single spore isolate	3124647|F|0-37:T>G-37:T>G	A07	13250174	0.000771177	-3.11285	0.0970622	4.04504
D10 (PHW1223)-CS	Single spore isolate	3090809|F|0-18:A>C-18:A>C	A07	13288187	5.19376e-05	-4.28452	0.0913879	5.9542
D10 (PHW1223)-CS	Single spore isolate	3124906|F|0-15:A>G-15:A>G	A07	13634882	0.000146152	-3.8352	0.103774	5.21025
D10 (PHW1223)-CS	Single spore isolate	100079468|F|0-39:T>A-39:T>A	A07	13828593	0.000203949	-3.69048	0.0891163	4.97368
D10 (PHW1223)-CS	Single spore isolate	3100299|F|0-23:C>G-23:C>G	A07	13897061	8.09207e-05	-4.09194	0.0823419	5.63363
D10 (PHW1223)-CS	Single spore isolate	5122301|F|0-55:T>A-55:T>A	A07	14643980	9.02032e-05	-4.04478	0.098056	5.55551
D06 (IBCN75)-CS	Single spore isolate	100053156|F|0-9:C>T-9:C>T	A07	14817195	0.000774689	-3.11087	0.0866514	4.99064
D06 (IBCN75)-CS	Single spore isolate	3127534|F|0-12:A>C-12:A>C	A07	14869058	0.000469458	-3.3284	0.0864424	5.41826
D10 (PHW1223)-CS	Single spore isolate	3127534|F|0-12:A>C-12:A>C	A07	14869058	0.000639434	-3.1942	0.0886171	4.17426
D06 (IBCN75)-CS	Single spore isolate	3162491|F|0-6:A>G-6:A>G	A07	15038780	0.000980183	-3.00869	0.0771179	4.79138
D06 (IBCN75)-CS	Single spore isolate	5149212|F|0-54:C>T-54:C>T	A07	15039820	0.000874721	-3.05813	0.0817996	4.88765
D10 (PHW1223)-CS	Single spore isolate	100072106|F|0-27:G>A-27:G>A	A07	15039820	0.00103066	-2.98689	0.131148	3.84603
D10 (PHW1223)-CS	Single spore isolate	3136500|F|0-11:T>C-11:T>C	A07	15070849	0.000690385	-3.16091	0.0630934	4.12131
D10 (PHW1223)-CS	Single spore isolate	3095311|F|0-6:G>A-6:G>A	A07	15263995	4.53682e-05	-4.34325	0.20046	6.05246
D06 (IBCN75)-CS	Single spore isolate	3084952|F|0-33:C>T-33:C>T	A07	15367251	0.000257019	-3.59003	0.0863721	5.93849
D06 (IBCN75)-CS	Single spore isolate	4333031|F|0-55:T>G-55:T>G	A07	15440422	0.000397537	-3.40062	0.0833247	5.56122
D02 (IBCN15)-CS	Single spore isolate	3085138|F|0-11:G>T-11:G>T	A07	15460924	0.000224913	-3.64799	0.0503145	5.02278
D10 (PHW1223)-CS	Single spore isolate	3085138|F|0-11:G>T-11:G>T	A07	15460924	0.000257508	-3.58921	0.0880503	4.80904
D10 (PHW1223)-CS	Single spore isolate	3092223|F|0-8:C>A-8:C>A	A07	15462684	0.000343914	-3.46355	0.0896584	4.60581
D06 (IBCN75)-CS	Single spore isolate	3091905|F|0-16:A>G-16:A>G	A07	15490575	0.000146959	-3.8328	0.0806958	6.42674
D10 (PHW1223)-CS	Single spore isolate	3091905|F|0-16:A>G-16:A>G	A07	15490575	0.000499786	-3.30122	0.0827258	4.34504
D06 (IBCN75)-CS	Single spore isolate	3117277|F|0-11:G>T-11:G>T	A07	15681933	0.000583181	-3.2342	0.0992358	5.2325
D10 (PHW1223)-CS	Single spore isolate	3117277|F|0-11:G>T-11:G>T	A07	15681933	0.000200095	-3.69876	0.101125	4.98718
D10 (PHW1223)-CS	Single spore isolate	5149488|F|0-55:T>G-55:T>G	A07	15774484	2.173e-05	-4.66294	0.0951856	6.59142
D10 (PHW1223)-CS	Single spore isolate	3163142|F|0-14:G>A-14:G>A	A07	15782758	0.000951752	-3.02148	0.18136	3.90055
D10 (PHW1223)-CS	Single spore isolate	3152969|F|0-15:A>G-15:A>G	A07	15833098	6.55082e-05	-4.1837	0.0880503	5.78606
D10 (PHW1223)-CS	Single spore isolate	3127819|F|0-59:T>C-59:T>C	A07	15862818	0.000636117	-3.19646	0.0870142	4.17786
D06 (IBCN75)-CS	Single spore isolate	3093611|F|0-14:A>T-14:A>T	A07	15904755	3.93513e-05	-4.40504	0.102779	7.5976
04MGPS021-CS	Single spore isolate	5030408|F|0-14:C>T-14:C>T	A07	15923268	5.36429e-05	-4.27049	0.391835	4.35169
D06 (IBCN75)-CS	Single spore isolate	3110198|F|0-13:A>C-13:A>C	A07	15953627	0.000435243	-3.36127	0.0911955	5.48326
D10 (PHW1223)-CS	Single spore isolate	3110198|F|0-13:A>C-13:A>C	A07	15953627	4.62753e-06	-5.33465	0.0934897	7.74559
D06 (IBCN75)-CS	Single spore isolate	3168784|F|0-41:C>G-41:C>G	A07	15996081	9.72555e-05	-4.01209	0.0802544	6.79061
D10 (PHW1223)-CS	Single spore isolate	3168784|F|0-41:C>G-41:C>G	A07	15996081	0.000851864	-3.06963	0.0822733	3.97661
D06 (IBCN75)-CS	Single spore isolate	100072865|F|0-35:A>G-35:A>G	A07	15998405	0.000281784	-3.55008	0.111736	5.85864
D10 (PHW1223)-CS	Single spore isolate	100072865|F|0-35:A>G-35:A>G	A07	15998405	6.53535e-05	-4.18473	0.113829	5.78777
D06 (IBCN75)-CS	Single spore isolate	100046569|F|0-32:A>T-32:A>T	A07	16019545	0.000143589	-3.84288	0.0797546	6.44712
D10 (PHW1223)-CS	Single spore isolate	100046569|F|0-32:A>T-32:A>T	A07	16019545	0.000316907	-3.49907	0.081761	4.66313
D06 (IBCN75)-CS	Single spore isolate	100045329|F|0-27:T>A-27:T>A	A07	16201588	0.00058114	-3.23572	0.0864066	5.2355
D02 (IBCN15)-CS	Single spore isolate	3104957|F|0-38:T>C-38:T>C	A07	16212160	0.00015561	-3.80796	0.091195	5.29043
D06 (IBCN75)-CS	Single spore isolate	3101035|F|0-5:C>T-5:C>T	A07	16361892	0.000313395	-3.50391	0.10171	5.76654
D06 (IBCN75)-CS	Single spore isolate	100063961|F|0-36:T>A-36:T>A	A07	16368298	0.000609129	-3.21529	0.108364	5.19533
D06 (IBCN75)-CS	Single spore isolate	100047011|F|0-66:A>G-66:A>G	A07	16401398	2.04115e-05	-4.69012	0.12152	8.19095
D10 (PHW1223)-CS	Single spore isolate	100047011|F|0-66:A>G-66:A>G	A07	16401398	9.19714e-05	-4.03635	0.123851	5.54156
D06 (IBCN75)-CS	Single spore isolate	3107204|F|0-28:G>A-28:G>A	A07	16419041	1.20167e-05	-4.92021	0.142814	8.67456
D06 (IBCN75)-CS	Single spore isolate	3102182|F|0-17:T>G-17:T>G	A07	16496104	0.000456759	-3.34031	0.0874582	5.4418
D06 (IBCN75)-CS	Single spore isolate	3099022|F|0-28:G>A-28:G>A	A07	16512562	0.00060448	-3.21862	0.0879229	5.20187
D10 (PHW1223)-CS	Single spore isolate	3099022|F|0-28:G>A-28:G>A	A07	16512562	0.000241701	-3.61672	0.0901348	4.85369
D10 (PHW1223)-CS	Single spore isolate	5148701|F|0-40:T>C-40:T>C	A07	16516194	0.00060433	-3.21873	0.0922979	4.21331
D06 (IBCN75)-CS	Single spore isolate	3084984|F|0-27:A>T-27:A>T	A07	16905169	0.00048717	-3.31232	0.309147	5.38648
04MGPS021-CS	Single spore isolate	3100490|F|0-56:A>T-56:A>T	A07	17028598	0.000510828	-3.29172	0.360465	3.17969
D04 (IBCN17)-CS	Single spore isolate	3100490|F|0-56:A>T-56:A>T	A07	17028598	0.000317323	-3.4985	0.342767	4.44518
D04 (IBCN17)-CS	Single spore isolate	3132403|F|0-42:G>T-42:G>T	A07	17145665	0.000672111	-3.17256	0.350419	3.94676
D09-CS	Single spore isolate	3158412|F|0-58:G>A-58:G>A	A07	19767174	0.000493926	-3.30634	0.433685	7.52285
Monola76TT	Ascospore shower test	3133818|F|0-15:A>G-15:A>G	A07	20972869	0.000461014	-3.33629	0.248935	6.00533
D06 (IBCN75)-CS	Single spore isolate	3089628|F|0-30:A>T-30:A>T	A07	22805794	0.000720342	-3.14246	0.0592061	5.05245
04MGPS021-CS	Single spore isolate	5053239|F|0-5:C>T-5:C>T	A07	22894398	0.000673845	-3.17144	0.279968	3.03914
04MGPS021-CS	Single spore isolate	3084731|F|0-27:A>G-27:A>G	A07	23697385	2.79904e-05	-4.55299	0.305906	4.69873
D05 (IBCN18)-CS	Single spore isolate	3084731|F|0-27:A>G-27:A>G	A07	23697385	0.000193551	-3.7132	0.313594	7.17254
D10 (PHW1223)-CS	Single spore isolate	3160281|F|0-57:C>T-57:C>T	A07_random	1253397	4.77113e-05	-4.32138	0.101656	6.01584
D10 (PHW1223)-CS	Single spore isolate	3129751|F|0-16:C>T-16:C>T	A07_random	1484101	0.00100626	-2.99729	0.0832619	3.86242
D06 (IBCN75)-CS	Single spore isolate	3106817|F|0-68:G>T-68:G>T	A07_random	1532476	5.39382e-05	-4.2681	0.0879229	7.31493
D10 (PHW1223)-CS	Single spore isolate	3106817|F|0-68:G>T-68:G>T	A07_random	1532476	4.77607e-05	-4.32093	0.0901348	6.01509
D06 (IBCN75)-CS	Single spore isolate	3077797|F|0-37:C>T-37:C>T	A07_random	1561018	0.000182749	-3.73814	0.120059	6.23574
D10 (PHW1223)-CS	Single spore isolate	3077797|F|0-37:C>T-37:C>T	A07_random	1561018	0.000893655	-3.04883	0.119935	3.94373
D10 (PHW1223)-CS	Single spore isolate	3113759|F|0-37:A>G-37:A>G	A07_random	1561083	2.75276e-05	-4.56023	0.103774	6.41753
D06 (IBCN75)-CS	Single spore isolate	5051011|F|0-47:C>T-47:C>T	A07_random	1651657	0.000242365	-3.61553	0.125262	5.98952
D05 (IBCN18)-CS	Single spore isolate	4115886|F|0-52:G>C-52:G>C	A08	13214362	0.000382355	-3.41753	0.42853	6.48699
CBJardheeHT	Ascospore shower test	3099496|F|0-68:A>T-68:A>T	A08	13724334	0.000175239	-3.75637	0.263164	8.37159
D03 (IBCN16)-CS	Single spore isolate	3133292|F|0-38:G>A-38:G>A	A08	17497809	0.00105395	-2.97718	0.288942	5.34892
D03 (IBCN16)-CS	Single spore isolate	4107286|F|0-43:G>T-43:G>T	A08	18358470	0.000213481	-3.67064	0.465012	6.89926
D10 (PHW1223)-CS	Single spore isolate	4167053|F|0-18:C>A-18:C>A	A08_random	1991178	0.000971323	-3.01264	0.364694	3.88661
D06 (IBCN75)-CS	Single spore isolate	5122017|F|0-10:G>A-10:G>A	A09	563503	0.00084408	-3.07362	0.187153	4.91786
D03 (IBCN16)-CS	Single spore isolate	3115308|F|0-40:C>A-40:C>A	A09	749063	0.000500572	-3.30053	0.160546	6.06533
CBJardheeHT	Ascospore shower test	100057248|F|0-24:C>A-24:C>A	A09	4871949	5.8459e-05	-4.23315	0.243018	9.67264
CBJardheeHT	Ascospore shower test	5122691|F|0-59:C>T-59:C>T	A09	4997503	0.00103095	-2.98676	0.219727	6.33206
D04 (IBCN17)-CS	Single spore isolate	100045510|F|0-13:G>A-13:G>A	A09	6180473	0.000900338	-3.04559	0.065003	3.75481
CBJardheeHT	Ascospore shower test	100079405|F|0-10:G>C-10:G>C	A09	9041626	0.000589878	-3.22924	0.274807	6.96613
CBJardheeHT	Ascospore shower test	4114521|F|0-47:G>A-47:G>A	A09	9252427	0.000359975	-3.44373	0.161354	7.53367
CBJardheeHT	Ascospore shower test	3123354|F|0-64:C>T-64:C>T	A09	9549724	0.000619328	-3.20808	0.170683	6.91048
CBJardheeHT	Ascospore shower test	4108387|F|0-57:G>C-57:G>C	A09	10355868	0.000966061	-3.015	0.243268	6.40547
CBJardheeHT	Ascospore shower test	100019072|F|0-7:G>A-7:G>A	A09	11048615	0.000176116	-3.7542	0.296732	8.36574
CBJardheeHT	Ascospore shower test	3149619|F|0-31:G>T-31:G>T	A09	11948300	0.000734509	-3.134	0.185407	6.71612
CBJardheeHT	Ascospore shower test	5120792|F|0-45:G>A-45:G>A	A09	12009078	0.000314905	-3.50182	0.20915	7.68842
CBJardheeHT	Ascospore shower test	5120667|F|0-59:G>C-59:G>C	A09	12020683	0.000314769	-3.50201	0.190754	7.68892
CBJardheeHT	Ascospore shower test	3164681|F|0-11:G>A-11:G>A	A09	13199834	0.000861509	-3.06474	0.162873	6.53508
D09-CS	Single spore isolate	3182857|F|0-14:G>C-14:G>C	A09	16398479	0.000479705	-3.31903	0.184512	7.55794
D10 (PHW1223)-CS	Single spore isolate	3165286|F|0-58:C>T-58:C>T	A09	32903422	0.000550393	-3.25933	0.117055	4.27808
D05 (IBCN18)-CS	Single spore isolate	4338041|F|0-8:C>G-8:C>G	A09_random	554246	0.000399542	-3.39844	0.0736196	6.44304
CBJardheeHT	Ascospore shower test	3086348|F|0-11:A>G-11:A>G	A09_random	1132090	0.000286246	-3.54326	0.198626	7.79908
04MGPS021-CS	Single spore isolate	3084811|F|0-68:A>T-68:A>T	A10	8339068	0.000581803	-3.23522	0.0907777	3.11357
D10 (PHW1223)-CS	Single spore isolate	100058773|F|0-56:G>A-56:G>A	A10	8543121	0.000292994	-3.53314	0.091195	4.71821
04MGPS021-CS	Single spore isolate	3164670|F|0-6:C>A-6:C>A	A10	9355020	0.000493825	-3.30643	0.0833887	3.19692
04MGPS021-CS	Single spore isolate	3096380|F|0-59:G>T-59:G>T	A10	9783596	0.000592968	-3.22697	0.102063	3.10392
04MGPS021-CS	Single spore isolate	3096328|F|0-6:G>A-6:G>A	A10	9835064	0.00102451	-2.98948	0.109562	2.82811
D10 (PHW1223)-CS	Single spore isolate	3096328|F|0-6:G>A-6:G>A	A10	9835064	0.000902556	-3.04453	0.110828	3.93693
04MGPS021-CS	Single spore isolate	3102415|F|0-15:A>G-15:A>G	A10	9835924	0.000346141	-3.46075	0.104835	3.37854
04MGPS021-CS	Single spore isolate	3144599|F|0-29:C>T-29:C>T	A10	10113984	0.000333871	-3.47642	0.174693	3.39706
D03 (IBCN16)-CS	Single spore isolate	3137697|F|0-52:A>C-52:A>C	A10	10323360	0.000874415	-3.05828	0.0796659	5.52749
D10 (PHW1223)-CS	Single spore isolate	3137697|F|0-52:A>C-52:A>C	A10	10323360	0.000906673	-3.04255	0.0816701	3.93381
D10 (PHW1223)-CS	Single spore isolate	3157415|F|0-25:A>G-25:A>G	A10	10434713	7.553e-05	-4.12188	0.100897	5.6833
D03 (IBCN16)-CS	Single spore isolate	3100202|F|0-28:C>T-28:C>T	A10	10622708	0.000843905	-3.07371	0.131012	5.56154
D10 (PHW1223)-CS	Single spore isolate	3120471|F|0-7:G>A-7:G>A	A10	11055567	0.00087601	-3.05749	0.291128	3.95742
D10 (PHW1223)-CS	Single spore isolate	4121163|F|0-32:A>T-32:A>T	A10	11571905	0.000864245	-3.06336	0.411292	3.9667
D10 (PHW1223)-CS	Single spore isolate	3116989|F|0-44:G>A-44:G>A	A10	11819281	0.000532867	-3.27338	0.091195	4.30053
D10 (PHW1223)-CS	Single spore isolate	3165017|F|0-33:A>G-33:A>G	A10	11879705	0.000464261	-3.33324	0.078502	4.39632
D10 (PHW1223)-CS	Single spore isolate	3108115|F|0-42:A>G-42:A>G	A10	12148754	7.99946e-05	-4.09694	0.160377	5.64192
D10 (PHW1223)-CS	Single spore isolate	5239078|F|0-61:G>A-61:G>A	A10	12338804	0.00020451	-3.68929	0.0880503	4.97174
D10 (PHW1223)-CS	Single spore isolate	100057045|F|0-28:A>G-28:A>G	A10	12512194	0.000650551	-3.18672	0.113365	4.16235
D09-CS	Single spore isolate	3140131|F|0-21:A>G-21:A>G	A10	12579572	0.00040211	-3.39566	0.292486	7.77036
D10 (PHW1223)-CS	Single spore isolate	100071563|F|0-12:A>G-12:A>G	A10	12602841	4.96953e-05	-4.30368	0.091195	5.98624
D10 (PHW1223)-CS	Single spore isolate	3091345|F|0-42:A>G-42:A>G	A10	12651006	0.000502369	-3.29898	0.111254	4.34146
D02 (IBCN15)-CS	Single spore isolate	100073359|F|0-13:C>T-13:C>T	A10	12726604	0.000151914	-3.8184	0.323686	5.30796
CBJardheeHT	Ascospore shower test	3083060|F|0-14:G>T-14:G>T	A10	12726640	0.0010001	-2.99995	0.156927	6.36635		36
CBJardheeHT	Ascospore shower test	3111965|F|0-37:T>A-37:T>A	A10	12870639	5.57359e-05	-4.25387	0.0733543	9.72978		12700
D10 (PHW1223)-CS	Single spore isolate	4168989|F|0-61:G>T-61:G>T	A10	12883339	0.000192388	-3.71582	0.0886413	5.015
D07 (IBCN76)-CS	Single spore isolate	3088289|F|0-5:G>A-5:G>A	A10	12995939	0.000557572	-3.2537	0.07636	5.78636
D10 (PHW1223)-CS	Single spore isolate	3088289|F|0-56:G>A-56:G>A	A10	12995939	0.000200435	-3.69803	0.0885626	4.98598
D10 (PHW1223)-CS	Single spore isolate	3088289|F|0-5:G>A-5:G>A	A10	12995939	0.000564677	-3.2482	0.07636	4.26032
D10 (PHW1223)-CS	Single spore isolate	4168205|F|0-9:T>G-9:T>G	A10	13061395	0.000562353	-3.24999	0.194675	4.26318
D02 (IBCN15)-CS	Single spore isolate	3155781|F|0-57:A>C-57:A>C	A10	13064298	0.000172891	-3.76223	0.245283	5.21372
D10 (PHW1223)-CS	Single spore isolate	3155781|F|0-57:A>C-57:A>C	A10	13064298	6.22826e-05	-4.20563	0.245283	5.82258
D10 (PHW1223)-CS	Single spore isolate	4707189|F|0-16:G>C-16:G>C	A10	13302837	0.000448494	-3.34824	0.119576	4.42037
D06 (IBCN75)-CS	Single spore isolate	3093481|F|0-45:C>G-45:C>G	A10	13393097	0.000525719	-3.27925	0.11467	5.32122
D10 (PHW1223)-CS	Single spore isolate	3093481|F|0-45:C>G-45:C>G	A10	13393097	0.000297609	-3.52635	0.117555	4.70724
D02 (IBCN15)-CS	Single spore isolate	100070403|F|0-53:C>G-53:C>G	A10	13400992	0.000427492	-3.36907	0.0534591	4.56085
D07 (IBCN76)-CS	Single spore isolate	100058923|F|0-65:A>T-65:A>T	A10	13401057	0.000408748	-3.38854	0.104915	6.07909
CBJardheeHT	Ascospore shower test	100016133|F|0-11:T>G-11:T>G	A10	13458877	0.00117784	-2.92891	0.383148	6.18201		57820
CBJardheeHT	Ascospore shower test	3110997|F|0-6:T>A-6:T>A	A10	13552887	6.12304e-05	-4.21303	0.265511	9.61719		119517
D06 (IBCN75)-CS	Single spore isolate	3153970|F|0-27:T>C-27:T>C	A10	13672404	0.000914086	-3.03901	0.0740702	4.8504
D06 (IBCN75)-CS	Single spore isolate	3144670|F|0-59:T>C-59:T>C	A10	13735322	0.000278592	-3.55503	0.15048	5.86852
ATR-Cobbler	Ascospore shower test	4168361|F|0-26:T>C-26:T>C	A10	13851036	0.000990979	-3.00394	0.328128	5.27937		115714
D06 (IBCN75)-CS	Single spore isolate	3093310|F|0-53:A>T-53:A>T	A10	13995473	0.000736777	-3.13266	0.067881	5.03327
D10 (PHW1223)-CS	Single spore isolate	100061642|F|0-26:G>T-26:G>T	A10	14096199	0.000126682	-3.89728	0.0918191	5.31221
D06 (IBCN75)-CS	Single spore isolate	3104282|F|0-45:G>A-45:G>A	A10	14243490	0.000273063	-3.56374	0.0936213	5.88591
D06 (IBCN75)-CS	Single spore isolate	3134804|F|0-59:G>C-59:G>C	A10	14378146	0.000409119	-3.38815	0.0732013	5.5365
D10 (PHW1223)-CS	Single spore isolate	3134804|F|0-59:G>C-59:G>C	A10	14378146	0.00062072	-3.2071	0.0750429	4.1948
D10 (PHW1223)-CS	Single spore isolate	5120880|F|0-27:G>A-27:G>A	A10	14418576	0.000931866	-3.03065	0.0983717	3.91502
D06 (IBCN75)-CS	Single spore isolate	3084674|F|0-38:G>A-38:G>A	A10	14471163	0.000670803	-3.17341	0.0797546	5.11309
D06 (IBCN75)-CS	Single spore isolate	3078102|F|0-12:G>A-12:G>A	A10	14590056	0.00089389	-3.04872	0.0816764	4.8693
D07 (IBCN76)-CS	Single spore isolate	4111366|F|0-20:G>A-20:G>A	A10	14641363	0.000809841	-3.0916	0.110038	5.43705
Monola76TT	Ascospore shower test	3101269|F|0-43:T>C-43:T>C	A10	14658053	0.000196525	-3.70658	0.118538	6.82346		5812
D06 (IBCN75)-CS	Single spore isolate	100078252|F|0-59:G>A-59:G>A	A10	14663865	5.03118e-05	-4.29833	0.107695	7.37719	3
Monola76TT	Ascospore shower test	100078252|F|0-59:G>A-59:G>A	A10	14663865	0.000605553	-3.21785	0.101585	5.74674	3	0
D06 (IBCN75)-CS	Single spore isolate	3100026|F|0-67:T>C-67:T>C	A10	14812931	0.000547765	-3.26141	0.0736196	5.28607
D09-CS	Single spore isolate	3093547|F|0-40:A>G-40:A>G	A10	15169467	0.000489308	-3.31042	0.286557	7.53413
04MGPS021-CS	Single spore isolate	5034293|F|0-66:G>T-66:G>T	A10	15348412	0.000206276	-3.68555	0.3312	3.64538
Monola76TT	Ascospore shower test	5029816|F|0-39:A>G-39:A>G	A10	15806792	0.000998872	-3.00049	0.145219	5.27624
04MGPS021-CS	Single spore isolate	100068950|F|0-15:C>G-15:C>G	A10_random	1045228	0.000799654	-3.0971	0.114706	2.95269
04MGPS021-CS	Single spore isolate	3079718|F|0-24:A>G-24:A>G	A10_random	1752304	0.000169928	-3.76974	0.0919802	3.74598
D06 (IBCN75)-CS	Single spore isolate	100065103|F|0-65:G>A-65:G>A	A10_random	1913442	0.000607513	-3.21644	0.096071	5.1976
D06 (IBCN75)-CS	Single spore isolate	3093842|F|0-54:C>A-54:C>A	A10_random	1913905	0.000458638	-3.33853	0.0722349	5.43827
D10 (PHW1223)-CS	Single spore isolate	3093842|F|0-54:C>A-54:C>A	A10_random	1913905	0.000217952	-3.66164	0.0740521	4.92672
D10 (PHW1223)-CS	Single spore isolate	100082018|F|0-22:G>A-22:G>A	A10_random	1962459	0.00084667	-3.07229	0.0836298	3.98081
D07 (IBCN76)-CS	Single spore isolate	3149314|F|0-6:G>A-6:G>A	A10_random	1966328	0.00100921	-2.99602	0.0674396	5.23243
D10 (PHW1223)-CS	Single spore isolate	3119912|F|0-40:C>T-40:C>T	A10_random	1974675	0.000200826	-3.69718	0.0701038	4.9846
D06 (IBCN75)-CS	Single spore isolate	3108534|F|0-6:G>A-6:G>A	A10_random	1985574	0.000960921	-3.01731	0.0765691	4.80815
D07 (IBCN76)-CS	Single spore isolate	3108534|F|0-6:G>A-6:G>A	A10_random	1985574	0.00045342	-3.3435	0.0776085	5.98109
D10 (PHW1223)-CS	Single spore isolate	4336521|F|0-40:G>A-40:G>A	A10_random	2011131	0.000178816	-3.74759	0.245283	5.06687
Monola76TT	Ascospore shower test	3143027|F|0-17:C>G-17:C>G	Ann_random	182785	2.34411e-05	-4.63002	0.137269	8.92313		8413
D10 (PHW1223)-CS	Single spore isolate	3111075|F|0-56:G>T-56:G>T	Ann_random	191198	0.000169384	-3.77113	0.114125	5.10533
CBJardheeHT	Ascospore shower test	3143482|F|0-56:T>C-56:T>C	Ann_random	5189261	0.000929768	-3.03163	0.429361	6.44876
CBJardheeHT	Ascospore shower test	4706353|F|0-6:A>G-6:A>G	Ann_random	5206694	0.000470536	-3.32741	0.370098	7.22512
D09-CS	Single spore isolate	5708549|F|0-63:T>G-63:T>G	Ann_random	6771966	0.000463149	-3.33428	0.370066	7.60016
D09-CS	Single spore isolate	3141142|F|0-39:C>T-39:C>T	Ann_random	10019109	0.000310024	-3.5086	0.0556891	8.08486
D06 (IBCN75)-CS	Single spore isolate	3114968|F|0-16:T>A-16:T>A	Ann_random	14215449	0.000823949	-3.0841	0.396281	4.93833
D06 (IBCN75)-CS	Single spore isolate	4121762|F|0-37:G>A-37:G>A	Ann_random	15346879	0.000753107	-3.12314	0.101337	5.01464
D05 (IBCN18)-CS	Single spore isolate	4111438|F|0-7:A>G-7:A>G	Ann_random	17413317	0.000222873	-3.65194	0.105153	7.02974
ATR-Cobbler	Ascospore shower test	5152435|F|0-44:A>G-44:A>G	Ann_random	28290507	7.71523e-05	-4.11265	0.0548387	7.73204
Monola76TT	Ascospore shower test	3090109|F|0-53:G>A-53:G>A	Ann_random	31004773	0.000633423	-3.19831	0.385748	5.70422
D07 (IBCN76)-CS	Single spore isolate	5030389|F|0-12:T>C-12:T>C	Ann_random	37076954	0.000201995	-3.69466	0.418763	6.75059
D06 (IBCN75)-CS	Single spore isolate	3080274|F|0-65:G>A-65:G>A	Ann_random	38304173	1.1947e-05	-4.92274	0.117088	8.6799
D03 (IBCN16)-CS	Single spore isolate	3116470|F|0-60:A>G-60:A>G	Ann_random	46679787	8.55727e-05	-4.06766	0.0625	7.80936
D10 (PHW1223)-CS	Single spore isolate	4168247|F|0-31:T>C-31:T>C	C01	2466296	0.000314902	-3.50183	0.0880503	4.66759
D10 (PHW1223)-CS	Single spore isolate	3083198|F|0-49:T>C-49:T>C	C01	3087110	0.000318304	-3.49716	0.122267	4.66005
D01 (IBCN13)-CS	Single spore isolate	4121194|F|0-52:A>G-52:A>G	C01	9460901	5.76525e-06	-5.23918	0.309065	9.05957
D04 (IBCN17)-CS	Single spore isolate	3125747|F|0-60:C>T-60:C>T	C01	14987579	0.000516268	-3.28712	0.259944	4.12104
D04 (IBCN17)-CS	Single spore isolate	100060608|F|0-24:T>C-24:T>C	C01	27972605	0.000874645	-3.05817	0.313488	3.77376
D10 (PHW1223)-CS	Single spore isolate	3099178|F|0-6:T>C-6:T>C	C01	35474186	0.000689386	-3.16154	0.270364	4.12231
D01 (IBCN13)-CS	Single spore isolate	3190316|F|0-59:A>C-59:A>C	C01	36259307	0.000479133	-3.31954	0.123001	5.22838
D02 (IBCN15)-CS	Single spore isolate	100071284|F|0-9:C>T-9:C>T	C01_random	156749	0.000164602	-3.78356	0.0742225	5.24948
ATR-Cobbler	Ascospore shower test	4119727|F|0-34:G>A-34:G>A	C02	1028340	0.00110693	-2.95588	0.167595	5.17609
D04 (IBCN17)-CS	Single spore isolate	100065139|F|0-68:T>G-68:T>G	C02	9024496	0.00101903	-2.99181	0.434753	3.67388
04MGPS021-CS	Single spore isolate	5591783|F|0-54:A>C-54:A>C	C02	11761082	4.2998e-06	-5.36655	0.122812	5.71859
D04 (IBCN17)-CS	Single spore isolate	5591783|F|0-54:A>C-54:A>C	C02	11761082	0.00040436	-3.39323	0.120274	4.28334
D05 (IBCN18)-CS	Single spore isolate	5591783|F|0-54:A>C-54:A>C	C02	11761082	0.000320169	-3.49462	0.123458	6.66483
D10 (PHW1223)-CS	Single spore isolate	3130516|F|0-19:G>A-19:G>A	C02	12812593	0.00030097	-3.52148	0.257862	4.69935
D04 (IBCN17)-CS	Single spore isolate	3124485|F|0-5:A>G-5:A>G	C02	15444334	0.000750659	-3.12456	0.137132	3.87404
D10 (PHW1223)-CS	Single spore isolate	3124485|F|0-5:A>G-5:A>G	C02	15444334	0.000269884	-3.56882	0.137933	4.77599
D10 (PHW1223)-CS	Single spore isolate	4111957|F|0-12:C>T-12:C>T	C02	15447128	0.000208788	-3.68029	0.154088	4.95709
D10 (PHW1223)-CS	Single spore isolate	3159704|F|0-10:G>C-10:G>C	C02	16164736	0.000626241	-3.20326	0.392322	4.18868
Av-Garnet	Ascospore shower test	3101550|F|0-58:G>A-58:G>A	C02	18526091	0.000485361	-3.31394	0.231568	6.05217
Monola76TT	Ascospore shower test	3140961|F|0-61:T>C-61:T>C	C02	18684651	0.000346643	-3.46012	0.0613012	6.27732		187587
D10 (PHW1223)-CS	Single spore isolate	100084810|F|0-27:G>C-27:G>C	C02	18872238	0.000529121	-3.27645	0.184603	4.30543
D03 (IBCN16)-CS	Single spore isolate	3133677|F|0-8:C>G-8:C>G	C02	20917098	0.000112236	-3.94987	0.0617116	7.53771
D10 (PHW1223)-CS	Single spore isolate	100070245|F|0-19:C>T-19:C>T	C02	21198088	0.000597532	-3.22364	0.0748355	4.22114
Monola76TT	Ascospore shower test	3127275|F|0-15:T>C-15:T>C	C02	37198962	0.00101666	-2.99282	0.431635	5.25974
D06 (IBCN75)-CS	Single spore isolate	100056865|F|0-58:T>G-58:T>G	C02_random	3855500	0.00101824	-2.99215	0.247209	4.75922
D02 (IBCN15)-CS	Single spore isolate	4119929|F|0-34:G>A-34:G>A	C03	280194	0.000352911	-3.45234	0.445724	4.69811
D06 (IBCN75)-CS	Single spore isolate	4119929|F|0-34:G>A-34:G>A	C03	280194	0.000983319	-3.00731	0.0955489	4.78868
D06 (IBCN75)-CS	Single spore isolate	3164033|F|0-9:T>C-9:T>C	C03	401857	0.000135276	-3.86878	0.0753067	6.49953
D02 (IBCN15)-CS	Single spore isolate	4108032|F|0-49:C>T-49:C>T	C03	520422	7.49287e-05	-4.12535	0.0616507	5.82703
D06 (IBCN75)-CS	Single spore isolate	4108032|F|0-49:C>T-49:C>T	C03	520422	0.000835646	-3.07798	0.0605165	4.92637
D06 (IBCN75)-CS	Single spore isolate	4116610|F|0-34:A>G-34:A>G	C03	1024176	0.000883676	-3.05371	0.076477	4.87903
D10 (PHW1223)-CS	Single spore isolate	100068952|F|0-20:A>C-20:A>C	C03	1028729	0.000870898	-3.06003	0.121094	3.96144
D10 (PHW1223)-CS	Single spore isolate	3077942|F|0-21:C>T-21:C>T	C03	1028760	0.000396763	-3.40147	0.0691824	4.50584
D02 (IBCN15)-CS	Single spore isolate	3089604|F|0-7:A>C-7:A>C	C03	1031413	0.000243754	-3.61305	0.0880503	4.96459
D06 (IBCN75)-CS	Single spore isolate	3089604|F|0-7:A>C-7:A>C	C03	1031413	6.66808e-05	-4.176	0.0555939	7.12567
D10 (PHW1223)-CS	Single spore isolate	3089604|F|0-7:A>C-7:A>C	C03	1031413	2.81827e-05	-4.55002	0.0569924	6.40027
D06 (IBCN75)-CS	Single spore isolate	3101225|F|0-38:G>A-38:G>A	C03	1075834	0.00037418	-3.42692	0.091117	5.6134
D02 (IBCN15)-CS	Single spore isolate	3151067|F|0-22:G>A-22:G>A	C03	1079023	6.35715e-05	-4.19674	0.0753586	5.94873
D01 (IBCN13)-CS	Single spore isolate	5591153|F|0-49:C>G-49:C>G	C03	1129558	0.000179106	-3.74689	0.0690444	6.05468
D02 (IBCN15)-CS	Single spore isolate	5591153|F|0-49:C>G-49:C>G	C03	1129558	0.000167809	-3.77518	0.0662707	5.23543
D10 (PHW1223)-CS	Single spore isolate	5591153|F|0-49:C>G-49:C>G	C03	1129558	8.68634e-06	-5.06116	0.0662707	7.27217
D02 (IBCN15)-CS	Single spore isolate	3121035|F|0-51:T>C-51:T>C	C03	1716876	0.00025359	-3.59587	0.0569924	4.936
D06 (IBCN75)-CS	Single spore isolate	5591816|F|0-9:A>G-9:A>G	C03	1729177	0.000190941	-3.7191	0.0824143	6.19741
D06 (IBCN75)-CS	Single spore isolate	3160336|F|0-18:A>G-18:A>G	C03	1776455	0.000203616	-3.69119	0.0727814	6.14129
D10 (PHW1223)-CS	Single spore isolate	3134663|F|0-14:G>C-14:G>C	C03	1962249	0.000740562	-3.13044	0.105839	4.07293
D01 (IBCN13)-CS	Single spore isolate	3087797|F|0-21:C>T-21:C>T	C03	2032267	0.000842975	-3.07419	0.0745285	4.76157
D02 (IBCN15)-CS	Single spore isolate	3087797|F|0-21:C>T-21:C>T	C03	2032267	0.000186709	-3.72883	0.183227	5.1578
D01 (IBCN13)-CS	Single spore isolate	3084885|F|0-34:G>C-34:G>C	C03	2324986	0.000851273	-3.06993	0.0617284	4.75352
D02 (IBCN15)-CS	Single spore isolate	3084885|F|0-34:G>C-34:G>C	C03	2324986	8.31301e-06	-5.08024	0.0597484	7.48423
D06 (IBCN75)-CS	Single spore isolate	3084885|F|0-34:G>C-34:G>C	C03	2324986	4.89226e-05	-4.31049	0.0582822	7.40226
D10 (PHW1223)-CS	Single spore isolate	3084885|F|0-34:G>C-34:G>C	C03	2324986	2.16879e-06	-5.66378	0.0597484	8.32161
D02 (IBCN15)-CS	Single spore isolate	4118036|F|0-44:A>C-44:A>C	C03	2431806	0.000548934	-3.26048	0.310095	4.38267
D02 (IBCN15)-CS	Single spore isolate	3103173|F|0-6:C>A-6:C>A	C03	2685283	4.71044e-05	-4.32694	0.0664794	6.17162
D10 (PHW1223)-CS	Single spore isolate	3103173|F|0-6:C>A-6:C>A	C03	2685283	0.000121624	-3.91498	0.0664794	5.34132
D02 (IBCN15)-CS	Single spore isolate	3110496|F|0-15:C>T-15:C>T	C03	2780690	0.000406925	-3.39049	0.0979526	4.5961
D10 (PHW1223)-CS	Single spore isolate	3110496|F|0-15:C>T-15:C>T	C03	2780690	3.40798e-05	-4.4675	0.0534591	6.26113
D02 (IBCN15)-CS	Single spore isolate	4707743|F|0-48:G>A-48:G>A	C03	3001126	0.00012775	-3.89364	0.0660377	5.43455
D06 (IBCN75)-CS	Single spore isolate	4707743|F|0-48:G>A-48:G>A	C03	3001126	0.00024683	-3.6076	0.0644172	5.97364
D09-CS	Single spore isolate	4707743|F|0-48:G>A-48:G>A	C03	3001126	3.33142e-05	-4.47737	0.065625	10.8475
D10 (PHW1223)-CS	Single spore isolate	4707743|F|0-48:G>A-48:G>A	C03	3001126	0.000150895	-3.82133	0.0660377	5.18751
D06 (IBCN75)-CS	Single spore isolate	3126842|F|0-6:G>A-6:G>A	C03	3053313	0.000495708	-3.30477	0.0644172	5.37159
D10 (PHW1223)-CS	Single spore isolate	3126842|F|0-6:G>A-6:G>A	C03	3053313	2.73561e-05	-4.56295	0.0628931	6.42212
D02 (IBCN15)-CS	Single spore isolate	3115664|F|0-43:C>T-43:C>T	C03	3127426	0.000649395	-3.18749	0.318975	4.26344
D10 (PHW1223)-CS	Single spore isolate	3115664|F|0-43:C>T-43:C>T	C03	3127426	0.000292176	-3.53436	0.213836	4.72018
D09-CS	Single spore isolate	3118427|F|0-24:A>G-24:A>G	C03	3133340	0.00013598	-3.86652	0.06875	9.09225
D10 (PHW1223)-CS	Single spore isolate	3118427|F|0-24:A>G-24:A>G	C03	3133340	0.000265517	-3.57591	0.0691824	4.78747
D10 (PHW1223)-CS	Single spore isolate	4120105|F|0-27:A>G-27:A>G	C03	3161645	0.000648907	-3.18782	0.0786164	4.1641
D10 (PHW1223)-CS	Single spore isolate	5591159|F|0-67:G>C-67:G>C	C03	3475184	0.000493244	-3.30694	0.0935175	4.3542
D02 (IBCN15)-CS	Single spore isolate	3124123|F|0-11:T>C-11:T>C	C03	3475249	0.000187054	-3.72803	0.0696454	5.15646
D06 (IBCN75)-CS	Single spore isolate	3106302|F|0-8:T>C-8:T>C	C03	3510829	0.000105845	-3.97533	0.0772073	6.71579
D01 (IBCN13)-CS	Single spore isolate	3113598|F|0-17:G>T-17:G>T	C03	3615740	0.00103038	-2.987	0.0562219	4.5971
D02 (IBCN15)-CS	Single spore isolate	3113598|F|0-17:G>T-17:G>T	C03	3615740	0.000276379	-3.5585	0.0517878	4.87391
D06 (IBCN75)-CS	Single spore isolate	3113598|F|0-17:G>T-17:G>T	C03	3615740	0.00069941	-3.15527	0.055877	5.07753
D10 (PHW1223)-CS	Single spore isolate	3113598|F|0-17:G>T-17:G>T	C03	3615740	0.000244983	-3.61086	0.0572827	4.84418
D02 (IBCN15)-CS	Single spore isolate	3100746|F|0-6:G>C-6:G>C	C03	3625811	0.000531461	-3.27453	0.421384	4.40567
D06 (IBCN75)-CS	Single spore isolate	3100746|F|0-6:G>C-6:G>C	C03	3625811	0.000240301	-3.61924	0.149547	5.99696
D10 (PHW1223)-CS	Single spore isolate	3100746|F|0-6:G>C-6:G>C	C03	3625811	0.000121526	-3.91533	0.148272	5.3419
D10 (PHW1223)-CS	Single spore isolate	3083208|F|0-11:T>A-11:T>A	C03	4414548	0.000856481	-3.06728	0.0628931	3.9729
D10 (PHW1223)-CS	Single spore isolate	4337634|F|0-9:A>T-9:A>T	C03	5313271	0.000784842	-3.10522	0.0607218	4.03295
D10 (PHW1223)-CS	Single spore isolate	3091089|F|0-40:C>T-40:C>T	C03	5661717	0.000613473	-3.2122	0.0569394	4.20292
D02 (IBCN15)-CS	Single spore isolate	4115412|F|0-28:T>A-28:T>A	C03	15293802	0.000579676	-3.23681	0.0595737	4.34396
D09-CS	Single spore isolate	5029110|F|0-18:C>T-18:C>T	C03	20625616	0.000612389	-3.21297	0.119688	7.26527
D02 (IBCN15)-CS	Single spore isolate	4338515|F|0-11:T>G-11:T>G	C03	35110370	0.000917857	-3.03723	0.188979	4.0194
D10 (PHW1223)-CS	Single spore isolate	100089836|F|0-29:T>C-29:T>C	C03	39137230	0.000830102	-3.08087	0.107395	3.99439
CBJardheeHT	Ascospore shower test	3129614|F|0-5:T>C-5:T>C	C03	45862969	0.00100995	-2.9957	0.124183	6.35529
D05 (IBCN18)-CS	Single spore isolate	3086191|F|0-5:C>T-5:C>T	C03	47364449	0.000716604	-3.14472	0.464096	5.86289
D05 (IBCN18)-CS	Single spore isolate	3083417|F|0-68:T>C-68:T>C	C03	52147981	0.0002403	-3.61925	0.301255	6.95368
D07 (IBCN76)-CS	Single spore isolate	3086225|F|0-24:A>C-24:A>C	C03	53204333	0.000300943	-3.52152	0.137137	6.36961
D03 (IBCN16)-CS	Single spore isolate	100070477|F|0-21:C>T-21:C>T	C03	54690428	0.000723754	-3.14041	0.212408	5.70909
D09-CS	Single spore isolate	100064780|F|0-5:A>T-5:A>T	C03	55945424	0.000247682	-3.60611	0.382306	8.35768
D06 (IBCN75)-CS	Single spore isolate	3095848|F|0-14:C>A-14:C>A	C03_random	121302	0.000480176	-3.3186	0.0594325	5.39889
D09-CS	Single spore isolate	3095848|F|0-14:C>A-14:C>A	C03_random	121302	0.000704601	-3.15206	0.0605469	7.09785
D10 (PHW1223)-CS	Single spore isolate	3095848|F|0-14:C>A-14:C>A	C03_random	121302	7.14932e-05	-4.14574	0.0609277	5.72292
D06 (IBCN75)-CS	Single spore isolate	3180069|F|0-39:T>A-39:T>A	C03_random	327420	0.00046909	-3.32874	0.49975	5.41893
D01 (IBCN13)-CS	Single spore isolate	3094377|F|0-51:A>G-51:A>G	C03_random	917522	0.000735772	-3.13326	0.119704	4.87343
D01 (IBCN13)-CS	Single spore isolate	3092516|F|0-26:C>T-26:C>T	C03_random	4556510	0.000714149	-3.14621	0.17284	4.898
D10 (PHW1223)-CS	Single spore isolate	3092516|F|0-26:C>T-26:C>T	C03_random	4556510	0.000515543	-3.28773	0.176101	4.32348
D02 (IBCN15)-CS	Single spore isolate	3160154|F|0-41:T>C-41:T>C	C04	1507814	0.000281161	-3.55104	0.0572827	4.86154
D07 (IBCN76)-CS	Single spore isolate	3113843|F|0-25:A>T-25:A>T	C04	4792226	0.000537569	-3.26957	0.21529	5.8207
D10 (PHW1223)-CS	Single spore isolate	3083895|F|0-6:G>A-6:G>A	C04	8540938	0.000784561	-3.10537	0.0943396	4.03319
D10 (PHW1223)-CS	Single spore isolate	100048540|F|0-38:A>T-38:A>T	C04	10105248	5.3685e-05	-4.27015	0.125047	5.93019
D01 (IBCN13)-CS	Single spore isolate	100071739|F|0-42:T>G-42:T>G	C04	10496795	0.000560301	-3.25158	0.298082	5.09849
CBJardheeHT	Ascospore shower test	4331673|F|0-50:A>G-50:A>G	C04	10696579	0.00086829	-3.06134	0.241533	6.52619
D06 (IBCN75)-CS	Single spore isolate	3105991|F|0-21:C>G-21:C>G	C04	20599282	0.000616652	-3.20996	0.327722	5.18485
D10 (PHW1223)-CS	Single spore isolate	3085780|F|0-18:C>T-18:C>T	C04	20996358	0.000706843	-3.15068	0.323899	4.10506
D06 (IBCN75)-CS	Single spore isolate	3085589|F|0-19:C>A-19:C>A	C04	21098337	0.000390084	-3.40884	0.300613	5.57753
D06 (IBCN75)-CS	Single spore isolate	3084100|F|0-39:A>G-39:A>G	C04	21327819	0.000279129	-3.5542	0.314831	5.86685
D07 (IBCN76)-CS	Single spore isolate	3084100|F|0-39:A>G-39:A>G	C04	21327819	0.000176276	-3.75381	0.313317	6.88142
D06 (IBCN75)-CS	Single spore isolate	4119258|F|0-28:A>G-28:A>G	C04	21394597	0.00060979	-3.21482	0.312883	5.1944
D06 (IBCN75)-CS	Single spore isolate	4121840|F|0-9:T>C-9:T>C	C04	21412835	0.000624231	-3.20465	0.332276	5.17443
D01 (IBCN13)-CS	Single spore isolate	3081882|F|0-42:C>T-42:C>T	C04	47539661	0.000605727	-3.21772	0.161237	5.03396
D10 (PHW1223)-CS	Single spore isolate	5030600|F|0-11:C>T-11:C>T	C04_random	225644	0.000550536	-3.25921	0.471592	4.2779
Monola76TT	Ascospore shower test	3131174|F|0-34:G>A-34:G>A	C04_random	3672853	0.00104348	-2.98151	0.378981	5.23542
D10 (PHW1223)-CS	Single spore isolate	3126421|F|0-27:A>G-27:A>G	C05	3068369	6.2048e-05	-4.20727	0.161384	5.82531
ATR-Cobbler	Ascospore shower test	3100379|F|0-19:A>C-19:A>C	C05	3082759	0.000409922	-3.3873	0.098472	6.11267		14390
D04 (IBCN17)-CS	Single spore isolate	5053271|F|0-32:C>G-32:C>G	C05	18861760	0.000782059	-3.10676	0.375347	3.84712
D03 (IBCN16)-CS	Single spore isolate	3099771|F|0-18:T>C-18:T>C	C05	21103721	0.000794792	-3.09975	0.368062	5.61908
D10 (PHW1223)-CS	Single spore isolate	100073410|F|0-26:G>T-26:G>T	C05	25557856	0.000274997	-3.56067	0.210692	4.76278
CBJardheeHT	Ascospore shower test	3109563|F|0-5:T>C-5:T>C	C05	25701625	0.00105797	-2.97553	0.472011	6.30288		143769
D05 (IBCN18)-CS	Single spore isolate	4168255|F|0-58:T>G-58:T>G	C05	36245247	0.000178111	-3.74931	0.0648135	7.25689
D09-CS	Single spore isolate	100053574|F|0-6:T>A-6:T>A	C05	36470992	0.000365595	-3.437	0.135218	7.88529
D10 (PHW1223)-CS	Single spore isolate	3091544|F|0-27:T>C-27:T>C	C05	37861441	0.000963333	-3.01622	0.22407	3.89227
D10 (PHW1223)-CS	Single spore isolate	3144511|F|0-29:C>T-29:C>T	C05	38552877	0.000849555	-3.07081	0.31013	3.97848
D09-CS	Single spore isolate	100083645|F|0-14:A>G-14:A>G	C05_random	636632	0.000648435	-3.18813	0.103125	7.19694
D09-CS	Single spore isolate	3119144|F|0-5:G>A-5:G>A	C05_random	812967	0.000944364	-3.02486	0.0764915	6.74996
D06 (IBCN75)-CS	Single spore isolate	3101828|F|0-45:A>G-45:A>G	C05_random	2405422	0.000891002	-3.05012	0.141993	4.87204
D07 (IBCN76)-CS	Single spore isolate	3101828|F|0-45:A>G-45:A>G	C05_random	2405422	3.20479e-05	-4.4942	0.142421	8.54733
D10 (PHW1223)-CS	Single spore isolate	3101828|F|0-45:A>G-45:A>G	C05_random	2405422	0.000320426	-3.49427	0.144631	4.65539
04MGPS021-CS	Single spore isolate	3109149|F|0-7:G>A-7:G>A	C06	1212024	0.0003542	-3.45075	0.218834	3.36674
D10 (PHW1223)-CS	Single spore isolate	3168060|F|0-55:T>A-55:T>A	C06	4543601	0.00102009	-2.99136	0.482485	3.85308
D01 (IBCN13)-CS	Single spore isolate	3107797|F|0-21:T>C-21:T>C	C06	6176884	0.000818737	-3.08686	0.435313	4.78553
D09-CS	Single spore isolate	3139578|F|0-33:A>T-33:A>T	C06	10680297	0.00101529	-2.99341	0.285411	6.6643
D05 (IBCN18)-CS	Single spore isolate	4336731|F|0-14:A>T-14:A>T	C06	11536345	0.000751205	-3.12424	0.0582822	5.81638
D06 (IBCN75)-CS	Single spore isolate	100069179|F|0-27:T>A-27:T>A	C06	18871251	0.000869766	-3.0606	0.14403	4.89246
D10 (PHW1223)-CS	Single spore isolate	3119828|F|0-57:T>A-57:T>A	C06	19377578	0.000402645	-3.39508	0.0917667	4.49557
D10 (PHW1223)-CS	Single spore isolate	100058160|F|0-31:A>T-31:A>T	C06	19974282	0.00103723	-2.98412	0.11153	3.84168
Monola76TT	Ascospore shower test	3113668|F|0-50:G>T-50:G>T	C06	20961115	0.000684332	-3.16473	0.289827	5.63127		45960
D06 (IBCN75)-CS	Single spore isolate	3107917|F|0-59:G>C-59:G>C	C06	21007075	0.000198003	-3.70333	0.130912	6.16569
D06 (IBCN75)-CS	Single spore isolate	3078950|F|0-50:C>A-50:C>A	C06	21503926	0.00101428	-2.99384	0.0954487	4.76251
D10 (PHW1223)-CS	Single spore isolate	3078950|F|0-50:C>A-50:C>A	C06	21503926	0.000540263	-3.2674	0.0978499	4.29097
04MGPS021-CS	Single spore isolate	100056204|F|0-8:T>C-8:T>C	C06	21519782	0.000550717	-3.25907	0.158664	3.14146
04MGPS021-CS	Single spore isolate	100074740|F|0-13:T>A-13:T>A	C06	21878475	3.60144e-05	-4.44352	0.38235	4.56382
04MGPS021-CS	Single spore isolate	3165293|F|0-45:T>C-45:T>C	C06	21890058	2.46156e-05	-4.60879	0.339369	4.76772
D05 (IBCN18)-CS	Single spore isolate	3165293|F|0-45:T>C-45:T>C	C06	21890058	0.000968569	-3.01387	0.348904	5.56657
D02 (IBCN15)-CS	Single spore isolate	3098775|F|0-36:C>G-36:C>G	C06	21931230	0.000735963	-3.13314	0.332256	4.17496
D06 (IBCN75)-CS	Single spore isolate	3098775|F|0-36:C>G-36:C>G	C06	21931230	0.000165967	-3.77998	0.236134	6.32006
D06 (IBCN75)-CS	Single spore isolate	3153575|F|0-35:C>A-35:C>A	C06	21931230	0.000503357	-3.29812	0.0745208	5.35846
D10 (PHW1223)-CS	Single spore isolate	3098775|F|0-36:C>G-36:C>G	C06	21931230	3.70544e-05	-4.43116	0.237742	6.19999
D10 (PHW1223)-CS	Single spore isolate	3153575|F|0-35:C>A-35:C>A	C06	21931230	0.000370669	-3.43101	0.0763956	4.55338
D06 (IBCN75)-CS	Single spore isolate	3132564|F|0-49:C>G-49:C>G	C06	22109896	3.9196e-05	-4.40676	0.0586613	7.60115
D10 (PHW1223)-CS	Single spore isolate	3132564|F|0-49:C>G-49:C>G	C06	22109896	2.11845e-05	-4.67398	0.0601371	6.61016
D01 (IBCN13)-CS	Single spore isolate	100059141|F|0-58:T>C-58:T>C	C06	22206514	0.000563938	-3.24877	0.120911	5.09313
D06 (IBCN75)-CS	Single spore isolate	100059141|F|0-58:T>C-58:T>C	C06	22206514	4.55158e-05	-4.34184	0.120886	7.46694
D07 (IBCN76)-CS	Single spore isolate	100059141|F|0-58:T>C-58:T>C	C06	22206514	0.00081305	-3.08988	0.120048	5.43336
D10 (PHW1223)-CS	Single spore isolate	100059141|F|0-58:T>C-58:T>C	C06	22206514	0.000128986	-3.88946	0.123927	5.29934
04MGPS021-CS	Single spore isolate	3098733|F|0-41:G>C-41:G>C	C06	22312025	7.06153e-05	-4.1511	0.398465	4.20617
D04 (IBCN17)-CS	Single spore isolate	3098733|F|0-41:G>C-41:G>C	C06	22312025	0.00100426	-2.99815	0.413368	3.68341
D06 (IBCN75)-CS	Single spore isolate	3083076|F|0-19:C>A-19:C>A	C06	23021999	0.000832628	-3.07955	0.133621	4.92944
D10 (PHW1223)-CS	Single spore isolate	3083076|F|0-19:C>A-19:C>A	C06	23021999	0.000334554	-3.47553	0.136173	4.62514
D10 (PHW1223)-CS	Single spore isolate	100066703|F|0-26:T>C-26:T>C	C06	28203510	0.000864583	-3.06319	0.0489454	3.96643
D06 (IBCN75)-CS	Single spore isolate	3087952|F|0-15:G>A-15:G>A	C06_random	2378514	0.000616315	-3.2102	0.135414	5.18532
D02 (IBCN15)-CS	Single spore isolate	3098711|F|0-13:T>G-13:T>G	C06_random	2461009	8.48394e-05	-4.0714	0.0608205	5.73531
D06 (IBCN75)-CS	Single spore isolate	3098711|F|0-13:T>G-13:T>G	C06_random	2461009	7.90974e-05	-4.10184	0.0593279	6.97379
D10 (PHW1223)-CS	Single spore isolate	3098711|F|0-13:T>G-13:T>G	C06_random	2461009	5.3204e-06	-5.27406	0.0608205	7.64028
D10 (PHW1223)-CS	Single spore isolate	3111451|F|0-18:A>T-18:A>T	C06_random	2582457	0.00017389	-3.75973	0.0891354	5.08669
D03 (IBCN16)-CS	Single spore isolate	100079103|F|0-8:C>T-8:C>T	C07	2673475	0.000226377	-3.64517	0.0850079	6.84141
ATR-Cobbler	Ascospore shower test	3103286|F|0-45:C>T-45:C>T	C07	13455555	0.0005048	-3.29688	0.248424	5.91466
D10 (PHW1223)-CS	Single spore isolate	4331825|F|0-9:G>A-9:G>A	C07	15244590	0.00091648	-3.03788	0.0691824	3.92643
D10 (PHW1223)-CS	Single spore isolate	3087129|F|0-41:T>A-41:T>A	C07	19000957	0.000264293	-3.57792	0.049667	4.79073
CBJardheeHT	Ascospore shower test	3165021|F|0-14:C>G-14:C>G	C07	19979266	0.000667471	-3.17557	0.256518	6.82508
D07 (IBCN76)-CS	Single spore isolate	3112974|F|0-9:G>A-9:G>A	C07	31848631	0.00053958	-3.26794	0.195111	5.81719
D06 (IBCN75)-CS	Single spore isolate	5048039|F|0-53:C>A-53:C>A	C07	32198897	0.000129899	-3.8864	0.304357	6.53522
CBJardheeHT	Ascospore shower test	100045090|F|0-32:C>T-32:C>T	C07	32671593	0.000933573	-3.02985	0.117647	6.44414
D06 (IBCN75)-CS	Single spore isolate	4114031|F|0-5:C>A-5:C>A	C07	33126827	0.000683203	-3.16545	0.280521	5.09749
D06 (IBCN75)-CS	Single spore isolate	3081675|F|0-43:T>C-43:T>C	C07	33354077	0.00043347	-3.36304	0.276074	5.48677
D03 (IBCN16)-CS	Single spore isolate	3133437|F|0-61:T>C-61:T>C	C07	33434383	0.00103538	-2.9849	0.0998055	5.36589
D06 (IBCN75)-CS	Single spore isolate	5157185|F|0-31:G>A-31:G>A	C07	34002912	0.000667102	-3.17581	0.177914	5.1178
D07 (IBCN76)-CS	Single spore isolate	3081700|F|0-16:A>G-16:A>G	C07	34684068	0.00101309	-2.99435	0.358848	5.22888
D06 (IBCN75)-CS	Single spore isolate	3163843|F|0-21:C>T-21:C>T	C07	40068165	0.000511358	-3.29128	0.330272	5.34495
CBJardheeHT	Ascospore shower test	3145822|F|0-51:T>C-51:T>C	C07	42784773	0.000691834	-3.16	0.133266	6.78424
D10 (PHW1223)-CS	Single spore isolate	3085973|F|0-62:T>C-62:T>C	C07_random	1304822	0.00013975	-3.85465	0.493711	5.24217
D07 (IBCN76)-CS	Single spore isolate	100035991|F|0-5:G>A-5:G>A	C07_random	2104089	0.000529359	-3.27625	0.213428	5.83518
ATR-Cobbler	Ascospore shower test	4109503|F|0-55:G>A-55:G>A	C08	4695043	0.000446405	-3.35027	0.43871	6.03147
ATR-Cobbler	Ascospore shower test	3140473|F|0-54:T>G-54:T>G	C08	4794267	0.000466016	-3.3316	0.382488	5.99058
D09-CS	Single spore isolate	3107548|F|0-26:T>A-26:T>A	C08	4969705	0.000439904	-3.35664	0.186648	7.66212
D02 (IBCN15)-CS	Single spore isolate	3130959|F|0-24:T>G-24:T>G	C08	4980976	0.000328691	-3.48321	0.134689	4.74915
D03 (IBCN16)-CS	Single spore isolate	3130959|F|0-24:T>G-24:T>G	C08	4980976	0.00065748	-3.18212	0.440921	5.80161
D02 (IBCN15)-CS	Single spore isolate	5156017|F|0-25:T>C-25:T>C	C08	5481536	0.000545653	-3.26308	0.148272	4.38693
D07 (IBCN76)-CS	Single spore isolate	3092916|F|0-36:G>A-36:G>A	C08	18837142	0.000332649	-3.47801	0.0537736	6.27437
D02 (IBCN15)-CS	Single spore isolate	5053076|F|0-56:T>C-56:T>C	C08	19012802	0.000523536	-3.28105	0.0539913	4.41635
D03 (IBCN16)-CS	Single spore isolate	5053076|F|0-56:T>C-56:T>C	C08	19012802	0.000780751	-3.10749	0.23651	5.6362
D01 (IBCN13)-CS	Single spore isolate	100045529|F|0-12:A>G-12:A>G	C08	32227478	0.0010178	-2.99234	0.217396	4.60715
D03 (IBCN16)-CS	Single spore isolate	100045529|F|0-12:A>G-12:A>G	C08	32227478	0.000451114	-3.34571	0.216062	6.16635
CBJardheeHT	Ascospore shower test	3106658|F|0-12:C>T-12:C>T	C08	32309775	0.000357037	-3.44729	0.431393	7.54314		82297
CBJardheeHT	Ascospore shower test	5047698|F|0-7:C>G-7:C>G	C08	32310237	0.000834846	-3.07839	0.443669	6.57071		82759
D03 (IBCN16)-CS	Single spore isolate	3158124|F|0-5:A>G-5:A>G	C08	33490276	0.000183666	-3.73597	0.26706	7.04794	4
Monola76TT	Ascospore shower test	3158124|F|0-5:A>G-5:A>G	C08	33490276	3.69313e-05	-4.43261	0.25953	8.46742	4	0
04MGPS021-CS	Single spore isolate	5030523|F|0-64:G>A-64:G>A	C08	37023472	0.000242944	-3.61449	0.215926	3.56075
D03 (IBCN16)-CS	Single spore isolate	4707124|F|0-66:C>T-66:C>T	C08_random	184919	0.000603938	-3.21901	0.463599	5.8836
D05 (IBCN18)-CS	Single spore isolate	3136571|F|0-43:G>T-43:G>T	C08_random	534602	0.00106174	-2.97398	0.444897	5.47664
D08-CS	Single spore isolate	3136571|F|0-43:G>T-43:G>T	C08_random	534602	0.000662972	-3.1785	0.438002	6.93015
D05 (IBCN18)-CS	Single spore isolate	3168102|F|0-20:T>A-20:T>A	C08_random	3820889	0.000164369	-3.78418	0.148341	7.33848
D06 (IBCN75)-CS	Single spore isolate	3080862|F|0-55:T>G-55:T>G	C09	751574	6.22998e-05	-4.20551	0.101227	7.18624
D06 (IBCN75)-CS	Single spore isolate	3098264|F|0-13:A>T-13:A>T	C09	751574	0.00102414	-2.98964	0.162013	4.75434
04MGPP041-CS	Single spore isolate	3079433|F|0-9:G>A-9:G>A	C09	6973984	0.00160391	-2.79482	0.451843	6.31995	5
ATR-Cobbler	Ascospore shower test	3079433|F|0-13:G>C-13:G>C	C09	6973984	0.000977266	-3.00999	0.266483	5.29239	5	0
CBJardheeHT	Ascospore shower test	3079433|F|0-13:G>C-13:G>C	C09	6973984	0.000650143	-3.18699	0.269966	6.85507	5
CBJardheeHT	Ascospore shower test	3083722|F|0-27:C>A-27:C>A	C09	11446318	0.000141181	-3.85022	0.246329	8.62553
CBJardheeHT	Ascospore shower test	3084659|F|0-52:A>C-52:A>C	C09	13876412	0.000687436	-3.16277	0.108578	6.7915
04MGPP041-CS	Single spore isolate	3078023|F|0-43:G>T-43:G>T	C09	23181975	0.000949527	-3.02249	0.125752	6.95553
D03 (IBCN16)-CS	Single spore isolate	100073130|F|0-54:G>C-54:G>C	C09	34357698	0.000900563	-3.04549	0.143734	5.49927
04MGPS021-CS	Single spore isolate	3084650|F|0-19:T>C-19:T>C	C09	36167971	0.000162912	-3.78805	0.205417	3.76791
04MGPS021-CS	Single spore isolate	100044191|F|0-43:G>T-43:G>T	C09	37238867	0.000768722	-3.11423	0.150354	2.97258
04MGPS021-CS	Single spore isolate	4109828|F|0-18:T>C-18:T>C	C09	40309142	0.000313733	-3.50344	0.307029	3.42901
D01 (IBCN13)-CS	Single spore isolate	3084587|F|0-18:C>A-18:C>A	C09	40710626	0.000971191	-3.0127	0.135802	4.64549
D10 (PHW1223)-CS	Single spore isolate	100056947|F|0-13:A>G-13:A>G	C09	41989740	0.000366844	-3.43552	0.100557	4.56064
D10 (PHW1223)-CS	Single spore isolate	5029271|F|0-64:A>G-64:A>G	C09	42300941	4.97444e-05	-4.30326	0.136301	5.98552
D10 (PHW1223)-CS	Single spore isolate	3081436|F|0-45:A>T-45:A>T	C09	42347679	0.000781605	-3.10701	0.0804852	4.03579
D10 (PHW1223)-CS	Single spore isolate	3103882|F|0-18:G>A-18:G>A	C09	42381360	0.000580728	-3.23603	0.100574	4.2409
CBJardheeHT	Ascospore shower test	3136624|F|0-61:A>G-61:A>G	C09	42507014	0.00106592	-2.97228	0.386631	6.29444
D10 (PHW1223)-CS	Single spore isolate	3075540|F|0-7:A>C-7:A>C	C09	42761241	0.00032728	-3.48508	0.148687	4.64055
D10 (PHW1223)-CS	Single spore isolate	3145566|F|0-9:A>C-9:A>C	C09	42791191	6.46859e-05	-4.18919	0.0739897	5.79519
D10 (PHW1223)-CS	Single spore isolate	3203868|F|0-45:C>G-45:C>G	C09	42870997	0.000967368	-3.01441	0.0962538	3.8894
D10 (PHW1223)-CS	Single spore isolate	4121303|F|0-6:T>A-6:T>A	C09	42923069	0.000750874	-3.12443	0.0731798	4.06341
D07 (IBCN76)-CS	Single spore isolate	3083427|F|0-54:C>A-54:C>A	C09	42937338	0.000505033	-3.29668	0.143889	5.87946
D10 (PHW1223)-CS	Single spore isolate	5149475|F|0-6:A>C-6:A>C	C09	43021621	7.89761e-05	-4.1025	0.0754717	5.65115
D10 (PHW1223)-CS	Single spore isolate	3096109|F|0-23:T>G-23:T>G	C09	43058171	2.55034e-05	-4.5934	0.0880503	6.47361
D10 (PHW1223)-CS	Single spore isolate	3079832|F|0-11:G>A-11:G>A	C09	43060549	0.000744974	-3.12786	0.0801172	4.06884
D10 (PHW1223)-CS	Single spore isolate	3155872|F|0-12:G>A-12:G>A	C09	43197129	0.000930159	-3.03144	0.0986386	3.91628
D10 (PHW1223)-CS	Single spore isolate	3080911|F|0-63:T>A-63:T>A	C09	43246977	0.000298675	-3.5248	0.0786164	4.70472
D10 (PHW1223)-CS	Single spore isolate	3088832|F|0-38:T>A-38:T>A	C09	43406717	8.46138e-05	-4.07256	0.081761	5.60151
D07 (IBCN76)-CS	Single spore isolate	5030354|F|0-26:A>G-26:A>G	C09	43597004	0.000961789	-3.01692	0.212634	5.27709
D10 (PHW1223)-CS	Single spore isolate	5030354|F|0-26:A>G-26:A>G	C09	43597004	0.00034262	-3.46519	0.212634	4.60845
D07 (IBCN76)-CS	Single spore isolate	4334251|F|0-26:T>C-26:T>C	C09	44010170	0.000468287	-3.32949	0.103774	5.95065
D07 (IBCN76)-CS	Single spore isolate	100046112|F|0-7:A>G-7:A>G	C09	44142613	0.000300862	-3.52163	0.0757688	6.36987
D07 (IBCN76)-CS	Single spore isolate	4168305|F|0-46:C>G-46:C>G	C09	44419953	0.000931478	-3.03083	0.084829	5.30683
D06 (IBCN75)-CS	Single spore isolate	3125410|F|0-32:C>T-32:C>T	C09	44580289	0.000464788	-3.33275	0.110343	5.42684
D10 (PHW1223)-CS	Single spore isolate	3165681|F|0-11:T>G-11:T>G	C09	44972179	0.000632811	-3.19873	0.0758957	4.18146
D06 (IBCN75)-CS	Single spore isolate	3134470|F|0-64:C>T-64:C>T	C09	45407165	0.000753817	-3.12273	0.0586981	5.01383
D04 (IBCN17)-CS	Single spore isolate	3112500|F|0-9:A>C-9:A>C	C09	46646580	0.000435844	-3.36067	0.204742	4.23344
D10 (PHW1223)-CS	Single spore isolate	3077000|F|0-22:A>G-22:A>G	C09	46925941	0.000145396	-3.83745	0.0849057	5.21395
D10 (PHW1223)-CS	Single spore isolate	100069106|F|0-16:C>T-16:C>T	C09	47480466	0.000232755	-3.6331	0.102899	4.8803
D10 (PHW1223)-CS	Single spore isolate	4117087|F|0-7:T>C-7:T>C	C09	47950327	0.000579495	-3.23695	0.1	4.24237
D09-CS	Single spore isolate	100035094|F|0-23:C>T-23:C>T	C09_random	1276601	0.00102081	-2.99106	0.266089	6.65789
D08-CS	Single spore isolate	4115738|F|0-63:T>C-63:T>C	C09_random	4054323	5.32164e-05	-4.27395	0.365625	9.91427
D06 (IBCN75)-CS	Single spore isolate	3093692|F|0-44:G>T-44:G>T	C09_random	4319669	5.84483e-05	-4.23323	0.0874059	7.24318
D10 (PHW1223)-CS	Single spore isolate	3093692|F|0-44:G>T-44:G>T	C09_random	4319669	0.000697531	-3.15644	0.0896048	4.11421
ATR-Cobbler	Ascospore shower test	4119958|F|0-14:G>C-14:G>C	Cnn_random	1927667	3.77414e-05	-4.42318	0.0650753	8.44126
ATR-Cobbler	Ascospore shower test	100065328|F|0-62:G>C-62:G>C	Cnn_random	1927667	0.000365283	-3.43737	0.134465	6.22271
D09-CS	Single spore isolate	3142928|F|0-11:T>C-11:T>C	Cnn_random	2239576	0.000378119	-3.42237	0.0764388	7.8446
D10 (PHW1223)-CS	Single spore isolate	3142928|F|0-11:T>C-11:T>C	Cnn_random	2239576	0.000463588	-3.33387	0.0774399	4.39733
D03 (IBCN16)-CS	Single spore isolate	3109472|F|0-36:C>G-36:C>G	Cnn_random	4332303	0.000233776	-3.6312	0.0705521	6.80971
D03 (IBCN16)-CS	Single spore isolate	3117248|F|0-66:G>T-66:G>T	Cnn_random	4332303	0.000236384	-3.62638	0.072999	6.79878
D10 (PHW1223)-CS	Single spore isolate	3105580|F|0-13:C>G-13:C>G	Cnn_random	5018205	5.405e-05	-4.2672	0.0979596	5.92527
Av-Garnet	Ascospore shower test	3107835|F|0-14:T>A-14:T>A	Cnn_random	10518706	0.000474132	-3.3241	0.114449	6.07477
D06 (IBCN75)-CS	Single spore isolate	3116654|F|0-8:T>C-8:T>C	Cnn_random	12239872	2.8817e-05	-4.54035	0.149223	7.87841
D10 (PHW1223)-CS	Single spore isolate	3116654|F|0-8:T>C-8:T>C	Cnn_random	12239872	0.00080308	-3.09524	0.152082	4.01714
D01 (IBCN13)-CS	Single spore isolate	100063116|F|0-13:T>G-13:T>G	Cnn_random	20114771	0.000368386	-3.4337	0.0601235	5.44749
Av-Garnet	Ascospore shower test	4116925|F|0-32:C>T-32:C>T	Cnn_random	32431387	0.000831619	-3.08008	0.417197	5.53547
D06 (IBCN75)-CS	Single spore isolate	3106743|F|0-6:C>T-6:C>T	Cnn_random	33698015	0.000284208	-3.54636	0.0690973	5.85121
CBJardheeHT	Ascospore shower test	3124630|F|0-10:T>C-10:T>C	Cnn_random	35447709	0.000389966	-3.40897	0.420204	7.4413
D10 (PHW1223)-CS	Single spore isolate	3104208|F|0-22:A>C-22:A>C	Cnn_random	37595334	0.000401082	-3.39677	0.0589779	4.49828
ATR-Cobbler	Ascospore shower test	3164716|F|0-21:T>G-21:T>G	Cnn_random	37942829	0.000864016	-3.06348	0.164516	5.4077
CBJardheeHT	Ascospore shower test	3163021|F|0-46:A>G-46:A>G	Cnn_random	40866531	0.000102169	-3.99068	0.261649	9.00756
D05 (IBCN18)-CS	Single spore isolate	100058728|F|0-41:T>G-41:T>G	Cnn_random	42315791	0.00108084	-2.96624	0.182336	5.45921
Av-Garnet	Ascospore shower test	3107051|F|0-18:A>T-18:A>T	Cnn_random	43060574	0.000360373	-3.44325	0.490359	6.34049
D01 (IBCN13)-CS	Single spore isolate	4112498|F|0-59:T>A-59:T>A	Cnn_random	45067937	0.00066381	-3.17796	0.198675	4.95829
Av-Garnet	Ascospore shower test	3077971|F|0-32:T>G-32:T>G	Cnn_random	46549626	0.000685153	-3.16421	0.359873	5.72065
CBJardheeHT	Ascospore shower test	5030360|F|0-49:A>G-49:A>G	Cnn_random	47514359	0.000740704	-3.13036	0.266049	6.70657
D10 (PHW1223)-CS	Single spore isolate	3124950|F|0-5:G>C-5:G>C	Cnn_random	50096044	0.000815608	-3.08852	0.363148	4.0065
D06 (IBCN75)-CS	Single spore isolate	4166574|F|0-22:A>G-22:A>G	Cnn_random	51467203	1.18709e-05	-4.92552	0.200229	8.68576
04MGPS021-CS	Single spore isolate	3104402|F|0-18:T>A-18:T>A	Cnn_random	52495173	0.00090999	-3.04096	0.193465	2.88762
D10 (PHW1223)-CS	Single spore isolate	3129641|F|0-7:G>A-7:G>A	Cnn_random	54626256	0.00037801	-3.4225	0.0538125	4.53967
D06 (IBCN75)-CS	Single spore isolate	3104036|F|0-24:A>G-24:A>G	Cnn_random	62559972	0.000959935	-3.01776	0.0610287	4.80901
CBJardheeHT	Ascospore shower test	3097047|F|0-26:T>G-26:T>G	Cnn_random	63222045	0.000950438	-3.02208	0.183007	6.42389
D06 (IBCN75)-CS	Single spore isolate	100056627|F|0-24:A>G-24:A>G	Cnn_random	63483446	0.00042299	-3.37367	0.0775986	5.50781
D10 (PHW1223)-CS	Single spore isolate	100056627|F|0-24:A>G-24:A>G	Cnn_random	63483446	0.000399698	-3.39827	0.0795508	4.5007
D01 (IBCN13)-CS	Single spore isolate	3081476|F|0-38:A>C-38:A>C	Cnn_random	66967087	0.000606477	-3.21719	0.123192	5.03294
D06 (IBCN75)-CS	Single spore isolate	3090568|F|0-44:A>C-44:A>C	Cnn_random	71845056	0.000377405	-3.42319	0.0829597	5.60601
D10 (PHW1223)-CS	Single spore isolate	3090568|F|0-44:A>C-44:A>C	Cnn_random	71845056	0.000881595	-3.05473	0.0850468	3.95306
ATR-Cobbler	Ascospore shower test	4109235|F|0-49:T>A-49:T>A	Cnn_random	73529129	0.000275301	-3.56019	0.454839	6.49375
D01 (IBCN13)-CS	Single spore isolate	5048952|F|0-54:A>T-54:A>T	Cnn_random	78741705	0.000598662	-3.22282	0.41448	5.04366
D01 (IBCN13)-CS	Single spore isolate	5048952|F|0-19:A>C-19:A>C	Cnn_random	78741705	0.000923437	-3.03459	0.329189	4.68679
D02 (IBCN15)-CS	Single spore isolate	5048952|F|0-19:A>C-19:A>C	Cnn_random	78741705	0.000652501	-3.18542	0.213836	4.26007
D06 (IBCN75)-CS	Single spore isolate	5048952|F|0-19:A>C-19:A>C	Cnn_random	78741705	0.000754158	-3.12254	0.330237	5.01345
CBJardheeHT	Ascospore shower test	5049537|F|0-34:A>T-34:A>T	Cnn_random	79867161	0.000965114	-3.01542	0.355126	6.40657
D06 (IBCN75)-CS	Single spore isolate	100077664|F|0-14:G>A-14:G>A	Unknown	Unknown	4.46145e-05	-4.35052	0.319402	7.48488
D06 (IBCN75)-CS	Single spore isolate	100064176|F|0-21:G>C-21:G>C	Unknown	Unknown	0.000103313	-3.98585	0.106911	6.73718
D06 (IBCN75)-CS	Single spore isolate	3097699|F|0-42:C>G-42:C>G	Unknown	Unknown	0.000239164	-3.6213	0.187409	6.00108
D06 (IBCN75)-CS	Single spore isolate	3165926|F|0-20:T>C-20:T>C	Unknown	Unknown	0.000625004	-3.20412	0.0709657	5.17337
D06 (IBCN75)-CS	Single spore isolate	5591119|F|0-8:G>T-8:G>T	Unknown	Unknown	0.000798721	-3.0976	0.0819822	4.9647
D06 (IBCN75)-CS	Single spore isolate	3146750|F|0-25:T>A-25:T>A	Unknown	Unknown	0.000821007	-3.08565	0.0874059	4.94136
D06 (IBCN75)-CS	Single spore isolate	3130694|F|0-22:A>C-22:A>C	Unknown	Unknown	0.000960806	-3.01736	0.180869	4.80825
D07 (IBCN76)-CS	Single spore isolate	3115381|F|0-26:G>T-26:G>T	Unknown	Unknown	0.000156607	-3.80519	0.138574	6.99535
D07 (IBCN76)-CS	Single spore isolate	4337831|F|0-20:C>T-20:C>T	Unknown	Unknown	0.00027532	-3.56016	0.310308	6.45438
D08-CS	Single spore isolate	5049214|F|0-13:C>G-13:C>G	Unknown	Unknown	0.000934027	-3.02964	0.451074	6.53632
D08-CS	Single spore isolate	4108740|F|0-16:C>A-16:C>A	Unknown	Unknown	0.000973286	-3.01176	0.475503	6.48922
D10 (PHW1223)-CS	Single spore isolate	3120781|F|0-6:C>T-6:C>T	Unknown	Unknown	1.1747e-05	-4.93007	0.0994497	7.04694
D10 (PHW1223)-CS	Single spore isolate	3093696|F|0-16:G>A-16:G>A	Unknown	Unknown	1.44321e-05	-4.84067	0.0891874	6.89397
D10 (PHW1223)-CS	Single spore isolate	3130694|F|0-22:A>C-22:A>C	Unknown	Unknown	6.61819e-05	-4.17926	0.183227	5.77867
D10 (PHW1223)-CS	Single spore isolate	3136630|F|0-7:A>G-7:A>G	Unknown	Unknown	8.16537e-05	-4.08802	0.396226	5.62713
D10 (PHW1223)-CS	Single spore isolate	3129588|F|0-50:T>C-50:T>C	Unknown	Unknown	8.83197e-05	-4.05394	0.362449	5.57068
D10 (PHW1223)-CS	Single spore isolate	100036118|F|0-12:A>C-12:A>C	Unknown	Unknown	0.000114107	-3.94269	0.134689	5.38694
D10 (PHW1223)-CS	Single spore isolate	3082606|F|0-8:C>T-8:C>T	Unknown	Unknown	0.000174272	-3.75877	0.130593	5.08513
D10 (PHW1223)-CS	Single spore isolate	100061515|F|0-56:T>C-56:T>C	Unknown	Unknown	0.000188419	-3.72488	0.0787992	5.02977
D10 (PHW1223)-CS	Single spore isolate	3097699|F|0-42:C>G-42:C>G	Unknown	Unknown	0.000205512	-3.68716	0.188979	4.96828
D10 (PHW1223)-CS	Single spore isolate	100045883|F|0-6:T>G-6:T>G	Unknown	Unknown	0.000239941	-3.6199	0.124024	4.85885
D10 (PHW1223)-CS	Single spore isolate	3093027|F|0-39:C>A-39:C>A	Unknown	Unknown	0.000347983	-3.45844	0.121866	4.59757
D10 (PHW1223)-CS	Single spore isolate	3110223|F|0-57:G>A-57:G>A	Unknown	Unknown	0.00042642	-3.37016	0.355223	4.45555
D10 (PHW1223)-CS	Single spore isolate	5152975|F|0-34:T>C-34:T>C	Unknown	Unknown	0.000427045	-3.36953	0.107485	4.45452
D10 (PHW1223)-CS	Single spore isolate	5591888|F|0-5:C>A-5:C>A	Unknown	Unknown	0.000444713	-3.35192	0.198967	4.42627
D10 (PHW1223)-CS	Single spore isolate	100063472|F|0-8:T>A-8:T>A	Unknown	Unknown	0.000478922	-3.31974	0.308411	4.37469
D10 (PHW1223)-CS	Single spore isolate	3127270|F|0-22:T>G-22:T>G	Unknown	Unknown	0.000482394	-3.3166	0.0513387	4.36966
D10 (PHW1223)-CS	Single spore isolate	100035188|F|0-9:T>A-9:T>A	Unknown	Unknown	0.000587219	-3.2312	0.344081	4.2332
D10 (PHW1223)-CS	Single spore isolate	5034200|F|0-16:A>G-16:A>G	Unknown	Unknown	0.000749233	-3.12538	0.235849	4.06491
D10 (PHW1223)-CS	Single spore isolate	3125584|F|0-44:T>G-44:T>G	Unknown	Unknown	0.000791503	-3.10155	0.22904	4.02713
D10 (PHW1223)-CS	Single spore isolate	5591110|F|0-11:G>C-11:G>C	Unknown	Unknown	0.000868227	-3.06137	0.101887	3.96355
D10 (PHW1223)-CS	Single spore isolate	5708452|F|0-8:G>C-8:G>C	Unknown	Unknown	0.000868551	-3.0612	0.120052	3.96329
D10 (PHW1223)-CS	Single spore isolate	100035990|F|0-22:C>T-22:C>T	Unknown	Unknown	0.000881221	-3.05492	0.451812	3.95335
04MGPP041-CS	Single spore isolate	5151629|F|0-9:A>T-9:A>T	Unknown	Unknown	0.00109062	-2.96233	0.223214	6.78681
04MGPS021-CS	Single spore isolate	5031056|F|0-66:C>T-66:C>T	Unknown	Unknown	5.27957e-05	-4.2774	0.409135	4.36014
04MGPS021-CS	Single spore isolate	4108971|F|0-16:T>A-16:T>A	Unknown	Unknown	7.50679e-05	-4.12455	0.209302	4.17389
04MGPS021-CS	Single spore isolate	3143768|F|0-53:G>T-53:G>T	Unknown	Unknown	0.000313221	-3.50415	0.136107	3.42985
04MGPS021-CS	Single spore isolate	5120626|F|0-5:T>G-5:T>G	Unknown	Unknown	0.000438704	-3.35783	0.299929	3.25727
04MGPS021-CS	Single spore isolate	5591108|F|0-25:T>C-25:T>C	Unknown	Unknown	0.000501677	-3.29958	0.136628	3.18889
04MGPS021-CS	Single spore isolate	3080566|F|0-27:T>A-27:T>A	Unknown	Unknown	0.000759752	-3.11933	0.196459	2.97851
04MGPS021-CS	Single spore isolate	4111918|F|0-19:T>A-19:T>A	Unknown	Unknown	0.000819333	-3.08654	0.0744684	2.94043
04MGPS021-CS	Single spore isolate	100035163|F|0-14:C>G-14:C>G	Unknown	Unknown	0.0010413	-2.98242	0.106708	2.81996
D01 (IBCN13)-CS	Single spore isolate	100063426|F|0-32:A>G-32:A>G	Unknown	Unknown	0.000826216	-3.08291	0.0966496	4.77806
D01 (IBCN13)-CS	Single spore isolate	3142866|F|0-21:A>G-21:A>G	Unknown	Unknown	0.000963007	-3.01637	0.48048	4.65242
D02 (IBCN15)-CS	Single spore isolate	3130694|F|0-22:A>C-22:A>C	Unknown	Unknown	0.000184414	-3.73421	0.0701472	5.16679
D02 (IBCN15)-CS	Single spore isolate	100036118|F|0-12:A>C-12:A>C	Unknown	Unknown	0.000289965	-3.53765	0.229258	4.83933
D02 (IBCN15)-CS	Single spore isolate	3141726|F|0-10:A>G-10:A>G	Unknown	Unknown	0.000455964	-3.34107	0.0733178	4.51481
D02 (IBCN15)-CS	Single spore isolate	5047974|F|0-10:T>A-10:T>A	Unknown	Unknown	0.000529606	-3.27605	0.236171	4.40815
D02 (IBCN15)-CS	Single spore isolate	3097699|F|0-42:C>G-42:C>G	Unknown	Unknown	0.000879847	-3.05559	0.0491559	4.04912
D03 (IBCN16)-CS	Single spore isolate	3110746|F|0-22:A>T-22:A>T	Unknown	Unknown	0.000640716	-3.19333	0.0563987	5.82652
D03 (IBCN16)-CS	Single spore isolate	3143768|F|0-53:G>T-53:G>T	Unknown	Unknown	0.000640948	-3.19318	0.136663	5.82617
D04 (IBCN17)-CS	Single spore isolate	5120626|F|0-5:T>G-5:T>G	Unknown	Unknown	0.000383668	-3.41604	0.291129	4.31834
D04 (IBCN17)-CS	Single spore isolate	4110098|F|0-24:T>A-24:T>A	Unknown	Unknown	0.000531855	-3.27421	0.471951	4.10134
D04 (IBCN17)-CS	Single spore isolate	5031056|F|0-66:C>T-66:C>T	Unknown	Unknown	0.000766533	-3.11547	0.418001	3.86029
D05 (IBCN18)-CS	Single spore isolate	5238124|F|0-8:T>G-8:T>G	Unknown	Unknown	0.000335725	-3.47402	0.0726697	6.61723
D05 (IBCN18)-CS	Single spore isolate	5031056|F|0-66:C>T-66:C>T	Unknown	Unknown	0.00036525	-3.43741	0.41267	6.53278
D05 (IBCN18)-CS	Single spore isolate	5591843|F|0-17:T>C-17:T>C	Unknown	Unknown	0.000799479	-3.09719	0.399958	5.75503
Av-Garnet	Ascospore shower test	3101642|F|0-25:G>A-25:G>A	Unknown	Unknown	0.000273009	-3.56382	0.184395	6.61095
Av-Garnet	Ascospore shower test	100062628|F|0-17:A>T-17:A>T	Unknown	Unknown	0.000667088	-3.17582	0.0810396	5.74625
Av-Garnet	Ascospore shower test	3170542|F|0-32:A>G-32:A>G	Unknown	Unknown	0.000718756	-3.14342	0.33758	5.67481
CBJardheeHT	Ascospore shower test	5151683|F|0-15:G>T-15:G>T	Unknown	Unknown	0.000710797	-3.14825	0.0827392	6.75345
CBJardheeHT	Ascospore shower test	3132945|F|0-23:A>G-23:A>G	Unknown	Unknown	0.00097429	-3.01131	0.445171	6.39588
CBJardheeHT	Ascospore shower test	5151683|F|0-22:C>T-22:C>T	Unknown	Unknown	0.000989233	-3.0047	0.083268	6.37869
Monola76TT	Ascospore shower test	100037694|F|0-10:A>G-10:A>G	Unknown	Unknown	0.000224828	-3.64815	0.053591	6.69341
Monola76TT	Ascospore shower test	3093208|F|0-19:A>C-19:A>C	Unknown	Unknown	0.00108066	-2.96631	0.162792	5.20274
D10 (PHW1223)-CS	Single spore isolate	100067015|F|0-29:A>G-29:A>G	Unn_random	2185301	0.000537908	-3.26929	0.159911	4.294
D03 (IBCN16)-CS	Single spore isolate	4336281|F|0-13:C>T-13:C>T	Unn_random	3242642	0.000973628	-3.01161	0.171779	5.42463

## Sheet: TableS3E-FINAL Candidate Done
Supplementary Table S3E: Genome–wide significant SNP associated with natural variation in resistance to L. maculans in a diversity panel. Resistance response was evaluated with single spore isolates, and ascospore shower test. Only significant associations which were detected at -log10 (P) ≤4 are shown here. Physical positions of Arabidopsis thaliana and B. napus disease resistance genes were obt…
Experiment/Candidate disease resistance gene	Species	Mapping/validation Population of B. napus	Locus	Chromosome	Position (start)	Upper range (Physical position +100Kb region)	lower range (Physical position - 100Kb region)	Distance from nearest top hit from B. napus R gene(bp)	Distance from nearest top hit with B. napus R gene (bp)	TAIR Gene Class	Candidate gene function	P.value for trait-marker association determined for GWAS panel	log value for trait-marker association determined for GWAS panel	Minor Allele Frequency determined for GWAS panel	R2 (phenotypic variance) determined for GWAS panel	Sequence identity SCORE with B. napus genome	IDENTITY	ID of B. rapa disease resistance genes synthenic to A. thaliana genes	Domain of disease resistance gene (B. rapa)	Family of disease resistance genes
Candidate R gene	A. thaliana	Reference R gene	AT4G37460.1	A01	242906	342906	142906	NA	NA	NA	NA	NA	NA	NA	NA	2245	0.916	NA	NA	NA
Candidate R gene	A. thaliana	Reference R gene	AT4G37460.1	A01	242906	342906	142906	NA	NA	NA	NA	NA	NA	NA	NA	1236	0.927	NA	NA	NA
Candidate R gene	A. thaliana	Reference R gene	AT4G37460.1	A01	243048	343048	143048	NA	NA	NA	NA	NA	NA	NA	NA	91	0.87	NA	NA	NA
Candidate R gene	B. napus	Reference R gene	BnaA01g01450D	A01	777243	877243	677243	NA	NA	NA	NA	NA	NA	NA	NA
Candidate R gene	A. thaliana	Reference R gene	AT5G44870.1	A01	779592	879592	679592	NA	NA	NA	NA	NA	NA	NA	NA	116	0.816	NA	NA	NA
Candidate R gene	A. thaliana	Reference R gene	AT5G17880.1	A01	779614	879614	679614	NA	NA	NA	NA	NA	NA	NA	NA	73	0.771	NA	NA	NA
Candidate R gene	A. thaliana	Reference R gene	AT5G45250.1	A01	780886	880886	680886	NA	NA	NA	NA	NA	NA	NA	NA	109	0.705	NA	NA	NA
Candidate R gene	A. thaliana	Reference R gene	AT5G45220.1	A01	781594	881594	681594	NA	NA	NA	NA	NA	NA	NA	NA	19	0.953	Bra021954	TIR-Only	-
Candidate R gene	B. napus	Reference R gene	BnaA01g01460D	A01	782209	882209	682209	NA	NA	NA	NA	NA	NA	NA	NA
Candidate R gene	A. thaliana	Reference R gene	AT5G45050.1	A01	782580	882580	682580	NA	NA	NA	NA	NA	NA	NA	NA	471	0.798	Bra025095	TIR-Only	-
Candidate R gene	A. thaliana	Reference R gene	AT4G36140.1	A01	782950	882950	682950	NA	NA	NA	NA	NA	NA	NA	NA	1722	0.857	Bra011665	TIR-NBS-LRR-TIR	TNL-A
Candidate R gene	A. thaliana	Reference R gene	AT5G45050.1	A01	783076	883076	683076	NA	NA	NA	NA	NA	NA	NA	NA	66	0.935	Bra025095	TIR-Only	-
Candidate R gene	A. thaliana	Reference R gene	AT3G51560.1	A01	783079	883079	683079	NA	NA	NA	NA	NA	NA	NA	NA	306	0.767	Bra038872	TIR-NBS-LRR	TNL-G
Candidate R gene	A. thaliana	Reference R gene	AT5G45260.1	A01	783184	883184	683184	NA	NA	NA	NA	NA	NA	NA	NA	527	0.788	NA	NA	NA
Candidate R gene	A. thaliana	Reference R gene	AT4G36140.1	A01	784352	884352	684352	NA	NA	NA	NA	NA	NA	NA	NA	273	0.881	Bra011665	TIR-NBS-LRR-TIR	TNL-A
Candidate R gene	A. thaliana	Reference R gene	AT5G45260.1	A01	784406	884406	684406	NA	NA	NA	NA	NA	NA	NA	NA	27	0.91	NA	NA	NA
Candidate R gene	A. thaliana	Reference R gene	AT4G36140.1	A01	784870	884870	684870	NA	NA	NA	NA	NA	NA	NA	NA	34	0.925	Bra011665	TIR-NBS-LRR-TIR	TNL-A
Candidate R gene	A. thaliana	Reference R gene	AT5G45260.1	A01	785066	885066	685066	NA	NA	NA	NA	NA	NA	NA	NA	20	0.955	NA	NA	NA
Candidate R gene	A. thaliana	Reference R gene	AT2G17800.1	A01	850377	950377	750377	NA	NA	NA	NA	NA	NA	NA	NA	481	0.897	NA	NA	NA
Candidate R gene	A. thaliana	Reference R gene	AT3G51300.1	A01	850718	950718	750718	NA	NA	NA	NA	NA	NA	NA	NA	249	0.862	NA	NA	NA
Candidate R gene	A. thaliana	Reference R gene	AT2G17800.1	A01	850726	950726	750726	NA	NA	NA	NA	NA	NA	NA	NA	172	0.902	NA	NA	NA
Candidate R gene	A. thaliana	Reference R gene	AT2G17800.1	A01	850970	950970	750970	NA	NA	NA	NA	NA	NA	NA	NA	59	0.884	NA	NA	NA
Candidate R gene	A. thaliana	Reference R gene	AT4G33300.1	A01	1675326	1775326	1575326	NA	NA	NA	NA	NA	NA	NA	NA	1471	0.838	Bra011432	CC-NBS-LRR	CNL-A
Candidate R gene	A. thaliana	Reference R gene	AT4G33300.1	A01	1676595	1776595	1576595	NA	NA	NA	NA	NA	NA	NA	NA	71	0.874	Bra011432	CC-NBS-LRR	CNL-A
Candidate R gene	A. thaliana	Reference R gene	AT4G33300.1	A01	1676747	1776747	1576747	NA	NA	NA	NA	NA	NA	NA	NA	89	0.872	Bra011432	CC-NBS-LRR	CNL-A
Candidate R gene	A. thaliana	Reference R gene	AT4G39090.1	A01	2501831	2601831	2401831	NA	NA	NA	NA	NA	NA	NA	NA	772	0.899	NA	NA	NA
Candidate R gene	A. thaliana	Reference R gene	AT4G39090.1	A01	2502240	2602240	2402240	NA	NA	NA	NA	NA	NA	NA	NA	293	0.904	NA	NA	NA
Candidate R gene	A. thaliana	Reference R gene	AT4G39090.1	A01	2502480	2602480	2402480	NA	NA	NA	NA	NA	NA	NA	NA	56	0.952	NA	NA	NA
Candidate R gene	A. thaliana	Reference R gene	AT3G30740.1	A01	2517929	2617929	2417929	NA	NA	NA	NA	NA	NA	NA	NA	122	0.918	NA	NA	NA
Candidate R gene	A. thaliana	Reference R gene	AT4G39400.1	A01	2554377	2654377	2454377	NA	NA	NA	NA	NA	NA	NA	NA	2705		NA	NA	NA
Candidate R gene	A. thaliana	Reference R gene	AT3G27450.1	A01	3820785	3920785	3720785	NA	NA	NA	NA	NA	NA	NA	NA	90	0.863	NA	NA	NA
06MGPP041	B. napus	SAgs-DH population	Bn-A01-p4736924	A01	4340192	4440192	4240192	415911	BnaA01g09680D	Disease R gene	Implicated in disease resistance	>20
Candidate R gene	B. napus	Reference R gene	BnaA01g09680D	A01	4756103	4856103	4656103	NA	NA	NA	NA	NA	NA	NA	NA
06MGPP041	B. napus	SAgS-DH population	Bn-A01-p5215209	A01	4802045	4902045	4702045	45942	BnaA01g09680D	Disease R gene	Implicated in disease resistance	>20
Candidate R gene	B. napus	Reference R gene	BnaA01g10040D	A01	5002468	5102468	4902468	NA	NA	NA	NA	NA	NA	NA	NA
Candidate R gene	A. thaliana	Reference R gene	AT4G19500.1	A01	5003799	5103799	4903799	NA	NA	NA	NA	NA	NA	NA	NA	526	0.781	Bra013400	TIR-NBS-LRR	TNL-A
Candidate R gene	A. thaliana	Reference R gene	AT4G19500.1	A01	5004885	5104885	4904885	NA	NA	NA	NA	NA	NA	NA	NA	28	0.912	Bra013400	TIR-NBS-LRR	TNL-A
Candidate R gene	A. thaliana	Reference R gene	AT4G19500.1	A01	5005115	5105115	4905115	NA	NA	NA	NA	NA	NA	NA	NA	27	0.865	Bra013400	TIR-NBS-LRR	TNL-A
Candidate R gene	A. thaliana	Reference R gene	AT5G45050.1	A01	5005292	5105292	4905292	NA	NA	NA	NA	NA	NA	NA	NA	65	0.76	Bra025095	TIR-Only	-
Ascospore shower test with mixed stubble	B. napus	SAgS DH population	3133675_62:A>G	A01	6093312	6193312	5993312	444632	AT4G23440.1	TIR-NBS	INVOLVED IN: signal transduction, apoptosis, innate immune response; LOCATED IN: plasma membrane; EXPRESSED IN:	NA	NA	NA	NA						NA	NA	NA
06MGPP041	B. napus	SAgS-DH population	Bn-A01-p6687839	A01	6129264	6229264	6029264	408680	AT4G23440.1	Disease resistance protein (TIR-NBS class)	INVOLVED IN: signal transduction, apoptosis, innate immune response; LOCATED IN: plasma membrane; EXPRESSED IN:	NA	NA	NA	NA
Ascospore shower test with mixed stubble	B. napus	SAgS DH population	3110119_43:G>T	A01	6246372	6346372	6146372	291572	AT4G23440.1	TIR-NBS	INVOLVED IN: signal transduction, apoptosis, innate immune response; LOCATED IN: plasma membrane; EXPRESSED IN:	NA	NA	NA	NA						NA	NA	NA
Av-Garnet	B. napus	GWAS panel	3099564|F|0-16:T>C-16:T>C	A01	6341403	6441403	6241403	196541	AT4G23440.1	Disease resistance protein (TIR-NBS class)	INVOLVED IN: signal transduction, apoptosis, innate immune response; LOCATED IN: plasma membrane; EXPRESSED IN:	5.94907e-06	-5.22555	0.116161	10.4853
Candidate R gene	A. thaliana	Reference R gene	AT4G23440.1	A01	6537944	6637944	6437944	NA	NA	NA	NA	NA	NA	NA	NA	1674	0.838	Bra013691	NBS	-
Candidate R gene	A. thaliana	Reference R gene	AT4G23440.1	A01	6539273	6639273	6439273	NA	NA	NA	NA	NA	NA	NA	NA	406	0.898	Bra013691	NBS	-
Candidate R gene	B. napus	Reference R gene	BnaA01g13140D	A01	6595572	6695572	6495572	NA	NA	NA	NA	NA	NA	NA	NA
Candidate R gene	A. thaliana	Reference R gene	AT4G16860.1	A01	6951560	7051560	6851560	NA	NA	NA	NA	NA	NA	NA	NA	22	0.959	Bra012688	TIR-NBS-LRR	TNL-A
Candidate R gene	A. thaliana	Reference R gene	AT4G25230.1	A01	7361645	7461645	7261645	NA	NA	NA	NA	NA	NA	NA	NA	1523	0.9	NA	NA	NA
Candidate R gene	A. thaliana	Reference R gene	AT4G25230.1	A01	7361645	7461645	7261645	NA	NA	NA	NA	NA	NA	NA	NA	1523	0.9	NA	NA	NA
Candidate R gene	A. thaliana	Reference R gene	AT5G51450.2	A01	7361777	7461777	7261777	NA	NA	NA	NA	NA	NA	NA	NA	921	0.856	NA	NA	NA
Candidate R gene	A. thaliana	Reference R gene	AT4G25230.1	A01	7362593	7462593	7262593	NA	NA	NA	NA	NA	NA	NA	NA	1170	0.914	NA	NA	NA
Candidate R gene	A. thaliana	Reference R gene	AT4G25230.1	A01	7362832	7462832	7262832	NA	NA	NA	NA	NA	NA	NA	NA	511	0.908	NA	NA	NA
Candidate R gene	A. thaliana	Reference R gene	AT4G26090.1	A01	7808807	7908807	7708807	NA	NA	NA	NA	NA	NA	NA	NA	1877	0.878	Bra013947	CC-NBS-LRR	CNL-B
Candidate R gene	A. thaliana	Reference R gene	AT4G26090.1	A01	7808949	7908949	7708949	NA	NA	NA	NA	NA	NA	NA	NA	687	0.869	Bra013947	CC-NBS-LRR	CNL-B
Candidate R gene	B. napus	Reference R gene	BnaA01g15270D	A01	7808973	7908973	7708973	NA	NA	NA	NA	NA	NA	NA	NA
Candidate R gene	A. thaliana	Reference R gene	AT4G26090.1	A01	7810953	7910953	7710953	NA	NA	NA	NA	NA	NA	NA	NA	332	0.866	Bra013947	CC-NBS-LRR	CNL-B
Candidate R gene	A. thaliana	Reference R gene	AT4G27190.1	A01	8342525	8442525	8242525	NA	NA	NA	NA	NA	NA	NA	NA	1286	0.792	Bra026368	CC-NBS-LRR	CNL-B
Candidate R gene	B. napus	Reference R gene	BnaA01g16260D	A01	8342525	8442525	8242525	NA	NA	NA	NA	NA	NA	NA	NA
Candidate R gene	A. thaliana	Reference R gene	AT4G27190.1	A01	8344090	8444090	8244090	NA	NA	NA	NA	NA	NA	NA	NA	151	0.779	Bra026368	CC-NBS-LRR	CNL-B
Candidate R gene	B. napus	Reference R gene	BnaA01g18700D	A01	10190555	10290555	10090555	NA	NA	NA	NA	NA	NA	NA	NA
Candidate R gene	A. thaliana	Reference R gene	AT3G44480.1	A01	10190591	10290591	10090591	NA	NA	NA	NA	NA	NA	NA	NA	28	0.834	NA	NA	NA
Candidate R gene	A. thaliana	Reference R gene	AT5G18350.1	A01	10194256	10294256	10094256	NA	NA	NA	NA	NA	NA	NA	NA	77	0.862	Bra023687	TIR-Only	-
Candidate R gene	A. thaliana	Reference R gene	AT2G14080.1	A01	10196089	10296089	10096089	NA	NA	NA	NA	NA	NA	NA	NA	245	0.73	Bra013144	TIR-X	-
Candidate R gene	A. thaliana	Reference R gene	AT5G41540.1	A01	10204039	10304039	10104039	NA	NA	NA	NA	NA	NA	NA	NA	96	0.67	Bra028499	TIR-NBS-LRR	TNL-H
Candidate R gene	A. thaliana	Reference R gene	AT5G58420.1	A01	10889497	10989497	10789497	NA	NA	NA	NA	NA	NA	NA	NA	311	0.857	NA	NA	NA
Candidate R gene	A. thaliana	Reference R gene	AT5G07090.1	A01	10889581	10989581	10789581	NA	NA	NA	NA	NA	NA	NA	NA	307	0.842	NA	NA	NA
Candidate R gene	A. thaliana	Reference R gene	AT5G58420.1	A01	10889877	10989877	10789877	NA	NA	NA	NA	NA	NA	NA	NA	100	0.811	NA	NA	NA
Candidate R gene	A. thaliana	Reference R gene	AT3G51300.1	A01	10976221	11076221	10876221	NA	NA	NA	NA	NA	NA	NA	NA	679	0.927	NA	NA	NA
Candidate R gene	A. thaliana	Reference R gene	AT3G51300.1	A01	10976339	11076339	10876339	NA	NA	NA	NA	NA	NA	NA	NA	445	0.925	NA	NA	NA
Candidate R gene	A. thaliana	Reference R gene	AT3G51300.1	A01	10976799	11076799	10876799	NA	NA	NA	NA	NA	NA	NA	NA	56	0.938	NA	NA	NA
Candidate R gene	A. thaliana	Reference R gene	AT3G46530.1	A01	11592037	11692037	11492037	NA	NA	NA	NA	NA	NA	NA	NA	832	0.846	NA	NA	NA
Candidate R gene	A. thaliana	Reference R gene	AT3G46530.1	A01	11592162	11692162	11492162	NA	NA	NA	NA	NA	NA	NA	NA	524	0.861	NA	NA	NA
Candidate R gene	B. napus	Reference R gene	BnaA01g19950D	A01	11592797	11692797	11492797	NA	NA	NA	NA	NA	NA	NA	NA
Candidate R gene	B. napus	Reference R gene	BnaA01g19960D	A01	11597325	11697325	11497325	NA	NA	NA	NA	NA	NA	NA	NA
Candidate R gene	A. thaliana	Reference R gene	AT3G46530.1	A01	11597917	11697917	11497917	NA	NA	NA	NA	NA	NA	NA	NA	238	0.869	NA	NA	NA
Candidate R gene	B. napus	Reference R gene	BnaA01g19970D	A01	11599463	11699463	11499463	NA	NA	NA	NA	NA	NA	NA	NA
Candidate R gene	A. thaliana	Reference R gene	AT5G07090.1	A01	12038330	12138330	11938330	NA	NA	NA	NA	NA	NA	NA	NA	54	0.936	NA	NA	NA
Candidate R gene	A. thaliana	Reference R gene	ATCG00380.1	A01	14083951	14183951	13983951	NA	NA	NA	NA	NA	NA	NA	NA	49	1	NA	NA	NA
Candidate R gene	B. napus	Reference R gene	BnaA01g21960D	A01	14300051	14400051	14200051	NA	NA	NA	NA	NA	NA	NA	NA
Candidate R gene	A. thaliana	Reference R gene	AT1G59780.1	A01	14300318	14400318	14200318	NA	NA	NA	NA	NA	NA	NA	NA	205	0.755	Bra035424	CC-NBS-LRR	CNL-D
Candidate R gene	A. thaliana	Reference R gene	AT1G58390.1	A01	14300405	14400405	14200405	NA	NA	NA	NA	NA	NA	NA	NA	459	0.833	Bra027866	CC-NBS-LRR	CNL-D
Candidate R gene	A. thaliana	Reference R gene	AT5G43470.1	A01	14301173	14401173	14201173	NA	NA	NA	NA	NA	NA	NA	NA	110	0.818	NA	NA	NA
Candidate R gene	A. thaliana	Reference R gene	AT1G12220.1	A01	15409060	15509060	15309060	NA	NA	NA	NA	NA	NA	NA	NA	387	0.745	Bra016785	CC-NBS-LRR	CNL-B
Candidate R gene	A. thaliana	Reference R gene	AT1G12220.1	A01	15409310	15509310	15309310	NA	NA	NA	NA	NA	NA	NA	NA	33	0.821	Bra016785	CC-NBS-LRR	CNL-B
Candidate R gene	A. thaliana	Reference R gene	AT1G12280.1	A01	15409524	15509524	15309524	NA	NA	NA	NA	NA	NA	NA	NA	187	0.772	Bra019752	CC-NBS-LRR	CNL-B
Candidate R gene	B. napus	Reference R gene	BnaA01g24490D	A01	16873394	16973394	16773394	NA	NA	NA	NA	NA	NA	NA	NA
Candidate R gene	A. thaliana	Reference R gene	AT3G04210.1	A01	16873426	16973426	16773426	NA	NA	NA	NA	NA	NA	NA	NA	315	0.825	Bra036417	TIR-NBS-LRR	TNL-G
Candidate R gene	A. thaliana	Reference R gene	AT2G14080.1	A01	16873492	16973492	16773492	NA	NA	NA	NA	NA	NA	NA	NA	416	0.804	Bra013144	TIR-X	-
Candidate R gene	A. thaliana	Reference R gene	AT5G18350.1	A01	16873770	16973770	16773770	NA	NA	NA	NA	NA	NA	NA	NA	96	0.793	Bra023687	TIR-Only	-
Candidate R gene	A. thaliana	Reference R gene	AT3G44480.1	A01	16874389	16974389	16774389	NA	NA	NA	NA	NA	NA	NA	NA	42	0.878	NA	NA	NA
Candidate R gene	A. thaliana	Reference R gene	AT1G69550.1	A01	16875468	16975468	16775468	NA	NA	NA	NA	NA	NA	NA	NA	75	0.828	Bra003997	TIR-NBS-LRR	TNL-G
Candidate R gene	A. thaliana	Reference R gene	AT1G69550.1	A01	16875468	16975468	16775468	NA	NA	NA	NA	NA	NA	NA	NA	57	0.892	Bra003997	TIR-NBS-LRR	TNL-G
Candidate R gene	A. thaliana	Reference R gene	AT5G44510.1	A01	16875499	16975499	16775499	NA	NA	NA	NA	NA	NA	NA	NA	136	0.816	Bra027510	TIR-NBS-LRR	TNL-G
Candidate R gene	A. thaliana	Reference R gene	AT1G69550.1	A01	16875580	16975580	16775580	NA	NA	NA	NA	NA	NA	NA	NA	75	0.772	Bra003997	TIR-NBS-LRR	TNL-G
Candidate R gene	A. thaliana	Reference R gene	AT2G14080.1	A01	16875769	16975769	16775769	NA	NA	NA	NA	NA	NA	NA	NA	70	0.789	Bra013144	TIR-X	-
Candidate R gene	A. thaliana	Reference R gene	AT2G14080.1	A01	16875931	16975931	16775931	NA	NA	NA	NA	NA	NA	NA	NA	31	0.739	Bra013144	TIR-X	-
Candidate R gene	A. thaliana	Reference R gene	AT5G20480.1	A01	18914275	19014275	18814275	NA	NA	NA	NA	NA	NA	NA	NA	564	0.746
Candidate R gene	A. thaliana	Reference R gene	AT1G59870.1	A01	19615352	19715352	19515352	NA	NA	NA	NA	NA	NA	NA	NA	167	0.865
Candidate R gene	A. thaliana	Reference R gene	AT3G15190.1	A01	20105768	20205768	20005768	NA	NA	NA	NA	NA	NA	NA	NA	332	0.914	NA	NA	NA
Candidate R gene	A. thaliana	Reference R gene	AT5G45260.1	A01	21070065	21170065	20970065	NA	NA	NA	NA	NA	NA	NA	NA	120	0.624	NA	NA	NA
Candidate R gene	A. thaliana	Reference R gene	AT3G51560.1	A01	21071354	21171354	20971354	NA	NA	NA	NA	NA	NA	NA	NA	58	0.705	Bra038872	TIR-NBS-LRR	TNL-G
Candidate R gene	A. thaliana	Reference R gene	AT2G15042.1	A01	21118828	21218828	21018828	NA	NA	NA	NA	NA	NA	NA	NA	675	0.786
Candidate R gene	A. thaliana	Reference R gene	AT3G05650.1	A01	21118831	21218831	21018831	NA	NA	NA	NA	NA	NA	NA	NA	1092	0.812
Candidate R gene	A. thaliana	Reference R gene	AT3G05650.1	A01	21118838	21218838	21018838	NA	NA	NA	NA	NA	NA	NA	NA	974	0.803
Candidate R gene	A. thaliana	Reference R gene	AT2G15042.1	A01	21134241	21234241	21034241	NA	NA	NA	NA	NA	NA	NA	NA	678	0.784
Candidate R gene	A. thaliana	Reference R gene	AT2G15042.1	A01	21134438	21234438	21034438	NA	NA	NA	NA	NA	NA	NA	NA	613	0.822
Candidate R gene	A. thaliana	Reference R gene	AT3G05650.1	A01	21134441	21234441	21034441	NA	NA	NA	NA	NA	NA	NA	NA	1144	0.808
Candidate R gene	B. napus	Reference R gene	BnaA01g32130D	A01	21689666	21789666	21589666	NA	NA	NA	NA	NA	NA	NA	NA
Candidate R gene	A. thaliana	Reference R gene	AT5G46260.1	A01	21691023	21791023	21591023	NA	NA	NA	NA	NA	NA	NA	NA	356	0.756	Bra022071	TIR-NBS-LRR	TNL-F
Candidate R gene	A. thaliana	Reference R gene	AT5G46450.1	A01	21691145	21791145	21591145	NA	NA	NA	NA	NA	NA	NA	NA	359	0.81	Bra022034	TIR-NBS	-
Candidate R gene	A. thaliana	Reference R gene	AT5G46450.1	A01	21691256	21791256	21591256	NA	NA	NA	NA	NA	NA	NA	NA	72	0.822	Bra022034	TIR-NBS	-
Candidate R gene	A. thaliana	Reference R gene	AT5G46450.1	A01	21691441	21791441	21591441	NA	NA	NA	NA	NA	NA	NA	NA	54	0.822	Bra022034	TIR-NBS	-
Candidate R gene	A. thaliana	Reference R gene	AT3G07040.1	A01	21881997	21981997	21781997	NA	NA	NA	NA	NA	NA	NA	NA	1875	0.855	NA	NA	NA
Candidate R gene	B. napus	Reference R gene	BnaA01g32500D	A01	21881997	21981997	21781997	NA	NA	NA	NA	NA	NA	NA	NA
Candidate R gene	A. thaliana	Reference R gene	AT3G07040.1	A01	21883119	21983119	21783119	NA	NA	NA	NA	NA	NA	NA	NA	330	0.877	NA	NA	NA
Candidate R gene	A. thaliana	Reference R gene	AT3G07040.1	A01	21883558	21983558	21783558	NA	NA	NA	NA	NA	NA	NA	NA	402	0.862	NA	NA	NA
Candidate R gene	B. napus	Reference R gene	BnaA01g33710D	A01	22872171	22972171	22772171	NA	NA	NA	NA	NA	NA	NA	NA
Candidate R gene	A. thaliana	Reference R gene	AT5G41740.2	A01	22873204	22973204	22773204	NA	NA	NA	NA	NA	NA	NA	NA	139	0.704	Bra025467	TIR-NBS-LRR	TNL-H
Candidate R gene	A. thaliana	Reference R gene	AT5G41740.2	A01	22873259	22973259	22773259	NA	NA	NA	NA	NA	NA	NA	NA	69	0.683	Bra025467	TIR-NBS-LRR	TNL-H
Candidate R gene	A. thaliana	Reference R gene	AT1G69550.1	A01	22873275	22973275	22773275	NA	NA	NA	NA	NA	NA	NA	NA	593	0.749	Bra003997	TIR-NBS-LRR	TNL-G
Candidate R gene	A. thaliana	Reference R gene	AT5G11250.1	A01	22873288	22973288	22773288	NA	NA	NA	NA	NA	NA	NA	NA	1217	0.762	Bra023350	TIR-NBS-LRR	TNL-B
Candidate R gene	A. thaliana	Reference R gene	AT4G36140.1	A01	22873299	22973299	22773299	NA	NA	NA	NA	NA	NA	NA	NA	116	0.786	Bra011665	TIR-NBS-LRR-TIR	TNL-A
Candidate R gene	A. thaliana	Reference R gene	AT3G04210.1	A01	22873581	22973581	22773581	NA	NA	NA	NA	NA	NA	NA	NA	194	0.816	Bra036417	TIR-NBS-LRR	TNL-G
Candidate R gene	A. thaliana	Reference R gene	AT3G44480.1	A01	22873848	22973848	22773848	NA	NA	NA	NA	NA	NA	NA	NA	234	0.825	NA	NA	NA
Candidate R gene	A. thaliana	Reference R gene	AT5G44510.1	A01	22873928	22973928	22773928	NA	NA	NA	NA	NA	NA	NA	NA	578	0.816	Bra027510	TIR-NBS-LRR	TNL-G
Candidate R gene	A. thaliana	Reference R gene	AT2G14080.1	A01	22873932	22973932	22773932	NA	NA	NA	NA	NA	NA	NA	NA	533	0.775	Bra013144	TIR-X	-
Candidate R gene	B. napus	Reference R gene	BnaA01g33720D	A01	22874773	22974773	22774773	NA	NA	NA	NA	NA	NA	NA	NA
Candidate R gene	A. thaliana	Reference R gene	AT1G69550.1	A01	22875476	22975476	22775476	NA	NA	NA	NA	NA	NA	NA	NA	117	0.767	Bra003997	TIR-NBS-LRR	TNL-G
Candidate R gene	A. thaliana	Reference R gene	AT2G14080.1	A01	22875479	22975479	22775479	NA	NA	NA	NA	NA	NA	NA	NA	167	0.729	Bra013144	TIR-X	-
Candidate R gene	B. napus	Reference R gene	BnaA01g33750D	A01	22886145	22986145	22786145	NA	NA	NA	NA	NA	NA	NA	NA
Candidate R gene	A. thaliana	Reference R gene	AT3G44480.1	A01	22886296	22986296	22786296	NA	NA	NA	NA	NA	NA	NA	NA	501	0.777	NA	NA	NA
Candidate R gene	A. thaliana	Reference R gene	AT5G41540.1	A01	22886314	22986314	22786314	NA	NA	NA	NA	NA	NA	NA	NA	22	1	Bra028499	TIR-NBS-LRR	TNL-H
Candidate R gene	A. thaliana	Reference R gene	AT1G69550.1	A01	22886488	22986488	22786488	NA	NA	NA	NA	NA	NA	NA	NA	278	0.779	Bra003997	TIR-NBS-LRR	TNL-G
Candidate R gene	A. thaliana	Reference R gene	AT3G04210.1	A01	22886505	22986505	22786505	NA	NA	NA	NA	NA	NA	NA	NA	325	0.805	Bra036417	TIR-NBS-LRR	TNL-G
Candidate R gene	A. thaliana	Reference R gene	AT5G11250.1	A01	22886634	22986634	22786634	NA	NA	NA	NA	NA	NA	NA	NA	418	0.82	Bra023350	TIR-NBS-LRR	TNL-B
Candidate R gene	A. thaliana	Reference R gene	AT5G44510.1	A01	22886989	22986989	22786989	NA	NA	NA	NA	NA	NA	NA	NA	360	0.827	Bra027510	TIR-NBS-LRR	TNL-G
Candidate R gene	B. napus	Reference R gene	BnaA01g33780D	A01	22897076	22997076	22797076	NA	NA	NA	NA	NA	NA	NA	NA
Candidate R gene	A. thaliana	Reference R gene	AT5G11250.1	A01	22897530	22997530	22797530	NA	NA	NA	NA	NA	NA	NA	NA	635	0.766	Bra023350	TIR-NBS-LRR	TNL-B
Candidate R gene	A. thaliana	Reference R gene	AT3G04210.1	A01	22897674	22997674	22797674	NA	NA	NA	NA	NA	NA	NA	NA	33	0.903	Bra036417	TIR-NBS-LRR	TNL-G
Candidate R gene	A. thaliana	Reference R gene	AT5G18350.1	A01	22898036	22998036	22798036	NA	NA	NA	NA	NA	NA	NA	NA	96	0.712	Bra023687	TIR-Only	-
Candidate R gene	A. thaliana	Reference R gene	AT5G44510.1	A01	22898044	22998044	22798044	NA	NA	NA	NA	NA	NA	NA	NA	221	0.786	Bra027510	TIR-NBS-LRR	TNL-G
Candidate R gene	A. thaliana	Reference R gene	AT2G14080.1	A01	22898332	22998332	22798332	NA	NA	NA	NA	NA	NA	NA	NA	271	0.775	Bra013144	TIR-X	-
Candidate R gene	A. thaliana	Reference R gene	AT3G44410.1	A01	22900459	23000459	22800459	NA	NA	NA	NA	NA	NA	NA	NA	46	0.897	NA	NA	NA
Candidate R gene	B. napus	Reference R gene	BnaA01g33930D	A01	22956835	23056835	22856835	NA	NA	NA	NA	NA	NA	NA	NA
Candidate R gene	A. thaliana	Reference R gene	AT5G17970.1	A01	22957242	23057242	22857242	NA	NA	NA	NA	NA	NA	NA	NA	28	0.938	Bra006487	TIR-NBS	-
Candidate R gene	A. thaliana	Reference R gene	ATCG00160.1	A01	23067680	23167680	22967680	NA	NA	NA	NA	NA	NA	NA	NA	687	0.984	NA	NA	NA
Candidate R gene	A. thaliana	Reference R gene	ATCG00160.1	A01	23079502	23179502	22979502	NA	NA	NA	NA	NA	NA	NA	NA	687	0.984	NA	NA	NA
Candidate R gene	A. thaliana	Reference R gene	AT4G26090.1	A01_random	528196	628196	428196	NA	NA	NA	NA	NA	NA	NA	NA	61	0.887	Bra013947	CC-NBS-LRR	CNL-B
Candidate R gene	B. napus	Reference R gene	BnaA01g35670D	A01_random	879447	979447	779447	NA	NA	NA	NA	NA	NA	NA	NA
Candidate R gene	A. thaliana	Reference R gene	AT1G12280.1	A01_random	879944	979944	779944	NA	NA	NA	NA	NA	NA	NA	NA	317	0.768	Bra019752	CC-NBS-LRR	CNL-B
Candidate R gene	A. thaliana	Reference R gene	AT1G61180.2	A01_random	880408	980408	780408	NA	NA	NA	NA	NA	NA	NA	NA	24	0.875	Bra031482	CC-NBS-LRR	CNL-B
Candidate R gene	A. thaliana	Reference R gene	AT1G12220.1	A01_random	880796	980796	780796	NA	NA	NA	NA	NA	NA	NA	NA	262	0.775	Bra016785	CC-NBS-LRR	CNL-B
Candidate R gene	A. thaliana	Reference R gene	AT1G15890.1	A01_random	881070	981070	781070	NA	NA	NA	NA	NA	NA	NA	NA	103	0.701	Bra026094	CC-NBS-LRR	CNL-B
Candidate R gene	A. thaliana	Reference R gene	AT1G61105.1	A01_random	1580151	1680151	1480151	NA	NA	NA	NA	NA	NA	NA	NA	372	0.862	Bra031455	TIR-Only	-
Candidate R gene	A. thaliana	Reference R gene	AT2G14080.1	A01_random	2669692	2769692	2569692	NA	NA	NA	NA	NA	NA	NA	NA	628	0.793	Bra013144	TIR-X	-
Candidate R gene	A. thaliana	Reference R gene	AT3G44480.1	A01_random	2669805	2769805	2569805	NA	NA	NA	NA	NA	NA	NA	NA	195	0.82	NA	NA	NA
Candidate R gene	A. thaliana	Reference R gene	AT1G56510.1	A01_random	2669884	2769884	2569884	NA	NA	NA	NA	NA	NA	NA	NA	37	0.828	NA	NA	NA
Candidate R gene	A. thaliana	Reference R gene	AT1G69550.1	A01_random	2669931	2769931	2569931	NA	NA	NA	NA	NA	NA	NA	NA	47	0.822	Bra003997	TIR-NBS-LRR	TNL-G
Candidate R gene	A. thaliana	Reference R gene	AT5G11250.1	A01_random	2670064	2770064	2570064	NA	NA	NA	NA	NA	NA	NA	NA	133	0.759	Bra023350	TIR-NBS-LRR	TNL-B
Candidate R gene	A. thaliana	Reference R gene	AT5G18350.1	A01_random	2670118	2770118	2570118	NA	NA	NA	NA	NA	NA	NA	NA	88	0.855	Bra023687	TIR-Only	-
Candidate R gene	A. thaliana	Reference R gene	AT3G04210.1	A01_random	2670227	2770227	2570227	NA	NA	NA	NA	NA	NA	NA	NA	283	0.793	Bra036417	TIR-NBS-LRR	TNL-G
Candidate R gene	A. thaliana	Reference R gene	AT5G44510.1	A01_random	2670567	2770567	2570567	NA	NA	NA	NA	NA	NA	NA	NA	395	0.782	Bra027510	TIR-NBS-LRR	TNL-G
Candidate R gene	A. thaliana	Reference R gene	AT3G04210.1	A01_random	2670745	2770745	2570745	NA	NA	NA	NA	NA	NA	NA	NA	95	0.853	Bra036417	TIR-NBS-LRR	TNL-G
Candidate R gene	A. thaliana	Reference R gene	AT5G44510.1	A01_random	2672152	2772152	2572152	NA	NA	NA	NA	NA	NA	NA	NA	29	0.968	Bra027510	TIR-NBS-LRR	TNL-G
Candidate R gene	A. thaliana	Reference R gene	AT5G09960.1	A02	100604	200604	604	NA	NA	NA	NA	NA	NA	NA	NA	243	0.879	NA	NA	NA
Candidate R gene	A. thaliana	Reference R gene	AT5G12180.1	A02	505801	605801	405801	NA	NA	NA	NA	NA	NA	NA	NA	1473	0.921
Candidate R gene	A. thaliana	Reference R gene	AT5G12940.1	A02	506397	606397	406397	NA	NA	NA	NA	NA	NA	NA	NA	1014	0.928
Candidate R gene	A. thaliana	Reference R gene	AT5G13160.1	A02	506397	606397	406397	NA	NA	NA	NA	NA	NA	NA	NA	1014	0.928
Candidate R gene	A. thaliana	Reference R gene	AT5G13320.1	A02	506397	606397	406397	NA	NA	NA	NA	NA	NA	NA	NA	1014	0.928
Candidate R gene	A. thaliana	Reference R gene	AT5G13160.1	A02	507183	607183	407183	NA	NA	NA	NA	NA	NA	NA	NA	699	0.939
Candidate R gene	A. thaliana	Reference R gene	AT5G12940.1	A02	596305	696305	496305	NA	NA	NA	NA	NA	NA	NA	NA	573	0.791
Candidate R gene	A. thaliana	Reference R gene	AT5G13160.1	A02	648881	748881	548881	NA	NA	NA	NA	NA	NA	NA	NA	1056	0.904
Candidate R gene	A. thaliana	Reference R gene	AT5G13320.1	A02	649088	749088	549088	NA	NA	NA	NA	NA	NA	NA	NA	859	0.903
Candidate R gene	A. thaliana	Reference R gene	AT5G13320.1	A02	733398	833398	633398	NA	NA	NA	NA	NA	NA	NA	NA	1096	0.882
Candidate R gene	B. napus	Reference R gene	BnaA02g03780D	A02	1736757	1836757	1636757	NA	NA	NA	NA	NA	NA	NA	NA
Candidate R gene	A. thaliana	Reference R gene	AT5G11250.1	A02	1743028	1843028	1643028	NA	NA	NA	NA	NA	NA	NA	NA	42	0.742	Bra023350	TIR-NBS-LRR	TNL-B
Candidate R gene	A. thaliana	Reference R gene	AT1G56510.1	A02	1743205	1843205	1643205	NA	NA	NA	NA	NA	NA	NA	NA	26	0.907	NA	NA	NA
Candidate R gene	B. napus	Reference R gene	BnaA02g03790D	A02	1744436	1844436	1644436	NA	NA	NA	NA	NA	NA	NA	NA
Candidate R gene	A. thaliana	Reference R gene	AT5G17970.1	A02	1744653	1844653	1644653	NA	NA	NA	NA	NA	NA	NA	NA	1509	0.863	Bra006487	TIR-NBS	-
Candidate R gene	A. thaliana	Reference R gene	AT2G14080.1	A02	1744865	1844865	1644865	NA	NA	NA	NA	NA	NA	NA	NA	116	0.846	Bra013144	TIR-X	-
Candidate R gene	A. thaliana	Reference R gene	AT5G17970.1	A02	1744957	1844957	1644957	NA	NA	NA	NA	NA	NA	NA	NA	236	0.83	Bra006487	TIR-NBS	-
Candidate R gene	A. thaliana	Reference R gene	AT2G14080.1	A02	1745410	1845410	1645410	NA	NA	NA	NA	NA	NA	NA	NA	16	1	Bra013144	TIR-X	-
Candidate R gene	A. thaliana	Reference R gene	AT5G44510.1	A02	1745910	1845910	1645910	NA	NA	NA	NA	NA	NA	NA	NA	107	0.665	Bra027510	TIR-NBS-LRR	TNL-G
Candidate R gene	A. thaliana	Reference R gene	AT5G17970.1	A02	1746319	1846319	1646319	NA	NA	NA	NA	NA	NA	NA	NA	237	0.836	Bra006487	TIR-NBS	-
Candidate R gene	B. napus	Reference R gene	BnaA02g03810D	A02	1755946	1855946	1655946	NA	NA	NA	NA	NA	NA	NA	NA
Candidate R gene	A. thaliana	Reference R gene	AT3G04210.1	A02	1757525	1857525	1657525	NA	NA	NA	NA	NA	NA	NA	NA	143	0.736	Bra036417	TIR-NBS-LRR	TNL-G
Candidate R gene	A. thaliana	Reference R gene	AT5G18350.1	A02	1757550	1857550	1657550	NA	NA	NA	NA	NA	NA	NA	NA	49	0.877	Bra023687	TIR-Only	-
Candidate R gene	A. thaliana	Reference R gene	AT4G14370.1	A02	1757570	1857570	1657570	NA	NA	NA	NA	NA	NA	NA	NA	71	0.789	Bra039560	TIR-NBS-TIR-NBS-LRR	TNL-G
Candidate R gene	A. thaliana	Reference R gene	AT5G46450.1	A02	1757811	1857811	1657811	NA	NA	NA	NA	NA	NA	NA	NA	41	0.848	Bra022034	TIR-NBS	-
Candidate R gene	B. napus	Reference R gene	BnaA02g03830D	A02	1760033	1860033	1660033	NA	NA	NA	NA	NA	NA	NA	NA
Candidate R gene	A. thaliana	Reference R gene	AT1G64070.1	A02	1761672	1861672	1661672	NA	NA	NA	NA	NA	NA	NA	NA	37	0.878	NA	NA	NA
Candidate R gene	B. napus	Reference R gene	BnaA02g04080D	A02	1832180	1932180	1732180	NA	NA	NA	NA	NA	NA	NA	NA
Candidate R gene	A. thaliana	Reference R gene	AT5G18350.1	A02	1832729	1932729	1732729	NA	NA	NA	NA	NA	NA	NA	NA	682	0.818	Bra023687	TIR-Only	-
Candidate R gene	A. thaliana	Reference R gene	AT5G18350.1	A02	1833699	1933699	1733699	NA	NA	NA	NA	NA	NA	NA	NA	16	1	Bra023687	TIR-Only	-
Candidate R gene	A. thaliana	Reference R gene	AT3G44480.1	A02	1835646	1935646	1735646	NA	NA	NA	NA	NA	NA	NA	NA	213	0.701	NA	NA	NA
Candidate R gene	A. thaliana	Reference R gene	AT3G04210.1	A02	1836072	1936072	1736072	NA	NA	NA	NA	NA	NA	NA	NA	99	0.671	Bra036417	TIR-NBS-LRR	TNL-G
Candidate R gene	A. thaliana	Reference R gene	AT1G63750.3	A02	1836613	1936613	1736613	NA	NA	NA	NA	NA	NA	NA	NA	134	0.671
Candidate R gene	A. thaliana	Reference R gene	AT1G17600.1	A02	1836899	1936899	1736899	NA	NA	NA	NA	NA	NA	NA	NA	37	0.912	Bra025962	TIR-NBS	-
Candidate R gene	A. thaliana	Reference R gene	AT5G12180.1	A02	1865741	1965741	1765741	NA	NA	NA	NA	NA	NA	NA	NA	1077	0.881
Candidate R gene	A. thaliana	Reference R gene	AT5G12940.1	A02	1865741	1965741	1765741	NA	NA	NA	NA	NA	NA	NA	NA	802	0.891
Candidate R gene	A. thaliana	Reference R gene	AT5G13160.1	A02	1865741	1965741	1765741	NA	NA	NA	NA	NA	NA	NA	NA	802	0.891
Candidate R gene	A. thaliana	Reference R gene	AT5G13320.1	A02	1865741	1965741	1765741	NA	NA	NA	NA	NA	NA	NA	NA	802	0.891
Candidate R gene	A. thaliana	Reference R gene	AT5G58420.1	A02	3634378	3734378	3534378	NA	NA	NA	NA	NA	NA	NA	NA	621	0.89	NA	NA	NA
Candidate R gene	A. thaliana	Reference R gene	AT5G07090.1	A02	3634512	3734512	3534512	NA	NA	NA	NA	NA	NA	NA	NA	571	0.883	NA	NA	NA
Candidate R gene	A. thaliana	Reference R gene	AT5G07090.1	A02	3634756	3734756	3534756	NA	NA	NA	NA	NA	NA	NA	NA	264	0.894	NA	NA	NA
Candidate R gene	A. thaliana	Reference R gene	AT5G58420.1	A02	3634756	3734756	3534756	NA	NA	NA	NA	NA	NA	NA	NA	124	0.888	NA	NA	NA
Candidate R gene	A. thaliana	Reference R gene	AT5G58420.1	A02	3635000	3735000	3535000	NA	NA	NA	NA	NA	NA	NA	NA	104	0.92	NA	NA	NA
Candidate R gene	A. thaliana	Reference R gene	AT5G52640.1	A02	4403444	4503444	4303444	NA	NA	NA	NA	NA	NA	NA	NA	992	0.801	NA	NA	NA
Candidate R gene	A. thaliana	Reference R gene	AT5G52640.1	A02	4404911	4504911	4304911	NA	NA	NA	NA	NA	NA	NA	NA	37	0.864	NA	NA	NA
Candidate R gene	A. thaliana	Reference R gene	AT5G55390.1	A02	4500542	4600542	4400542	NA	NA	NA	NA	NA	NA	NA	NA	2352	0.874	NA	NA	NA
Candidate R gene	A. thaliana	Reference R gene	AT5G55390.1	A02	4502238	4602238	4402238	NA	NA	NA	NA	NA	NA	NA	NA	1278	0.888	NA	NA	NA
Candidate R gene	A. thaliana	Reference R gene	AT5G55390.1	A02	4506392	4606392	4406392	NA	NA	NA	NA	NA	NA	NA	NA	355	0.898	NA	NA	NA
Candidate R gene	A. thaliana	Reference R gene	AT5G46450.1	A02	7598371	7698371	7498371	NA	NA	NA	NA	NA	NA	NA	NA	728	0.797	Bra022034	TIR-NBS	-
Candidate R gene	B. napus	Reference R gene	BnaA02g13810D	A02	7598448	7698448	7498448	NA	NA	NA	NA	NA	NA	NA	NA
Candidate R gene	A. thaliana	Reference R gene	AT4G16990.2	A02	7598471	7698471	7498471	NA	NA	NA	NA	NA	NA	NA	NA	40	0.834	NA	NA	NA
Candidate R gene	A. thaliana	Reference R gene	AT5G46260.1	A02	7598481	7698481	7498481	NA	NA	NA	NA	NA	NA	NA	NA	339	0.777	Bra022071	TIR-NBS-LRR	TNL-F
Candidate R gene	A. thaliana	Reference R gene	AT5G41740.2	A02	7600305	7700305	7500305	NA	NA	NA	NA	NA	NA	NA	NA	48	0.8	Bra025467	TIR-NBS-LRR	TNL-H
Candidate R gene	A. thaliana	Reference R gene	AT5G46450.1	A02	7600368	7700368	7500368	NA	NA	NA	NA	NA	NA	NA	NA	76	0.716	Bra022034	TIR-NBS	-
Candidate R gene	A. thaliana	Reference R gene	AT1G69170.1	A02	8272849	8372849	8172849	NA	NA	NA	NA	NA	NA	NA	NA	723	0.895	NA	NA	NA
Candidate R gene	A. thaliana	Reference R gene	AT1G69170.1	A02	8274052	8374052	8174052	NA	NA	NA	NA	NA	NA	NA	NA	235	0.925	NA	NA	NA
Candidate R gene	A. thaliana	Reference R gene	AT1G69170.1	A02	8274116	8374116	8174116	NA	NA	NA	NA	NA	NA	NA	NA	66	0.959	NA	NA	NA
Candidate R gene	A. thaliana	Reference R gene	AT5G41270.1	A02	8715301	8815301	8615301	NA	NA	NA	NA	NA	NA	NA	NA	23	1	NA	NA	NA
Candidate R gene	A. thaliana	Reference R gene	AT5G64850.1	A02	8734824	8834824	8634824	NA	NA	NA	NA	NA	NA	NA	NA	111	0.851	NA	NA	NA
Candidate R gene	B. napus	Reference R gene	BnaA02g16190D	A02	9671458	9771458	9571458	NA	NA	NA	NA	NA	NA	NA	NA
Candidate R gene	A. thaliana	Reference R gene	AT1G72890.2	A02	9671908	9771908	9571908	NA	NA	NA	NA	NA	NA	NA	NA	417	0.836	Bra008060	TIR-NBS	-
Candidate R gene	A. thaliana	Reference R gene	AT1G72890.2	A02	9672607	9772607	9572607	NA	NA	NA	NA	NA	NA	NA	NA	173	0.821	Bra008060	TIR-NBS	-
Candidate R gene	A. thaliana	Reference R gene	AT1G54470.2	A02	10010637	10110637	9910637	NA	NA	NA	NA	NA	NA	NA	NA	220	0.783	NA	NA	NA
Candidate R gene	A. thaliana	Reference R gene	AT1G54470.2	A02	10031247	10131247	9931247	NA	NA	NA	NA	NA	NA	NA	NA	96	0.783	NA	NA	NA
Candidate R gene	A. thaliana	Reference R gene	AT2G17800.1	A02	10587954	10687954	10487954	NA	NA	NA	NA	NA	NA	NA	NA	166	0.852	NA	NA	NA
D7 (IBCN76)	B. napus	Ag-Castle/Westar-DH population	100064330|F|0-45:C>T-45:C>T	A02	11158175	11258175	11058175	460892	AT1G17170.1	GLUTATHIONE S-TRANSFERASE TAU 24		19.6819
Candidate R gene	A. thaliana	Reference R gene	AT1G17170.1	A02	11619067	11719067	11519067	NA	NA	NA	NA	NA	NA	NA	NA	134	0.826
Candidate R gene	A. thaliana	Reference R gene	AT1G64790.2	A02	12422073	12522073	12322073	NA	NA	NA	NA	NA	NA	NA	NA	6077	0.915	NA	NA	NA
Candidate R gene	A. thaliana	Reference R gene	AT1G64790.2	A02	12424295	12524295	12324295	NA	NA	NA	NA	NA	NA	NA	NA	4165	0.923	NA	NA	NA
Candidate R gene	A. thaliana	Reference R gene	AT1G64790.2	A02	12426288	12526288	12326288	NA	NA	NA	NA	NA	NA	NA	NA	1245	0.924	NA	NA	NA
Candidate R gene	A. thaliana	Reference R gene	AT1G64790.2	A02	12511523	12611523	12411523	NA	NA	NA	NA	NA	NA	NA	NA	5831	0.917	NA	NA	NA
Candidate R gene	A. thaliana	Reference R gene	AT1G64790.2	A02	12511786	12611786	12411786	NA	NA	NA	NA	NA	NA	NA	NA	4350	0.92	NA	NA	NA
Candidate R gene	A. thaliana	Reference R gene	AT1G64790.2	A02	12511995	12611995	12411995	NA	NA	NA	NA	NA	NA	NA	NA	1250	0.925	NA	NA	NA
Candidate R gene	A. thaliana	Reference R gene	ATMG00290.1	A02	13241074	13341074	13141074	NA	NA	NA	NA	NA	NA	NA	NA	42	0.978	NA	NA	NA
Candidate R gene	A. thaliana	Reference R gene	AT5G12180.1	A02	13392904	13492904	13292904	NA	NA	NA	NA	NA	NA	NA	NA	157	0.765
Candidate R gene	B. napus	Reference R gene	BnaA02g22590D	A02	15123863	15223863	15023863	NA	NA	NA	NA	NA	NA	NA	NA
Candidate R gene	A. thaliana	Reference R gene	AT5G41740.2	A02	15132464	15232464	15032464	NA	NA	NA	NA	NA	NA	NA	NA	876	0.792	Bra025467	TIR-NBS-LRR	TNL-H
Candidate R gene	A. thaliana	Reference R gene	AT5G41540.1	A02	15132951	15232951	15032951	NA	NA	NA	NA	NA	NA	NA	NA	457	0.811	Bra028499	TIR-NBS-LRR	TNL-H
Candidate R gene	A. thaliana	Reference R gene	AT4G14370.1	A02	15133456	15233456	15033456	NA	NA	NA	NA	NA	NA	NA	NA	228	0.776	Bra039560	TIR-NBS-TIR-NBS-LRR	TNL-G
Candidate R gene	A. thaliana	Reference R gene	AT5G11250.1	A02	15133460	15233460	15033460	NA	NA	NA	NA	NA	NA	NA	NA	73	0.638	Bra023350	TIR-NBS-LRR	TNL-B
Candidate R gene	B. napus	Reference R gene	BnaA02g22610D	A02	15134189	15234189	15034189	NA	NA	NA	NA	NA	NA	NA	NA
Candidate R gene	B. napus	Reference R gene	BnaA02g23780D	A02	17041726	17141726	16941726	NA	NA	NA	NA	NA	NA	NA	NA
Candidate R gene	A. thaliana	Reference R gene	AT3G51560.1	A02	17043025	17143025	16943025	NA	NA	NA	NA	NA	NA	NA	NA	117	0.8	Bra038872	TIR-NBS-LRR	TNL-G
Candidate R gene	A. thaliana	Reference R gene	AT5G45050.1	A02	17043300	17143300	16943300	NA	NA	NA	NA	NA	NA	NA	NA	91	0.662	Bra025095	TIR-Only	-
Candidate R gene	A. thaliana	Reference R gene	AT4G16950.1	A02	17043542	17143542	16943542	NA	NA	NA	NA	NA	NA	NA	NA	24	0.963	NA	NA	NA
Candidate R gene	B. napus	Reference R gene	BnaA02g23800D	A02	17065523	17165523	16965523	NA	NA	NA	NA	NA	NA	NA	NA
Candidate R gene	A. thaliana	Reference R gene	AT5G44870.1	A02	17066647	17166647	16966647	NA	NA	NA	NA	NA	NA	NA	NA	106	0.727	NA	NA	NA
Candidate R gene	A. thaliana	Reference R gene	AT5G45240.1	A02	17088961	17188961	16988961	NA	NA	NA	NA	NA	NA	NA	NA	619	0.838	Bra021957	TIR-NBS	-
Candidate R gene	A. thaliana	Reference R gene	AT5G45250.1	A02	17104267	17204267	17004267	NA	NA	NA	NA	NA	NA	NA	NA	1816	0.854	NA	NA	NA
Candidate R gene	A. thaliana	Reference R gene	AT5G45250.1	A02	17104696	17204696	17004696	NA	NA	NA	NA	NA	NA	NA	NA	117	0.947	NA	NA	NA
Candidate R gene	A. thaliana	Reference R gene	AT5G45250.1	A02	17105749	17205749	17005749	NA	NA	NA	NA	NA	NA	NA	NA	239	0.857	NA	NA	NA
Candidate R gene	A. thaliana	Reference R gene	AT5G45050.1	A02	17140276	17240276	17040276	NA	NA	NA	NA	NA	NA	NA	NA	1649	0.849	Bra025095	TIR-Only	-
Candidate R gene	A. thaliana	Reference R gene	AT5G45260.1	A02	17140284	17240284	17040284	NA	NA	NA	NA	NA	NA	NA	NA	1623	0.844	NA	NA	NA
Candidate R gene	A. thaliana	Reference R gene	AT5G45260.1	A02	17140323	17240323	17040323	NA	NA	NA	NA	NA	NA	NA	NA	703	0.846	NA	NA	NA
Candidate R gene	A. thaliana	Reference R gene	AT5G45050.1	A02	17140398	17240398	17040398	NA	NA	NA	NA	NA	NA	NA	NA	676	0.879	Bra025095	TIR-Only	-
Candidate R gene	A. thaliana	Reference R gene	AT4G36140.1	A02	17140548	17240548	17040548	NA	NA	NA	NA	NA	NA	NA	NA	889	0.783	Bra011665	TIR-NBS-LRR-TIR	TNL-A
Candidate R gene	A. thaliana	Reference R gene	AT3G51560.1	A02	17141031	17241031	17041031	NA	NA	NA	NA	NA	NA	NA	NA	90	0.863	Bra038872	TIR-NBS-LRR	TNL-G
Candidate R gene	A. thaliana	Reference R gene	AT4G36140.1	A02	17142153	17242153	17042153	NA	NA	NA	NA	NA	NA	NA	NA	25	0.805	Bra011665	TIR-NBS-LRR-TIR	TNL-A
Candidate R gene	A. thaliana	Reference R gene	AT5G44510.1	A02	17144165	17244165	17044165	NA	NA	NA	NA	NA	NA	NA	NA	160	0.649	Bra027510	TIR-NBS-LRR	TNL-G
Candidate R gene	A. thaliana	Reference R gene	AT5G41540.1	A02	17144247	17244247	17044247	NA	NA	NA	NA	NA	NA	NA	NA	56	0.879	Bra028499	TIR-NBS-LRR	TNL-H
Candidate R gene	A. thaliana	Reference R gene	AT5G45240.1	A02	17145814	17245814	17045814	NA	NA	NA	NA	NA	NA	NA	NA	148	0.867	Bra021957	TIR-NBS	-
Candidate R gene	A. thaliana	Reference R gene	AT5G45490.1	A02	17279797	17379797	17179797	NA	NA	NA	NA	NA	NA	NA	NA	450	0.851	Bra021980	NBS	-
Candidate R gene	B. napus	Reference R gene	BnaA02g24000D	A02	17279961	17379961	17179961	NA	NA	NA	NA	NA	NA	NA	NA
Candidate R gene	A. thaliana	Reference R gene	AT5G45490.1	A02	17280293	17380293	17180293	NA	NA	NA	NA	NA	NA	NA	NA	128	0.887	Bra021980	NBS	-
Candidate R gene	A. thaliana	Reference R gene	AT5G45490.1	A02	17280498	17380498	17180498	NA	NA	NA	NA	NA	NA	NA	NA	60	0.906	Bra021980	NBS	-
Candidate R gene	A. thaliana	Reference R gene	AT5G46450.1	A02	17858640	17958640	17758640	NA	NA	NA	NA	NA	NA	NA	NA	1053	0.787	Bra022034	TIR-NBS	-
Candidate R gene	A. thaliana	Reference R gene	AT4G16860.1	A02	17858661	17958661	17758661	NA	NA	NA	NA	NA	NA	NA	NA	297	0.717	Bra012688	TIR-NBS-LRR	TNL-A
Candidate R gene	A. thaliana	Reference R gene	AT4G16950.1	A02	17858661	17958661	17758661	NA	NA	NA	NA	NA	NA	NA	NA	319	0.738	NA	NA	NA
Candidate R gene	B. napus	Reference R gene	BnaA02g24500D	A02	17858665	17958665	17758665	NA	NA	NA	NA	NA	NA	NA	NA
Candidate R gene	A. thaliana	Reference R gene	AT5G46260.1	A02	17858736	17958736	17758736	NA	NA	NA	NA	NA	NA	NA	NA	947	0.796	Bra022071	TIR-NBS-LRR	TNL-F
Candidate R gene	A. thaliana	Reference R gene	AT5G46260.1	A02	17858736	17958736	17758736	NA	NA	NA	NA	NA	NA	NA	NA	528	0.761	Bra022071	TIR-NBS-LRR	TNL-F
Candidate R gene	A. thaliana	Reference R gene	AT5G46450.1	A02	17859445	17959445	17759445	NA	NA	NA	NA	NA	NA	NA	NA	711	0.799	Bra022034	TIR-NBS	-
Candidate R gene	B. napus	Reference R gene	BnaA02g24510D	A02	17868214	17968214	17768214	NA	NA	NA	NA	NA	NA	NA	NA
Candidate R gene	A. thaliana	Reference R gene	AT5G41540.1	A02	17877457	17977457	17777457	NA	NA	NA	NA	NA	NA	NA	NA	102	0.758	Bra028499	TIR-NBS-LRR	TNL-H
Candidate R gene	B. napus	Reference R gene	BnaA02g24530D	A02	17882050	17982050	17782050	NA	NA	NA	NA	NA	NA	NA	NA
Candidate R gene	B. napus	Reference R gene	BnaA02g24540D	A02	17895763	17995763	17795763	NA	NA	NA	NA	NA	NA	NA	NA
Candidate R gene	A. thaliana	Reference R gene	AT5G46260.1	A02	17896167	17996167	17796167	NA	NA	NA	NA	NA	NA	NA	NA	288	0.762	Bra022071	TIR-NBS-LRR	TNL-F
Candidate R gene	A. thaliana	Reference R gene	AT1G69550.1	A02	17898069	17998069	17798069	NA	NA	NA	NA	NA	NA	NA	NA	21	0.957	Bra003997	TIR-NBS-LRR	TNL-G
Candidate R gene	B. napus	Reference R gene	BnaA02g24560D	A02	17911382	18011382	17811382	NA	NA	NA	NA	NA	NA	NA	NA
Candidate R gene	A. thaliana	Reference R gene	AT5G46450.1	A02	17911528	18011528	17811528	NA	NA	NA	NA	NA	NA	NA	NA	564	0.759	Bra022034	TIR-NBS	-
Candidate R gene	A. thaliana	Reference R gene	AT4G16860.1	A02	17913572	18013572	17813572	NA	NA	NA	NA	NA	NA	NA	NA	32	0.922	Bra012688	TIR-NBS-LRR	TNL-A
Candidate R gene	B. napus	Reference R gene	BnaA02g25160D	A02	18493892	18593892	18393892	NA	NA	NA	NA	NA	NA	NA	NA
Candidate R gene	A. thaliana	Reference R gene	AT5G47250.1	A02	18494444	18594444	18394444	NA	NA	NA	NA	NA	NA	NA	NA	739	0.75	Bra017572	CC-NBS-LRR	CNL-B
Candidate R gene	A. thaliana	Reference R gene	AT5G47250.1	A02	18495103	18595103	18395103	NA	NA	NA	NA	NA	NA	NA	NA	76	0.834	Bra017572	CC-NBS-LRR	CNL-B
Candidate R gene	A. thaliana	Reference R gene	AT5G47250.1	A02	18495217	18595217	18395217	NA	NA	NA	NA	NA	NA	NA	NA	87	0.85	Bra017572	CC-NBS-LRR	CNL-B
Candidate R gene	B. napus	Reference R gene	BnaA02g25180D	A02	18534277	18634277	18434277	NA	NA	NA	NA	NA	NA	NA	NA
Candidate R gene	A. thaliana	Reference R gene	AT1G58390.1	A02	18534412	18634412	18434412	NA	NA	NA	NA	NA	NA	NA	NA	758	0.799	Bra027866	CC-NBS-LRR	CNL-D
Candidate R gene	A. thaliana	Reference R gene	AT5G43470.1	A02	18539648	18639648	18439648	NA	NA	NA	NA	NA	NA	NA	NA	132	0.793	NA	NA	NA
Candidate R gene	A. thaliana	Reference R gene	AT1G58390.1	A02	18539716	18639716	18439716	NA	NA	NA	NA	NA	NA	NA	NA	40	0.917	Bra027866	CC-NBS-LRR	CNL-D
Candidate R gene	A. thaliana	Reference R gene	AT1G58390.1	A02	18539828	18639828	18439828	NA	NA	NA	NA	NA	NA	NA	NA	21	0.957	Bra027866	CC-NBS-LRR	CNL-D
Candidate R gene	A. thaliana	Reference R gene	AT1G59780.1	A02	18540019	18640019	18440019	NA	NA	NA	NA	NA	NA	NA	NA	146	0.75	Bra035424	CC-NBS-LRR	CNL-D
Candidate R gene	A. thaliana	Reference R gene	AT4G23440.1	A02	18822987	18922987	18722987	NA	NA	NA	NA	NA	NA	NA	NA	636	0.869	Bra013691	NBS	-
Candidate R gene	A. thaliana	Reference R gene	AT4G23440.1	A02	18822987	18922987	18722987	NA	NA	NA	NA	NA	NA	NA	NA	477	0.863	Bra013691	NBS	-
Candidate R gene	A. thaliana	Reference R gene	AT4G23440.1	A02	18823081	18923081	18723081	NA	NA	NA	NA	NA	NA	NA	NA	126	0.871	Bra013691	NBS	-
Candidate R gene	A. thaliana	Reference R gene	AT2G03300.1	A02	19761164	19861164	19661164	NA	NA	NA	NA	NA	NA	NA	NA	221	0.816	Bra026555	TIR-Only	-
Candidate R gene	A. thaliana	Reference R gene	AT1G60320.1	A02	19761185	19861185	19661185	NA	NA	NA	NA	NA	NA	NA	NA	66	0.867	Bra027123	TIR-Only	-
Candidate R gene	A. thaliana	Reference R gene	AT1G57850.1	A02	19761212	19861212	19661212	NA	NA	NA	NA	NA	NA	NA	NA	151	0.831	Bra038144	TIR-Only	-
Candidate R gene	A. thaliana	Reference R gene	AT1G69550.1	A02	21152780	21252780	21052780	NA	NA	NA	NA	NA	NA	NA	NA	250	0.764	Bra003997	TIR-NBS-LRR	TNL-G
Candidate R gene	B. napus	Reference R gene	BnaA02g28780D	A02	21152783	21252783	21052783	NA	NA	NA	NA	NA	NA	NA	NA
Candidate R gene	A. thaliana	Reference R gene	AT5G11250.1	A02	21152932	21252932	21052932	NA	NA	NA	NA	NA	NA	NA	NA	220	0.773	Bra023350	TIR-NBS-LRR	TNL-B
Candidate R gene	A. thaliana	Reference R gene	AT5G46450.1	A02	21152940	21252940	21052940	NA	NA	NA	NA	NA	NA	NA	NA	52	0.725	Bra022034	TIR-NBS	-
Candidate R gene	A. thaliana	Reference R gene	AT5G44510.1	A02	21152954	21252954	21052954	NA	NA	NA	NA	NA	NA	NA	NA	198	0.799	Bra027510	TIR-NBS-LRR	TNL-G
Candidate R gene	A. thaliana	Reference R gene	AT2G14080.1	A02	21153903	21253903	21053903	NA	NA	NA	NA	NA	NA	NA	NA	163	0.695	Bra013144	TIR-X	-
Candidate R gene	A. thaliana	Reference R gene	AT1G33520.1	A02	21467004	21567004	21367004	NA	NA	NA	NA	NA	NA	NA	NA	25	0.963	NA	NA	NA
Candidate R gene	A. thaliana	Reference R gene	AT3G28930.1	A02	21554434	21654434	21454434	NA	NA	NA	NA	NA	NA	NA	NA	261	0.866	NA	NA	NA
Candidate R gene	A. thaliana	Reference R gene	AT3G28930.1	A02	21559228	21659228	21459228	NA	NA	NA	NA	NA	NA	NA	NA	136	0.874	NA	NA	NA
Candidate R gene	A. thaliana	Reference R gene	AT3G05650.1	A02	21829355	21929355	21729355	NA	NA	NA	NA	NA	NA	NA	NA	187	0.817
Candidate R gene	A. thaliana	Reference R gene	AT3G05650.1	A02	21842709	21942709	21742709	NA	NA	NA	NA	NA	NA	NA	NA	132	0.807
Candidate R gene	A. thaliana	Reference R gene	AT4G16950.1	A02	21923315	22023315	21823315	NA	NA	NA	NA	NA	NA	NA	NA	568	0.763	NA	NA	NA
Candidate R gene	A. thaliana	Reference R gene	AT4G16860.1	A02	21925651	22025651	21825651	NA	NA	NA	NA	NA	NA	NA	NA	247	0.82	Bra012688	TIR-NBS-LRR	TNL-A
Candidate R gene	A. thaliana	Reference R gene	AT4G16950.1	A02	21928575	22028575	21828575	NA	NA	NA	NA	NA	NA	NA	NA	41	0.937	NA	NA	NA
Candidate R gene	A. thaliana	Reference R gene	AT4G16950.1	A02	21928695	22028695	21828695	NA	NA	NA	NA	NA	NA	NA	NA	25	0.932	NA	NA	NA
Candidate R gene	A. thaliana	Reference R gene	AT4G16860.1	A02	21928703	22028703	21828703	NA	NA	NA	NA	NA	NA	NA	NA	21	1	Bra012688	TIR-NBS-LRR	TNL-A
Candidate R gene	B. napus	Reference R gene	BnaA02g30300D	A02	21944574	22044574	21844574	NA	NA	NA	NA	NA	NA	NA	NA
Candidate R gene	A. thaliana	Reference R gene	AT4G16950.1	A02	21945653	22045653	21845653	NA	NA	NA	NA	NA	NA	NA	NA	483	0.752	NA	NA	NA
Candidate R gene	A. thaliana	Reference R gene	AT5G11250.1	A02	21951348	22051348	21851348	NA	NA	NA	NA	NA	NA	NA	NA	36	0.892	Bra023350	TIR-NBS-LRR	TNL-B
Candidate R gene	A. thaliana	Reference R gene	AT1G58390.1	A02	23432021	23532021	23332021	NA	NA	NA	NA	NA	NA	NA	NA	358	0.818	Bra027866	CC-NBS-LRR	CNL-D
Candidate R gene	A. thaliana	Reference R gene	AT1G59780.1	A02	23433666	23533666	23333666	NA	NA	NA	NA	NA	NA	NA	NA	218	0.772	Bra035424	CC-NBS-LRR	CNL-D
Candidate R gene	A. thaliana	Reference R gene	AT1G58390.1	A02	23433929	23533929	23333929	NA	NA	NA	NA	NA	NA	NA	NA	167	0.782	Bra027866	CC-NBS-LRR	CNL-D
Candidate R gene	A. thaliana	Reference R gene	AT5G43470.1	A02	23434033	23534033	23334033	NA	NA	NA	NA	NA	NA	NA	NA	68	0.7	NA	NA	NA
Candidate R gene	A. thaliana	Reference R gene	AT1G58390.1	A02	23434399	23534399	23334399	NA	NA	NA	NA	NA	NA	NA	NA	90	0.902	Bra027866	CC-NBS-LRR	CNL-D
Candidate R gene	B. napus	Reference R gene	BnaA02g32580D	A02	23441879	23541879	23341879	NA	NA	NA	NA	NA	NA	NA	NA
Candidate R gene	A. thaliana	Reference R gene	AT1G59780.1	A02	23444201	23544201	23344201	NA	NA	NA	NA	NA	NA	NA	NA	124	0.778	Bra035424	CC-NBS-LRR	CNL-D
Candidate R gene	A. thaliana	Reference R gene	AT1G59780.1	A02	23460274	23560274	23360274	NA	NA	NA	NA	NA	NA	NA	NA	415	0.781	Bra035424	CC-NBS-LRR	CNL-D
Candidate R gene	A. thaliana	Reference R gene	AT5G43470.1	A02	23462167	23562167	23362167	NA	NA	NA	NA	NA	NA	NA	NA	128	0.779	NA	NA	NA
Candidate R gene	A. thaliana	Reference R gene	AT1G58390.1	A02	23466788	23566788	23366788	NA	NA	NA	NA	NA	NA	NA	NA	239	0.79	Bra027866	CC-NBS-LRR	CNL-D
Candidate R gene	A. thaliana	Reference R gene	AT1G58390.1	A02	23472248	23572248	23372248	NA	NA	NA	NA	NA	NA	NA	NA	412	0.826	Bra027866	CC-NBS-LRR	CNL-D
Candidate R gene	A. thaliana	Reference R gene	AT1G59780.1	A02	23473409	23573409	23373409	NA	NA	NA	NA	NA	NA	NA	NA	292	0.768	Bra035424	CC-NBS-LRR	CNL-D
Candidate R gene	A. thaliana	Reference R gene	AT5G43470.1	A02	23474008	23574008	23374008	NA	NA	NA	NA	NA	NA	NA	NA	90	0.757	NA	NA	NA
Candidate R gene	B. napus	Reference R gene	BnaA02g32660D	A02	23474436	23574436	23374436	NA	NA	NA	NA	NA	NA	NA	NA
Candidate R gene	B. napus	Reference R gene	BnaA02g32670D	A02	23476263	23576263	23376263	NA	NA	NA	NA	NA	NA	NA	NA
Candidate R gene	A. thaliana	Reference R gene	AT1G58390.1	A02	23478453	23578453	23378453	NA	NA	NA	NA	NA	NA	NA	NA	198	0.812	Bra027866	CC-NBS-LRR	CNL-D
Candidate R gene	A. thaliana	Reference R gene	AT1G59780.1	A02	23478921	23578921	23378921	NA	NA	NA	NA	NA	NA	NA	NA	176	0.763	Bra035424	CC-NBS-LRR	CNL-D
Candidate R gene	A. thaliana	Reference R gene	AT5G43470.1	A02	23488290	23588290	23388290	NA	NA	NA	NA	NA	NA	NA	NA	122	0.678	NA	NA	NA
Candidate R gene	A. thaliana	Reference R gene	AT1G59780.1	A02	23488384	23588384	23388384	NA	NA	NA	NA	NA	NA	NA	NA	415	0.774	Bra035424	CC-NBS-LRR	CNL-D
Candidate R gene	B. napus	Reference R gene	BnaA02g32710D	A02	23488804	23588804	23388804	NA	NA	NA	NA	NA	NA	NA	NA
Candidate R gene	A. thaliana	Reference R gene	AT5G62880.1	A02	24090569	24190569	23990569	NA	NA	NA	NA	NA	NA	NA	NA	695	0.922	NA	NA	NA
Candidate R gene	A. thaliana	Reference R gene	AT5G62880.1	A02	24091081	24191081	23991081	NA	NA	NA	NA	NA	NA	NA	NA	488	0.922	NA	NA	NA
Candidate R gene	A. thaliana	Reference R gene	AT5G62880.1	A02	24091489	24191489	23991489	NA	NA	NA	NA	NA	NA	NA	NA	179	0.91	NA	NA	NA
Candidate R gene	A. thaliana	Reference R gene	AT5G63270.1	A02	24151002	24251002	24051002	NA	NA	NA	NA	NA	NA	NA	NA	148	0.907	NA	NA	NA
Candidate R gene	A. thaliana	Reference R gene	AT3G48450.1	A02	24151453	24251453	24051453	NA	NA	NA	NA	NA	NA	NA	NA	64	0.803	NA	NA	NA
Candidate R gene	A. thaliana	Reference R gene	AT5G64850.1	A02	24552330	24652330	24452330	NA	NA	NA	NA	NA	NA	NA	NA	211	0.856	NA	NA	NA
Candidate R gene	A. thaliana	Reference R gene	AT5G09960.1	A02	24553542	24653542	24453542	NA	NA	NA	NA	NA	NA	NA	NA	42	0.938	NA	NA	NA
Candidate R gene	B. napus	Reference R gene	BnaA02g35050D	A02_random	44702	144702	-55298	NA	NA	NA	NA	NA	NA	NA	NA
Candidate R gene	A. thaliana	Reference R gene	AT5G41540.1	A02_random	44781	144781	-55219	NA	NA	NA	NA	NA	NA	NA	NA	115	0.616	Bra028499	TIR-NBS-LRR	TNL-H
Candidate R gene	A. thaliana	Reference R gene	AT3G04210.1	A02_random	45057	145057	-54943	NA	NA	NA	NA	NA	NA	NA	NA	92	0.668	Bra036417	TIR-NBS-LRR	TNL-G
Candidate R gene	A. thaliana	Reference R gene	AT3G44480.1	A02_random	45243	145243	-54757	NA	NA	NA	NA	NA	NA	NA	NA	17	1	NA	NA	NA
Candidate R gene	A. thaliana	Reference R gene	AT5G18350.1	A02_random	45243	145243	-54757	NA	NA	NA	NA	NA	NA	NA	NA	237	0.792	Bra023687	TIR-Only	-
Candidate R gene	A. thaliana	Reference R gene	AT5G52640.1	A02_random	261024	361024	161024	NA	NA	NA	NA	NA	NA	NA	NA	953	0.8	NA	NA	NA
Candidate R gene	A. thaliana	Reference R gene	AT5G52640.1	A02_random	262488	362488	162488	NA	NA	NA	NA	NA	NA	NA	NA	19	0.792	NA	NA	NA
Candidate R gene	A. thaliana	Reference R gene	ATCG00160.1	A02_random	481312	581312	381312	NA	NA	NA	NA	NA	NA	NA	NA	48	1	NA	NA	NA
Candidate R gene	B. napus	Reference R gene	BnaA02g36870D	A02_random	1461187	1561187	1361187	NA	NA	NA	NA	NA	NA	NA	NA
Candidate R gene	B. napus	Reference R gene	BnaA02g36890D	A02_random	1466103	1566103	1366103	NA	NA	NA	NA	NA	NA	NA	NA
Candidate R gene	A. thaliana	Reference R gene	AT1G57850.1	A02_random	1475496	1575496	1375496	NA	NA	NA	NA	NA	NA	NA	NA	141	0.834	Bra038144	TIR-Only	-
Candidate R gene	A. thaliana	Reference R gene	AT2G03300.1	A02_random	1475567	1575567	1375567	NA	NA	NA	NA	NA	NA	NA	NA	194	0.871	Bra026555	TIR-Only	-
Candidate R gene	A. thaliana	Reference R gene	AT1G29340.1	A03	14791	114791	-85209	NA	NA	NA	NA	NA	NA	NA	NA	17	1	NA	NA	NA
Candidate R gene	A. thaliana	Reference R gene	AT5G11250.1	A03	1586280	1686280	1486280	NA	NA	NA	NA	NA	NA	NA	NA	1575	0.832	Bra023350	TIR-NBS-LRR	TNL-B
Candidate R gene	A. thaliana	Reference R gene	AT5G11250.1	A03	1586584	1686584	1486584	NA	NA	NA	NA	NA	NA	NA	NA	613	0.866	Bra023350	TIR-NBS-LRR	TNL-B
Candidate R gene	A. thaliana	Reference R gene	AT3G44410.1	A03	1587710	1687710	1487710	NA	NA	NA	NA	NA	NA	NA	NA	194	0.745	NA	NA	NA
Candidate R gene	B. napus	Reference R gene	BnaA03g03260D	A03	1587731	1687731	1487731	NA	NA	NA	NA	NA	NA	NA	NA
Candidate R gene	A. thaliana	Reference R gene	AT3G44410.1	A03	1588022	1688022	1488022	NA	NA	NA	NA	NA	NA	NA	NA	62	0.875	NA	NA	NA
D10 (PHW1223)-CS	B. napus	GWAS panel	5052687|F|0-29:A>C-29:A>C	A03	1588113	1688113	1488113	944	AT2G14080.1	Disease resistance protein (TIR-NBS-LRR class) family	INVOLVED IN: signal transduction, apoptosis, defense response, innate immune response	6.81488e-06	-5.16654	0.074781	7.45402
Candidate R gene	A. thaliana	Reference R gene	AT2G14080.1	A03	1589057	1689057	1489057	NA	NA	NA	NA	NA	NA	NA	NA	767	0.791	Bra013144	TIR-X	-
Candidate R gene	A. thaliana	Reference R gene	AT1G69550.1	A03	1589938	1689938	1489938	NA	NA	NA	NA	NA	NA	NA	NA	591	0.796	Bra003997	TIR-NBS-LRR	TNL-G
Candidate R gene	A. thaliana	Reference R gene	AT5G18350.1	A03	1590403	1690403	1490403	NA	NA	NA	NA	NA	NA	NA	NA	145	0.749	Bra023687	TIR-Only	-
Candidate R gene	A. thaliana	Reference R gene	AT2G14080.1	A03	1590458	1690458	1490458	NA	NA	NA	NA	NA	NA	NA	NA	185	0.822	Bra013144	TIR-X	-
Candidate R gene	A. thaliana	Reference R gene	AT4G36140.1	A03	1590497	1690497	1490497	NA	NA	NA	NA	NA	NA	NA	NA	48	0.916	Bra011665	TIR-NBS-LRR-TIR	TNL-A
Candidate R gene	A. thaliana	Reference R gene	AT3G04210.1	A03	1590512	1690512	1490512	NA	NA	NA	NA	NA	NA	NA	NA	334	0.747	Bra036417	TIR-NBS-LRR	TNL-G
Candidate R gene	A. thaliana	Reference R gene	AT3G44480.1	A03	1590835	1690835	1490835	NA	NA	NA	NA	NA	NA	NA	NA	194	0.758	NA	NA	NA
Candidate R gene	A. thaliana	Reference R gene	AT5G44510.1	A03	1590835	1690835	1490835	NA	NA	NA	NA	NA	NA	NA	NA	264	0.832	Bra027510	TIR-NBS-LRR	TNL-G
Candidate R gene	A. thaliana	Reference R gene	AT3G04210.1	A03	1591148	1691148	1491148	NA	NA	NA	NA	NA	NA	NA	NA	62	0.763	Bra036417	TIR-NBS-LRR	TNL-G
Candidate R gene	A. thaliana	Reference R gene	AT1G69550.1	A03	1591186	1691186	1491186	NA	NA	NA	NA	NA	NA	NA	NA	234	0.802	Bra003997	TIR-NBS-LRR	TNL-G
Candidate R gene	B. napus	Reference R gene	BnaA03g03270D	A03	1592922	1692922	1492922	NA	NA	NA	NA	NA	NA	NA	NA
Candidate R gene	A. thaliana	Reference R gene	AT5G11250.1	A03	1592994	1692994	1492994	NA	NA	NA	NA	NA	NA	NA	NA	1851	0.839	Bra023350	TIR-NBS-LRR	TNL-B
Candidate R gene	A. thaliana	Reference R gene	AT3G44480.1	A03	1593509	1693509	1493509	NA	NA	NA	NA	NA	NA	NA	NA	412	0.798	NA	NA	NA
Candidate R gene	A. thaliana	Reference R gene	AT5G41740.2	A03	1593624	1693624	1493624	NA	NA	NA	NA	NA	NA	NA	NA	63	0.673	Bra025467	TIR-NBS-LRR	TNL-H
Candidate R gene	A. thaliana	Reference R gene	AT2G14080.1	A03	1593625	1693625	1493625	NA	NA	NA	NA	NA	NA	NA	NA	296	0.825	Bra013144	TIR-X	-
Candidate R gene	A. thaliana	Reference R gene	AT5G44510.1	A03	1595110	1695110	1495110	NA	NA	NA	NA	NA	NA	NA	NA	546	0.807	Bra027510	TIR-NBS-LRR	TNL-G
Candidate R gene	A. thaliana	Reference R gene	AT4G36140.1	A03	1595579	1695579	1495579	NA	NA	NA	NA	NA	NA	NA	NA	148	0.768	Bra011665	TIR-NBS-LRR-TIR	TNL-A
Candidate R gene	A. thaliana	Reference R gene	AT1G69550.1	A03	1596772	1696772	1496772	NA	NA	NA	NA	NA	NA	NA	NA	53	0.733	Bra003997	TIR-NBS-LRR	TNL-G
Candidate R gene	A. thaliana	Reference R gene	AT5G12180.1	A03	1793675	1893675	1693675	NA	NA	NA	NA	NA	NA	NA	NA	1454	0.916
Candidate R gene	A. thaliana	Reference R gene	AT5G12940.1	A03	1794220	1894220	1694220	NA	NA	NA	NA	NA	NA	NA	NA	1066	0.923
Candidate R gene	A. thaliana	Reference R gene	AT5G13160.1	A03	1794220	1894220	1694220	NA	NA	NA	NA	NA	NA	NA	NA	1066	0.923
Candidate R gene	A. thaliana	Reference R gene	AT5G13320.1	A03	1794220	1894220	1694220	NA	NA	NA	NA	NA	NA	NA	NA	1066	0.923
Candidate R gene	A. thaliana	Reference R gene	AT5G13160.1	A03	1794441	1894441	1694441	NA	NA	NA	NA	NA	NA	NA	NA	883	0.939
Candidate R gene	B. napus	Reference R gene	BnaA03g03830D	A03	1799052	1899052	1699052	NA	NA	NA	NA	NA	NA	NA	NA
Candidate R gene	A. thaliana	Reference R gene	AT5G11250.1	A03	1799280	1899280	1699280	NA	NA	NA	NA	NA	NA	NA	NA	1600	0.818	Bra023350	TIR-NBS-LRR	TNL-B
Candidate R gene	A. thaliana	Reference R gene	AT5G44510.1	A03	1799361	1899361	1699361	NA	NA	NA	NA	NA	NA	NA	NA	803	0.774	Bra027510	TIR-NBS-LRR	TNL-G
Candidate R gene	A. thaliana	Reference R gene	AT3G04210.1	A03	1799424	1899424	1699424	NA	NA	NA	NA	NA	NA	NA	NA	193	0.755	Bra036417	TIR-NBS-LRR	TNL-G
Candidate R gene	A. thaliana	Reference R gene	AT3G44480.1	A03	1799445	1899445	1699445	NA	NA	NA	NA	NA	NA	NA	NA	575	0.744	NA	NA	NA
Candidate R gene	A. thaliana	Reference R gene	AT5G18350.1	A03	1799463	1899463	1699463	NA	NA	NA	NA	NA	NA	NA	NA	254	0.762	Bra023687	TIR-Only	-
Candidate R gene	A. thaliana	Reference R gene	AT1G69550.1	A03	1799493	1899493	1699493	NA	NA	NA	NA	NA	NA	NA	NA	93	0.885	Bra003997	TIR-NBS-LRR	TNL-G
Candidate R gene	A. thaliana	Reference R gene	AT5G11250.1	A03	1799733	1899733	1699733	NA	NA	NA	NA	NA	NA	NA	NA	255	0.881	Bra023350	TIR-NBS-LRR	TNL-B
Candidate R gene	A. thaliana	Reference R gene	AT5G11250.1	A03	1800250	1900250	1700250	NA	NA	NA	NA	NA	NA	NA	NA	91	0.833	Bra023350	TIR-NBS-LRR	TNL-B
Candidate R gene	A. thaliana	Reference R gene	AT2G14080.1	A03	1800892	1900892	1700892	NA	NA	NA	NA	NA	NA	NA	NA	288	0.76	Bra013144	TIR-X	-
Candidate R gene	A. thaliana	Reference R gene	AT3G44410.1	A03	1804342	1904342	1704342	NA	NA	NA	NA	NA	NA	NA	NA	89	0.83	NA	NA	NA
Candidate R gene	A. thaliana	Reference R gene	AT5G13160.1	A03	1950784	2050784	1850784	NA	NA	NA	NA	NA	NA	NA	NA	1110	0.895
Candidate R gene	A. thaliana	Reference R gene	AT5G13320.1	A03	1951502	2051502	1851502	NA	NA	NA	NA	NA	NA	NA	NA	862	0.899
Candidate R gene	A. thaliana	Reference R gene	AT5G13320.1	A03	2002066	2102066	1902066	NA	NA	NA	NA	NA	NA	NA	NA	1124	0.885
Candidate R gene	A. thaliana	Reference R gene	AT4G16950.1	A03	2357367	2457367	2257367	NA	NA	NA	NA	NA	NA	NA	NA	22	0.834	NA	NA	NA
Candidate R gene	A. thaliana	Reference R gene	AT2G05940.1	A03	2737416	2837416	2637416	NA	NA	NA	NA	NA	NA	NA	NA	23	1	NA	NA	NA
Candidate R gene	B. napus	Reference R gene	BnaA03g07040D	A03	3114846	3214846	3014846	NA	NA	NA	NA	NA	NA	NA	NA
Candidate R gene	A. thaliana	Reference R gene	AT5G18350.1	A03	3114943	3214943	3014943	NA	NA	NA	NA	NA	NA	NA	NA	640	0.8	Bra023687	TIR-Only	-
Candidate R gene	A. thaliana	Reference R gene	AT5G18350.1	A03	3114943	3214943	3014943	NA	NA	NA	NA	NA	NA	NA	NA	51	0.86	Bra023687	TIR-Only	-
Candidate R gene	A. thaliana	Reference R gene	AT5G18350.1	A03	3115145	3215145	3015145	NA	NA	NA	NA	NA	NA	NA	NA	85	0.794	Bra023687	TIR-Only	-
Candidate R gene	A. thaliana	Reference R gene	AT1G56510.1	A03	3118017	3218017	3018017	NA	NA	NA	NA	NA	NA	NA	NA	72	0.777	NA	NA	NA
Candidate R gene	A. thaliana	Reference R gene	AT5G41540.1	A03	3118083	3218083	3018083	NA	NA	NA	NA	NA	NA	NA	NA	23	0.96	Bra028499	TIR-NBS-LRR	TNL-H
Candidate R gene	A. thaliana	Reference R gene	AT1G64070.1	A03	3141716	3241716	3041716	NA	NA	NA	NA	NA	NA	NA	NA	172	0.791	NA	NA	NA
Candidate R gene	A. thaliana	Reference R gene	AT5G19473.1	A03	3382285	3482285	3282285	NA	NA	NA	NA	NA	NA	NA	NA	268	0.905	NA	NA	NA
Candidate R gene	A. thaliana	Reference R gene	AT5G20480.1	A03	4257710	4357710	4157710	NA	NA	NA	NA	NA	NA	NA	NA	136	0.716
Candidate R gene	A. thaliana	Reference R gene	AT5G52640.1	A03	4853797	4953797	4753797	NA	NA	NA	NA	NA	NA	NA	NA	955	0.807	NA	NA	NA
Candidate R gene	A. thaliana	Reference R gene	AT5G52640.1	A03	4854945	4954945	4754945	NA	NA	NA	NA	NA	NA	NA	NA	59	0.84	NA	NA	NA
Candidate R gene	A. thaliana	Reference R gene	AT5G52640.1	A03	4991368	5091368	4891368	NA	NA	NA	NA	NA	NA	NA	NA	946	0.805	NA	NA	NA
Candidate R gene	A. thaliana	Reference R gene	AT5G52640.1	A03	5003272	5103272	4903272	NA	NA	NA	NA	NA	NA	NA	NA	80	0.858	NA	NA	NA
Candidate R gene	A. thaliana	Reference R gene	AT5G52640.1	A03	5008372	5108372	4908372	NA	NA	NA	NA	NA	NA	NA	NA	879	0.82	NA	NA	NA
Candidate R gene	A. thaliana	Reference R gene	AT2G05940.1	A03	5653405	5753405	5553405	NA	NA	NA	NA	NA	NA	NA	NA	30	1	NA	NA	NA
Candidate R gene	A. thaliana	Reference R gene	AT5G13320.1	A03	5969910	6069910	5869910	NA	NA	NA	NA	NA	NA	NA	NA	232	0.73
Candidate R gene	B. napus	Reference R gene	BnaA03g14540D	A03	6685276	6785276	6585276	NA	NA	NA	NA	NA	NA	NA	NA
Candidate R gene	A. thaliana	Reference R gene	AT5G41540.1	A03	6685664	6785664	6585664	NA	NA	NA	NA	NA	NA	NA	NA	112	0.75	Bra028499	TIR-NBS-LRR	TNL-H
Candidate R gene	A. thaliana	Reference R gene	AT1G64070.1	A03	6686142	6786142	6586142	NA	NA	NA	NA	NA	NA	NA	NA	126	0.648	NA	NA	NA
Candidate R gene	A. thaliana	Reference R gene	AT4G14370.1	A03	6686142	6786142	6586142	NA	NA	NA	NA	NA	NA	NA	NA	196	0.668	Bra039560	TIR-NBS-TIR-NBS-LRR	TNL-G
Candidate R gene	A. thaliana	Reference R gene	AT5G17970.1	A03	6686142	6786142	6586142	NA	NA	NA	NA	NA	NA	NA	NA	85	0.786	Bra006487	TIR-NBS	-
Candidate R gene	A. thaliana	Reference R gene	AT1G64070.1	A03	6686142	6786142	6586142	NA	NA	NA	NA	NA	NA	NA	NA	126	0.648
Candidate R gene	A. thaliana	Reference R gene	AT1G63870.1	A03	6686294	6786294	6586294	NA	NA	NA	NA	NA	NA	NA	NA	152	0.712
Candidate R gene	A. thaliana	Reference R gene	AT1G63880.1	A03	6686312	6786312	6586312	NA	NA	NA	NA	NA	NA	NA	NA	184	0.635
Candidate R gene	A. thaliana	Reference R gene	AT5G45050.1	A03	6686549	6786549	6586549	NA	NA	NA	NA	NA	NA	NA	NA	23	1	Bra025095	TIR-Only	-
Candidate R gene	A. thaliana	Reference R gene	AT5G18350.1	A03	6688136	6788136	6588136	NA	NA	NA	NA	NA	NA	NA	NA	67	0.877	Bra023687	TIR-Only	-
Candidate R gene	A. thaliana	Reference R gene	NM_128746.3	A03	6784064	6884064	6684064	NA	NA	NA	NA	NA	NA	NA	NA	1284	0.273	NA	NA	NA
Candidate R gene	A. thaliana	Reference R gene	AT2G31880.1	A03	6784067	6884067	6684067	NA	NA	NA	NA	NA	NA	NA	NA	1283	0.873
Candidate R gene	A. thaliana	Reference R gene	AT1G59870.1	A03	7782738	7882738	7682738	NA	NA	NA	NA	NA	NA	NA	NA	101	0.661
Candidate R gene	A. thaliana	Reference R gene	AT2G37270.1	A03	8041843	8141843	7941843	NA	NA	NA	NA	NA	NA	NA	NA	621	0.918	NA	NA	NA
Candidate R gene	A. thaliana	Reference R gene	AT2G37270.1	A03	8041888	8141888	7941888	NA	NA	NA	NA	NA	NA	NA	NA	281	0.941	NA	NA	NA
Candidate R gene	A. thaliana	Reference R gene	AT3G11940.1	A03	8041944	8141944	7941944	NA	NA	NA	NA	NA	NA	NA	NA	489	0.912	NA	NA	NA
Candidate R gene	A. thaliana	Reference R gene	AT3G11940.1	A03	8042159	8142159	7942159	NA	NA	NA	NA	NA	NA	NA	NA	270	0.912	NA	NA	NA
Candidate R gene	A. thaliana	Reference R gene	AT2G37270.1	A03	8042400	8142400	7942400	NA	NA	NA	NA	NA	NA	NA	NA	135	0.92	NA	NA	NA
Candidate R gene	A. thaliana	Reference R gene	AT2G37990.1	A03	8237576	8337576	8137576	NA	NA	NA	NA	NA	NA	NA	NA	740	0.882	NA	NA	NA
Candidate R gene	A. thaliana	Reference R gene	AT2G37990.1	A03	8237682	8337682	8137682	NA	NA	NA	NA	NA	NA	NA	NA	694	0.883	NA	NA	NA
Candidate R gene	A. thaliana	Reference R gene	AT2G37990.1	A03	8238613	8338613	8138613	NA	NA	NA	NA	NA	NA	NA	NA	167	0.844	NA	NA	NA
Candidate R gene	A. thaliana	Reference R gene	AT3G05650.1	A03	11209413	11309413	11109413	NA	NA	NA	NA	NA	NA	NA	NA	825	0.791
Candidate R gene	A. thaliana	Reference R gene	AT2G15042.1	A03	11210397	11310397	11110397	NA	NA	NA	NA	NA	NA	NA	NA	418	0.789
Candidate R gene	A. thaliana	Reference R gene	AT1G69550.1	A03	11877804	11977804	11777804	NA	NA	NA	NA	NA	NA	NA	NA	27	0.828	Bra003997	TIR-NBS-LRR	TNL-G
Candidate R gene	B. napus	Reference R gene	BnaA03g24930D	A03	12051399	12151399	11951399	NA	NA	NA	NA	NA	NA	NA	NA
Candidate R gene	B. napus	Reference R gene	BnaA03g25330D	A03	12234612	12334612	12134612	NA	NA	NA	NA	NA	NA	NA	NA
Candidate R gene	A. thaliana	Reference R gene	AT5G46260.1	A03	12234662	12334662	12134662	NA	NA	NA	NA	NA	NA	NA	NA	525	0.764	Bra022071	TIR-NBS-LRR	TNL-F
Candidate R gene	A. thaliana	Reference R gene	AT5G46450.1	A03	12234831	12334831	12134831	NA	NA	NA	NA	NA	NA	NA	NA	580	0.772	Bra022034	TIR-NBS	-
Candidate R gene	A. thaliana	Reference R gene	AT5G46260.1	A03	12235231	12335231	12135231	NA	NA	NA	NA	NA	NA	NA	NA	50	0.821	Bra022071	TIR-NBS-LRR	TNL-F
Candidate R gene	A. thaliana	Reference R gene	AT5G46450.1	A03	12235452	12335452	12135452	NA	NA	NA	NA	NA	NA	NA	NA	100	0.853	Bra022034	TIR-NBS	-
Candidate R gene	A. thaliana	Reference R gene	AT3G03600.1	A03	13810868	13910868	13710868	NA	NA	NA	NA	NA	NA	NA	NA	548	0.858	NA	NA	NA
Candidate R gene	B. napus	Reference R gene	BnaA03g29130D	A03	14150122	14250122	14050122	NA	NA	NA	NA	NA	NA	NA	NA
Candidate R gene	A. thaliana	Reference R gene	AT5G18350.1	A03	14150334	14250334	14050334	NA	NA	NA	NA	NA	NA	NA	NA	292	0.864	Bra023687	TIR-Only	-
Candidate R gene	A. thaliana	Reference R gene	AT5G18350.1	A03	14150480	14250480	14050480	NA	NA	NA	NA	NA	NA	NA	NA	577	0.811	Bra023687	TIR-Only	-
Candidate R gene	A. thaliana	Reference R gene	AT5G11250.1	A03	14153014	14253014	14053014	NA	NA	NA	NA	NA	NA	NA	NA	181	0.766	Bra023350	TIR-NBS-LRR	TNL-B
Candidate R gene	A. thaliana	Reference R gene	AT5G44510.1	A03	14153161	14253161	14053161	NA	NA	NA	NA	NA	NA	NA	NA	246	0.763	Bra027510	TIR-NBS-LRR	TNL-G
Candidate R gene	A. thaliana	Reference R gene	AT1G64070.1	A03	14153502	14253502	14053502	NA	NA	NA	NA	NA	NA	NA	NA	76	0.793	NA	NA	NA
Candidate R gene	A. thaliana	Reference R gene	AT1G69550.1	A03	14153589	14253589	14053589	NA	NA	NA	NA	NA	NA	NA	NA	95	0.732	Bra003997	TIR-NBS-LRR	TNL-G
Candidate R gene	A. thaliana	Reference R gene	AT1G69550.1	A03	14155439	14255439	14055439	NA	NA	NA	NA	NA	NA	NA	NA	35	0.927	Bra003997	TIR-NBS-LRR	TNL-G
Candidate R gene	A. thaliana	Reference R gene	AT5G41540.1	A03	14156967	14256967	14056967	NA	NA	NA	NA	NA	NA	NA	NA	91	0.788	Bra028499	TIR-NBS-LRR	TNL-H
Candidate R gene	A. thaliana	Reference R gene	AT3G04210.1	A03	14157019	14257019	14057019	NA	NA	NA	NA	NA	NA	NA	NA	136	0.76	Bra036417	TIR-NBS-LRR	TNL-G
Candidate R gene	B. napus	Reference R gene	BnaA03g29300D	A03	14237544	14337544	14137544	NA	NA	NA	NA	NA	NA	NA	NA
Candidate R gene	A. thaliana	Reference R gene	AT5G46260.1	A03	14238445	14338445	14138445	NA	NA	NA	NA	NA	NA	NA	NA	927	0.795	Bra022071	TIR-NBS-LRR	TNL-F
Candidate R gene	A. thaliana	Reference R gene	AT5G46450.1	A03	14238500	14338500	14138500	NA	NA	NA	NA	NA	NA	NA	NA	857	0.789	Bra022034	TIR-NBS	-
Candidate R gene	A. thaliana	Reference R gene	AT5G46450.1	A03	14238842	14338842	14138842	NA	NA	NA	NA	NA	NA	NA	NA	17	0.948	Bra022034	TIR-NBS	-
Candidate R gene	A. thaliana	Reference R gene	AT5G46260.1	A03	14238871	14338871	14138871	NA	NA	NA	NA	NA	NA	NA	NA	70	0.702	Bra022071	TIR-NBS-LRR	TNL-F
Candidate R gene	A. thaliana	Reference R gene	AT4G16950.1	A03	14239291	14339291	14139291	NA	NA	NA	NA	NA	NA	NA	NA	96	0.733	NA	NA	NA
Candidate R gene	A. thaliana	Reference R gene	AT5G46450.1	A03	14240670	14340670	14140670	NA	NA	NA	NA	NA	NA	NA	NA	85	0.877	Bra022034	TIR-NBS	-
Candidate R gene	B. napus	Reference R gene	BnaA03g29580D	A03	14408158	14508158	14308158	NA	NA	NA	NA	NA	NA	NA	NA
Candidate R gene	A. thaliana	Reference R gene	AT5G45260.1	A03	14410593	14510593	14310593	NA	NA	NA	NA	NA	NA	NA	NA	49	0.866	NA	NA	NA
Candidate R gene	A. thaliana	Reference R gene	AT3G44480.1	A03	14411544	14511544	14311544	NA	NA	NA	NA	NA	NA	NA	NA	142	0.826	NA	NA	NA
Candidate R gene	A. thaliana	Reference R gene	AT5G44510.1	A03	14412338	14512338	14312338	NA	NA	NA	NA	NA	NA	NA	NA	173	0.792	Bra027510	TIR-NBS-LRR	TNL-G
Candidate R gene	A. thaliana	Reference R gene	AT2G14080.1	A03	14412339	14512339	14312339	NA	NA	NA	NA	NA	NA	NA	NA	198	0.812	Bra013144	TIR-X	-
Candidate R gene	A. thaliana	Reference R gene	AT5G18350.1	A03	14412348	14512348	14312348	NA	NA	NA	NA	NA	NA	NA	NA	36	0.974	Bra023687	TIR-Only	-
Candidate R gene	A. thaliana	Reference R gene	AT5G17970.1	A03	14412452	14512452	14312452	NA	NA	NA	NA	NA	NA	NA	NA	35	0.927	Bra006487	TIR-NBS	-
Candidate R gene	A. thaliana	Reference R gene	AT3G07195.1	A03	14547158	14647158	14447158	NA	NA	NA	NA	NA	NA	NA	NA	379	0.878	NA	NA	NA
Candidate R gene	A. thaliana	Reference R gene	AT2G05940.1	A03	14876753	14976753	14776753	NA	NA	NA	NA	NA	NA	NA	NA	23	1	NA	NA	NA
Candidate R gene	A. thaliana	Reference R gene	AT2G15042.1	A03	15221464	15321464	15121464	NA	NA	NA	NA	NA	NA	NA	NA	519	0.818
Candidate R gene	A. thaliana	Reference R gene	AT3G05650.1	A03	15221527	15321527	15121527	NA	NA	NA	NA	NA	NA	NA	NA	559	0.816
Candidate R gene	A. thaliana	Reference R gene	AT3G11940.1	A03	15458150	15558150	15358150	NA	NA	NA	NA	NA	NA	NA	NA	533	0.902	NA	NA	NA
Candidate R gene	A. thaliana	Reference R gene	AT3G11940.1	A03	15458150	15558150	15358150	NA	NA	NA	NA	NA	NA	NA	NA	250	0.912	NA	NA	NA
Candidate R gene	A. thaliana	Reference R gene	AT2G37270.1	A03	15458202	15558202	15358202	NA	NA	NA	NA	NA	NA	NA	NA	412	0.879	NA	NA	NA
Candidate R gene	A. thaliana	Reference R gene	AT2G37270.1	A03	15458238	15558238	15358238	NA	NA	NA	NA	NA	NA	NA	NA	175	0.911	NA	NA	NA
Candidate R gene	A. thaliana	Reference R gene	AT3G11940.1	A03	15458644	15558644	15358644	NA	NA	NA	NA	NA	NA	NA	NA	122	0.882	NA	NA	NA
Candidate R gene	A. thaliana	Reference R gene	AT3G15190.1	A03	16354002	16454002	16254002	NA	NA	NA	NA	NA	NA	NA	NA	480	0.895	NA	NA	NA
Candidate R gene	A. thaliana	Reference R gene	AT2G15042.1	A03	17925221	18025221	17825221	NA	NA	NA	NA	NA	NA	NA	NA	672	0.838
Candidate R gene	A. thaliana	Reference R gene	AT3G05650.1	A03	17925223	18025223	17825223	NA	NA	NA	NA	NA	NA	NA	NA	667	0.812
Candidate R gene	A. thaliana	Reference R gene	AT3G23050.1	A03	18202599	18302599	18102599	NA	NA	NA	NA	NA	NA	NA	NA	847	0.907	NA	NA	NA
Candidate R gene	A. thaliana	Reference R gene	AT3G23050.1	A03	18203419	18303419	18103419	NA	NA	NA	NA	NA	NA	NA	NA	463	0.906	NA	NA	NA
Candidate R gene	A. thaliana	Reference R gene	AT3G25070.1	A03	18679389	18779389	18579389	NA	NA	NA	NA	NA	NA	NA	NA	406	0.887	NA	NA	NA
Candidate R gene	A. thaliana	Reference R gene	AT2G15042.1	A03	18686426	18786426	18586426	NA	NA	NA	NA	NA	NA	NA	NA	287	0.8
Candidate R gene	A. thaliana	Reference R gene	AT3G05650.1	A03	18686632	18786632	18586632	NA	NA	NA	NA	NA	NA	NA	NA	796	0.792
Candidate R gene	B. napus	Reference R gene	BnaA03g38380D	A03	19071585	19171585	18971585	NA	NA	NA	NA	NA	NA	NA	NA
Candidate R gene	A. thaliana	Reference R gene	AT5G41740.2	A03	19073290	19173290	18973290	NA	NA	NA	NA	NA	NA	NA	NA	186	0.811	Bra025467	TIR-NBS-LRR	TNL-H
Candidate R gene	B. napus	Reference R gene	BnaA03g38510D	A03	19138385	19238385	19038385	NA	NA	NA	NA	NA	NA	NA	NA
Candidate R gene	A. thaliana	Reference R gene	AT1G59780.1	A03	19138602	19238602	19038602	NA	NA	NA	NA	NA	NA	NA	NA	341	0.817	Bra035424	CC-NBS-LRR	CNL-D
Candidate R gene	A. thaliana	Reference R gene	AT1G58390.1	A03	19138605	19238605	19038605	NA	NA	NA	NA	NA	NA	NA	NA	306	0.839	Bra027866	CC-NBS-LRR	CNL-D
Candidate R gene	A. thaliana	Reference R gene	AT5G43470.1	A03	19138605	19238605	19038605	NA	NA	NA	NA	NA	NA	NA	NA	320	0.785	NA	NA	NA
Candidate R gene	A. thaliana	Reference R gene	AT3G05650.1	A03	19222598	19322598	19122598	NA	NA	NA	NA	NA	NA	NA	NA	805	0.809
Candidate R gene	A. thaliana	Reference R gene	AT2G15042.1	A03	19276210	19376210	19176210	NA	NA	NA	NA	NA	NA	NA	NA	697	0.83
Candidate R gene	A. thaliana	Reference R gene	AT3G30740.1	A03	19415053	19515053	19315053	NA	NA	NA	NA	NA	NA	NA	NA	70	0.88	NA	NA	NA
Candidate R gene	A. thaliana	Reference R gene	AT2G17800.1	A03	19586967	19686967	19486967	NA	NA	NA	NA	NA	NA	NA	NA	19	1	NA	NA	NA
Candidate R gene	A. thaliana	Reference R gene	AT3G51300.1	A03	20678772	20778772	20578772	NA	NA	NA	NA	NA	NA	NA	NA	658	0.925	NA	NA	NA
Candidate R gene	A. thaliana	Reference R gene	AT3G51300.1	A03	20679110	20779110	20579110	NA	NA	NA	NA	NA	NA	NA	NA	578	0.931	NA	NA	NA
Candidate R gene	A. thaliana	Reference R gene	AT3G51300.1	A03	20679308	20779308	20579308	NA	NA	NA	NA	NA	NA	NA	NA	278	0.925	NA	NA	NA
Candidate R gene	A. thaliana	Reference R gene	AT5G41540.1	A03	22239085	22339085	22139085	NA	NA	NA	NA	NA	NA	NA	NA	24	0.929	Bra028499	TIR-NBS-LRR	TNL-H
Candidate R gene	A. thaliana	Reference R gene	AT4G12010.1	A03	22262767	22362767	22162767	NA	NA	NA	NA	NA	NA	NA	NA	41	0.977	Bra029431	TIR-NBS-LRR	TNL-B
Candidate R gene	B. napus	Reference R gene	BnaA03g44080D	A03	22263613	22363613	22163613	NA	NA	NA	NA	NA	NA	NA	NA
Candidate R gene	A. thaliana	Reference R gene	AT1G17600.1	A03	22269146	22369146	22169146	NA	NA	NA	NA	NA	NA	NA	NA	25	1	Bra025962	TIR-NBS	-
Candidate R gene	B. napus	Reference R gene	BnaA03g44090D	A03	22269612	22369612	22169612	NA	NA	NA	NA	NA	NA	NA	NA
Candidate R gene	A. thaliana	Reference R gene	AT4G19500.1	A03	22270899	22370899	22170899	NA	NA	NA	NA	NA	NA	NA	NA	229	0.79	Bra013400	TIR-NBS-LRR	TNL-A
Candidate R gene	A. thaliana	Reference R gene	AT4G36140.1	A03	22271513	22371513	22171513	NA	NA	NA	NA	NA	NA	NA	NA	36	0.929	Bra011665	TIR-NBS-LRR-TIR	TNL-A
Candidate R gene	A. thaliana	Reference R gene	AT5G45050.1	A03	22272438	22372438	22172438	NA	NA	NA	NA	NA	NA	NA	NA	33	0.812	Bra025095	TIR-Only	-
Candidate R gene	A. thaliana	Reference R gene	AT3G51560.1	A03	22272966	22372966	22172966	NA	NA	NA	NA	NA	NA	NA	NA	91	0.748	Bra038872	TIR-NBS-LRR	TNL-G
Candidate R gene	B. napus	Reference R gene	BnaA03g45000D	A03	22864617	22964617	22764617	NA	NA	NA	NA	NA	NA	NA	NA
Candidate R gene	A. thaliana	Reference R gene	AT5G11250.1	A03	22865563	22965563	22765563	NA	NA	NA	NA	NA	NA	NA	NA	518	0.815	Bra023350	TIR-NBS-LRR	TNL-B
Candidate R gene	A. thaliana	Reference R gene	AT1G69550.1	A03	22865716	22965716	22765716	NA	NA	NA	NA	NA	NA	NA	NA	579	0.772	Bra003997	TIR-NBS-LRR	TNL-G
Candidate R gene	A. thaliana	Reference R gene	AT1G69550.1	A03	22865757	22965757	22765757	NA	NA	NA	NA	NA	NA	NA	NA	318	0.858	Bra003997	TIR-NBS-LRR	TNL-G
Candidate R gene	A. thaliana	Reference R gene	AT1G69550.1	A03	22865884	22965884	22765884	NA	NA	NA	NA	NA	NA	NA	NA	248	0.762	Bra003997	TIR-NBS-LRR	TNL-G
Candidate R gene	A. thaliana	Reference R gene	AT2G14080.1	A03	22866062	22966062	22766062	NA	NA	NA	NA	NA	NA	NA	NA	687	0.756	Bra013144	TIR-X	-
Candidate R gene	A. thaliana	Reference R gene	AT5G44510.1	A03	22866586	22966586	22766586	NA	NA	NA	NA	NA	NA	NA	NA	376	0.784	Bra027510	TIR-NBS-LRR	TNL-G
Candidate R gene	A. thaliana	Reference R gene	AT2G14080.1	A03	22866851	22966851	22766851	NA	NA	NA	NA	NA	NA	NA	NA	109	0.713	Bra013144	TIR-X	-
Candidate R gene	A. thaliana	Reference R gene	AT5G18350.1	A03	22867220	22967220	22767220	NA	NA	NA	NA	NA	NA	NA	NA	272	0.723	Bra023687	TIR-Only	-
Candidate R gene	A. thaliana	Reference R gene	AT3G04210.1	A03	22867340	22967340	22767340	NA	NA	NA	NA	NA	NA	NA	NA	185	0.75	Bra036417	TIR-NBS-LRR	TNL-G
Candidate R gene	A. thaliana	Reference R gene	AT4G36140.1	A03	22867354	22967354	22767354	NA	NA	NA	NA	NA	NA	NA	NA	70	0.819	Bra011665	TIR-NBS-LRR-TIR	TNL-A
Candidate R gene	A. thaliana	Reference R gene	AT5G11250.1	A03	22871477	22971477	22771477	NA	NA	NA	NA	NA	NA	NA	NA	309	0.804	Bra023350	TIR-NBS-LRR	TNL-B
Candidate R gene	A. thaliana	Reference R gene	AT4G16990.2	A03	22871582	22971582	22771582	NA	NA	NA	NA	NA	NA	NA	NA	100	0.748	NA	NA	NA
Candidate R gene	A. thaliana	Reference R gene	AT5G44510.1	A03	22871643	22971643	22771643	NA	NA	NA	NA	NA	NA	NA	NA	171	0.836	Bra027510	TIR-NBS-LRR	TNL-G
Candidate R gene	A. thaliana	Reference R gene	AT4G16950.1	A03	22871700	22971700	22771700	NA	NA	NA	NA	NA	NA	NA	NA	29	0.968	NA	NA	NA
Candidate R gene	A. thaliana	Reference R gene	AT3G44480.1	A03	22873887	22973887	22773887	NA	NA	NA	NA	NA	NA	NA	NA	639	0.77	NA	NA	NA
Candidate R gene	A. thaliana	Reference R gene	AT5G44510.1	A03	22873888	22973888	22773888	NA	NA	NA	NA	NA	NA	NA	NA	744	0.772	Bra027510	TIR-NBS-LRR	TNL-G
Candidate R gene	A. thaliana	Reference R gene	AT3G44410.1	A03	22874109	22974109	22774109	NA	NA	NA	NA	NA	NA	NA	NA	38	0.914	NA	NA	NA
Candidate R gene	A. thaliana	Reference R gene	AT5G11250.1	A03	22874727	22974727	22774727	NA	NA	NA	NA	NA	NA	NA	NA	924	0.806	Bra023350	TIR-NBS-LRR	TNL-B
Candidate R gene	A. thaliana	Reference R gene	AT2G14080.1	A03	22874782	22974782	22774782	NA	NA	NA	NA	NA	NA	NA	NA	558	0.778	Bra013144	TIR-X	-
Candidate R gene	B. napus	Reference R gene	BnaA03g45020D	A03	22877139	22977139	22777139	NA	NA	NA	NA	NA	NA	NA	NA
Candidate R gene	A. thaliana	Reference R gene	AT4G36140.1	A03	22877243	22977243	22777243	NA	NA	NA	NA	NA	NA	NA	NA	102	0.819	Bra011665	TIR-NBS-LRR-TIR	TNL-A
Candidate R gene	A. thaliana	Reference R gene	AT3G04210.1	A03	22877244	22977244	22777244	NA	NA	NA	NA	NA	NA	NA	NA	191	0.75	Bra036417	TIR-NBS-LRR	TNL-G
Candidate R gene	A. thaliana	Reference R gene	AT3G44480.1	A03	22877262	22977262	22777262	NA	NA	NA	NA	NA	NA	NA	NA	218	0.778	NA	NA	NA
Candidate R gene	A. thaliana	Reference R gene	AT5G18350.1	A03	22877332	22977332	22777332	NA	NA	NA	NA	NA	NA	NA	NA	26	0.965	Bra023687	TIR-Only	-
Candidate R gene	A. thaliana	Reference R gene	AT1G64070.1	A03	22878249	22978249	22778249	NA	NA	NA	NA	NA	NA	NA	NA	93	0.85	NA	NA	NA
Candidate R gene	A. thaliana	Reference R gene	AT4G14370.1	A03	22878249	22978249	22778249	NA	NA	NA	NA	NA	NA	NA	NA	80	0.808	Bra039560	TIR-NBS-TIR-NBS-LRR	TNL-G
Candidate R gene	A. thaliana	Reference R gene	AT4G16860.1	A03	22878318	22978318	22778318	NA	NA	NA	NA	NA	NA	NA	NA	52	0.936	Bra012688	TIR-NBS-LRR	TNL-A
Candidate R gene	B. napus	Reference R gene	BnaA03g45040D	A03	22885601	22985601	22785601	NA	NA	NA	NA	NA	NA	NA	NA
Candidate R gene	A. thaliana	Reference R gene	AT4G14370.1	A03	22887017	22987017	22787017	NA	NA	NA	NA	NA	NA	NA	NA	100	0.629	Bra039560	TIR-NBS-TIR-NBS-LRR	TNL-G
Candidate R gene	A. thaliana	Reference R gene	AT3G04210.1	A03	22887239	22987239	22787239	NA	NA	NA	NA	NA	NA	NA	NA	243	0.752	Bra036417	TIR-NBS-LRR	TNL-G
Candidate R gene	A. thaliana	Reference R gene	AT5G18350.1	A03	22887261	22987261	22787261	NA	NA	NA	NA	NA	NA	NA	NA	21	0.863	Bra023687	TIR-Only	-
Candidate R gene	A. thaliana	Reference R gene	AT4G36140.1	A03	22887365	22987365	22787365	NA	NA	NA	NA	NA	NA	NA	NA	38	0.953	Bra011665	TIR-NBS-LRR-TIR	TNL-A
Candidate R gene	B. napus	Reference R gene	BnaA03g45050D	A03	22888604	22988604	22788604	NA	NA	NA	NA	NA	NA	NA	NA
Candidate R gene	A. thaliana	Reference R gene	AT4G23440.1	A03	23454829	23554829	23354829	NA	NA	NA	NA	NA	NA	NA	NA	1694	0.85	Bra013691	NBS	-
Candidate R gene	A. thaliana	Reference R gene	AT4G23440.1	A03	23455184	23555184	23355184	NA	NA	NA	NA	NA	NA	NA	NA	904	0.86	Bra013691	NBS	-
Candidate R gene	A. thaliana	Reference R gene	AT4G23440.1	A03	23456320	23556320	23356320	NA	NA	NA	NA	NA	NA	NA	NA	130	0.887	Bra013691	NBS	-
Candidate R gene	B. napus	Reference R gene	BnaA03g46200D	A03	23665977	23765977	23565977	NA	NA	NA	NA	NA	NA	NA	NA
Candidate R gene	A. thaliana	Reference R gene	AT5G17970.1	A03	23668063	23768063	23568063	NA	NA	NA	NA	NA	NA	NA	NA	101	0.843	Bra006487	TIR-NBS	-
Candidate R gene	A. thaliana	Reference R gene	AT4G25230.1	A03	24205340	24305340	24105340	NA	NA	NA	NA	NA	NA	NA	NA	1560	0.921	NA	NA	NA
Candidate R gene	A. thaliana	Reference R gene	AT4G25230.1	A03	24205340	24305340	24105340	NA	NA	NA	NA	NA	NA	NA	NA	1560	0.921	NA	NA	NA
Candidate R gene	A. thaliana	Reference R gene	AT4G25230.1	A03	24205340	24305340	24105340	NA	NA	NA	NA	NA	NA	NA	NA	1473	0.922	NA	NA	NA
Candidate R gene	A. thaliana	Reference R gene	AT5G51450.2	A03	24205426	24305426	24105426	NA	NA	NA	NA	NA	NA	NA	NA	1062	0.872	NA	NA	NA
Candidate R gene	A. thaliana	Reference R gene	AT4G25230.1	A03	24206582	24306582	24106582	NA	NA	NA	NA	NA	NA	NA	NA	798	0.932	NA	NA	NA
Candidate R gene	A. thaliana	Reference R gene	AT4G27190.1	A03	24885437	24985437	24785437	NA	NA	NA	NA	NA	NA	NA	NA	248	0.75	Bra026368	CC-NBS-LRR	CNL-B
Candidate R gene	B. napus	Reference R gene	BnaA03g48510D	A03	24885607	24985607	24785607	NA	NA	NA	NA	NA	NA	NA	NA
Candidate R gene	A. thaliana	Reference R gene	AT4G27190.1	A03	24886156	24986156	24786156	NA	NA	NA	NA	NA	NA	NA	NA	17	1	Bra026368	CC-NBS-LRR	CNL-B
Candidate R gene	A. thaliana	Reference R gene	AT2G20630.2	A03	25336026	25436026	25236026	NA	NA	NA	NA	NA	NA	NA	NA	390	0.853	NA	NA	NA
Candidate R gene	A. thaliana	Reference R gene	AT4G28400.1	A03	25336514	25436514	25236514	NA	NA	NA	NA	NA	NA	NA	NA	560	0.878	NA	NA	NA
Candidate R gene	B. napus	Reference R gene	BnaA03g52640D	A03	27452928	27552928	27352928	NA	NA	NA	NA	NA	NA	NA	NA
Candidate R gene	A. thaliana	Reference R gene	AT1G61180.2	A03	27453017	27553017	27353017	NA	NA	NA	NA	NA	NA	NA	NA	1123	0.802	Bra031482	CC-NBS-LRR	CNL-B
Candidate R gene	A. thaliana	Reference R gene	AT1G12210.1	A03	27453285	27553285	27353285	NA	NA	NA	NA	NA	NA	NA	NA	125	0.843	NA	NA	NA
Candidate R gene	A. thaliana	Reference R gene	AT1G12280.1	A03	27454194	27554194	27354194	NA	NA	NA	NA	NA	NA	NA	NA	116	0.85	Bra019752	CC-NBS-LRR	CNL-B
Candidate R gene	A. thaliana	Reference R gene	AT4G36140.1	A03	28369159	28469159	28269159	NA	NA	NA	NA	NA	NA	NA	NA	49	0.902	Bra011665	TIR-NBS-LRR-TIR	TNL-A
Candidate R gene	A. thaliana	Reference R gene	AT4G37460.1	A03	28488056	28588056	28388056	NA	NA	NA	NA	NA	NA	NA	NA	972	0.894	NA	NA	NA
Candidate R gene	A. thaliana	Reference R gene	AT4G37460.1	A03	28488812	28588812	28388812	NA	NA	NA	NA	NA	NA	NA	NA	182	0.85	NA	NA	NA
Candidate R gene	A. thaliana	Reference R gene	AT4G37460.1	A03	28488863	28588863	28388863	NA	NA	NA	NA	NA	NA	NA	NA	83	0.928	NA	NA	NA
Candidate R gene	A. thaliana	Reference R gene	AT5G58420.1	A03_random	327125	427125	227125	NA	NA	NA	NA	NA	NA	NA	NA	503	0.888	NA	NA	NA
Candidate R gene	A. thaliana	Reference R gene	AT5G07090.1	A03_random	327128	427128	227128	NA	NA	NA	NA	NA	NA	NA	NA	609	0.903	NA	NA	NA
Candidate R gene	A. thaliana	Reference R gene	AT5G07090.1	A03_random	327977	427977	227977	NA	NA	NA	NA	NA	NA	NA	NA	230	0.92	NA	NA	NA
Candidate R gene	A. thaliana	Reference R gene	AT5G58420.1	A03_random	328178	428178	228178	NA	NA	NA	NA	NA	NA	NA	NA	85	0.87	NA	NA	NA
Candidate R gene	A. thaliana	Reference R gene	AT5G07090.1	A03_random	328422	428422	228422	NA	NA	NA	NA	NA	NA	NA	NA	66	0.946	NA	NA	NA
Candidate R gene	B. napus	Reference R gene	BnaA03g56180D	A03_random	589553	689553	489553	NA	NA	NA	NA	NA	NA	NA	NA
Candidate R gene	A. thaliana	Reference R gene	AT5G44510.1	A03_random	589893	689893	489893	NA	NA	NA	NA	NA	NA	NA	NA	878	0.791	Bra027510	TIR-NBS-LRR	TNL-G
Candidate R gene	A. thaliana	Reference R gene	AT5G11250.1	A03_random	590137	690137	490137	NA	NA	NA	NA	NA	NA	NA	NA	1686	0.843	Bra023350	TIR-NBS-LRR	TNL-B
Candidate R gene	A. thaliana	Reference R gene	AT2G14080.1	A03_random	590478	690478	490478	NA	NA	NA	NA	NA	NA	NA	NA	945	0.785	Bra013144	TIR-X	-
Candidate R gene	A. thaliana	Reference R gene	AT3G44480.1	A03_random	592053	692053	492053	NA	NA	NA	NA	NA	NA	NA	NA	370	0.763	NA	NA	NA
Candidate R gene	A. thaliana	Reference R gene	AT5G45050.1	A03_random	592421	692421	492421	NA	NA	NA	NA	NA	NA	NA	NA	27	0.574	Bra025095	TIR-Only	-
Candidate R gene	A. thaliana	Reference R gene	AT4G36140.1	A03_random	592480	692480	492480	NA	NA	NA	NA	NA	NA	NA	NA	159	0.74	Bra011665	TIR-NBS-LRR-TIR	TNL-A
Candidate R gene	A. thaliana	Reference R gene	AT3G04210.1	A03_random	592495	692495	492495	NA	NA	NA	NA	NA	NA	NA	NA	350	0.746	Bra036417	TIR-NBS-LRR	TNL-G
Candidate R gene	A. thaliana	Reference R gene	AT5G11250.1	A03_random	592545	692545	492545	NA	NA	NA	NA	NA	NA	NA	NA	251	0.889	Bra023350	TIR-NBS-LRR	TNL-B
Candidate R gene	A. thaliana	Reference R gene	AT1G63730.1	A03_random	592577	692577	492577	NA	NA	NA	NA	NA	NA	NA	NA	35	0.831	Bra027651	TIR-Only	-
Candidate R gene	A. thaliana	Reference R gene	AT5G11250.1	A03_random	592624	692624	492624	NA	NA	NA	NA	NA	NA	NA	NA	105	0.849	Bra023350	TIR-NBS-LRR	TNL-B
Candidate R gene	A. thaliana	Reference R gene	AT5G18350.1	A03_random	592815	692815	492815	NA	NA	NA	NA	NA	NA	NA	NA	208	0.785	Bra023687	TIR-Only	-
Candidate R gene	B. napus	Reference R gene	BnaA03g57650D	A03_random	1256509	1356509	1156509	NA	NA	NA	NA	NA	NA	NA	NA
Candidate R gene	A. thaliana	Reference R gene	AT5G43470.1	A03_random	1257081	1357081	1157081	NA	NA	NA	NA	NA	NA	NA	NA	1111	0.78	NA	NA	NA
Candidate R gene	A. thaliana	Reference R gene	AT2G04410.1	A03_random	1370101	1470101	1270101	NA	NA	NA	NA	NA	NA	NA	NA	205	0.914	NA	NA	NA
Candidate R gene	A. thaliana	Reference R gene	AT4G35655.1	A03_random	1370128	1470128	1270128	NA	NA	NA	NA	NA	NA	NA	NA	20	1	NA	NA	NA
Candidate R gene	A. thaliana	Reference R gene	AT1G59870.1	A03_random	1438385	1538385	1338385	NA	NA	NA	NA	NA	NA	NA	NA	120	0.773
Candidate R gene	A. thaliana	Reference R gene	AT1G59870.1	A03_random	1457837	1557837	1357837	NA	NA	NA	NA	NA	NA	NA	NA	105	0.77
Candidate R gene	A. thaliana	Reference R gene	AT3G27450.1	A04	3311532	3411532	3211532	NA	NA	NA	NA	NA	NA	NA	NA	127	0.812	NA	NA	NA
Candidate R gene	A. thaliana	Reference R gene	AT5G18350.1	A04	3447411	3547411	3347411	NA	NA	NA	NA	NA	NA	NA	NA	65	0.81	Bra023687	TIR-Only	-
Candidate R gene	B. napus	Reference R gene	BnaA04g04710D	A04	3447561	3547561	3347561	NA	NA	NA	NA	NA	NA	NA	NA
Candidate R gene	A. thaliana	Reference R gene	AT5G18350.1	A04	3448069	3548069	3348069	NA	NA	NA	NA	NA	NA	NA	NA	649	0.793	Bra023687	TIR-Only	-
Candidate R gene	A. thaliana	Reference R gene	AT5G11250.1	A04	3459300	3559300	3359300	NA	NA	NA	NA	NA	NA	NA	NA	102	0.724	Bra023350	TIR-NBS-LRR	TNL-B
Candidate R gene	A. thaliana	Reference R gene	AT5G44510.1	A04	3459340	3559340	3359340	NA	NA	NA	NA	NA	NA	NA	NA	155	0.807	Bra027510	TIR-NBS-LRR	TNL-G
Candidate R gene	A. thaliana	Reference R gene	AT3G04210.1	A04	3459399	3559399	3359399	NA	NA	NA	NA	NA	NA	NA	NA	129	0.728	Bra036417	TIR-NBS-LRR	TNL-G
Candidate R gene	A. thaliana	Reference R gene	AT5G12180.1	A04	4559719	4659719	4459719	NA	NA	NA	NA	NA	NA	NA	NA	103	0.742
Candidate R gene	A. thaliana	Reference R gene	AT3G51560.1	A04	4739163	4839163	4639163	NA	NA	NA	NA	NA	NA	NA	NA	22	0.875	Bra038872	TIR-NBS-LRR	TNL-G
Candidate R gene	A. thaliana	Reference R gene	AT2G05940.1	A04	6319073	6419073	6219073	NA	NA	NA	NA	NA	NA	NA	NA	561	0.847	NA	NA	NA
Candidate R gene	A. thaliana	Reference R gene	AT5G40645.1	A04	9237139	9337139	9137139	NA	NA	NA	NA	NA	NA	NA	NA	214	0.925	NA	NA	NA
Candidate R gene	A. thaliana	Reference R gene	AT5G41270.1	A04	9557591	9657591	9457591	NA	NA	NA	NA	NA	NA	NA	NA	329	0.858	NA	NA	NA
Candidate R gene	A. thaliana	Reference R gene	AT5G41740.2	A04	9665306	9765306	9565306	NA	NA	NA	NA	NA	NA	NA	NA	1299	0.804	Bra025467	TIR-NBS-LRR	TNL-H
Candidate R gene	A. thaliana	Reference R gene	AT5G41540.1	A04	9665354	9765354	9565354	NA	NA	NA	NA	NA	NA	NA	NA	891	0.801	Bra028499	TIR-NBS-LRR	TNL-H
Candidate R gene	B. napus	Reference R gene	BnaA04g11150D	A04	9665382	9765382	9565382	NA	NA	NA	NA	NA	NA	NA	NA
Candidate R gene	A. thaliana	Reference R gene	AT5G17970.1	A04	9665657	9765657	9565657	NA	NA	NA	NA	NA	NA	NA	NA	22	1	Bra006487	TIR-NBS	-
Candidate R gene	A. thaliana	Reference R gene	AT4G14370.1	A04	9666071	9766071	9566071	NA	NA	NA	NA	NA	NA	NA	NA	89	0.784	Bra039560	TIR-NBS-TIR-NBS-LRR	TNL-G
Candidate R gene	A. thaliana	Reference R gene	AT1G63880.1	A04	9666212	9766212	9566212	NA	NA	NA	NA	NA	NA	NA	NA	258	0.755
Candidate R gene	B. napus	Reference R gene	BnaA04g11170D	A04	9684504	9784504	9584504	NA	NA	NA	NA	NA	NA	NA	NA
Candidate R gene	A. thaliana	Reference R gene	AT5G41740.2	A04	9685071	9785071	9585071	NA	NA	NA	NA	NA	NA	NA	NA	609	0.828	Bra025467	TIR-NBS-LRR	TNL-H
Candidate R gene	A. thaliana	Reference R gene	AT1G63730.1	A04	9685091	9785091	9585091	NA	NA	NA	NA	NA	NA	NA	NA	165	0.792	Bra027651	TIR-Only	-
Candidate R gene	A. thaliana	Reference R gene	AT4G14370.1	A04	9685100	9785100	9585100	NA	NA	NA	NA	NA	NA	NA	NA	326	0.742	Bra039560	TIR-NBS-TIR-NBS-LRR	TNL-G
Candidate R gene	A. thaliana	Reference R gene	AT1G63740.1	A04	9685245	9785245	9585245	NA	NA	NA	NA	NA	NA	NA	NA	113	0.783
Candidate R gene	A. thaliana	Reference R gene	AT1G63880.1	A04	9685461	9785461	9585461	NA	NA	NA	NA	NA	NA	NA	NA	181	0.699
Candidate R gene	A. thaliana	Reference R gene	AT5G41740.2	A04	9694839	9794839	9594839	NA	NA	NA	NA	NA	NA	NA	NA	860	0.818	Bra025467	TIR-NBS-LRR	TNL-H
Candidate R gene	A. thaliana	Reference R gene	AT5G41540.1	A04	9694845	9794845	9594845	NA	NA	NA	NA	NA	NA	NA	NA	1024	0.804	Bra028499	TIR-NBS-LRR	TNL-H
Candidate R gene	B. napus	Reference R gene	BnaA04g11180D	A04	9694845	9794845	9594845	NA	NA	NA	NA	NA	NA	NA	NA
Candidate R gene	A. thaliana	Reference R gene	AT4G14370.1	A04	9695440	9795440	9595440	NA	NA	NA	NA	NA	NA	NA	NA	51	0.821	Bra039560	TIR-NBS-TIR-NBS-LRR	TNL-G
Candidate R gene	A. thaliana	Reference R gene	AT1G63750.3	A04	9695568	9795568	9595568	NA	NA	NA	NA	NA	NA	NA	NA	130	0.781
Candidate R gene	A. thaliana	Reference R gene	AT4G19500.1	A04	9695772	9795772	9595772	NA	NA	NA	NA	NA	NA	NA	NA	40	0.786	Bra013400	TIR-NBS-LRR	TNL-A
Candidate R gene	A. thaliana	Reference R gene	AT5G46260.1	A04	9697034	9797034	9597034	NA	NA	NA	NA	NA	NA	NA	NA	46	0.587	Bra022071	TIR-NBS-LRR	TNL-F
Candidate R gene	A. thaliana	Reference R gene	AT5G41540.1	A04	9716489	9816489	9616489	NA	NA	NA	NA	NA	NA	NA	NA	1082	0.801	Bra028499	TIR-NBS-LRR	TNL-H
Candidate R gene	A. thaliana	Reference R gene	AT5G41740.2	A04	9716659	9816659	9616659	NA	NA	NA	NA	NA	NA	NA	NA	1066	0.78	Bra025467	TIR-NBS-LRR	TNL-H
Candidate R gene	A. thaliana	Reference R gene	AT5G41540.1	A04	9716841	9816841	9616841	NA	NA	NA	NA	NA	NA	NA	NA	84	0.823	Bra028499	TIR-NBS-LRR	TNL-H
Candidate R gene	A. thaliana	Reference R gene	AT5G41540.1	A04	9717075	9817075	9617075	NA	NA	NA	NA	NA	NA	NA	NA	71	0.771	Bra028499	TIR-NBS-LRR	TNL-H
Candidate R gene	A. thaliana	Reference R gene	AT5G41740.2	A04	9717387	9817387	9617387	NA	NA	NA	NA	NA	NA	NA	NA	76	0.797	Bra025467	TIR-NBS-LRR	TNL-H
Candidate R gene	A. thaliana	Reference R gene	AT5G41740.2	A04	9717561	9817561	9617561	NA	NA	NA	NA	NA	NA	NA	NA	71	0.82	Bra025467	TIR-NBS-LRR	TNL-H
Candidate R gene	B. napus	Reference R gene	BnaA04g11350D	A04	9868807	9968807	9768807	NA	NA	NA	NA	NA	NA	NA	NA
Candidate R gene	A. thaliana	Reference R gene	AT5G17970.1	A04	9868869	9968869	9768869	NA	NA	NA	NA	NA	NA	NA	NA	102	0.865	Bra006487	TIR-NBS	-
Candidate R gene	A. thaliana	Reference R gene	AT5G41540.1	A04	10054638	10154638	9954638	NA	NA	NA	NA	NA	NA	NA	NA	663	0.809	Bra028499	TIR-NBS-LRR	TNL-H
Candidate R gene	B. napus	Reference R gene	BnaUnng00480D	A04	10054638	10154638	9954638	NA	NA	NA	NA	NA	NA	NA	NA
Candidate R gene	A. thaliana	Reference R gene	AT1G56510.1	A04	10054666	10154666	9954666	NA	NA	NA	NA	NA	NA	NA	NA	189	0.726	NA	NA	NA
Candidate R gene	A. thaliana	Reference R gene	AT1G63740.1	A04	10054666	10154666	9954666	NA	NA	NA	NA	NA	NA	NA	NA	126	0.764
Candidate R gene	A. thaliana	Reference R gene	AT1G64070.1	A04	10054815	10154815	9954815	NA	NA	NA	NA	NA	NA	NA	NA	44	0.893	NA	NA	NA
Candidate R gene	B. napus	Reference R gene	BnaUnng00420D	A04	10091138	10191138	9991138	NA	NA	NA	NA	NA	NA	NA	NA
Candidate R gene	A. thaliana	Reference R gene	AT1G12210.1	A04	10091541	10191541	9991541	NA	NA	NA	NA	NA	NA	NA	NA	174	0.706	NA	NA	NA
Candidate R gene	A. thaliana	Reference R gene	AT2G20310.1	A04	10156686	10256686	10056686	NA	NA	NA	NA	NA	NA	NA	NA	28	0.767	NA	NA	NA
Candidate R gene	A. thaliana	Reference R gene	AT3G30740.1	A04	10991771	11091771	10891771	NA	NA	NA	NA	NA	NA	NA	NA	127	0.932	NA	NA	NA
Candidate R gene	A. thaliana	Reference R gene	AT1G52900.1	A04	11719867	11819867	11619867	NA	NA	NA	NA	NA	NA	NA	NA	226	0.913	Bra030363	TIR-Only	-
Candidate R gene	A. thaliana	Reference R gene	AT1G54470.2	A04	12903807	13003807	12803807	NA	NA	NA	NA	NA	NA	NA	NA	611	0.83	NA	NA	NA
Candidate R gene	A. thaliana	Reference R gene	AT1G54470.2	A04	13028619	13128619	12928619	NA	NA	NA	NA	NA	NA	NA	NA	631	0.813	NA	NA	NA
Candidate R gene	A. thaliana	Reference R gene	AT1G54470.2	A04	13029335	13129335	12929335	NA	NA	NA	NA	NA	NA	NA	NA	69	0.842	NA	NA	NA
Candidate R gene	A. thaliana	Reference R gene	AT2G15042.1	A04	13206425	13306425	13106425	NA	NA	NA	NA	NA	NA	NA	NA	289	0.796
Candidate R gene	A. thaliana	Reference R gene	AT3G05650.1	A04	13206485	13306485	13106485	NA	NA	NA	NA	NA	NA	NA	NA	1508	0.839
Candidate R gene	A. thaliana	Reference R gene	AT1G59870.1	A04	13425597	13525597	13325597	NA	NA	NA	NA	NA	NA	NA	NA	135	0.827
Candidate R gene	B. napus	Reference R gene	BnaA04g15850D	A04	13602328	13702328	13502328	NA	NA	NA	NA	NA	NA	NA	NA
Candidate R gene	A. thaliana	Reference R gene	AT5G36930.2	A04	13678325	13778325	13578325	NA	NA	NA	NA	NA	NA	NA	NA	155	0.74	Bra039483	TIR-Only	-
Candidate R gene	A. thaliana	Reference R gene	AT2G05940.1	A04	14268280	14368280	14168280	NA	NA	NA	NA	NA	NA	NA	NA	56	0.912	NA	NA	NA
Candidate R gene	B. napus	Reference R gene	BnaA04g18200D	A04	15201712	15301712	15101712	NA	NA	NA	NA	NA	NA	NA	NA
Candidate R gene	B. napus	Reference R gene	BnaA04g18550D	A04	15330684	15430684	15230684	NA	NA	NA	NA	NA	NA	NA	NA
Candidate R gene	A. thaliana	Reference R gene	AT1G63740.1	A04	15330706	15430706	15230706	NA	NA	NA	NA	NA	NA	NA	NA	1270	0.827
Candidate R gene	A. thaliana	Reference R gene	AT1G63730.1	A04	15331197	15431197	15231197	NA	NA	NA	NA	NA	NA	NA	NA	1290	0.824	Bra027651	TIR-Only	-
Candidate R gene	A. thaliana	Reference R gene	AT1G63870.1	A04	15331530	15431530	15231530	NA	NA	NA	NA	NA	NA	NA	NA	285	0.773
Candidate R gene	A. thaliana	Reference R gene	AT4G14370.1	A04	15331555	15431555	15231555	NA	NA	NA	NA	NA	NA	NA	NA	1050	0.799	Bra039560	TIR-NBS-TIR-NBS-LRR	TNL-G
Candidate R gene	A. thaliana	Reference R gene	AT1G63750.3	A04	15331786	15431786	15231786	NA	NA	NA	NA	NA	NA	NA	NA	496	0.763
Candidate R gene	A. thaliana	Reference R gene	AT5G41540.1	A04	15331979	15431979	15231979	NA	NA	NA	NA	NA	NA	NA	NA	118	0.711	Bra028499	TIR-NBS-LRR	TNL-H
Candidate R gene	A. thaliana	Reference R gene	AT1G64070.1	A04	15332212	15432212	15232212	NA	NA	NA	NA	NA	NA	NA	NA	638	0.775	NA	NA	NA
Candidate R gene	A. thaliana	Reference R gene	AT5G41740.2	A04	15332361	15432361	15232361	NA	NA	NA	NA	NA	NA	NA	NA	140	0.692	Bra025467	TIR-NBS-LRR	TNL-H
Candidate R gene	A. thaliana	Reference R gene	AT1G56510.1	A04	15332736	15432736	15232736	NA	NA	NA	NA	NA	NA	NA	NA	436	0.79	NA	NA	NA
Candidate R gene	A. thaliana	Reference R gene	AT4G36140.1	A04	15332778	15432778	15232778	NA	NA	NA	NA	NA	NA	NA	NA	48	0.78	Bra011665	TIR-NBS-LRR-TIR	TNL-A
Candidate R gene	A. thaliana	Reference R gene	AT1G63880.1	A04	15333167	15433167	15233167	NA	NA	NA	NA	NA	NA	NA	NA	285	0.802
Candidate R gene	A. thaliana	Reference R gene	AT1G63730.1	A04	15333390	15433390	15233390	NA	NA	NA	NA	NA	NA	NA	NA	36	0.875	Bra027651	TIR-Only	-
Candidate R gene	A. thaliana	Reference R gene	AT4G14370.1	A04	15333400	15433400	15233400	NA	NA	NA	NA	NA	NA	NA	NA	32	0.922	Bra039560	TIR-NBS-TIR-NBS-LRR	TNL-G
Candidate R gene	A. thaliana	Reference R gene	AT2G31880.1	A04	15346463	15446463	15246463	NA	NA	NA	NA	NA	NA	NA	NA	1264	0.854
Candidate R gene	A. thaliana	Reference R gene	AT2G31880.1	A04	15347345	15447345	15247345	NA	NA	NA	NA	NA	NA	NA	NA	646	0.832
Candidate R gene	A. thaliana	Reference R gene	AT2G31880.1	A04	15360135	15460135	15260135	NA	NA	NA	NA	NA	NA	NA	NA	516	0.856
Candidate R gene	A. thaliana	Reference R gene	AT1G29340.1	A04	16085031	16185031	15985031	NA	NA	NA	NA	NA	NA	NA	NA	44	0.633	NA	NA	NA
Candidate R gene	A. thaliana	Reference R gene	AT1G29340.1	A04	16099879	16199879	15999879	NA	NA	NA	NA	NA	NA	NA	NA	63	0.671	NA	NA	NA
Candidate R gene	A. thaliana	Reference R gene	AT5G45050.1	A04	16283066	16383066	16183066	NA	NA	NA	NA	NA	NA	NA	NA	206	0.827	Bra025095	TIR-Only	-
Candidate R gene	A. thaliana	Reference R gene	AT2G37270.1	A04	16827617	16927617	16727617	NA	NA	NA	NA	NA	NA	NA	NA	574	0.911	NA	NA	NA
Candidate R gene	A. thaliana	Reference R gene	AT2G37270.1	A04	16827665	16927665	16727665	NA	NA	NA	NA	NA	NA	NA	NA	255	0.933	NA	NA	NA
Candidate R gene	A. thaliana	Reference R gene	AT3G11940.1	A04	16827705	16927705	16727705	NA	NA	NA	NA	NA	NA	NA	NA	486	0.897	NA	NA	NA
Candidate R gene	A. thaliana	Reference R gene	AT3G11940.1	A04	16827705	16927705	16727705	NA	NA	NA	NA	NA	NA	NA	NA	219	0.911	NA	NA	NA
Candidate R gene	A. thaliana	Reference R gene	AT2G37270.1	A04	16828149	16928149	16728149	NA	NA	NA	NA	NA	NA	NA	NA	134	0.904	NA	NA	NA
Candidate R gene	A. thaliana	Reference R gene	AT2G37990.1	A04	17078269	17178269	16978269	NA	NA	NA	NA	NA	NA	NA	NA	628	0.871	NA	NA	NA
Candidate R gene	A. thaliana	Reference R gene	AT2G37990.1	A04	17078748	17178748	16978748	NA	NA	NA	NA	NA	NA	NA	NA	368	0.881	NA	NA	NA
Candidate R gene	A. thaliana	Reference R gene	AT2G37990.1	A04	17078955	17178955	16978955	NA	NA	NA	NA	NA	NA	NA	NA	64	0.911	NA	NA	NA
Candidate R gene	A. thaliana	Reference R gene	AT1G69170.1	A04	18400055	18500055	18300055	NA	NA	NA	NA	NA	NA	NA	NA	38	1	NA	NA	NA
Candidate R gene	A. thaliana	Reference R gene	AT1G29340.1	A04_random	226141	326141	126141	NA	NA	NA	NA	NA	NA	NA	NA	48	0.945	NA	NA	NA
Candidate R gene	A. thaliana	Reference R gene	AT4G16860.1	A04_random	372851	472851	272851	NA	NA	NA	NA	NA	NA	NA	NA	152	0.792	Bra012688	TIR-NBS-LRR	TNL-A
Candidate R gene	B. napus	Reference R gene	BnaA04g27840D	A04_random	372865	472865	272865	NA	NA	NA	NA	NA	NA	NA	NA
Candidate R gene	A. thaliana	Reference R gene	AT3G04210.1	A04_random	373977	473977	273977	NA	NA	NA	NA	NA	NA	NA	NA	62	0.837	Bra036417	TIR-NBS-LRR	TNL-G
Candidate R gene	B. napus	Reference R gene	BnaA04g28100D	A04_random	634664	734664	534664	NA	NA	NA	NA	NA	NA	NA	NA
Candidate R gene	A. thaliana	Reference R gene	AT1G63750.3	A04_random	634738	734738	534738	NA	NA	NA	NA	NA	NA	NA	NA	564	0.779
Candidate R gene	A. thaliana	Reference R gene	AT1G63880.1	A04_random	634740	734740	534740	NA	NA	NA	NA	NA	NA	NA	NA	783	0.782
Candidate R gene	A. thaliana	Reference R gene	AT5G41540.1	A04_random	634793	734793	534793	NA	NA	NA	NA	NA	NA	NA	NA	440	0.746	Bra028499	TIR-NBS-LRR	TNL-H
Candidate R gene	A. thaliana	Reference R gene	AT1G63730.1	A04_random	634797	734797	534797	NA	NA	NA	NA	NA	NA	NA	NA	735	0.766	Bra027651	TIR-Only	-
Candidate R gene	A. thaliana	Reference R gene	AT1G64070.1	A04_random	634797	734797	534797	NA	NA	NA	NA	NA	NA	NA	NA	844	0.781	NA	NA	NA
Candidate R gene	A. thaliana	Reference R gene	AT1G63730.1	A04_random	634797	734797	534797	NA	NA	NA	NA	NA	NA	NA	NA	735	0.766
Candidate R gene	A. thaliana	Reference R gene	AT1G64070.1	A04_random	634797	734797	534797	NA	NA	NA	NA	NA	NA	NA	NA	844	0.781
Candidate R gene	A. thaliana	Reference R gene	AT1G63860.1	A04_random	634874	734874	534874	NA	NA	NA	NA	NA	NA	NA	NA	455	0.767	Bra027772	TIR-NBS-LRR	TNL-H
Candidate R gene	A. thaliana	Reference R gene	AT1G63740.1	A04_random	634943	734943	534943	NA	NA	NA	NA	NA	NA	NA	NA	775	0.804
Candidate R gene	A. thaliana	Reference R gene	AT1G63870.1	A04_random	634976	734976	534976	NA	NA	NA	NA	NA	NA	NA	NA	427	0.797
Candidate R gene	A. thaliana	Reference R gene	AT1G64070.1	A04_random	635168	735168	535168	NA	NA	NA	NA	NA	NA	NA	NA	34	0.84	NA	NA	NA
Candidate R gene	A. thaliana	Reference R gene	AT4G14370.1	A04_random	635334	735334	535334	NA	NA	NA	NA	NA	NA	NA	NA	591	0.812	Bra039560	TIR-NBS-TIR-NBS-LRR	TNL-G
Candidate R gene	A. thaliana	Reference R gene	AT2G37270.1	A04_random	1277061	1377061	1177061	NA	NA	NA	NA	NA	NA	NA	NA	632	0.908	NA	NA	NA
Candidate R gene	A. thaliana	Reference R gene	AT2G37270.1	A04_random	1277155	1377155	1177155	NA	NA	NA	NA	NA	NA	NA	NA	126	0.904	NA	NA	NA
Candidate R gene	A. thaliana	Reference R gene	AT2G37270.1	A04_random	1277201	1377201	1177201	NA	NA	NA	NA	NA	NA	NA	NA	255	0.933	NA	NA	NA
Candidate R gene	A. thaliana	Reference R gene	AT3G11940.1	A04_random	1277241	1377241	1177241	NA	NA	NA	NA	NA	NA	NA	NA	485	0.9	NA	NA	NA
Candidate R gene	A. thaliana	Reference R gene	AT3G11940.1	A04_random	1277241	1377241	1177241	NA	NA	NA	NA	NA	NA	NA	NA	207	0.897	NA	NA	NA
Candidate R gene	A. thaliana	Reference R gene	AT3G11940.1	A04_random	1277685	1377685	1177685	NA	NA	NA	NA	NA	NA	NA	NA	113	0.907	NA	NA	NA
Candidate R gene	A. thaliana	Reference R gene	ATCG00380.1	A05	520140	620140	420140	NA	NA	NA	NA	NA	NA	NA	NA	576	0.976	NA	NA	NA
Candidate R gene	A. thaliana	Reference R gene	AT2G05940.1	A05	3111157	3211157	3011157	NA	NA	NA	NA	NA	NA	NA	NA	39	0.883	NA	NA	NA
Candidate R gene	A. thaliana	Reference R gene	AT2G37990.1	A05	3630642	3730642	3530642	NA	NA	NA	NA	NA	NA	NA	NA	620	0.881	NA	NA	NA
Candidate R gene	A. thaliana	Reference R gene	AT2G37990.1	A05	3630642	3730642	3530642	NA	NA	NA	NA	NA	NA	NA	NA	519	0.892	NA	NA	NA
Candidate R gene	A. thaliana	Reference R gene	AT2G37990.1	A05	3630847	3730847	3530847	NA	NA	NA	NA	NA	NA	NA	NA	235	0.876	NA	NA	NA
Candidate R gene	A. thaliana	Reference R gene	AT1G59870.1	A05	3877081	3977081	3777081	NA	NA	NA	NA	NA	NA	NA	NA	104	0.843
Candidate R gene	A. thaliana	Reference R gene	AT2G37270.1	A05	3892296	3992296	3792296	NA	NA	NA	NA	NA	NA	NA	NA	591	0.914	NA	NA	NA
Candidate R gene	A. thaliana	Reference R gene	AT3G11940.1	A05	3892445	3992445	3792445	NA	NA	NA	NA	NA	NA	NA	NA	433	0.903	NA	NA	NA
Candidate R gene	A. thaliana	Reference R gene	AT2G37270.1	A05	3892959	3992959	3792959	NA	NA	NA	NA	NA	NA	NA	NA	281	0.92	NA	NA	NA
Candidate R gene	A. thaliana	Reference R gene	AT3G11940.1	A05	3892959	3992959	3792959	NA	NA	NA	NA	NA	NA	NA	NA	261	0.91	NA	NA	NA
Candidate R gene	A. thaliana	Reference R gene	AT2G37270.1	A05	3893502	3993502	3793502	NA	NA	NA	NA	NA	NA	NA	NA	54	0.966	NA	NA	NA
Candidate R gene	B. napus	Reference R gene	BnaA05g07870D	A05	4304864	4404864	4204864	NA	NA	NA	NA	NA	NA	NA	NA
Candidate R gene	A. thaliana	Reference R gene	AT5G43470.1	A05	4305211	4405211	4205211	NA	NA	NA	NA	NA	NA	NA	NA	961	0.818	NA	NA	NA
Candidate R gene	A. thaliana	Reference R gene	AT1G59780.1	A05	4311638	4411638	4211638	NA	NA	NA	NA	NA	NA	NA	NA	142	0.775	Bra035424	CC-NBS-LRR	CNL-D
Candidate R gene	B. napus	Reference R gene	BnaA05g07880D	A05	4313793	4413793	4213793	NA	NA	NA	NA	NA	NA	NA	NA
Candidate R gene	A. thaliana	Reference R gene	AT5G43470.1	A05	4319777	4419777	4219777	NA	NA	NA	NA	NA	NA	NA	NA	765	0.817	NA	NA	NA
Candidate R gene	A. thaliana	Reference R gene	AT1G58390.1	A05	4321803	4421803	4221803	NA	NA	NA	NA	NA	NA	NA	NA	29	0.94	Bra027866	CC-NBS-LRR	CNL-D
Candidate R gene	B. napus	Reference R gene	BnaA05g07900D	A05	4331846	4431846	4231846	NA	NA	NA	NA	NA	NA	NA	NA
Candidate R gene	A. thaliana	Reference R gene	AT5G43470.1	A05	4332212	4432212	4232212	NA	NA	NA	NA	NA	NA	NA	NA	1216	0.806	NA	NA	NA
Candidate R gene	B. napus	Reference R gene	BnaA05g07930D	A05	4355392	4455392	4255392	NA	NA	NA	NA	NA	NA	NA	NA
Candidate R gene	A. thaliana	Reference R gene	AT1G58390.1	A05	4364214	4464214	4264214	NA	NA	NA	NA	NA	NA	NA	NA	159	0.72	Bra027866	CC-NBS-LRR	CNL-D
D06 (IBCN75)-CS	B. napus	GWAS panel	5048268|F|0-9:C>T-9:C>T	A05	4471691	4571691	4371691	107477	AT1G58390.1	R gene protein	Disease resistance protein (CC-NBS-LRR class) family involved in defense response, apoptosis	6.53857e-06	-5.18452	0.162945	9.23519
D10 (PHW1223)-CS	B. napus	GWAS panel	5048268|F|0-9:C>T-9:C>T	A05	4471691	4571691	4371691	107477	AT1G58390.1	R gene protein	Disease resistance protein (CC-NBS-LRR class) family; FUNCTIONS IN: ATP binding; INVOLVED IN: defense response, apoptosis	6.51963e-07	-6.18578	0.163874	9.24903
D10 (PHW1223)-CS	B. napus	GWAS panel	3082846|F|0-35:C>A-35:C>A	A05	6689131	6789131	6589131	146050	BnaA05g12020D	Disease R gene	Implicated in disease resistance	1.92874e-05	-4.71473	0.213836	6.67937
Candidate R gene	B. napus	Reference R gene	BnaA05g12020D	A05	6835181	6935181	6735181	NA	NA	NA	NA	NA	NA	NA	NA
Candidate R gene	B. napus	Reference R gene	BnaA05g12030D	A05	6854954	6954954	6754954	NA	NA	NA	NA	NA	NA	NA	NA
Candidate R gene	A. thaliana	Reference R gene	AT4G12010.1	A05	6854980	6954980	6754980	NA	NA	NA	NA	NA	NA	NA	NA	2371	0.864	Bra029431	TIR-NBS-LRR	TNL-B
Candidate R gene	A. thaliana	Reference R gene	AT4G12010.1	A05	6855462	6955462	6755462	NA	NA	NA	NA	NA	NA	NA	NA	673	0.873	Bra029431	TIR-NBS-LRR	TNL-B
Candidate R gene	A. thaliana	Reference R gene	AT2G14080.1	A05	7393544	7493544	7293544	NA	NA	NA	NA	NA	NA	NA	NA	180	0.822	Bra013144	TIR-X	-
Candidate R gene	A. thaliana	Reference R gene	AT5G11250.1	A05	7393817	7493817	7293817	NA	NA	NA	NA	NA	NA	NA	NA	138	0.747	Bra023350	TIR-NBS-LRR	TNL-B
Candidate R gene	A. thaliana	Reference R gene	AT3G44480.1	A05	7393977	7493977	7293977	NA	NA	NA	NA	NA	NA	NA	NA	188	0.808	NA	NA	NA
Candidate R gene	A. thaliana	Reference R gene	AT1G56510.1	A05	7394078	7494078	7294078	NA	NA	NA	NA	NA	NA	NA	NA	45	0.895	NA	NA	NA
Candidate R gene	A. thaliana	Reference R gene	AT1G69550.1	A05	7394087	7494087	7294087	NA	NA	NA	NA	NA	NA	NA	NA	67	0.711	Bra003997	TIR-NBS-LRR	TNL-G
Candidate R gene	A. thaliana	Reference R gene	AT5G41540.1	A05	7394234	7494234	7294234	NA	NA	NA	NA	NA	NA	NA	NA	33	0.812	Bra028499	TIR-NBS-LRR	TNL-H
Candidate R gene	A. thaliana	Reference R gene	AT3G46530.1	A05	7767367	7867367	7667367	NA	NA	NA	NA	NA	NA	NA	NA	166	0.839	NA	NA	NA
Candidate R gene	A. thaliana	Reference R gene	AT5G20480.1	A05	8020171	8120171	7920171	NA	NA	NA	NA	NA	NA	NA	NA	233	0.701
Candidate R gene	A. thaliana	Reference R gene	AT1G17170.1	A05	8710933	8810933	8610933	NA	NA	NA	NA	NA	NA	NA	NA	100	0.711
Candidate R gene	A. thaliana	Reference R gene	AT5G17880.1	A05	10312237	10412237	10212237	NA	NA	NA	NA	NA	NA	NA	NA	17	1	NA	NA	NA
Candidate R gene	A. thaliana	Reference R gene	AT3G23050.1	A05	11341317	11441317	11241317	NA	NA	NA	NA	NA	NA	NA	NA	591	0.907	NA	NA	NA
Candidate R gene	A. thaliana	Reference R gene	AT3G23050.1	A05	11341317	11441317	11241317	NA	NA	NA	NA	NA	NA	NA	NA	474	0.901	NA	NA	NA
Candidate R gene	A. thaliana	Reference R gene	AT3G23050.1	A05	11341409	11441409	11241409	NA	NA	NA	NA	NA	NA	NA	NA	263	0.929	NA	NA	NA
Candidate R gene	A. thaliana	Reference R gene	AT3G46530.1	A05	12021203	12121203	11921203	NA	NA	NA	NA	NA	NA	NA	NA	240	0.834	NA	NA	NA
Candidate R gene	A. thaliana	Reference R gene	AT3G46530.1	A05	12021376	12121376	11921376	NA	NA	NA	NA	NA	NA	NA	NA	99	0.903	NA	NA	NA
Candidate R gene	A. thaliana	Reference R gene	AT3G46530.1	A05	12021460	12121460	11921460	NA	NA	NA	NA	NA	NA	NA	NA	28	0.967	NA	NA	NA
Candidate R gene	A. thaliana	Reference R gene	AT1G33520.1	A05	12851562	12951562	12751562	NA	NA	NA	NA	NA	NA	NA	NA	903	0.864	NA	NA	NA
Candidate R gene	A. thaliana	Reference R gene	AT5G20480.1	A05	15980212	16080212	15880212	NA	NA	NA	NA	NA	NA	NA	NA	214	0.756
Candidate R gene	A. thaliana	Reference R gene	AT1G59870.1	A05	17685895	17785895	17585895	NA	NA	NA	NA	NA	NA	NA	NA	425	0.821
Candidate R gene	A. thaliana	Reference R gene	AT3G15190.1	A05	18259040	18359040	18159040	NA	NA	NA	NA	NA	NA	NA	NA	497	0.913	NA	NA	NA
Candidate R gene	A. thaliana	Reference R gene	AT3G15190.1	A05	18259949	18359949	18159949	NA	NA	NA	NA	NA	NA	NA	NA	67	0.972	NA	NA	NA
Candidate R gene	A. thaliana	Reference R gene	AT3G15190.1	A05	18260026	18360026	18160026	NA	NA	NA	NA	NA	NA	NA	NA	86	0.891	NA	NA	NA
Candidate R gene	B. napus	Reference R gene	BnaA05g24990D	A05	18570565	18670565	18470565	NA	NA	NA	NA	NA	NA	NA	NA
Candidate R gene	B. napus	Reference R gene	BnaA05g25000D	A05	18576115	18676115	18476115	NA	NA	NA	NA	NA	NA	NA	NA
Candidate R gene	A. thaliana	Reference R gene	AT3G14460.1	A05	18576145	18676145	18476145	NA	NA	NA	NA	NA	NA	NA	NA	2551	0.859	Bra027332	CC-NBS-LRR	CNL-C
Candidate R gene	A. thaliana	Reference R gene	AT3G14460.1	A05	18578350	18678350	18478350	NA	NA	NA	NA	NA	NA	NA	NA	182	0.877	Bra027332	CC-NBS-LRR	CNL-C
Candidate R gene	A. thaliana	Reference R gene	AT3G14460.1	A05	18578592	18678592	18478592	NA	NA	NA	NA	NA	NA	NA	NA	42	0.891	Bra027332	CC-NBS-LRR	CNL-C
Candidate R gene	A. thaliana	Reference R gene	AT4G39400.1	A05	19074672	19174672	18974672	NA	NA	NA	NA	NA	NA	NA	NA	205		NA	NA	NA
Candidate R gene	A. thaliana	Reference R gene	AT3G11940.1	A05	19636423	19736423	19536423	NA	NA	NA	NA	NA	NA	NA	NA	572	0.922	NA	NA	NA
Candidate R gene	A. thaliana	Reference R gene	AT2G37270.1	A05	19636917	19736917	19536917	NA	NA	NA	NA	NA	NA	NA	NA	342	0.884	NA	NA	NA
Candidate R gene	A. thaliana	Reference R gene	AT3G11940.1	A05	19636973	19736973	19536973	NA	NA	NA	NA	NA	NA	NA	NA	393	0.913	NA	NA	NA
Candidate R gene	A. thaliana	Reference R gene	AT2G37270.1	A05	19636980	19736980	19536980	NA	NA	NA	NA	NA	NA	NA	NA	166	0.915	NA	NA	NA
Candidate R gene	A. thaliana	Reference R gene	AT3G11940.1	A05	19643041	19743041	19543041	NA	NA	NA	NA	NA	NA	NA	NA	588	0.916	NA	NA	NA
Candidate R gene	A. thaliana	Reference R gene	AT2G37270.1	A05	19643059	19743059	19543059	NA	NA	NA	NA	NA	NA	NA	NA	364	0.877	NA	NA	NA
Candidate R gene	A. thaliana	Reference R gene	AT2G05940.1	A05	20543170	20643170	20443170	NA	NA	NA	NA	NA	NA	NA	NA	27	1	NA	NA	NA
Candidate R gene	A. thaliana	Reference R gene	AT3G07195.1	A05	21015933	21115933	20915933	NA	NA	NA	NA	NA	NA	NA	NA	219	0.885	NA	NA	NA
Candidate R gene	A. thaliana	Reference R gene	AT3G03600.1	A05	22433391	22533391	22333391	NA	NA	NA	NA	NA	NA	NA	NA	411	0.847	NA	NA	NA
Candidate R gene	B. napus	Reference R gene	BnaA05g33150D	A05	22551380	22651380	22451380	NA	NA	NA	NA	NA	NA	NA	NA
Candidate R gene	B. napus	Reference R gene	BnaA05g33170D	A05	22556217	22656217	22456217	NA	NA	NA	NA	NA	NA	NA	NA
Candidate R gene	A. thaliana	Reference R gene	AT2G14080.1	A05	22556422	22656422	22456422	NA	NA	NA	NA	NA	NA	NA	NA	151	0.862	Bra013144	TIR-X	-
Candidate R gene	A. thaliana	Reference R gene	AT4G36140.1	A05	22556431	22656431	22456431	NA	NA	NA	NA	NA	NA	NA	NA	43	0.842	Bra011665	TIR-NBS-LRR-TIR	TNL-A
Candidate R gene	A. thaliana	Reference R gene	AT3G44480.1	A05	22556457	22656457	22456457	NA	NA	NA	NA	NA	NA	NA	NA	84	0.726	NA	NA	NA
Candidate R gene	A. thaliana	Reference R gene	AT5G18350.1	A05	22556524	22656524	22456524	NA	NA	NA	NA	NA	NA	NA	NA	35	0.949	Bra023687	TIR-Only	-
Candidate R gene	A. thaliana	Reference R gene	AT5G46260.1	A05	22557104	22657104	22457104	NA	NA	NA	NA	NA	NA	NA	NA	53	0.754	Bra022071	TIR-NBS-LRR	TNL-F
Candidate R gene	A. thaliana	Reference R gene	AT5G11250.1	A05	22557343	22657343	22457343	NA	NA	NA	NA	NA	NA	NA	NA	293	0.693	Bra023350	TIR-NBS-LRR	TNL-B
Candidate R gene	A. thaliana	Reference R gene	AT1G52900.1	A05_random	1089154	1189154	989154	NA	NA	NA	NA	NA	NA	NA	NA	167	0.916	Bra030363	TIR-Only	-
Candidate R gene	A. thaliana	Reference R gene	AT2G17800.1	A05_random	1363956	1463956	1263956	NA	NA	NA	NA	NA	NA	NA	NA	23	0.834	NA	NA	NA
Candidate R gene	A. thaliana	Reference R gene	ATCG00160.1	A05_random	1516914	1616914	1416914	NA	NA	NA	NA	NA	NA	NA	NA	38	0.975	NA	NA	NA
Candidate R gene	B. napus	Reference R gene	BnaA05g37340D	A05_random	2961718	3061718	2861718	NA	NA	NA	NA	NA	NA	NA	NA
Candidate R gene	A. thaliana	Reference R gene	AT4G37460.1	A06	698879	798879	598879	NA	NA	NA	NA	NA	NA	NA	NA	25	0.847	NA	NA	NA
Candidate R gene	A. thaliana	Reference R gene	AT1G52900.1	A06	1036185	1136185	936185	NA	NA	NA	NA	NA	NA	NA	NA	414	0.89	Bra030363	TIR-Only	-
Candidate R gene	A. thaliana	Reference R gene	AT1G52900.1	A06	1036185	1136185	936185	NA	NA	NA	NA	NA	NA	NA	NA	198	0.875	Bra030363	TIR-Only	-
Candidate R gene	A. thaliana	Reference R gene	AT1G15890.1	A06	1234397	1334397	1134397	NA	NA	NA	NA	NA	NA	NA	NA	899	0.79	Bra026094	CC-NBS-LRR	CNL-B
Candidate R gene	A. thaliana	Reference R gene	AT1G15890.1	A06	1235147	1335147	1135147	NA	NA	NA	NA	NA	NA	NA	NA	460	0.815	Bra026094	CC-NBS-LRR	CNL-B
Candidate R gene	A. thaliana	Reference R gene	AT1G61180.2	A06	1236609	1336609	1136609	NA	NA	NA	NA	NA	NA	NA	NA	19	1	Bra031482	CC-NBS-LRR	CNL-B
Candidate R gene	A. thaliana	Reference R gene	AT1G15890.1	A06	1600144	1700144	1500144	NA	NA	NA	NA	NA	NA	NA	NA	894	0.782	Bra026094	CC-NBS-LRR	CNL-B
Candidate R gene	A. thaliana	Reference R gene	AT1G15890.1	A06	1600351	1700351	1500351	NA	NA	NA	NA	NA	NA	NA	NA	284	0.833	Bra026094	CC-NBS-LRR	CNL-B
Candidate R gene	B. napus	Reference R gene	BnaA06g02940D	A06	1789462	1889462	1689462	NA	NA	NA	NA	NA	NA	NA	NA
Candidate R gene	A. thaliana	Reference R gene	AT1G15890.1	A06	1789522	1889522	1689522	NA	NA	NA	NA	NA	NA	NA	NA	1150	0.776	Bra026094	CC-NBS-LRR	CNL-B
Candidate R gene	A. thaliana	Reference R gene	AT1G12220.1	A06	1789950	1889950	1689950	NA	NA	NA	NA	NA	NA	NA	NA	59	0.74	Bra016785	CC-NBS-LRR	CNL-B
Candidate R gene	A. thaliana	Reference R gene	AT1G61180.2	A06	1791725	1891725	1691725	NA	NA	NA	NA	NA	NA	NA	NA	19	1	Bra031482	CC-NBS-LRR	CNL-B
Candidate R gene	B. napus	Reference R gene	BnaA06g02950D	A06	1793953	1893953	1693953	NA	NA	NA	NA	NA	NA	NA	NA
Candidate R gene	A. thaliana	Reference R gene	AT1G15890.1	A06	1793984	1893984	1693984	NA	NA	NA	NA	NA	NA	NA	NA	439	0.805	Bra026094	CC-NBS-LRR	CNL-B
D10 (PHW1223)-CS	B. napus	GWAS panel	3148321|F|0-30:C>T-30:C>T	A06	1974126	2074126	1874126	180142	AT1G15890.1	R gene protein	Disease resistance protein (CC-NBS-LRR class) family; INVOLVED IN: N-terminal protein myristoylation, apoptosis, defense response	2.06761e-05	-4.68453	0.122143	6.62807
Candidate R gene	A. thaliana	Reference R gene	AT5G13320.1	A06	2186566	2286566	2086566	NA	NA	NA	NA	NA	NA	NA	NA	208	0.731
Candidate R gene	A. thaliana	Reference R gene	AT5G13320.1	A06	2194154	2294154	2094154	NA	NA	NA	NA	NA	NA	NA	NA	490	0.773
Candidate R gene	A. thaliana	Reference R gene	AT5G13320.1	A06	3477333	3577333	3377333	NA	NA	NA	NA	NA	NA	NA	NA	121	0.691
Candidate R gene	A. thaliana	Reference R gene	AT1G50180.1	A06	4111791	4211791	4011791	NA	NA	NA	NA	NA	NA	NA	NA	63	0.958	Bra018834	CC-NBS-LRR	CNL-B
Candidate R gene	A. thaliana	Reference R gene	AT4G37460.1	A06	4218307	4318307	4118307	NA	NA	NA	NA	NA	NA	NA	NA	62	0.956	NA	NA	NA
Candidate R gene	B. napus	Reference R gene	BnaA06g08260D	A06	4412135	4512135	4312135	NA	NA	NA	NA	NA	NA	NA	NA
Candidate R gene	A. thaliana	Reference R gene	AT1G12210.1	A06	4412148	4512148	4312148	NA	NA	NA	NA	NA	NA	NA	NA	999	0.812	NA	NA	NA
Candidate R gene	A. thaliana	Reference R gene	AT1G12220.1	A06	4412333	4512333	4312333	NA	NA	NA	NA	NA	NA	NA	NA	904	0.758	Bra016785	CC-NBS-LRR	CNL-B
Candidate R gene	A. thaliana	Reference R gene	AT1G61180.2	A06	4412348	4512348	4312348	NA	NA	NA	NA	NA	NA	NA	NA	213	0.738	Bra031482	CC-NBS-LRR	CNL-B
Candidate R gene	A. thaliana	Reference R gene	AT1G12280.1	A06	4412420	4512420	4312420	NA	NA	NA	NA	NA	NA	NA	NA	708	0.816	Bra019752	CC-NBS-LRR	CNL-B
Candidate R gene	A. thaliana	Reference R gene	AT1G12220.1	A06	4413358	4513358	4313358	NA	NA	NA	NA	NA	NA	NA	NA	260	0.829	Bra016785	CC-NBS-LRR	CNL-B
Candidate R gene	B. napus	Reference R gene	BnaA06g08270D	A06	4416798	4516798	4316798	NA	NA	NA	NA	NA	NA	NA	NA
Candidate R gene	A. thaliana	Reference R gene	AT1G12210.1	A06	4417383	4517383	4317383	NA	NA	NA	NA	NA	NA	NA	NA	375	0.788	NA	NA	NA
Candidate R gene	A. thaliana	Reference R gene	AT1G12220.1	A06	4417851	4517851	4317851	NA	NA	NA	NA	NA	NA	NA	NA	26	0.907	Bra016785	CC-NBS-LRR	CNL-B
Candidate R gene	A. thaliana	Reference R gene	AT1G12280.1	A06	4417974	4517974	4317974	NA	NA	NA	NA	NA	NA	NA	NA	184	0.79	Bra019752	CC-NBS-LRR	CNL-B
Candidate R gene	B. napus	Reference R gene	BnaA06g08280D	A06	4418229	4518229	4318229	NA	NA	NA	NA	NA	NA	NA	NA
Candidate R gene	A. thaliana	Reference R gene	AT1G12280.1	A06	4418379	4518379	4318379	NA	NA	NA	NA	NA	NA	NA	NA	27	0.765	Bra019752	CC-NBS-LRR	CNL-B
Candidate R gene	A. thaliana	Reference R gene	AT1G59870.1	A06	5261147	5361147	5161147	NA	NA	NA	NA	NA	NA	NA	NA	2155	0.812
Candidate R gene	A. thaliana	Reference R gene	AT1G59870.1	A06	5269481	5369481	5169481	NA	NA	NA	NA	NA	NA	NA	NA	1973	0.827
Candidate R gene	A. thaliana	Reference R gene	AT1G59870.1	A06	5270338	5370338	5170338	NA	NA	NA	NA	NA	NA	NA	NA	303	0.729
Candidate R gene	B. napus	Reference R gene	BnaA06g10580D	A06	5594802	5694802	5494802	NA	NA	NA	NA	NA	NA	NA	NA
Candidate R gene	A. thaliana	Reference R gene	AT5G45220.1	A06	5665131	5765131	5565131	NA	NA	NA	NA	NA	NA	NA	NA	133	0.779	Bra021954	TIR-Only	-
Candidate R gene	A. thaliana	Reference R gene	AT1G17170.1	A06	5978682	6078682	5878682	NA	NA	NA	NA	NA	NA	NA	NA	462	0.876
Candidate R gene	A. thaliana	Reference R gene	AT1G17170.1	A06	5980819	6080819	5880819	NA	NA	NA	NA	NA	NA	NA	NA	140	0.858
Candidate R gene	A. thaliana	Reference R gene	AT5G63270.1	A06	9315594	9415594	9215594	NA	NA	NA	NA	NA	NA	NA	NA	70	0.831	NA	NA	NA
Candidate R gene	A. thaliana	Reference R gene	AT5G20480.1	A06	9855519	9955519	9755519	NA	NA	NA	NA	NA	NA	NA	NA	239	0.736
Candidate R gene	A. thaliana	Reference R gene	AT5G20480.1	A06	10011273	10111273	9911273	NA	NA	NA	NA	NA	NA	NA	NA	335	0.75
Candidate R gene	A. thaliana	Reference R gene	AT5G55390.1	A06	13873944	13973944	13773944	NA	NA	NA	NA	NA	NA	NA	NA	139	0.813	NA	NA	NA
Candidate R gene	A. thaliana	Reference R gene	AT5G62880.1	A06	15592119	15692119	15492119	NA	NA	NA	NA	NA	NA	NA	NA	646	0.928	NA	NA	NA
Candidate R gene	A. thaliana	Reference R gene	AT5G62880.1	A06	15592661	15692661	15492661	NA	NA	NA	NA	NA	NA	NA	NA	518	0.934	NA	NA	NA
Candidate R gene	A. thaliana	Reference R gene	AT5G62880.1	A06	15592887	15692887	15492887	NA	NA	NA	NA	NA	NA	NA	NA	76	0.953	NA	NA	NA
Candidate R gene	A. thaliana	Reference R gene	AT5G63270.1	A06	15819113	15919113	15719113	NA	NA	NA	NA	NA	NA	NA	NA	134	0.897	NA	NA	NA
Candidate R gene	A. thaliana	Reference R gene	AT5G64140.1	A06	16213767	16313767	16113767	NA	NA	NA	NA	NA	NA	NA	NA	208	0.881	NA	NA	NA
Candidate R gene	A. thaliana	Reference R gene	AT5G64850.1	A06	16489150	16589150	16389150	NA	NA	NA	NA	NA	NA	NA	NA	187	0.935	NA	NA	NA
Candidate R gene	A. thaliana	Reference R gene	AT5G09960.1	A06	16490258	16590258	16390258	NA	NA	NA	NA	NA	NA	NA	NA	44	0.94	NA	NA	NA
Candidate R gene	A. thaliana	Reference R gene	AT3G23050.1	A06	17084826	17184826	16984826	NA	NA	NA	NA	NA	NA	NA	NA	72	0.883	NA	NA	NA
Candidate R gene	A. thaliana	Reference R gene	AT2G17800.1	A06	17677559	17777559	17577559	NA	NA	NA	NA	NA	NA	NA	NA	645	0.912	NA	NA	NA
Candidate R gene	A. thaliana	Reference R gene	AT2G17800.1	A06	17677625	17777625	17577625	NA	NA	NA	NA	NA	NA	NA	NA	341	0.926	NA	NA	NA
Candidate R gene	A. thaliana	Reference R gene	AT3G51300.1	A06	17679265	17779265	17579265	NA	NA	NA	NA	NA	NA	NA	NA	127	0.852	NA	NA	NA
Candidate R gene	A. thaliana	Reference R gene	AT2G17660.1	A06	17765936	17865936	17665936	NA	NA	NA	NA	NA	NA	NA	NA	191	0.897	NA	NA	NA
Candidate R gene	A. thaliana	Reference R gene	AT3G48450.1	A06	17766166	17866166	17666166	NA	NA	NA	NA	NA	NA	NA	NA	25	1	NA	NA	NA
Candidate R gene	A. thaliana	Reference R gene	AT5G58420.1	A06	17781190	17881190	17681190	NA	NA	NA	NA	NA	NA	NA	NA	285	0.82	NA	NA	NA
Candidate R gene	A. thaliana	Reference R gene	AT5G07090.1	A06	17781406	17881406	17681406	NA	NA	NA	NA	NA	NA	NA	NA	281	0.81	NA	NA	NA
Candidate R gene	A. thaliana	Reference R gene	AT3G27450.1	A06	19637397	19737397	19537397	NA	NA	NA	NA	NA	NA	NA	NA	106	0.869	NA	NA	NA
Candidate R gene	B. napus	Reference R gene	BnaA06g29840D	A06	20297016	20397016	20197016	NA	NA	NA	NA	NA	NA	NA	NA
Candidate R gene	B. napus	Reference R gene	BnaA06g29860D	A06	20299588	20399588	20199588	NA	NA	NA	NA	NA	NA	NA	NA
Candidate R gene	A. thaliana	Reference R gene	AT5G43470.1	A06	20299926	20399926	20199926	NA	NA	NA	NA	NA	NA	NA	NA	1039	0.798	NA	NA	NA
Candidate R gene	A. thaliana	Reference R gene	AT5G43470.1	A06	20301142	20401142	20201142	NA	NA	NA	NA	NA	NA	NA	NA	562	0.868	NA	NA	NA
Candidate R gene	B. napus	Reference R gene	BnaA06g29890D	A06	20316333	20416333	20216333	NA	NA	NA	NA	NA	NA	NA	NA
Candidate R gene	A. thaliana	Reference R gene	AT5G43470.1	A06	20316455	20416455	20216455	NA	NA	NA	NA	NA	NA	NA	NA	170	0.818	NA	NA	NA
Candidate R gene	A. thaliana	Reference R gene	AT5G48657.1	A06	20383832	20483832	20283832	NA	NA	NA	NA	NA	NA	NA	NA	183	0.856	NA	NA	NA
Candidate R gene	A. thaliana	Reference R gene	AT3G28930.1	A06	20945984	21045984	20845984	NA	NA	NA	NA	NA	NA	NA	NA	249	0.868	NA	NA	NA
Candidate R gene	A. thaliana	Reference R gene	AT3G28930.1	A06	20947312	21047312	20847312	NA	NA	NA	NA	NA	NA	NA	NA	151	0.845	NA	NA	NA
Candidate R gene	A. thaliana	Reference R gene	AT3G28930.1	A06	20949367	21049367	20849367	NA	NA	NA	NA	NA	NA	NA	NA	261	0.883	NA	NA	NA
Candidate R gene	B. napus	Reference R gene	BnaA06g31950D	A06	21387257	21487257	21287257	NA	NA	NA	NA	NA	NA	NA	NA
Candidate R gene	A. thaliana	Reference R gene	AT3G27450.1	A06	21481050	21581050	21381050	NA	NA	NA	NA	NA	NA	NA	NA	165	0.853	NA	NA	NA
Candidate R gene	A. thaliana	Reference R gene	AT3G51560.1	A06	22208781	22308781	22108781	NA	NA	NA	NA	NA	NA	NA	NA	22	1	Bra038872	TIR-NBS-LRR	TNL-G
Candidate R gene	A. thaliana	Reference R gene	AT2G05940.1	A06	23150641	23250641	23050641	NA	NA	NA	NA	NA	NA	NA	NA	29	1	NA	NA	NA
Candidate R gene	B. napus	Reference R gene	BnaA06g35960D	A06	23604313	23704313	23504313	NA	NA	NA	NA	NA	NA	NA	NA
Candidate R gene	A. thaliana	Reference R gene	AT5G46450.1	A06	23604899	23704899	23504899	NA	NA	NA	NA	NA	NA	NA	NA	1050	0.818	Bra022034	TIR-NBS	-
Candidate R gene	A. thaliana	Reference R gene	AT5G46260.1	A06	23605407	23705407	23505407	NA	NA	NA	NA	NA	NA	NA	NA	22	1	Bra022071	TIR-NBS-LRR	TNL-F
Candidate R gene	A. thaliana	Reference R gene	AT5G46260.1	A06	23608124	23708124	23508124	NA	NA	NA	NA	NA	NA	NA	NA	590	0.76	Bra022071	TIR-NBS-LRR	TNL-F
Candidate R gene	A. thaliana	Reference R gene	AT5G46260.1	A06	23608186	23708186	23508186	NA	NA	NA	NA	NA	NA	NA	NA	66	0.785	Bra022071	TIR-NBS-LRR	TNL-F
Candidate R gene	A. thaliana	Reference R gene	AT5G46450.1	A06	23608212	23708212	23508212	NA	NA	NA	NA	NA	NA	NA	NA	135	0.724	Bra022034	TIR-NBS	-
Candidate R gene	A. thaliana	Reference R gene	AT4G16860.1	A06	23609271	23709271	23509271	NA	NA	NA	NA	NA	NA	NA	NA	154	0.735	Bra012688	TIR-NBS-LRR	TNL-A
Candidate R gene	A. thaliana	Reference R gene	AT4G16950.1	A06	23609310	23709310	23509310	NA	NA	NA	NA	NA	NA	NA	NA	36	0.847	NA	NA	NA
Candidate R gene	A. thaliana	Reference R gene	AT5G46450.1	A06	23609568	23709568	23509568	NA	NA	NA	NA	NA	NA	NA	NA	25	0.932	Bra022034	TIR-NBS	-
Candidate R gene	B. napus	Reference R gene	BnaA06g35980D	A06	23618578	23718578	23518578	NA	NA	NA	NA	NA	NA	NA	NA
Candidate R gene	A. thaliana	Reference R gene	AT5G43470.1	A06_random	1655709	1755709	1555709	NA	NA	NA	NA	NA	NA	NA	NA	992	0.814	NA	NA	NA
Candidate R gene	A. thaliana	Reference R gene	AT1G58390.1	A06_random	1655732	1755732	1555732	NA	NA	NA	NA	NA	NA	NA	NA	147	0.789	Bra027866	CC-NBS-LRR	CNL-D
Candidate R gene	A. thaliana	Reference R gene	AT5G43470.1	A06_random	1657088	1757088	1557088	NA	NA	NA	NA	NA	NA	NA	NA	95	0.944	NA	NA	NA
Candidate R gene	A. thaliana	Reference R gene	AT4G39400.1	A06_random	2122319	2222319	2022319	NA	NA	NA	NA	NA	NA	NA	NA	2763		NA	NA	NA
Candidate R gene	A. thaliana	Reference R gene	AT3G30740.1	A06_random	2168863	2268863	2068863	NA	NA	NA	NA	NA	NA	NA	NA	124	0.919	NA	NA	NA
Candidate R gene	A. thaliana	Reference R gene	AT2G20310.1	A07	200335	300335	100335	NA	NA	NA	NA	NA	NA	NA	NA	269	0.878	NA	NA	NA
Candidate R gene	A. thaliana	Reference R gene	AT2G17660.1	A07	2454133	2554133	2354133	NA	NA	NA	NA	NA	NA	NA	NA	192	0.886	NA	NA	NA
Candidate R gene	A. thaliana	Reference R gene	AT4G35655.1	A07	2454158	2554158	2354158	NA	NA	NA	NA	NA	NA	NA	NA	144	0.857	NA	NA	NA
Candidate R gene	A. thaliana	Reference R gene	AT3G05650.1	A07	2540450	2640450	2440450	NA	NA	NA	NA	NA	NA	NA	NA	196	0.747
Candidate R gene	A. thaliana	Reference R gene	AT2G15042.1	A07	2540451	2640451	2440451	NA	NA	NA	NA	NA	NA	NA	NA	281	0.749
Candidate R gene	A. thaliana	Reference R gene	AT2G17800.1	A07	2632284	2732284	2532284	NA	NA	NA	NA	NA	NA	NA	NA	658	0.905	NA	NA	NA
Candidate R gene	A. thaliana	Reference R gene	AT2G17800.1	A07	2632812	2732812	2532812	NA	NA	NA	NA	NA	NA	NA	NA	68	0.896	NA	NA	NA
Candidate R gene	A. thaliana	Reference R gene	AT2G05940.1	A07	4657661	4757661	4557661	NA	NA	NA	NA	NA	NA	NA	NA	1043	0.885	NA	NA	NA
Candidate R gene	A. thaliana	Reference R gene	AT1G52900.1	A07	8209320	8309320	8109320	NA	NA	NA	NA	NA	NA	NA	NA	39	0.954	Bra030363	TIR-Only	-
Candidate R gene	A. thaliana	Reference R gene	AT1G27170.1	A07	9004146	9104146	8904146	NA	NA	NA	NA	NA	NA	NA	NA	292	0.807	Bra016311	TIR-NBS-LRR	TNL-C
Candidate R gene	A. thaliana	Reference R gene	AT2G05940.1	A07	12637781	12737781	12537781	NA	NA	NA	NA	NA	NA	NA	NA	44	0.908	NA	NA	NA
Candidate R gene	A. thaliana	Reference R gene	AT3G28930.1	A07	12713558	12813558	12613558	NA	NA	NA	NA	NA	NA	NA	NA	18	0.696	NA	NA	NA
Candidate R gene	A. thaliana	Reference R gene	AT5G40645.1	A07	13145793	13245793	13045793	NA	NA	NA	NA	NA	NA	NA	NA	300	0.935	NA	NA	NA
Candidate R gene	A. thaliana	Reference R gene	AT5G41540.1	A07	13323592	13423592	13223592	NA	NA	NA	NA	NA	NA	NA	NA	1184	0.801	Bra028499	TIR-NBS-LRR	TNL-H
Candidate R gene	A. thaliana	Reference R gene	AT4G14370.1	A07	13323599	13423599	13223599	NA	NA	NA	NA	NA	NA	NA	NA	344	0.737	Bra039560	TIR-NBS-TIR-NBS-LRR	TNL-G
Candidate R gene	A. thaliana	Reference R gene	AT1G63730.1	A07	13323783	13423783	13223783	NA	NA	NA	NA	NA	NA	NA	NA	231	0.744	Bra027651	TIR-Only	-
Candidate R gene	A. thaliana	Reference R gene	AT4G14370.1	A07	13323836	13423836	13223836	NA	NA	NA	NA	NA	NA	NA	NA	20	1	Bra039560	TIR-NBS-TIR-NBS-LRR	TNL-G
Candidate R gene	A. thaliana	Reference R gene	AT1G63740.1	A07	13323838	13423838	13223838	NA	NA	NA	NA	NA	NA	NA	NA	135	0.697
Candidate R gene	A. thaliana	Reference R gene	AT5G41540.1	A07	13324575	13424575	13224575	NA	NA	NA	NA	NA	NA	NA	NA	510	0.783	Bra028499	TIR-NBS-LRR	TNL-H
Candidate R gene	B. napus	Reference R gene	BnaA07g15400D	A07	13339537	13439537	13239537	NA	NA	NA	NA	NA	NA	NA	NA
Candidate R gene	A. thaliana	Reference R gene	AT5G41740.2	A07	13339570	13439570	13239570	NA	NA	NA	NA	NA	NA	NA	NA	858	0.802	Bra025467	TIR-NBS-LRR	TNL-H
Candidate R gene	A. thaliana	Reference R gene	AT5G41540.1	A07	13340315	13440315	13240315	NA	NA	NA	NA	NA	NA	NA	NA	172	0.79	Bra028499	TIR-NBS-LRR	TNL-H
Candidate R gene	A. thaliana	Reference R gene	AT1G64070.1	A07	13341461	13441461	13241461	NA	NA	NA	NA	NA	NA	NA	NA	154	0.719	NA	NA	NA
Candidate R gene	A. thaliana	Reference R gene	AT1G63750.3	A07	13341461	13441461	13241461	NA	NA	NA	NA	NA	NA	NA	NA	177	0.765
Candidate R gene	A. thaliana	Reference R gene	AT5G41740.2	A07	13341791	13441791	13241791	NA	NA	NA	NA	NA	NA	NA	NA	211	0.871	Bra025467	TIR-NBS-LRR	TNL-H
Candidate R gene	A. thaliana	Reference R gene	AT1G63880.1	A07	13343144	13443144	13243144	NA	NA	NA	NA	NA	NA	NA	NA	103	0.775
Candidate R gene	A. thaliana	Reference R gene	AT3G27450.1	A07	13764621	13864621	13664621	NA	NA	NA	NA	NA	NA	NA	NA	106	0.864	NA	NA	NA
Candidate R gene	A. thaliana	Reference R gene	AT1G52900.1	A07	14214094	14314094	14114094	NA	NA	NA	NA	NA	NA	NA	NA	226	0.913	Bra030363	TIR-Only	-
Candidate R gene	B. napus	Reference R gene	BnaA07g17000D	A07	14329578	14429578	14229578	NA	NA	NA	NA	NA	NA	NA	NA
Candidate R gene	A. thaliana	Reference R gene	AT1G12220.1	A07	14329768	14429768	14229768	NA	NA	NA	NA	NA	NA	NA	NA	509	0.772	Bra016785	CC-NBS-LRR	CNL-B
Candidate R gene	A. thaliana	Reference R gene	AT1G12210.1	A07	14329786	14429786	14229786	NA	NA	NA	NA	NA	NA	NA	NA	533	0.742	NA	NA	NA
Candidate R gene	A. thaliana	Reference R gene	AT1G12280.1	A07	14329938	14429938	14229938	NA	NA	NA	NA	NA	NA	NA	NA	722	0.747	Bra019752	CC-NBS-LRR	CNL-B
Candidate R gene	A. thaliana	Reference R gene	AT1G12210.1	A07	14330576	14430576	14230576	NA	NA	NA	NA	NA	NA	NA	NA	199	0.813	NA	NA	NA
Candidate R gene	A. thaliana	Reference R gene	AT1G12280.1	A07	14330578	14430578	14230578	NA	NA	NA	NA	NA	NA	NA	NA	186	0.842	Bra019752	CC-NBS-LRR	CNL-B
D7 (IBCN76)	B. napus	Ag-Castle/Westar-DH population	100038377|F|0-36:G>A-36:G>A	A07	14747189	14847189	14647189	416611	AT1G12280.1	SUMM2	Encodes a NB-LRR protein SUMM2 involved in defense response to bacterium	15.8835
D7 (IBCN76)	B. napus	Ag-Castle/Westar-DH population	100047717|F|0-11:C>G-11:C>G	A07	14918918	15018918	14818918	588340	AT1G12280.1	SUMM2	Encodes a NB-LRR protein SUMM2 involved in defense response to bacterium	19.6819
D4 (IBCN17)	B. napus	BLN2762/Surpass400 DH Population	100001104|F|0--54:C>T	A07	15039821	15139821	14939821	591231	AT1G59870.1	ATP-BINDING CASSETTE G36	Contributes to nonhost resistance to inappropriate pathogens	29.8889
D7 (IBCN76)	B. napus	Ag-Castle/Westar-DH population	100035225|F|0-45:T>C-45:T>C	A07	15070750	15170750	14970750	560302	AT1G59870.1	ATP-BINDING CASSETTE G36	Contributes to nonhost resistance to inappropriate pathogens	15.3631
Candidate R gene	A. thaliana	Reference R gene	AT1G59870.1	A07	15631052	15731052	15531052	NA	NA	NA	NA	NA	NA	NA	NA	3192	0.867
D7 (IBCN76)	B. napus	Ag-Castle/Westar-DH population	100064354|F|0-27:G>A-27:G>A	A07	15655222	15755222	15555222	24170	AT1G59870.1	ATP-BINDING CASSETTE G36	Contributes to nonhost resistance to inappropriate pathogens	15.8835
D7 (IBCN76)	B. napus	Ag-Castle/Westar-DH population	100027217|F|0-56:C>A-56:C>A	A07	15665923	15765923	15565923	34871	AT1G59870.1	ATP-BINDING CASSETTE G36	Contributes to nonhost resistance to inappropriate pathogens	15.3631
D7 (IBCN76)	B. napus	Ag-Castle/Westar-DH population	100093998|F|0-61:C>A-61:C>A	A07	15687858	15787858	15587858	56806	AT1G59870.1	ATP-BINDING CASSETTE G36	Contributes to nonhost resistance to inappropriate pathogens	15.3631
D7 (IBCN76)	B. napus	Ag-Castle/Westar-DH population	100044468|F|0-36:C>T-36:C>T	A07	15699265	15799265	15599265	68213	AT1G59870.1	ATP-BINDING CASSETTE G36	Contributes to nonhost resistance to inappropriate pathogens	19.6819
04MGPS021	B. napus	SASDH Population	Bn_A07_p13943479(Rlm4 (UQBn0012))	A07	15873049	15973049	15773049	204835	AT1G17170.1	GLUTATHIONE S-TRANSFERASE TAU 24		>50
D7 (IBCN76)	B. napus	Ag-Castle/Westar-DH population	100010543|F|0-18:A>G-18:A>G	A07	15927492	16027492	15827492	150392	AT1G17170.1	GLUTATHIONE S-TRANSFERASE TAU 24		15.0265
04MGPS021	B. napus	SASDH Population	Bn_A07_p14002656 (Rlm4 (2510/5045))	A07	15927580	16027580	15827580	150304	AT1G17170.1	GLUTATHIONE S-TRANSFERASE TAU 24		>50
D10 (PHW1223)-CS	B. napus	GWAS panel	3110198|F|0-13:A>C-13:A>C	A07	15953627	16053627	15853627	124257	AT1G17170.1	GLUTATHIONE S-TRANSFERASE TAU 24		4.62753e-06	-5.33465	0.0934897	7.74559
Candidate R gene	A. thaliana	Reference R gene	AT1G17170.1	A07	16077884	16177884	15977884	NA	NA	NA	NA	NA	NA	NA	NA	153	0.785
D7 (IBCN76)	B. napus	Ag-Castle/Westar-DH population	100064330|F|0-45:C>T-45:C>T	A07	16336812	16436812	16236812	258928	AT1G17170.1	GLUTATHIONE S-TRANSFERASE TAU 24		19.6819
D7 (IBCN76)	B. napus	Ag-Castle/Westar-DH population	100004395|F|0-8:T>C-8:T>C	A07	16338025	16438025	16238025	260141	AT1G17170.1	GLUTATHIONE S-TRANSFERASE TAU 24		15.6526
D06 (IBCN75)-CS	B. napus	GWAS panel	100047011|F|0-66:A>G-66:A>G	A07	16401398	16501398	16301398	275883	AT2G17800.1	ARABIDOPSIS RAC-LIKE 1	Involed in the auxin-activated 26S proteasome-dependent Aux/IAA proteolysis pathway.	2.04115e-05	-4.69012	0.12152	8.19095
D06 (IBCN75)-CS	B. napus	GWAS panel	3107204|F|0-28:G>A-28:G>A	A07	16419041	16519041	16319041	258240	AT2G17800.1	ARABIDOPSIS RAC-LIKE 1	Involed in the auxin-activated 26S proteasome-dependent Aux/IAA proteolysis pathway.	1.20167e-05	-4.92021	0.142814	8.67456
Candidate R gene	A. thaliana	Reference R gene	AT2G17800.1	A07	16677281	16777281	16577281	NA	NA	NA	NA	NA	NA	NA	NA	143	0.879	NA	NA	NA
04MGPS021	B. napus	SASDH Population	Bn_A07_p15059054 (Rlm4(SAS)-2528)	A07	16936477	17036477	16836477	259196	AT2G17800.1	ARABIDOPSIS RAC-LIKE 1	Involed in the auxin-activated 26S proteasome-dependent Aux/IAA proteolysis pathway.	>50
Candidate R gene	A. thaliana	Reference R gene	AT1G69550.1	A07	17091483	17191483	16991483	NA	NA	NA	NA	NA	NA	NA	NA	147	0.894	Bra003997	TIR-NBS-LRR	TNL-G
Candidate R gene	A. thaliana	Reference R gene	AT1G72890.2	A07	17348266	17448266	17248266	NA	NA	NA	NA	NA	NA	NA	NA	480	0.788	Bra008060	TIR-NBS	-
Candidate R gene	A. thaliana	Reference R gene	AT1G72890.2	A07	17348344	17448344	17248344	NA	NA	NA	NA	NA	NA	NA	NA	97	0.826	Bra008060	TIR-NBS	-
Candidate R gene	A. thaliana	Reference R gene	AT1G72890.2	A07	17348521	17448521	17248521	NA	NA	NA	NA	NA	NA	NA	NA	99	0.808	Bra008060	TIR-NBS	-
Candidate R gene	A. thaliana	Reference R gene	AT1G72840.2	A07	17361590	17461590	17261590	NA	NA	NA	NA	NA	NA	NA	NA	512	0.797	Bra008053	TIR-NBS-LRR	TNL-D
Candidate R gene	B. napus	Reference R gene	BnaA07g22940D	A07	17361601	17461601	17261601	NA	NA	NA	NA	NA	NA	NA	NA
Candidate R gene	A. thaliana	Reference R gene	AT5G48770.1	A07	17364551	17464551	17264551	NA	NA	NA	NA	NA	NA	NA	NA	154	0.686	Bra020693	TIR-NBS	TNL-E
Candidate R gene	A. thaliana	Reference R gene	AT2G05940.1	A07	17404454	17504454	17304454	NA	NA	NA	NA	NA	NA	NA	NA	23	1	NA	NA	NA
Candidate R gene	A. thaliana	Reference R gene	AT2G14080.1	A07	18137347	18237347	18037347	NA	NA	NA	NA	NA	NA	NA	NA	99	0.833	Bra013144	TIR-X	-
Candidate R gene	A. thaliana	Reference R gene	AT3G44480.1	A07	18137388	18237388	18037388	NA	NA	NA	NA	NA	NA	NA	NA	75	0.858	NA	NA	NA
Candidate R gene	A. thaliana	Reference R gene	AT5G11250.1	A07	18137425	18237425	18037425	NA	NA	NA	NA	NA	NA	NA	NA	142	0.769	Bra023350	TIR-NBS-LRR	TNL-B
Candidate R gene	A. thaliana	Reference R gene	AT1G69550.1	A07	18138846	18238846	18038846	NA	NA	NA	NA	NA	NA	NA	NA	34	0.827	Bra003997	TIR-NBS-LRR	TNL-G
Candidate R gene	B. napus	Reference R gene	BnaA07g24260D	A07	18144274	18244274	18044274	NA	NA	NA	NA	NA	NA	NA	NA
Candidate R gene	A. thaliana	Reference R gene	AT2G14080.1	A07	18146207	18246207	18046207	NA	NA	NA	NA	NA	NA	NA	NA	370	0.811	Bra013144	TIR-X	-
Candidate R gene	A. thaliana	Reference R gene	AT1G69550.1	A07	18146215	18246215	18046215	NA	NA	NA	NA	NA	NA	NA	NA	321	0.696	Bra003997	TIR-NBS-LRR	TNL-G
Candidate R gene	A. thaliana	Reference R gene	AT1G69550.1	A07	18146215	18246215	18046215	NA	NA	NA	NA	NA	NA	NA	NA	86	0.709	Bra003997	TIR-NBS-LRR	TNL-G
Candidate R gene	A. thaliana	Reference R gene	AT2G14080.1	A07	18146252	18246252	18046252	NA	NA	NA	NA	NA	NA	NA	NA	68	0.815	Bra013144	TIR-X	-
Candidate R gene	A. thaliana	Reference R gene	AT5G11250.1	A07	18146252	18246252	18046252	NA	NA	NA	NA	NA	NA	NA	NA	32	0.9	Bra023350	TIR-NBS-LRR	TNL-B
Candidate R gene	A. thaliana	Reference R gene	AT5G11250.1	A07	18146263	18246263	18046263	NA	NA	NA	NA	NA	NA	NA	NA	101	0.712	Bra023350	TIR-NBS-LRR	TNL-B
Candidate R gene	A. thaliana	Reference R gene	AT5G44510.1	A07	18146280	18246280	18046280	NA	NA	NA	NA	NA	NA	NA	NA	208	0.759	Bra027510	TIR-NBS-LRR	TNL-G
Candidate R gene	A. thaliana	Reference R gene	AT4G16990.2	A07	18148137	18248137	18048137	NA	NA	NA	NA	NA	NA	NA	NA	69	0.64	NA	NA	NA
Candidate R gene	A. thaliana	Reference R gene	AT5G17970.1	A07	18148208	18248208	18048208	NA	NA	NA	NA	NA	NA	NA	NA	142	0.673	Bra006487	TIR-NBS	-
Candidate R gene	A. thaliana	Reference R gene	AT5G18350.1	A07	18149011	18249011	18049011	NA	NA	NA	NA	NA	NA	NA	NA	109	0.877	Bra023687	TIR-Only	-
D7 (IBCN76)	B. napus	Ag-Castle/Westar-DH population	100026445|F|0-14:C>T-14:C>T	A07	18654074	18754074	18554074	505063	AT5G18350.1	Disease resistance protein (TIR-NBS-LRR class) family	INVOLVED IN: signal transduction, defense response, apoptosis, innate immune response	19.6819
Candidate R gene	B. napus	Reference R gene	BnaA07g26100D	A07	19235864	19335864	19135864	NA	NA	NA	NA	NA	NA	NA	NA
Candidate R gene	A. thaliana	Reference R gene	AT5G46450.1	A07	19237135	19337135	19137135	NA	NA	NA	NA	NA	NA	NA	NA	1202	0.821	Bra022034	TIR-NBS	-
Candidate R gene	A. thaliana	Reference R gene	AT5G46260.1	A07	19237283	19337283	19137283	NA	NA	NA	NA	NA	NA	NA	NA	992	0.778	Bra022071	TIR-NBS-LRR	TNL-F
Candidate R gene	A. thaliana	Reference R gene	AT5G46260.1	A07	19239327	19339327	19139327	NA	NA	NA	NA	NA	NA	NA	NA	93	0.855	Bra022071	TIR-NBS-LRR	TNL-F
Candidate R gene	A. thaliana	Reference R gene	AT4G16860.1	A07	19239551	19339551	19139551	NA	NA	NA	NA	NA	NA	NA	NA	228	0.728	Bra012688	TIR-NBS-LRR	TNL-A
Candidate R gene	A. thaliana	Reference R gene	AT5G46450.1	A07	19240152	19340152	19140152	NA	NA	NA	NA	NA	NA	NA	NA	152	0.856	Bra022034	TIR-NBS	-
Candidate R gene	A. thaliana	Reference R gene	AT5G46450.1	A07	19240370	19340370	19140370	NA	NA	NA	NA	NA	NA	NA	NA	109	0.871	Bra022034	TIR-NBS	-
D10 (PHW1223)	B. napus	BLN2762/Surpass400 DH Population	3118775	A07	19278443	19378443	19178443	38073	AT5G46450.1	Disease resistance protein (TIR-NBS-LRR class) family	INVOLVED IN: signal transduction, defense response, apoptosis, innate immune response	31.4191
D7 (IBCN76)	B. napus	Ag-Castle/Westar-DH population	100026445|F|0-14:C>T-14:C>T	A07	19492784	19592784	19392784	252414	AT5G46450.1	Disease resistance protein (TIR-NBS-LRR class) family	INVOLVED IN: signal transduction, defense response, apoptosis, innate immune response	19.6819
D7 (IBCN76)-CS	B. napus	Maxol/Westar-DH Population	3090427	A07	20007459	20107459	19907459	136080	AT1G69170.1	SQUAMOSA PROMOTER BINDING PROTEIN (SBP)-DOMAIN TRANSCRIPTION FACTOR 6	Required for the resistance mediated by the TIR-NB-LRR RPS4	5.99e-25
Candidate R gene	A. thaliana	Reference R gene	AT1G69170.1	A07	20143539	20243539	20043539	NA	NA	NA	NA	NA	NA	NA	NA	507	0.875	NA	NA	NA
D7 (IBCN76)	B. napus	Ag-Castle/Westar-DH population	100064354|F|0-27:G>A-27:G>A	A07	21289152	21389152	21189152	289566	BnaA07g30480D	Disease R gene	Implicated in disease resistance	15.8835
Candidate R gene	B. napus	Reference R gene	BnaA07g30480D	A07	21578718	21678718	21478718	NA	NA	NA	NA	NA	NA	NA	NA
Candidate R gene	A. thaliana	Reference R gene	AT1G72890.2	A07	21578748	21678748	21478748	NA	NA	NA	NA	NA	NA	NA	NA	718	0.828	Bra008060	TIR-NBS	-
Candidate R gene	A. thaliana	Reference R gene	AT1G72890.2	A07	21579174	21679174	21479174	NA	NA	NA	NA	NA	NA	NA	NA	418	0.837	Bra008060	TIR-NBS	-
Candidate R gene	B. napus	Reference R gene	BnaA07g30490D	A07	21582622	21682622	21482622	NA	NA	NA	NA	NA	NA	NA	NA
Candidate R gene	B. napus	Reference R gene	BnaA07g30500D	A07	21589030	21689030	21489030	NA	NA	NA	NA	NA	NA	NA	NA
Candidate R gene	A. thaliana	Reference R gene	AT1G72890.2	A07	21589060	21689060	21489060	NA	NA	NA	NA	NA	NA	NA	NA	305	0.857	Bra008060	TIR-NBS	-
Candidate R gene	B. napus	Reference R gene	BnaA07g30510D	A07	21593212	21693212	21493212	NA	NA	NA	NA	NA	NA	NA	NA
Candidate R gene	B. napus	Reference R gene	BnaA07g30530D	A07	21599064	21699064	21499064	NA	NA	NA	NA	NA	NA	NA	NA
Candidate R gene	A. thaliana	Reference R gene	AT1G54470.2	A07	21940539	22040539	21840539	NA	NA	NA	NA	NA	NA	NA	NA	153	0.755	NA	NA	NA
Candidate R gene	A. thaliana	Reference R gene	AT1G54470.2	A07	21941896	22041896	21841896	NA	NA	NA	NA	NA	NA	NA	NA	882	0.779	NA	NA	NA
Candidate R gene	A. thaliana	Reference R gene	AT1G69550.1	A07	21949302	22049302	21849302	NA	NA	NA	NA	NA	NA	NA	NA	142	0.899	Bra003997	TIR-NBS-LRR	TNL-G
Candidate R gene	A. thaliana	Reference R gene	AT2G17800.1	A07	22336681	22436681	22236681	NA	NA	NA	NA	NA	NA	NA	NA	148	0.875	NA	NA	NA
Candidate R gene	A. thaliana	Reference R gene	AT5G62880.1	A07	22337216	22437216	22237216	NA	NA	NA	NA	NA	NA	NA	NA	74	0.819	NA	NA	NA
Candidate R gene	A. thaliana	Reference R gene	AT1G17170.1	A07	23311581	23411581	23211581	NA	NA	NA	NA	NA	NA	NA	NA	273	0.808
Candidate R gene	B. napus	Reference R gene	BnaA07g34770D	A07	23563178	23663178	23463178	NA	NA	NA	NA	NA	NA	NA	NA
Candidate R gene	B. napus	Reference R gene	BnaA07g35000D	A07	23680943	23780943	23580943	NA	NA	NA	NA	NA	NA	NA	NA
D7 (IBCN76)	B. napus	Ag-Castle/Westar-DH population	100003613|F|0-47:G>C-47:G>C	A07_random	1561019	1661019	1461019	114828	BnaA07g38520D	Disease R gene	Implicated in disease resistance	19.6819
D10 (PHW1223)-CS	B. napus	GWAS panel	3113759|F|0-37:A>G-37:A>G	A07_random	1561083	1661083	1461083	114764	BnaA07g38520D	Disease R gene	Implicated in disease resistance	2.75276e-05	-4.56023	0.103774	6.41753
Candidate R gene	B. napus	Reference R gene	BnaA07g38520D	A07_random	1675847	1775847	1575847	NA	NA	NA	NA	NA	NA	NA	NA
Candidate R gene	A. thaliana	Reference R gene	AT1G72890.2	A07_random	1676208	1776208	1576208	NA	NA	NA	NA	NA	NA	NA	NA	523	0.81	Bra008060	TIR-NBS	-
D7 (IBCN76)	B. napus	Ag-Castle/Westar-DH population	100026496|F|0-9:T>G-9:T>G	A07_random	1686202	1786202	1586202	9994	AT1G72890.2	Disease resistance protein (TIR-NBS class)	INVOLVED IN: signal transduction, defense response, apoptosis, innate immune response;	18.6009
Candidate R gene	A. thaliana	Reference R gene	AT1G52900.1	A08	1126276	1226276	1026276	NA	NA	NA	NA	NA	NA	NA	NA	382	0.868	Bra030363	TIR-Only	-
Candidate R gene	A. thaliana	Reference R gene	AT1G52900.1	A08	1126683	1226683	1026683	NA	NA	NA	NA	NA	NA	NA	NA	125	0.914	Bra030363	TIR-Only	-
Candidate R gene	A. thaliana	Reference R gene	AT5G20480.1	A08	1341180	1441180	1241180	NA	NA	NA	NA	NA	NA	NA	NA	200	0.697
Candidate R gene	A. thaliana	Reference R gene	AT1G50180.1	A08	1774106	1874106	1674106	NA	NA	NA	NA	NA	NA	NA	NA	972	0.892	Bra018834	CC-NBS-LRR	CNL-B
Candidate R gene	A. thaliana	Reference R gene	AT1G50180.1	A08	1774203	1874203	1674203	NA	NA	NA	NA	NA	NA	NA	NA	87	0.915	Bra018834	CC-NBS-LRR	CNL-B
Candidate R gene	B. napus	Reference R gene	BnaA08g02210D	A08	1774526	1874526	1674526	NA	NA	NA	NA	NA	NA	NA	NA
Candidate R gene	A. thaliana	Reference R gene	AT1G50180.1	A08	1774541	1874541	1674541	NA	NA	NA	NA	NA	NA	NA	NA	1809	0.883	Bra018834	CC-NBS-LRR	CNL-B
Candidate R gene	A. thaliana	Reference R gene	AT4G39400.1	A08	5081471	5181471	4981471	NA	NA	NA	NA	NA	NA	NA	NA	116		NA	NA	NA
Candidate R gene	A. thaliana	Reference R gene	AT3G23050.1	A08	5331477	5431477	5231477	NA	NA	NA	NA	NA	NA	NA	NA	269	0.873	NA	NA	NA
Candidate R gene	A. thaliana	Reference R gene	AT4G16860.1	A08	8035472	8135472	7935472	NA	NA	NA	NA	NA	NA	NA	NA	102	0.701	Bra012688	TIR-NBS-LRR	TNL-A
Candidate R gene	A. thaliana	Reference R gene	AT2G15042.1	A08	8648366	8748366	8548366	NA	NA	NA	NA	NA	NA	NA	NA	114	0.725
Candidate R gene	A. thaliana	Reference R gene	AT4G19500.1	A08	8890696	8990696	8790696	NA	NA	NA	NA	NA	NA	NA	NA	1481	0.843	Bra013400	TIR-NBS-LRR	TNL-A
Candidate R gene	B. napus	Reference R gene	BnaA08g09210D	A08	8891307	8991307	8791307	NA	NA	NA	NA	NA	NA	NA	NA
Candidate R gene	A. thaliana	Reference R gene	AT4G19500.1	A08	8892116	8992116	8792116	NA	NA	NA	NA	NA	NA	NA	NA	75	0.913	Bra013400	TIR-NBS-LRR	TNL-A
Candidate R gene	B. napus	Reference R gene	BnaA08g09220D	A08	8896716	8996716	8796716	NA	NA	NA	NA	NA	NA	NA	NA
Candidate R gene	A. thaliana	Reference R gene	AT4G12010.1	A08	8896770	8996770	8796770	NA	NA	NA	NA	NA	NA	NA	NA	75	0.637	Bra029431	TIR-NBS-LRR	TNL-B
Candidate R gene	B. napus	Reference R gene	BnaA08g10100D	A08	9455985	9555985	9355985	NA	NA	NA	NA	NA	NA	NA	NA
Candidate R gene	A. thaliana	Reference R gene	AT5G11250.1	A08	9457401	9557401	9357401	NA	NA	NA	NA	NA	NA	NA	NA	829	0.769	Bra023350	TIR-NBS-LRR	TNL-B
Candidate R gene	A. thaliana	Reference R gene	AT1G69550.1	A08	9457853	9557853	9357853	NA	NA	NA	NA	NA	NA	NA	NA	605	0.81	Bra003997	TIR-NBS-LRR	TNL-G
Candidate R gene	A. thaliana	Reference R gene	AT1G69550.1	A08	9457853	9557853	9357853	NA	NA	NA	NA	NA	NA	NA	NA	354	0.767	Bra003997	TIR-NBS-LRR	TNL-G
Candidate R gene	A. thaliana	Reference R gene	AT2G14080.1	A08	9457855	9557855	9357855	NA	NA	NA	NA	NA	NA	NA	NA	496	0.783	Bra013144	TIR-X	-
Candidate R gene	A. thaliana	Reference R gene	AT5G11250.1	A08	9457855	9557855	9357855	NA	NA	NA	NA	NA	NA	NA	NA	27	1	Bra023350	TIR-NBS-LRR	TNL-B
Candidate R gene	A. thaliana	Reference R gene	AT5G11250.1	A08	9457855	9557855	9357855	NA	NA	NA	NA	NA	NA	NA	NA	27	1	Bra023350	TIR-NBS-LRR	TNL-B
Candidate R gene	A. thaliana	Reference R gene	AT1G69550.1	A08	9457955	9557955	9357955	NA	NA	NA	NA	NA	NA	NA	NA	277	0.739	Bra003997	TIR-NBS-LRR	TNL-G
Candidate R gene	A. thaliana	Reference R gene	AT5G44510.1	A08	9458810	9558810	9358810	NA	NA	NA	NA	NA	NA	NA	NA	213	0.776	Bra027510	TIR-NBS-LRR	TNL-G
Candidate R gene	A. thaliana	Reference R gene	AT3G44480.1	A08	9459152	9559152	9359152	NA	NA	NA	NA	NA	NA	NA	NA	282	0.755	NA	NA	NA
Candidate R gene	A. thaliana	Reference R gene	AT3G04210.1	A08	9459492	9559492	9359492	NA	NA	NA	NA	NA	NA	NA	NA	274	0.729	Bra036417	TIR-NBS-LRR	TNL-G
Candidate R gene	A. thaliana	Reference R gene	AT4G36140.1	A08	9460549	9560549	9360549	NA	NA	NA	NA	NA	NA	NA	NA	109	0.714	Bra011665	TIR-NBS-LRR-TIR	TNL-A
Candidate R gene	A. thaliana	Reference R gene	AT5G18350.1	A08	9460667	9560667	9360667	NA	NA	NA	NA	NA	NA	NA	NA	167	0.771	Bra023687	TIR-Only	-
Candidate R gene	A. thaliana	Reference R gene	AT5G41740.2	A08	9460719	9560719	9360719	NA	NA	NA	NA	NA	NA	NA	NA	124	0.725	Bra025467	TIR-NBS-LRR	TNL-H
Candidate R gene	A. thaliana	Reference R gene	AT5G44510.1	A08	9465960	9565960	9365960	NA	NA	NA	NA	NA	NA	NA	NA	177	0.809	Bra027510	TIR-NBS-LRR	TNL-G
Candidate R gene	A. thaliana	Reference R gene	AT3G44410.1	A08	9466116	9566116	9366116	NA	NA	NA	NA	NA	NA	NA	NA	82	0.821	NA	NA	NA
Candidate R gene	A. thaliana	Reference R gene	AT3G44480.1	A08	9466119	9566119	9366119	NA	NA	NA	NA	NA	NA	NA	NA	54	0.924	NA	NA	NA
Candidate R gene	A. thaliana	Reference R gene	AT2G05940.1	A08	9995591	10095591	9895591	NA	NA	NA	NA	NA	NA	NA	NA	35	0.808	NA	NA	NA
Candidate R gene	A. thaliana	Reference R gene	AT4G33300.1	A08	10621707	10721707	10521707	NA	NA	NA	NA	NA	NA	NA	NA	1451	0.832	Bra011432	CC-NBS-LRR	CNL-A
Candidate R gene	A. thaliana	Reference R gene	AT4G33300.1	A08	10623078	10723078	10523078	NA	NA	NA	NA	NA	NA	NA	NA	464	0.855	Bra011432	CC-NBS-LRR	CNL-A
Candidate R gene	A. thaliana	Reference R gene	AT4G33300.1	A08	10623164	10723164	10523164	NA	NA	NA	NA	NA	NA	NA	NA	137	0.855	Bra011432	CC-NBS-LRR	CNL-A
Candidate R gene	A. thaliana	Reference R gene	AT4G12010.1	A08	12168936	12268936	12068936	NA	NA	NA	NA	NA	NA	NA	NA	19	0.772	Bra029431	TIR-NBS-LRR	TNL-B
Candidate R gene	A. thaliana	Reference R gene	AT4G25230.1	A08	12273767	12373767	12173767	NA	NA	NA	NA	NA	NA	NA	NA	1687	0.922	NA	NA	NA
Candidate R gene	A. thaliana	Reference R gene	AT4G25230.1	A08	12273767	12373767	12173767	NA	NA	NA	NA	NA	NA	NA	NA	1687	0.922	NA	NA	NA
Candidate R gene	A. thaliana	Reference R gene	AT4G25230.1	A08	12273890	12373890	12173890	NA	NA	NA	NA	NA	NA	NA	NA	1336	0.932	NA	NA	NA
Candidate R gene	A. thaliana	Reference R gene	AT4G25230.1	A08	12273954	12373954	12173954	NA	NA	NA	NA	NA	NA	NA	NA	720	0.928	NA	NA	NA
Candidate R gene	A. thaliana	Reference R gene	AT5G51450.2	A08	12274106	12374106	12174106	NA	NA	NA	NA	NA	NA	NA	NA	1055	0.884	NA	NA	NA
Candidate R gene	A. thaliana	Reference R gene	AT3G04210.1	A08	12378838	12478838	12278838	NA	NA	NA	NA	NA	NA	NA	NA	28	0.968	Bra036417	TIR-NBS-LRR	TNL-G
Candidate R gene	B. napus	Reference R gene	BnaA08g14760D	A08	12387395	12487395	12287395	NA	NA	NA	NA	NA	NA	NA	NA
Candidate R gene	A. thaliana	Reference R gene	AT3G04210.1	A08	12387770	12487770	12287770	NA	NA	NA	NA	NA	NA	NA	NA	420	0.816	Bra036417	TIR-NBS-LRR	TNL-G
Candidate R gene	A. thaliana	Reference R gene	AT5G44510.1	A08	12388885	12488885	12288885	NA	NA	NA	NA	NA	NA	NA	NA	458	0.77	Bra027510	TIR-NBS-LRR	TNL-G
Candidate R gene	A. thaliana	Reference R gene	AT2G14080.1	A08	12388891	12488891	12288891	NA	NA	NA	NA	NA	NA	NA	NA	322	0.808	Bra013144	TIR-X	-
Candidate R gene	A. thaliana	Reference R gene	AT1G69550.1	A08	12390237	12490237	12290237	NA	NA	NA	NA	NA	NA	NA	NA	233	0.791	Bra003997	TIR-NBS-LRR	TNL-G
Candidate R gene	A. thaliana	Reference R gene	AT5G20480.1	A08	12606156	12706156	12506156	NA	NA	NA	NA	NA	NA	NA	NA	325	0.776
Candidate R gene	B. napus	Reference R gene	BnaA08g15160D	A08	12664244	12764244	12564244	NA	NA	NA	NA	NA	NA	NA	NA
Candidate R gene	A. thaliana	Reference R gene	AT4G36140.1	A08	12667308	12767308	12567308	NA	NA	NA	NA	NA	NA	NA	NA	1636	0.85	Bra011665	TIR-NBS-LRR-TIR	TNL-A
Candidate R gene	A. thaliana	Reference R gene	AT4G36140.1	A08	12667426	12767426	12567426	NA	NA	NA	NA	NA	NA	NA	NA	1399	0.853	Bra011665	TIR-NBS-LRR-TIR	TNL-A
Candidate R gene	A. thaliana	Reference R gene	AT5G45260.1	A08	12668362	12768362	12568362	NA	NA	NA	NA	NA	NA	NA	NA	679	0.8	NA	NA	NA
Candidate R gene	A. thaliana	Reference R gene	AT5G45050.1	A08	12668416	12768416	12568416	NA	NA	NA	NA	NA	NA	NA	NA	505	0.808	Bra025095	TIR-Only	-
Candidate R gene	A. thaliana	Reference R gene	AT5G45260.1	A08	12668455	12768455	12568455	NA	NA	NA	NA	NA	NA	NA	NA	381	0.848	NA	NA	NA
Candidate R gene	A. thaliana	Reference R gene	AT3G51560.1	A08	12669315	12769315	12569315	NA	NA	NA	NA	NA	NA	NA	NA	336	0.816	Bra038872	TIR-NBS-LRR	TNL-G
Candidate R gene	A. thaliana	Reference R gene	AT5G45050.1	A08	12669645	12769645	12569645	NA	NA	NA	NA	NA	NA	NA	NA	160	0.858	Bra025095	TIR-Only	-
Candidate R gene	A. thaliana	Reference R gene	AT5G45260.1	A08	12670353	12770353	12570353	NA	NA	NA	NA	NA	NA	NA	NA	51	0.933	NA	NA	NA
Candidate R gene	A. thaliana	Reference R gene	AT4G36140.1	A08	12677639	12777639	12577639	NA	NA	NA	NA	NA	NA	NA	NA	941	0.865	Bra011665	TIR-NBS-LRR-TIR	TNL-A
Candidate R gene	A. thaliana	Reference R gene	AT3G51560.1	A08	12678903	12778903	12578903	NA	NA	NA	NA	NA	NA	NA	NA	177	0.791	Bra038872	TIR-NBS-LRR	TNL-G
Candidate R gene	B. napus	Reference R gene	BnaA08g15180D	A08	12693258	12793258	12593258	NA	NA	NA	NA	NA	NA	NA	NA
Candidate R gene	A. thaliana	Reference R gene	AT5G45250.1	A08	12693314	12793314	12593314	NA	NA	NA	NA	NA	NA	NA	NA	439	0.726	NA	NA	NA
Candidate R gene	A. thaliana	Reference R gene	AT5G17880.1	A08	12698933	12798933	12598933	NA	NA	NA	NA	NA	NA	NA	NA	137	0.709	NA	NA	NA
Candidate R gene	B. napus	Reference R gene	BnaA08g15260D	A08	12728679	12828679	12628679	NA	NA	NA	NA	NA	NA	NA	NA
Candidate R gene	B. napus	Reference R gene	BnaA08g15550D	A08	12906881	13006881	12806881	NA	NA	NA	NA	NA	NA	NA	NA
Candidate R gene	A. thaliana	Reference R gene	AT3G04210.1	A08	12907041	13007041	12807041	NA	NA	NA	NA	NA	NA	NA	NA	516	0.782	Bra036417	TIR-NBS-LRR	TNL-G
Candidate R gene	A. thaliana	Reference R gene	AT3G44480.1	A08	12907157	13007157	12807157	NA	NA	NA	NA	NA	NA	NA	NA	359	0.765	NA	NA	NA
Candidate R gene	A. thaliana	Reference R gene	AT2G14080.1	A08	12907216	13007216	12807216	NA	NA	NA	NA	NA	NA	NA	NA	556	0.79	Bra013144	TIR-X	-
Candidate R gene	A. thaliana	Reference R gene	AT5G44510.1	A08	12907322	13007322	12807322	NA	NA	NA	NA	NA	NA	NA	NA	625	0.793	Bra027510	TIR-NBS-LRR	TNL-G
Candidate R gene	A. thaliana	Reference R gene	AT3G04210.1	A08	12907419	13007419	12807419	NA	NA	NA	NA	NA	NA	NA	NA	149	0.82	Bra036417	TIR-NBS-LRR	TNL-G
Candidate R gene	A. thaliana	Reference R gene	AT5G11250.1	A08	12908953	13008953	12808953	NA	NA	NA	NA	NA	NA	NA	NA	566	0.802	Bra023350	TIR-NBS-LRR	TNL-B
Candidate R gene	B. napus	Reference R gene	BnaA08g15560D	A08	12909074	13009074	12809074	NA	NA	NA	NA	NA	NA	NA	NA
Candidate R gene	A. thaliana	Reference R gene	AT3G44480.1	A08	12910357	13010357	12810357	NA	NA	NA	NA	NA	NA	NA	NA	51	0.86	NA	NA	NA
Candidate R gene	A. thaliana	Reference R gene	AT2G14080.1	A08	12912802	13012802	12812802	NA	NA	NA	NA	NA	NA	NA	NA	356	0.818	Bra013144	TIR-X	-
Candidate R gene	A. thaliana	Reference R gene	AT5G18350.1	A08	12913008	13013008	12813008	NA	NA	NA	NA	NA	NA	NA	NA	167	0.823	Bra023687	TIR-Only	-
Candidate R gene	A. thaliana	Reference R gene	AT5G11250.1	A08	12913019	13013019	12813019	NA	NA	NA	NA	NA	NA	NA	NA	788	0.806	Bra023350	TIR-NBS-LRR	TNL-B
Candidate R gene	A. thaliana	Reference R gene	AT1G69550.1	A08	12913022	13013022	12813022	NA	NA	NA	NA	NA	NA	NA	NA	318	0.781	Bra003997	TIR-NBS-LRR	TNL-G
Candidate R gene	A. thaliana	Reference R gene	AT4G36140.1	A08	12913681	13013681	12813681	NA	NA	NA	NA	NA	NA	NA	NA	114	0.839	Bra011665	TIR-NBS-LRR-TIR	TNL-A
Candidate R gene	A. thaliana	Reference R gene	AT5G18350.1	A08	12913992	13013992	12813992	NA	NA	NA	NA	NA	NA	NA	NA	33	0.889	Bra023687	TIR-Only	-
Candidate R gene	B. napus	Reference R gene	BnaA08g15570D	A08	12918945	13018945	12818945	NA	NA	NA	NA	NA	NA	NA	NA
Candidate R gene	A. thaliana	Reference R gene	AT5G41540.1	A08	12919038	13019038	12819038	NA	NA	NA	NA	NA	NA	NA	NA	23	1	Bra028499	TIR-NBS-LRR	TNL-H
Candidate R gene	A. thaliana	Reference R gene	AT4G36140.1	A08	12919822	13019822	12819822	NA	NA	NA	NA	NA	NA	NA	NA	104	0.834	Bra011665	TIR-NBS-LRR-TIR	TNL-A
Candidate R gene	A. thaliana	Reference R gene	AT5G44510.1	A08	12920026	13020026	12820026	NA	NA	NA	NA	NA	NA	NA	NA	222	0.789	Bra027510	TIR-NBS-LRR	TNL-G
Candidate R gene	A. thaliana	Reference R gene	AT3G44410.1	A08	12922543	13022543	12822543	NA	NA	NA	NA	NA	NA	NA	NA	50	0.868	NA	NA	NA
Candidate R gene	B. napus	Reference R gene	BnaA08g16300D	A08	13331710	13431710	13231710	NA	NA	NA	NA	NA	NA	NA	NA
Candidate R gene	A. thaliana	Reference R gene	AT3G44480.1	A08	13334399	13434399	13234399	NA	NA	NA	NA	NA	NA	NA	NA	175	0.766	NA	NA	NA
Candidate R gene	A. thaliana	Reference R gene	AT5G11250.1	A08	13334411	13434411	13234411	NA	NA	NA	NA	NA	NA	NA	NA	637	0.789	Bra023350	TIR-NBS-LRR	TNL-B
Candidate R gene	A. thaliana	Reference R gene	AT5G17970.1	A08	13334676	13434676	13234676	NA	NA	NA	NA	NA	NA	NA	NA	20	1	Bra006487	TIR-NBS	-
Candidate R gene	A. thaliana	Reference R gene	AT4G36140.1	A08	13335442	13435442	13235442	NA	NA	NA	NA	NA	NA	NA	NA	79	0.807	Bra011665	TIR-NBS-LRR-TIR	TNL-A
Candidate R gene	A. thaliana	Reference R gene	AT1G69550.1	A08	13335530	13435530	13235530	NA	NA	NA	NA	NA	NA	NA	NA	161	0.764	Bra003997	TIR-NBS-LRR	TNL-G
Candidate R gene	A. thaliana	Reference R gene	AT4G39400.1	A08	13431253	13531253	13331253	NA	NA	NA	NA	NA	NA	NA	NA	2174		NA	NA	NA
Candidate R gene	A. thaliana	Reference R gene	AT4G39400.1	A08	13435588	13535588	13335588	NA	NA	NA	NA	NA	NA	NA	NA	293		NA	NA	NA
Candidate R gene	A. thaliana	Reference R gene	AT3G30740.1	A08	13492448	13592448	13392448	NA	NA	NA	NA	NA	NA	NA	NA	131	0.923	NA	NA	NA
Candidate R gene	A. thaliana	Reference R gene	AT4G39090.1	A08	13525359	13625359	13425359	NA	NA	NA	NA	NA	NA	NA	NA	860	0.892	NA	NA	NA
Candidate R gene	A. thaliana	Reference R gene	AT4G39090.1	A08	13525873	13625873	13425873	NA	NA	NA	NA	NA	NA	NA	NA	162	0.923	NA	NA	NA
Candidate R gene	A. thaliana	Reference R gene	AT1G29340.1	A08	14159326	14259326	14059326	NA	NA	NA	NA	NA	NA	NA	NA	1231	0.846	NA	NA	NA
Candidate R gene	B. napus	Reference R gene	BnaA08g20150D	A08	15282827	15382827	15182827	NA	NA	NA	NA	NA	NA	NA	NA
Candidate R gene	A. thaliana	Reference R gene	AT1G27170.1	A08	15282845	15382845	15182845	NA	NA	NA	NA	NA	NA	NA	NA	2246	0.832	Bra016311	TIR-NBS-LRR	TNL-C
Candidate R gene	A. thaliana	Reference R gene	AT1G27170.1	A08	15282956	15382956	15182956	NA	NA	NA	NA	NA	NA	NA	NA	1102	0.829	Bra016311	TIR-NBS-LRR	TNL-C
Candidate R gene	A. thaliana	Reference R gene	AT1G27170.1	A08	15283185	15383185	15183185	NA	NA	NA	NA	NA	NA	NA	NA	101	0.826	Bra016311	TIR-NBS-LRR	TNL-C
Candidate R gene	A. thaliana	Reference R gene	AT1G27170.1	A08	15291345	15391345	15191345	NA	NA	NA	NA	NA	NA	NA	NA	151	0.834	Bra016311	TIR-NBS-LRR	TNL-C
Candidate R gene	B. napus	Reference R gene	BnaA08g20170D	A08	15299647	15399647	15199647	NA	NA	NA	NA	NA	NA	NA	NA
Candidate R gene	A. thaliana	Reference R gene	AT1G27170.1	A08	15300594	15400594	15200594	NA	NA	NA	NA	NA	NA	NA	NA	1950	0.83	Bra016311	TIR-NBS-LRR	TNL-C
Candidate R gene	A. thaliana	Reference R gene	AT1G27170.1	A08	15300758	15400758	15200758	NA	NA	NA	NA	NA	NA	NA	NA	831	0.846	Bra016311	TIR-NBS-LRR	TNL-C
Candidate R gene	A. thaliana	Reference R gene	AT5G13320.1	A08	15493583	15593583	15393583	NA	NA	NA	NA	NA	NA	NA	NA	695	0.791
Candidate R gene	B. napus	Reference R gene	BnaA08g23030D	A08	16543447	16643447	16443447	NA	NA	NA	NA	NA	NA	NA	NA
Candidate R gene	A. thaliana	Reference R gene	AT1G17600.1	A08	16543877	16643877	16443877	NA	NA	NA	NA	NA	NA	NA	NA	63	0.839	Bra025962	TIR-NBS	-
Candidate R gene	A. thaliana	Reference R gene	AT5G48770.1	A08	16545716	16645716	16445716	NA	NA	NA	NA	NA	NA	NA	NA	149	0.812	Bra020693	TIR-NBS	TNL-E
Candidate R gene	A. thaliana	Reference R gene	AT2G17800.1	A08	17103680	17203680	17003680	NA	NA	NA	NA	NA	NA	NA	NA	16	0.945	NA	NA	NA
Candidate R gene	B. napus	Reference R gene	BnaA08g24820D	A08	17236051	17336051	17136051	NA	NA	NA	NA	NA	NA	NA	NA
Candidate R gene	A. thaliana	Reference R gene	AT1G12220.1	A08	17236756	17336756	17136756	NA	NA	NA	NA	NA	NA	NA	NA	241	0.696	Bra016785	CC-NBS-LRR	CNL-B
Candidate R gene	A. thaliana	Reference R gene	AT1G61180.2	A08	17237846	17337846	17137846	NA	NA	NA	NA	NA	NA	NA	NA	47	0.943	Bra031482	CC-NBS-LRR	CNL-B
Candidate R gene	A. thaliana	Reference R gene	AT1G12280.1	A08	17239242	17339242	17139242	NA	NA	NA	NA	NA	NA	NA	NA	639	0.844	Bra019752	CC-NBS-LRR	CNL-B
Candidate R gene	A. thaliana	Reference R gene	AT1G12280.1	A08	17239525	17339525	17139525	NA	NA	NA	NA	NA	NA	NA	NA	378	0.838	Bra019752	CC-NBS-LRR	CNL-B
Candidate R gene	A. thaliana	Reference R gene	AT1G12280.1	A08	17239678	17339678	17139678	NA	NA	NA	NA	NA	NA	NA	NA	125	0.829	Bra019752	CC-NBS-LRR	CNL-B
Candidate R gene	A. thaliana	Reference R gene	AT1G12220.1	A08	17259048	17359048	17159048	NA	NA	NA	NA	NA	NA	NA	NA	1896	0.855	Bra016785	CC-NBS-LRR	CNL-B
Candidate R gene	B. napus	Reference R gene	BnaA08g24860D	A08	17259087	17359087	17159087	NA	NA	NA	NA	NA	NA	NA	NA
Candidate R gene	A. thaliana	Reference R gene	AT1G12220.1	A08	17259217	17359217	17159217	NA	NA	NA	NA	NA	NA	NA	NA	400	0.842	Bra016785	CC-NBS-LRR	CNL-B
Candidate R gene	A. thaliana	Reference R gene	AT1G12220.1	A08	17259356	17359356	17159356	NA	NA	NA	NA	NA	NA	NA	NA	201	0.866	Bra016785	CC-NBS-LRR	CNL-B
Candidate R gene	A. thaliana	Reference R gene	AT1G12210.1	A08	17259520	17359520	17159520	NA	NA	NA	NA	NA	NA	NA	NA	717	0.778	NA	NA	NA
Candidate R gene	A. thaliana	Reference R gene	AT1G12280.1	A08	17259857	17359857	17159857	NA	NA	NA	NA	NA	NA	NA	NA	802	0.78	Bra019752	CC-NBS-LRR	CNL-B
Candidate R gene	B. napus	Reference R gene	BnaA08g26370D	A08	17875980	17975980	17775980	NA	NA	NA	NA	NA	NA	NA	NA
Candidate R gene	B. napus	Reference R gene	BnaA08g26400D	A08	17886625	17986625	17786625	NA	NA	NA	NA	NA	NA	NA	NA
Candidate R gene	B. napus	Reference R gene	BnaA08g26410D	A08	17887387	17987387	17787387	NA	NA	NA	NA	NA	NA	NA	NA
Candidate R gene	A. thaliana	Reference R gene	AT1G15890.1	A08	17887639	17987639	17787639	NA	NA	NA	NA	NA	NA	NA	NA	20	0.858	Bra026094	CC-NBS-LRR	CNL-B
Candidate R gene	A. thaliana	Reference R gene	AT1G04250.1	A08	18410260	18510260	18310260	NA	NA	NA	NA	NA	NA	NA	NA	729	0.902	NA	NA	NA
Candidate R gene	A. thaliana	Reference R gene	AT1G04250.1	A08	18411221	18511221	18311221	NA	NA	NA	NA	NA	NA	NA	NA	200	0.928	NA	NA	NA
Candidate R gene	A. thaliana	Reference R gene	AT1G04250.1	A08	18411470	18511470	18311470	NA	NA	NA	NA	NA	NA	NA	NA	83	0.928	NA	NA	NA
Candidate R gene	A. thaliana	Reference R gene	AT5G07090.1	A08_random	289508	389508	189508	NA	NA	NA	NA	NA	NA	NA	NA	244	0.831	NA	NA	NA
Candidate R gene	A. thaliana	Reference R gene	AT5G58420.1	A08_random	289556	389556	189556	NA	NA	NA	NA	NA	NA	NA	NA	278	0.843	NA	NA	NA
Candidate R gene	A. thaliana	Reference R gene	AT1G69550.1	A08_random	1561988	1661988	1461988	NA	NA	NA	NA	NA	NA	NA	NA	196	0.805	Bra003997	TIR-NBS-LRR	TNL-G
Candidate R gene	A. thaliana	Reference R gene	AT5G11250.1	A08_random	1562055	1662055	1462055	NA	NA	NA	NA	NA	NA	NA	NA	261	0.812	Bra023350	TIR-NBS-LRR	TNL-B
Candidate R gene	A. thaliana	Reference R gene	AT5G44510.1	A08_random	1562059	1662059	1462059	NA	NA	NA	NA	NA	NA	NA	NA	227	0.805	Bra027510	TIR-NBS-LRR	TNL-G
Candidate R gene	A. thaliana	Reference R gene	AT1G59870.1	A08_random	2034217	2134217	1934217	NA	NA	NA	NA	NA	NA	NA	NA	875	0.829
Candidate R gene	B. napus	Reference R gene	BnaA09g02670D	A09	1347378	1447378	1247378	NA	NA	NA	NA	NA	NA	NA	NA
Candidate R gene	A. thaliana	Reference R gene	AT1G58390.1	A09	1348230	1448230	1248230	NA	NA	NA	NA	NA	NA	NA	NA	444	0.804	Bra027866	CC-NBS-LRR	CNL-D
Candidate R gene	A. thaliana	Reference R gene	AT1G59780.1	A09	1348264	1448264	1248264	NA	NA	NA	NA	NA	NA	NA	NA	435	0.754	Bra035424	CC-NBS-LRR	CNL-D
Candidate R gene	A. thaliana	Reference R gene	AT5G43470.1	A09	1348409	1448409	1248409	NA	NA	NA	NA	NA	NA	NA	NA	250	0.756	NA	NA	NA
Candidate R gene	A. thaliana	Reference R gene	AT4G28400.1	A09	1489940	1589940	1389940	NA	NA	NA	NA	NA	NA	NA	NA	62	0.888	NA	NA	NA
Candidate R gene	A. thaliana	Reference R gene	AT5G48657.1	A09	1581097	1681097	1481097	NA	NA	NA	NA	NA	NA	NA	NA	291	0.809	NA	NA	NA
Candidate R gene	A. thaliana	Reference R gene	AT3G27450.1	A09	1924290	2024290	1824290	NA	NA	NA	NA	NA	NA	NA	NA	100	0.848	NA	NA	NA
Candidate R gene	A. thaliana	Reference R gene	AT5G64140.1	A09	3285992	3385992	3185992	NA	NA	NA	NA	NA	NA	NA	NA	207	0.833	NA	NA	NA
Candidate R gene	A. thaliana	Reference R gene	AT5G64850.1	A09	3443308	3543308	3343308	NA	NA	NA	NA	NA	NA	NA	NA	266	0.899	NA	NA	NA
Candidate R gene	A. thaliana	Reference R gene	AT5G09960.1	A09	3443493	3543493	3343493	NA	NA	NA	NA	NA	NA	NA	NA	161	0.9	NA	NA	NA
Candidate R gene	A. thaliana	Reference R gene	AT3G46530.1	A09	3707105	3807105	3607105	NA	NA	NA	NA	NA	NA	NA	NA	843	0.851	NA	NA	NA
Candidate R gene	B. napus	Reference R gene	BnaA09g07530D	A09	3707294	3807294	3607294	NA	NA	NA	NA	NA	NA	NA	NA
Candidate R gene	A. thaliana	Reference R gene	AT3G46530.1	A09	3707378	3807378	3607378	NA	NA	NA	NA	NA	NA	NA	NA	40	0.75	NA	NA	NA
Candidate R gene	A. thaliana	Reference R gene	AT2G17660.1	A09	4589204	4689204	4489204	NA	NA	NA	NA	NA	NA	NA	NA	187	0.884	NA	NA	NA
Candidate R gene	A. thaliana	Reference R gene	AT2G17800.1	A09	4648272	4748272	4548272	NA	NA	NA	NA	NA	NA	NA	NA	532	0.895	NA	NA	NA
Candidate R gene	A. thaliana	Reference R gene	AT5G62880.1	A09	4648325	4748325	4548325	NA	NA	NA	NA	NA	NA	NA	NA	54	0.898	NA	NA	NA
Candidate R gene	A. thaliana	Reference R gene	AT2G17800.1	A09	4648624	4748624	4548624	NA	NA	NA	NA	NA	NA	NA	NA	99	0.939	NA	NA	NA
Candidate R gene	A. thaliana	Reference R gene	AT2G17800.1	A09	4649439	4749439	4549439	NA	NA	NA	NA	NA	NA	NA	NA	187	0.909	NA	NA	NA
Candidate R gene	A. thaliana	Reference R gene	AT2G20310.1	A09	5221437	5321437	5121437	NA	NA	NA	NA	NA	NA	NA	NA	323	0.872	NA	NA	NA
Candidate R gene	B. napus	Reference R gene	BnaA09g10520D	A09	5372157	5472157	5272157	NA	NA	NA	NA	NA	NA	NA	NA
Candidate R gene	A. thaliana	Reference R gene	AT1G12210.1	A09	5372368	5472368	5272368	NA	NA	NA	NA	NA	NA	NA	NA	257	0.68	NA	NA	NA
Candidate R gene	A. thaliana	Reference R gene	AT1G61180.2	A09	5373011	5473011	5273011	NA	NA	NA	NA	NA	NA	NA	NA	299	0.746	Bra031482	CC-NBS-LRR	CNL-B
Candidate R gene	B. napus	Reference R gene	BnaA09g10530D	A09	5374703	5474703	5274703	NA	NA	NA	NA	NA	NA	NA	NA
Candidate R gene	A. thaliana	Reference R gene	AT1G12220.1	A09	5412083	5512083	5312083	NA	NA	NA	NA	NA	NA	NA	NA	174	0.831	Bra016785	CC-NBS-LRR	CNL-B
Candidate R gene	A. thaliana	Reference R gene	AT1G56510.1	A09	5703639	5803639	5603639	NA	NA	NA	NA	NA	NA	NA	NA	101	0.81	NA	NA	NA
Candidate R gene	A. thaliana	Reference R gene	AT1G63750.3	A09	5790641	5890641	5690641	NA	NA	NA	NA	NA	NA	NA	NA	788	0.758
Candidate R gene	A. thaliana	Reference R gene	AT1G56510.1	A09	5790645	5890645	5690645	NA	NA	NA	NA	NA	NA	NA	NA	455	0.805	NA	NA	NA
Candidate R gene	A. thaliana	Reference R gene	AT5G41740.2	A09	5790645	5890645	5690645	NA	NA	NA	NA	NA	NA	NA	NA	130	0.766	Bra025467	TIR-NBS-LRR	TNL-H
Candidate R gene	A. thaliana	Reference R gene	AT1G64070.1	A09	5790650	5890650	5690650	NA	NA	NA	NA	NA	NA	NA	NA	839	0.813	NA	NA	NA
Candidate R gene	A. thaliana	Reference R gene	AT5G41540.1	A09	5790650	5890650	5690650	NA	NA	NA	NA	NA	NA	NA	NA	295	0.746	Bra028499	TIR-NBS-LRR	TNL-H
Candidate R gene	A. thaliana	Reference R gene	AT1G64070.1	A09	5790650	5890650	5690650	NA	NA	NA	NA	NA	NA	NA	NA	839	0.813
Candidate R gene	A. thaliana	Reference R gene	AT1G63860.1	A09	5790651	5890651	5690651	NA	NA	NA	NA	NA	NA	NA	NA	474	0.761	Bra027772	TIR-NBS-LRR	TNL-H
Candidate R gene	A. thaliana	Reference R gene	AT1G63740.1	A09	5790686	5890686	5690686	NA	NA	NA	NA	NA	NA	NA	NA	1354	0.839
Candidate R gene	A. thaliana	Reference R gene	AT1G63880.1	A09	5790698	5890698	5690698	NA	NA	NA	NA	NA	NA	NA	NA	499	0.778
Candidate R gene	A. thaliana	Reference R gene	AT1G63730.1	A09	5790710	5890710	5690710	NA	NA	NA	NA	NA	NA	NA	NA	1510	0.817	Bra027651	TIR-Only	-
Candidate R gene	B. napus	Reference R gene	BnaA09g11190D	A09	5790782	5890782	5690782	NA	NA	NA	NA	NA	NA	NA	NA
Candidate R gene	A. thaliana	Reference R gene	AT4G14370.1	A09	5790876	5890876	5690876	NA	NA	NA	NA	NA	NA	NA	NA	692	0.842	Bra039560	TIR-NBS-TIR-NBS-LRR	TNL-G
Candidate R gene	A. thaliana	Reference R gene	AT4G14370.1	A09	5790966	5890966	5690966	NA	NA	NA	NA	NA	NA	NA	NA	430	0.827	Bra039560	TIR-NBS-TIR-NBS-LRR	TNL-G
Candidate R gene	A. thaliana	Reference R gene	AT4G16990.2	A09	5790968	5890968	5690968	NA	NA	NA	NA	NA	NA	NA	NA	52	0.862	NA	NA	NA
Candidate R gene	A. thaliana	Reference R gene	AT1G63730.1	A09	5791044	5891044	5691044	NA	NA	NA	NA	NA	NA	NA	NA	1026	0.853	Bra027651	TIR-Only	-
Candidate R gene	A. thaliana	Reference R gene	AT5G41540.1	A09	5791357	5891357	5691357	NA	NA	NA	NA	NA	NA	NA	NA	43	0.906	Bra028499	TIR-NBS-LRR	TNL-H
Candidate R gene	A. thaliana	Reference R gene	AT4G19500.1	A09	5791380	5891380	5691380	NA	NA	NA	NA	NA	NA	NA	NA	90	0.652	Bra013400	TIR-NBS-LRR	TNL-A
Candidate R gene	A. thaliana	Reference R gene	AT1G63870.1	A09	5791510	5891510	5691510	NA	NA	NA	NA	NA	NA	NA	NA	522	0.757
Candidate R gene	A. thaliana	Reference R gene	AT1G63750.3	A09	5792010	5892010	5692010	NA	NA	NA	NA	NA	NA	NA	NA	169	0.795
Candidate R gene	A. thaliana	Reference R gene	AT1G63880.1	A09	5792621	5892621	5692621	NA	NA	NA	NA	NA	NA	NA	NA	116	0.806
Candidate R gene	A. thaliana	Reference R gene	AT1G63740.1	A09	5794787	5894787	5694787	NA	NA	NA	NA	NA	NA	NA	NA	600	0.832
Candidate R gene	A. thaliana	Reference R gene	AT4G16860.1	A09	5795199	5895199	5695199	NA	NA	NA	NA	NA	NA	NA	NA	64	0.643	Bra012688	TIR-NBS-LRR	TNL-A
Candidate R gene	A. thaliana	Reference R gene	AT1G56510.1	A09	6009412	6109412	5909412	NA	NA	NA	NA	NA	NA	NA	NA	199	0.854	NA	NA	NA
Candidate R gene	A. thaliana	Reference R gene	AT5G41740.2	A09	6009414	6109414	5909414	NA	NA	NA	NA	NA	NA	NA	NA	310	0.778	Bra025467	TIR-NBS-LRR	TNL-H
Candidate R gene	A. thaliana	Reference R gene	AT1G64070.1	A09	6009415	6109415	5909415	NA	NA	NA	NA	NA	NA	NA	NA	593	0.791	NA	NA	NA
Candidate R gene	B. napus	Reference R gene	BnaA09g11650D	A09	6009415	6109415	5909415	NA	NA	NA	NA	NA	NA	NA	NA
Candidate R gene	A. thaliana	Reference R gene	AT1G63740.1	A09	6009454	6109454	5909454	NA	NA	NA	NA	NA	NA	NA	NA	1146	0.825
Candidate R gene	A. thaliana	Reference R gene	AT1G63730.1	A09	6009463	6109463	5909463	NA	NA	NA	NA	NA	NA	NA	NA	1391	0.837	Bra027651	TIR-Only	-
Candidate R gene	A. thaliana	Reference R gene	AT1G63860.1	A09	6009493	6109493	5909493	NA	NA	NA	NA	NA	NA	NA	NA	332	0.766	Bra027772	TIR-NBS-LRR	TNL-H
Candidate R gene	A. thaliana	Reference R gene	AT1G63870.1	A09	6009520	6109520	5909520	NA	NA	NA	NA	NA	NA	NA	NA	426	0.803
Candidate R gene	A. thaliana	Reference R gene	AT4G14370.1	A09	6009550	6109550	5909550	NA	NA	NA	NA	NA	NA	NA	NA	927	0.796	Bra039560	TIR-NBS-TIR-NBS-LRR	TNL-G
Candidate R gene	A. thaliana	Reference R gene	AT1G64070.1	A09	6012196	6112196	5912196	NA	NA	NA	NA	NA	NA	NA	NA	244	0.777	NA	NA	NA
Candidate R gene	A. thaliana	Reference R gene	AT4G36140.1	A09	6012543	6112543	5912543	NA	NA	NA	NA	NA	NA	NA	NA	51	0.753	Bra011665	TIR-NBS-LRR-TIR	TNL-A
Candidate R gene	B. napus	Reference R gene	BnaA09g11730D	A09	6072740	6172740	5972740	NA	NA	NA	NA	NA	NA	NA	NA
Candidate R gene	A. thaliana	Reference R gene	AT1G63870.1	A09	6073362	6173362	5973362	NA	NA	NA	NA	NA	NA	NA	NA	112	0.85
Candidate R gene	A. thaliana	Reference R gene	AT1G63860.1	A09	6073365	6173365	5973365	NA	NA	NA	NA	NA	NA	NA	NA	101	0.849	Bra027772	TIR-NBS-LRR	TNL-H
Candidate R gene	A. thaliana	Reference R gene	AT1G63750.3	A09	6073435	6173435	5973435	NA	NA	NA	NA	NA	NA	NA	NA	384	0.772
Candidate R gene	B. napus	Reference R gene	BnaA09g11740D	A09	6078679	6178679	5978679	NA	NA	NA	NA	NA	NA	NA	NA
Candidate R gene	A. thaliana	Reference R gene	AT1G63740.1	A09	6079454	6179454	5979454	NA	NA	NA	NA	NA	NA	NA	NA	509	0.763
Candidate R gene	A. thaliana	Reference R gene	AT1G56510.1	A09	6079512	6179512	5979512	NA	NA	NA	NA	NA	NA	NA	NA	372	0.746	NA	NA	NA
Candidate R gene	A. thaliana	Reference R gene	AT4G14370.1	A09	6079512	6179512	5979512	NA	NA	NA	NA	NA	NA	NA	NA	548	0.814	Bra039560	TIR-NBS-TIR-NBS-LRR	TNL-G
Candidate R gene	A. thaliana	Reference R gene	AT1G63750.3	A09	6079512	6179512	5979512	NA	NA	NA	NA	NA	NA	NA	NA	857	0.787
Candidate R gene	A. thaliana	Reference R gene	AT1G63730.1	A09	6079513	6179513	5979513	NA	NA	NA	NA	NA	NA	NA	NA	529	0.757	Bra027651	TIR-Only	-
Candidate R gene	A. thaliana	Reference R gene	AT1G63870.1	A09	6079583	6179583	5979583	NA	NA	NA	NA	NA	NA	NA	NA	1102	0.816
Candidate R gene	A. thaliana	Reference R gene	AT1G63860.1	A09	6079776	6179776	5979776	NA	NA	NA	NA	NA	NA	NA	NA	1150	0.823	Bra027772	TIR-NBS-LRR	TNL-H
Candidate R gene	A. thaliana	Reference R gene	AT1G63880.1	A09	6079968	6179968	5979968	NA	NA	NA	NA	NA	NA	NA	NA	1269	0.848
Candidate R gene	A. thaliana	Reference R gene	AT1G63860.1	A09	6080448	6180448	5980448	NA	NA	NA	NA	NA	NA	NA	NA	713	0.853	Bra027772	TIR-NBS-LRR	TNL-H
Candidate R gene	A. thaliana	Reference R gene	AT1G64070.1	A09	6080626	6180626	5980626	NA	NA	NA	NA	NA	NA	NA	NA	651	0.832	NA	NA	NA
Candidate R gene	A. thaliana	Reference R gene	AT5G41740.2	A09	6080827	6180827	5980827	NA	NA	NA	NA	NA	NA	NA	NA	314	0.723	Bra025467	TIR-NBS-LRR	TNL-H
Candidate R gene	A. thaliana	Reference R gene	AT1G63730.1	A09	6080966	6180966	5980966	NA	NA	NA	NA	NA	NA	NA	NA	226	0.767	Bra027651	TIR-Only	-
Candidate R gene	A. thaliana	Reference R gene	AT1G63740.1	A09	6081180	6181180	5981180	NA	NA	NA	NA	NA	NA	NA	NA	126	0.779
Candidate R gene	A. thaliana	Reference R gene	AT4G36140.1	A09	6081203	6181203	5981203	NA	NA	NA	NA	NA	NA	NA	NA	38	0.757	Bra011665	TIR-NBS-LRR-TIR	TNL-A
Candidate R gene	A. thaliana	Reference R gene	AT5G41740.2	A09	6081483	6181483	5981483	NA	NA	NA	NA	NA	NA	NA	NA	89	0.761	Bra025467	TIR-NBS-LRR	TNL-H
Candidate R gene	A. thaliana	Reference R gene	AT1G63750.3	A09	6081781	6181781	5981781	NA	NA	NA	NA	NA	NA	NA	NA	235	0.785
Candidate R gene	B. napus	Reference R gene	BnaA09g11760D	A09	6087568	6187568	5987568	NA	NA	NA	NA	NA	NA	NA	NA
Candidate R gene	A. thaliana	Reference R gene	AT1G63880.1	A09	6087572	6187572	5987572	NA	NA	NA	NA	NA	NA	NA	NA	1132	0.846
Candidate R gene	A. thaliana	Reference R gene	AT1G63860.1	A09	6087623	6187623	5987623	NA	NA	NA	NA	NA	NA	NA	NA	1040	0.837	Bra027772	TIR-NBS-LRR	TNL-H
Candidate R gene	A. thaliana	Reference R gene	AT1G63750.3	A09	6088199	6188199	5988199	NA	NA	NA	NA	NA	NA	NA	NA	368	0.766
Candidate R gene	A. thaliana	Reference R gene	AT1G63870.1	A09	6088207	6188207	5988207	NA	NA	NA	NA	NA	NA	NA	NA	1193	0.821
Candidate R gene	A. thaliana	Reference R gene	AT1G64070.1	A09	6088478	6188478	5988478	NA	NA	NA	NA	NA	NA	NA	NA	518	0.759	NA	NA	NA
Candidate R gene	A. thaliana	Reference R gene	AT1G56510.1	A09	6088479	6188479	5988479	NA	NA	NA	NA	NA	NA	NA	NA	80	0.637	NA	NA	NA
Candidate R gene	A. thaliana	Reference R gene	AT4G14370.1	A09	6088587	6188587	5988587	NA	NA	NA	NA	NA	NA	NA	NA	274	0.821	Bra039560	TIR-NBS-TIR-NBS-LRR	TNL-G
Candidate R gene	A. thaliana	Reference R gene	AT5G41740.2	A09	6091393	6191393	5991393	NA	NA	NA	NA	NA	NA	NA	NA	119	0.701	Bra025467	TIR-NBS-LRR	TNL-H
Candidate R gene	A. thaliana	Reference R gene	AT4G16860.1	A09	6091572	6191572	5991572	NA	NA	NA	NA	NA	NA	NA	NA	32	0.696	Bra012688	TIR-NBS-LRR	TNL-A
Candidate R gene	A. thaliana	Reference R gene	AT1G56510.1	A09	6597822	6697822	6497822	NA	NA	NA	NA	NA	NA	NA	NA	45	0.827	NA	NA	NA
Candidate R gene	A. thaliana	Reference R gene	AT5G41740.2	A09	7322242	7422242	7222242	NA	NA	NA	NA	NA	NA	NA	NA	91	0.824	Bra025467	TIR-NBS-LRR	TNL-H
Candidate R gene	A. thaliana	Reference R gene	AT1G61180.2	A09	7881528	7981528	7781528	NA	NA	NA	NA	NA	NA	NA	NA	1336	0.799	Bra031482	CC-NBS-LRR	CNL-B
Candidate R gene	B. napus	Reference R gene	BnaA09g13850D	A09	7881700	7981700	7781700	NA	NA	NA	NA	NA	NA	NA	NA
Candidate R gene	A. thaliana	Reference R gene	AT1G12220.1	A09	7881932	7981932	7781932	NA	NA	NA	NA	NA	NA	NA	NA	232	0.756	Bra016785	CC-NBS-LRR	CNL-B
Candidate R gene	A. thaliana	Reference R gene	AT1G61180.2	A09	7882395	7982395	7782395	NA	NA	NA	NA	NA	NA	NA	NA	279	0.814	Bra031482	CC-NBS-LRR	CNL-B
Candidate R gene	A. thaliana	Reference R gene	AT1G12280.1	A09	7882968	7982968	7782968	NA	NA	NA	NA	NA	NA	NA	NA	219	0.722	Bra019752	CC-NBS-LRR	CNL-B
Candidate R gene	A. thaliana	Reference R gene	AT1G61105.1	A09	7926271	8026271	7826271	NA	NA	NA	NA	NA	NA	NA	NA	442	0.887	Bra031455	TIR-Only	-
Candidate R gene	A. thaliana	Reference R gene	AT1G56510.1	A09	8197602	8297602	8097602	NA	NA	NA	NA	NA	NA	NA	NA	360	0.8	NA	NA	NA
Candidate R gene	B. napus	Reference R gene	BnaA09g14320D	A09	8197632	8297632	8097632	NA	NA	NA	NA	NA	NA	NA	NA
Candidate R gene	A. thaliana	Reference R gene	AT1G64070.1	A09	8197638	8297638	8097638	NA	NA	NA	NA	NA	NA	NA	NA	624	0.765	NA	NA	NA
Candidate R gene	A. thaliana	Reference R gene	AT1G63870.1	A09	8197736	8297736	8097736	NA	NA	NA	NA	NA	NA	NA	NA	474	0.783
Candidate R gene	A. thaliana	Reference R gene	AT1G63740.1	A09	8197824	8297824	8097824	NA	NA	NA	NA	NA	NA	NA	NA	294	0.689
Candidate R gene	A. thaliana	Reference R gene	AT4G14370.1	A09	8198856	8298856	8098856	NA	NA	NA	NA	NA	NA	NA	NA	668	0.77	Bra039560	TIR-NBS-TIR-NBS-LRR	TNL-G
Candidate R gene	A. thaliana	Reference R gene	AT1G63750.3	A09	8198858	8298858	8098858	NA	NA	NA	NA	NA	NA	NA	NA	392	0.776
Candidate R gene	A. thaliana	Reference R gene	AT1G63730.1	A09	8199022	8299022	8099022	NA	NA	NA	NA	NA	NA	NA	NA	472	0.786	Bra027651	TIR-Only	-
Candidate R gene	A. thaliana	Reference R gene	AT5G41540.1	A09	8199023	8299023	8099023	NA	NA	NA	NA	NA	NA	NA	NA	253	0.711	Bra028499	TIR-NBS-LRR	TNL-H
Candidate R gene	A. thaliana	Reference R gene	AT1G63860.1	A09	8199794	8299794	8099794	NA	NA	NA	NA	NA	NA	NA	NA	88	0.762	Bra027772	TIR-NBS-LRR	TNL-H
Candidate R gene	A. thaliana	Reference R gene	AT1G63880.1	A09	8201092	8301092	8101092	NA	NA	NA	NA	NA	NA	NA	NA	167	0.769
Candidate R gene	B. napus	Reference R gene	BnaA09g14420D	A09	8256660	8356660	8156660	NA	NA	NA	NA	NA	NA	NA	NA
Candidate R gene	A. thaliana	Reference R gene	AT1G58390.1	A09	8256796	8356796	8156796	NA	NA	NA	NA	NA	NA	NA	NA	834	0.794	Bra027866	CC-NBS-LRR	CNL-D
Candidate R gene	A. thaliana	Reference R gene	AT1G59780.1	A09	8257224	8357224	8157224	NA	NA	NA	NA	NA	NA	NA	NA	534	0.793	Bra035424	CC-NBS-LRR	CNL-D
Candidate R gene	A. thaliana	Reference R gene	AT1G58390.1	A09	8257280	8357280	8157280	NA	NA	NA	NA	NA	NA	NA	NA	126	0.815	Bra027866	CC-NBS-LRR	CNL-D
Candidate R gene	A. thaliana	Reference R gene	AT5G43470.1	A09	8259279	8359279	8159279	NA	NA	NA	NA	NA	NA	NA	NA	76	0.724	NA	NA	NA
Candidate R gene	A. thaliana	Reference R gene	AT1G59780.1	A09	8260247	8360247	8160247	NA	NA	NA	NA	NA	NA	NA	NA	71	0.816	Bra035424	CC-NBS-LRR	CNL-D
Candidate R gene	A. thaliana	Reference R gene	AT1G58390.1	A09	8385859	8485859	8285859	NA	NA	NA	NA	NA	NA	NA	NA	189	0.778	Bra027866	CC-NBS-LRR	CNL-D
Candidate R gene	B. napus	Reference R gene	BnaA09g14560D	A09	8386392	8486392	8286392	NA	NA	NA	NA	NA	NA	NA	NA
Candidate R gene	A. thaliana	Reference R gene	AT1G59780.1	A09	8386734	8486734	8286734	NA	NA	NA	NA	NA	NA	NA	NA	217	0.803	Bra035424	CC-NBS-LRR	CNL-D
Candidate R gene	A. thaliana	Reference R gene	AT1G64790.2	A09	8416408	8516408	8316408	NA	NA	NA	NA	NA	NA	NA	NA	24	1	NA	NA	NA
Candidate R gene	A. thaliana	Reference R gene	AT1G58390.1	A09	8454863	8554863	8354863	NA	NA	NA	NA	NA	NA	NA	NA	77	0.906	Bra027866	CC-NBS-LRR	CNL-D
Candidate R gene	B. napus	Reference R gene	BnaA09g14680D	A09	8454864	8554864	8354864	NA	NA	NA	NA	NA	NA	NA	NA
Candidate R gene	A. thaliana	Reference R gene	AT1G59780.1	A09	8456397	8556397	8356397	NA	NA	NA	NA	NA	NA	NA	NA	86	0.794	Bra035424	CC-NBS-LRR	CNL-D
Candidate R gene	A. thaliana	Reference R gene	AT5G43470.1	A09	8457635	8557635	8357635	NA	NA	NA	NA	NA	NA	NA	NA	27	0.966	NA	NA	NA
Candidate R gene	B. napus	Reference R gene	BnaA09g14980D	A09	8678676	8778676	8578676	NA	NA	NA	NA	NA	NA	NA	NA
Candidate R gene	A. thaliana	Reference R gene	AT5G18350.1	A09	8678886	8778886	8578886	NA	NA	NA	NA	NA	NA	NA	NA	142	0.835	Bra023687	TIR-Only	-
Candidate R gene	A. thaliana	Reference R gene	AT5G41540.1	A09	8678911	8778911	8578911	NA	NA	NA	NA	NA	NA	NA	NA	93	0.76	Bra028499	TIR-NBS-LRR	TNL-H
Candidate R gene	A. thaliana	Reference R gene	AT1G57850.1	A09	8816388	8916388	8716388	NA	NA	NA	NA	NA	NA	NA	NA	177	0.822	Bra038144	TIR-Only	-
Candidate R gene	A. thaliana	Reference R gene	AT5G07090.1	A09	9370076	9470076	9270076	NA	NA	NA	NA	NA	NA	NA	NA	256	0.845	NA	NA	NA
Candidate R gene	A. thaliana	Reference R gene	AT5G58420.1	A09	9370109	9470109	9270109	NA	NA	NA	NA	NA	NA	NA	NA	275	0.86	NA	NA	NA
Candidate R gene	B. napus	Reference R gene	BnaA09g16680D	A09	10043640	10143640	9943640	NA	NA	NA	NA	NA	NA	NA	NA
Candidate R gene	A. thaliana	Reference R gene	AT1G69550.1	A09	10048601	10148601	9948601	NA	NA	NA	NA	NA	NA	NA	NA	252	0.792	Bra003997	TIR-NBS-LRR	TNL-G
Candidate R gene	A. thaliana	Reference R gene	AT5G11250.1	A09	10048716	10148716	9948716	NA	NA	NA	NA	NA	NA	NA	NA	1771	0.838	Bra023350	TIR-NBS-LRR	TNL-B
Candidate R gene	A. thaliana	Reference R gene	AT2G14080.1	A09	10048799	10148799	9948799	NA	NA	NA	NA	NA	NA	NA	NA	782	0.776	Bra013144	TIR-X	-
Candidate R gene	A. thaliana	Reference R gene	AT5G44510.1	A09	10048799	10148799	9948799	NA	NA	NA	NA	NA	NA	NA	NA	719	0.799	Bra027510	TIR-NBS-LRR	TNL-G
Candidate R gene	A. thaliana	Reference R gene	AT5G18350.1	A09	10049015	10149015	9949015	NA	NA	NA	NA	NA	NA	NA	NA	211	0.797	Bra023687	TIR-Only	-
Candidate R gene	A. thaliana	Reference R gene	AT5G11250.1	A09	10049099	10149099	9949099	NA	NA	NA	NA	NA	NA	NA	NA	625	0.874	Bra023350	TIR-NBS-LRR	TNL-B
Candidate R gene	A. thaliana	Reference R gene	AT3G04210.1	A09	10049341	10149341	9949341	NA	NA	NA	NA	NA	NA	NA	NA	258	0.728	Bra036417	TIR-NBS-LRR	TNL-G
Candidate R gene	A. thaliana	Reference R gene	AT5G11250.1	A09	10051104	10151104	9951104	NA	NA	NA	NA	NA	NA	NA	NA	45	0.691	Bra023350	TIR-NBS-LRR	TNL-B
Candidate R gene	A. thaliana	Reference R gene	AT3G44480.1	A09	10051676	10151676	9951676	NA	NA	NA	NA	NA	NA	NA	NA	176	0.781	NA	NA	NA
Candidate R gene	A. thaliana	Reference R gene	AT3G44410.1	A09	10051872	10151872	9951872	NA	NA	NA	NA	NA	NA	NA	NA	93	0.883	NA	NA	NA
Candidate R gene	B. napus	Reference R gene	BnaA09g17420D	A09	10541019	10641019	10441019	NA	NA	NA	NA	NA	NA	NA	NA
Candidate R gene	A. thaliana	Reference R gene	AT5G45220.1	A09	10680104	10780104	10580104	NA	NA	NA	NA	NA	NA	NA	NA	156	0.745	Bra021954	TIR-Only	-
Candidate R gene	A. thaliana	Reference R gene	AT5G45250.1	A09	10690881	10790881	10590881	NA	NA	NA	NA	NA	NA	NA	NA	1204	0.813	NA	NA	NA
Candidate R gene	A. thaliana	Reference R gene	AT5G45250.1	A09	10691619	10791619	10591619	NA	NA	NA	NA	NA	NA	NA	NA	133	0.842	NA	NA	NA
Candidate R gene	A. thaliana	Reference R gene	AT5G45250.1	A09	10691855	10791855	10591855	NA	NA	NA	NA	NA	NA	NA	NA	98	0.872	NA	NA	NA
Candidate R gene	A. thaliana	Reference R gene	AT5G17880.1	A09	10697629	10797629	10597629	NA	NA	NA	NA	NA	NA	NA	NA	85	0.721	NA	NA	NA
Candidate R gene	A. thaliana	Reference R gene	ATMG00290.1	A09	10866429	10966429	10766429	NA	NA	NA	NA	NA	NA	NA	NA	52	1	NA	NA	NA
Candidate R gene	A. thaliana	Reference R gene	AT5G46450.1	A09	11116834	11216834	11016834	NA	NA	NA	NA	NA	NA	NA	NA	1104	0.821	Bra022034	TIR-NBS	-
Candidate R gene	B. napus	Reference R gene	BnaA09g18010D	A09	11116834	11216834	11016834	NA	NA	NA	NA	NA	NA	NA	NA
Candidate R gene	A. thaliana	Reference R gene	AT5G46260.1	A09	11117422	11217422	11017422	NA	NA	NA	NA	NA	NA	NA	NA	473	0.743	Bra022071	TIR-NBS-LRR	TNL-F
Candidate R gene	A. thaliana	Reference R gene	AT5G46450.1	A09	11117584	11217584	11017584	NA	NA	NA	NA	NA	NA	NA	NA	112	0.843	Bra022034	TIR-NBS	-
Candidate R gene	A. thaliana	Reference R gene	AT4G14370.1	A09	11118031	11218031	11018031	NA	NA	NA	NA	NA	NA	NA	NA	33	0.674	Bra039560	TIR-NBS-TIR-NBS-LRR	TNL-G
Candidate R gene	B. napus	Reference R gene	BnaA09g18020D	A09	11123954	11223954	11023954	NA	NA	NA	NA	NA	NA	NA	NA
Candidate R gene	A. thaliana	Reference R gene	AT5G46450.1	A09	11124886	11224886	11024886	NA	NA	NA	NA	NA	NA	NA	NA	474	0.832	Bra022034	TIR-NBS	-
Candidate R gene	A. thaliana	Reference R gene	AT5G46260.1	A09	11125687	11225687	11025687	NA	NA	NA	NA	NA	NA	NA	NA	197	0.82	Bra022071	TIR-NBS-LRR	TNL-F
Candidate R gene	B. napus	Reference R gene	BnaA09g18030D	A09	11134156	11234156	11034156	NA	NA	NA	NA	NA	NA	NA	NA
Candidate R gene	A. thaliana	Reference R gene	AT5G46260.1	A09	11139491	11239491	11039491	NA	NA	NA	NA	NA	NA	NA	NA	835	0.747	Bra022071	TIR-NBS-LRR	TNL-F
Candidate R gene	A. thaliana	Reference R gene	AT5G46450.1	A09	11139610	11239610	11039610	NA	NA	NA	NA	NA	NA	NA	NA	463	0.842	Bra022034	TIR-NBS	-
Candidate R gene	A. thaliana	Reference R gene	AT5G46260.1	A09	11140093	11240093	11040093	NA	NA	NA	NA	NA	NA	NA	NA	67	0.743	Bra022071	TIR-NBS-LRR	TNL-F
Candidate R gene	A. thaliana	Reference R gene	AT1G69550.1	A09	11140937	11240937	11040937	NA	NA	NA	NA	NA	NA	NA	NA	52	0.771	Bra003997	TIR-NBS-LRR	TNL-G
Candidate R gene	A. thaliana	Reference R gene	AT3G51560.1	A09	12326962	12426962	12226962	NA	NA	NA	NA	NA	NA	NA	NA	24	1	Bra038872	TIR-NBS-LRR	TNL-G
Candidate R gene	B. napus	Reference R gene	BnaA09g21070D	A09	13812618	13912618	13712618	NA	NA	NA	NA	NA	NA	NA	NA
Candidate R gene	A. thaliana	Reference R gene	AT5G18350.1	A09	13812768	13912768	13712768	NA	NA	NA	NA	NA	NA	NA	NA	535	0.829	Bra023687	TIR-Only	-
Candidate R gene	A. thaliana	Reference R gene	AT3G04210.1	A09	13812843	13912843	13712843	NA	NA	NA	NA	NA	NA	NA	NA	160	0.813	Bra036417	TIR-NBS-LRR	TNL-G
Candidate R gene	A. thaliana	Reference R gene	AT5G44510.1	A09	13812873	13912873	13712873	NA	NA	NA	NA	NA	NA	NA	NA	228	0.764	Bra027510	TIR-NBS-LRR	TNL-G
Candidate R gene	A. thaliana	Reference R gene	AT5G18350.1	A09	13813432	13913432	13713432	NA	NA	NA	NA	NA	NA	NA	NA	85	0.839	Bra023687	TIR-Only	-
Candidate R gene	B. napus	Reference R gene	BnaA09g21180D	A09	13881744	13981744	13781744	NA	NA	NA	NA	NA	NA	NA	NA
Candidate R gene	B. napus	Reference R gene	BnaA09g21190D	A09	13895150	13995150	13795150	NA	NA	NA	NA	NA	NA	NA	NA
Candidate R gene	A. thaliana	Reference R gene	AT4G12010.1	A09	13895174	13995174	13795174	NA	NA	NA	NA	NA	NA	NA	NA	2304	0.862	Bra029431	TIR-NBS-LRR	TNL-B
Candidate R gene	A. thaliana	Reference R gene	AT4G12010.1	A09	13896172	13996172	13796172	NA	NA	NA	NA	NA	NA	NA	NA	2062	0.87	Bra029431	TIR-NBS-LRR	TNL-B
Candidate R gene	A. thaliana	Reference R gene	AT4G12010.1	A09	13925988	14025988	13825988	NA	NA	NA	NA	NA	NA	NA	NA	276	0.882	Bra029431	TIR-NBS-LRR	TNL-B
Candidate R gene	A. thaliana	Reference R gene	AT1G33520.1	A09	16231720	16331720	16131720	NA	NA	NA	NA	NA	NA	NA	NA	230	0.847	NA	NA	NA
Candidate R gene	A. thaliana	Reference R gene	AT1G69550.1	A09	19718225	19818225	19618225	NA	NA	NA	NA	NA	NA	NA	NA	24	1	Bra003997	TIR-NBS-LRR	TNL-G
Candidate R gene	A. thaliana	Reference R gene	AT1G29340.1	A09	20016575	20116575	19916575	NA	NA	NA	NA	NA	NA	NA	NA	1268	0.812	NA	NA	NA
Candidate R gene	A. thaliana	Reference R gene	AT5G58420.1	A09	21459154	21559154	21359154	NA	NA	NA	NA	NA	NA	NA	NA	288	0.857	NA	NA	NA
Candidate R gene	A. thaliana	Reference R gene	AT5G07090.1	A09	21459383	21559383	21359383	NA	NA	NA	NA	NA	NA	NA	NA	281	0.81	NA	NA	NA
Candidate R gene	A. thaliana	Reference R gene	AT5G58420.1	A09	21459856	21559856	21359856	NA	NA	NA	NA	NA	NA	NA	NA	27	0.936	NA	NA	NA
Candidate R gene	A. thaliana	Reference R gene	AT2G05940.1	A09	21796413	21896413	21696413	NA	NA	NA	NA	NA	NA	NA	NA	22	1	NA	NA	NA
Candidate R gene	B. napus	Reference R gene	BnaA09g29600D	A09	22162951	22262951	22062951	NA	NA	NA	NA	NA	NA	NA	NA
Candidate R gene	A. thaliana	Reference R gene	AT1G27170.1	A09	22162987	22262987	22062987	NA	NA	NA	NA	NA	NA	NA	NA	2264	0.835	Bra016311	TIR-NBS-LRR	TNL-C
Candidate R gene	A. thaliana	Reference R gene	AT1G27170.1	A09	22176984	22276984	22076984	NA	NA	NA	NA	NA	NA	NA	NA	1790	0.828	Bra016311	TIR-NBS-LRR	TNL-C
Candidate R gene	B. napus	Reference R gene	BnaA09g29610D	A09	22176990	22276990	22076990	NA	NA	NA	NA	NA	NA	NA	NA
Candidate R gene	A. thaliana	Reference R gene	AT1G27170.1	A09	22177332	22277332	22077332	NA	NA	NA	NA	NA	NA	NA	NA	844	0.85	Bra016311	TIR-NBS-LRR	TNL-C
Candidate R gene	B. napus	Reference R gene	BnaA09g31620D	A09	23591926	23691926	23491926	NA	NA	NA	NA	NA	NA	NA	NA
Candidate R gene	A. thaliana	Reference R gene	AT3G51300.1	A09	23729403	23829403	23629403	NA	NA	NA	NA	NA	NA	NA	NA	643	0.929	NA	NA	NA
Candidate R gene	A. thaliana	Reference R gene	AT3G51300.1	A09	23729712	23829712	23629712	NA	NA	NA	NA	NA	NA	NA	NA	577	0.93	NA	NA	NA
Candidate R gene	A. thaliana	Reference R gene	AT3G51300.1	A09	23729941	23829941	23629941	NA	NA	NA	NA	NA	NA	NA	NA	150	0.904	NA	NA	NA
Candidate R gene	B. napus	Reference R gene	BnaA09g31990D	A09	23821307	23921307	23721307	NA	NA	NA	NA	NA	NA	NA	NA
Candidate R gene	A. thaliana	Reference R gene	AT5G11250.1	A09	23822303	23922303	23722303	NA	NA	NA	NA	NA	NA	NA	NA	721	0.797	Bra023350	TIR-NBS-LRR	TNL-B
Candidate R gene	A. thaliana	Reference R gene	AT2G14080.1	A09	23823212	23923212	23723212	NA	NA	NA	NA	NA	NA	NA	NA	508	0.817	Bra013144	TIR-X	-
Candidate R gene	A. thaliana	Reference R gene	AT5G44510.1	A09	23823925	23923925	23723925	NA	NA	NA	NA	NA	NA	NA	NA	290	0.786	Bra027510	TIR-NBS-LRR	TNL-G
Candidate R gene	A. thaliana	Reference R gene	AT3G44480.1	A09	23824439	23924439	23724439	NA	NA	NA	NA	NA	NA	NA	NA	41	0.937	NA	NA	NA
Candidate R gene	A. thaliana	Reference R gene	AT5G18350.1	A09	23824847	23924847	23724847	NA	NA	NA	NA	NA	NA	NA	NA	109	0.747	Bra023687	TIR-Only	-
Candidate R gene	A. thaliana	Reference R gene	AT3G04210.1	A09	23825071	23925071	23725071	NA	NA	NA	NA	NA	NA	NA	NA	31	0.879	Bra036417	TIR-NBS-LRR	TNL-G
Candidate R gene	B. napus	Reference R gene	BnaA09g32070D	A09	23872436	23972436	23772436	NA	NA	NA	NA	NA	NA	NA	NA
Candidate R gene	B. napus	Reference R gene	BnaA09g32080D	A09	23880716	23980716	23780716	NA	NA	NA	NA	NA	NA	NA	NA
Candidate R gene	A. thaliana	Reference R gene	AT3G51560.1	A09	23880779	23980779	23780779	NA	NA	NA	NA	NA	NA	NA	NA	2181	0.85	Bra038872	TIR-NBS-LRR	TNL-G
Candidate R gene	A. thaliana	Reference R gene	AT3G51560.1	A09	23880916	23980916	23780916	NA	NA	NA	NA	NA	NA	NA	NA	773	0.892	Bra038872	TIR-NBS-LRR	TNL-G
Candidate R gene	A. thaliana	Reference R gene	AT3G51560.1	A09	23881868	23981868	23781868	NA	NA	NA	NA	NA	NA	NA	NA	60	0.917	Bra038872	TIR-NBS-LRR	TNL-G
Candidate R gene	A. thaliana	Reference R gene	AT5G45050.1	A09	23883279	23983279	23783279	NA	NA	NA	NA	NA	NA	NA	NA	169	0.827	Bra025095	TIR-Only	-
Candidate R gene	A. thaliana	Reference R gene	AT4G36140.1	A09	23883665	23983665	23783665	NA	NA	NA	NA	NA	NA	NA	NA	71	0.776	Bra011665	TIR-NBS-LRR-TIR	TNL-A
Candidate R gene	A. thaliana	Reference R gene	AT5G45260.1	A09	23883675	23983675	23783675	NA	NA	NA	NA	NA	NA	NA	NA	146	0.835	NA	NA	NA
Candidate R gene	B. napus	Reference R gene	BnaA09g32090D	A09	23885620	23985620	23785620	NA	NA	NA	NA	NA	NA	NA	NA
Candidate R gene	A. thaliana	Reference R gene	AT5G45250.1	A09	23886456	23986456	23786456	NA	NA	NA	NA	NA	NA	NA	NA	363	0.807	NA	NA	NA
Candidate R gene	A. thaliana	Reference R gene	AT5G17880.1	A09	23887750	23987750	23787750	NA	NA	NA	NA	NA	NA	NA	NA	250	0.774	NA	NA	NA
Candidate R gene	A. thaliana	Reference R gene	AT5G20480.1	A09	23977518	24077518	23877518	NA	NA	NA	NA	NA	NA	NA	NA	251	0.805
D7 (IBCN76)	B. napus	Ag-Castle/Westar-DH population	100035225|F|0-45:T>C-45:T>C	A09	27255533	27355533	27155533	1297223	BnaA09g40660D	Disease R gene	Implicated in disease resistance	15.3631
Candidate R gene	B. napus	Reference R gene	BnaA09g40660D	A09	28552756	28652756	28452756	NA	NA	NA	NA	NA	NA	NA	NA
Candidate R gene	A. thaliana	Reference R gene	AT1G29340.1	A09	28883007	28983007	28783007	NA	NA	NA	NA	NA	NA	NA	NA	27	1	NA	NA	NA
Candidate R gene	A. thaliana	Reference R gene	AT1G59870.1	A09	29207010	29307010	29107010	NA	NA	NA	NA	NA	NA	NA	NA	113	0.875
Candidate R gene	A. thaliana	Reference R gene	AT2G37270.1	A09	29883976	29983976	29783976	NA	NA	NA	NA	NA	NA	NA	NA	19	1	NA	NA	NA
Candidate R gene	A. thaliana	Reference R gene	AT3G30740.1	A09	29923595	30023595	29823595	NA	NA	NA	NA	NA	NA	NA	NA	122	0.913	NA	NA	NA
Candidate R gene	A. thaliana	Reference R gene	AT4G39090.1	A09	29973228	30073228	29873228	NA	NA	NA	NA	NA	NA	NA	NA	436	0.795	NA	NA	NA
Candidate R gene	A. thaliana	Reference R gene	AT2G20630.2	A09	30165547	30265547	30065547	NA	NA	NA	NA	NA	NA	NA	NA	561	0.901	NA	NA	NA
Candidate R gene	A. thaliana	Reference R gene	AT4G28400.1	A09	30165916	30265916	30065916	NA	NA	NA	NA	NA	NA	NA	NA	489	0.862	NA	NA	NA
Candidate R gene	A. thaliana	Reference R gene	AT1G17600.1	A09	30770752	30870752	30670752	NA	NA	NA	NA	NA	NA	NA	NA	2244	0.881	Bra025962	TIR-NBS	-
Candidate R gene	A. thaliana	Reference R gene	AT1G17600.1	A09	30771371	30871371	30671371	NA	NA	NA	NA	NA	NA	NA	NA	959	0.899	Bra025962	TIR-NBS	-
Candidate R gene	B. napus	Reference R gene	BnaA09g44890D	A09	30771854	30871854	30671854	NA	NA	NA	NA	NA	NA	NA	NA
Candidate R gene	A. thaliana	Reference R gene	AT1G63730.1	A09	30773051	30873051	30673051	NA	NA	NA	NA	NA	NA	NA	NA	30	0.568	Bra027651	TIR-Only	-
Candidate R gene	A. thaliana	Reference R gene	AT5G48770.1	A09	30773187	30873187	30673187	NA	NA	NA	NA	NA	NA	NA	NA	96	0.914	Bra020693	TIR-NBS	TNL-E
Candidate R gene	A. thaliana	Reference R gene	AT1G17600.1	A09	30776917	30876917	30676917	NA	NA	NA	NA	NA	NA	NA	NA	418	0.802	Bra025962	TIR-NBS	-
Candidate R gene	B. napus	Reference R gene	BnaA09g44930D	A09	30780759	30880759	30680759	NA	NA	NA	NA	NA	NA	NA	NA
Candidate R gene	B. napus	Reference R gene	BnaA09g44940D	A09	30782612	30882612	30682612	NA	NA	NA	NA	NA	NA	NA	NA
Candidate R gene	A. thaliana	Reference R gene	AT1G17600.1	A09	30782653	30882653	30682653	NA	NA	NA	NA	NA	NA	NA	NA	108	0.758	Bra025962	TIR-NBS	-
Candidate R gene	A. thaliana	Reference R gene	AT5G48770.1	A09	30785492	30885492	30685492	NA	NA	NA	NA	NA	NA	NA	NA	124	0.697	Bra020693	TIR-NBS	TNL-E
Candidate R gene	A. thaliana	Reference R gene	AT1G17170.1	A09	30894235	30994235	30794235	NA	NA	NA	NA	NA	NA	NA	NA	364	0.815
Candidate R gene	A. thaliana	Reference R gene	AT1G17170.1	A09	30894621	30994621	30794621	NA	NA	NA	NA	NA	NA	NA	NA	212	0.867
Candidate R gene	A. thaliana	Reference R gene	AT1G17170.1	A09	30903094	31003094	30803094	NA	NA	NA	NA	NA	NA	NA	NA	212	0.832
Candidate R gene	B. napus	Reference R gene	BnaA09g46480D	A09	31582523	31682523	31482523	NA	NA	NA	NA	NA	NA	NA	NA
Candidate R gene	A. thaliana	Reference R gene	AT1G12280.1	A09	31582643	31682643	31482643	NA	NA	NA	NA	NA	NA	NA	NA	761	0.814	Bra019752	CC-NBS-LRR	CNL-B
Candidate R gene	A. thaliana	Reference R gene	AT1G12220.1	A09	31582644	31682644	31482644	NA	NA	NA	NA	NA	NA	NA	NA	929	0.796	Bra016785	CC-NBS-LRR	CNL-B
Candidate R gene	A. thaliana	Reference R gene	AT1G12210.1	A09	31582645	31682645	31482645	NA	NA	NA	NA	NA	NA	NA	NA	837	0.805	NA	NA	NA
Candidate R gene	A. thaliana	Reference R gene	AT1G12220.1	A09	31844768	31944768	31744768	NA	NA	NA	NA	NA	NA	NA	NA	1039	0.791	Bra016785	CC-NBS-LRR	CNL-B
Candidate R gene	A. thaliana	Reference R gene	AT1G12210.1	A09	31844796	31944796	31744796	NA	NA	NA	NA	NA	NA	NA	NA	1261	0.802	NA	NA	NA
Candidate R gene	B. napus	Reference R gene	BnaA09g47220D	A09	31844796	31944796	31744796	NA	NA	NA	NA	NA	NA	NA	NA
Candidate R gene	A. thaliana	Reference R gene	AT1G12280.1	A09	31844826	31944826	31744826	NA	NA	NA	NA	NA	NA	NA	NA	1098	0.763	Bra019752	CC-NBS-LRR	CNL-B
Candidate R gene	A. thaliana	Reference R gene	AT1G12220.1	A09	31845189	31945189	31745189	NA	NA	NA	NA	NA	NA	NA	NA	552	0.797	Bra016785	CC-NBS-LRR	CNL-B
Candidate R gene	A. thaliana	Reference R gene	AT1G12210.1	A09	31845727	31945727	31745727	NA	NA	NA	NA	NA	NA	NA	NA	376	0.804	NA	NA	NA
Candidate R gene	A. thaliana	Reference R gene	AT1G12280.1	A09	31845798	31945798	31745798	NA	NA	NA	NA	NA	NA	NA	NA	273	0.79	Bra019752	CC-NBS-LRR	CNL-B
Candidate R gene	A. thaliana	Reference R gene	AT1G12220.1	A09	31846965	31946965	31746965	NA	NA	NA	NA	NA	NA	NA	NA	177	0.764	Bra016785	CC-NBS-LRR	CNL-B
Candidate R gene	A. thaliana	Reference R gene	AT1G61180.2	A09	31847289	31947289	31747289	NA	NA	NA	NA	NA	NA	NA	NA	37	0.804	Bra031482	CC-NBS-LRR	CNL-B
Candidate R gene	A. thaliana	Reference R gene	AT1G12210.1	A09	31849114	31949114	31749114	NA	NA	NA	NA	NA	NA	NA	NA	964	0.797	NA	NA	NA
Candidate R gene	A. thaliana	Reference R gene	AT1G12280.1	A09	31849289	31949289	31749289	NA	NA	NA	NA	NA	NA	NA	NA	771	0.791	Bra019752	CC-NBS-LRR	CNL-B
Candidate R gene	A. thaliana	Reference R gene	AT1G15890.1	A09	31849714	31949714	31749714	NA	NA	NA	NA	NA	NA	NA	NA	17	0.948	Bra026094	CC-NBS-LRR	CNL-B
Candidate R gene	B. napus	Reference R gene	BnaA09g47240D	A09	31854256	31954256	31754256	NA	NA	NA	NA	NA	NA	NA	NA
Candidate R gene	A. thaliana	Reference R gene	AT1G61180.2	A09	31855975	31955975	31755975	NA	NA	NA	NA	NA	NA	NA	NA	46	0.75	Bra031482	CC-NBS-LRR	CNL-B
Candidate R gene	B. napus	Reference R gene	BnaA09g47300D	A09	31888276	31988276	31788276	NA	NA	NA	NA	NA	NA	NA	NA
Candidate R gene	A. thaliana	Reference R gene	AT1G12220.1	A09	31890632	31990632	31790632	NA	NA	NA	NA	NA	NA	NA	NA	464	0.772	Bra016785	CC-NBS-LRR	CNL-B
Candidate R gene	A. thaliana	Reference R gene	AT1G12280.1	A09	31890635	31990635	31790635	NA	NA	NA	NA	NA	NA	NA	NA	518	0.783	Bra019752	CC-NBS-LRR	CNL-B
Candidate R gene	A. thaliana	Reference R gene	AT1G12220.1	A09	31890881	31990881	31790881	NA	NA	NA	NA	NA	NA	NA	NA	282	0.833	Bra016785	CC-NBS-LRR	CNL-B
Candidate R gene	A. thaliana	Reference R gene	AT1G12210.1	A09	31891237	31991237	31791237	NA	NA	NA	NA	NA	NA	NA	NA	182	0.764	NA	NA	NA
Candidate R gene	A. thaliana	Reference R gene	AT1G12280.1	A09	31913807	32013807	31813807	NA	NA	NA	NA	NA	NA	NA	NA	618	0.776	Bra019752	CC-NBS-LRR	CNL-B
Candidate R gene	A. thaliana	Reference R gene	AT1G12210.1	A09	31914651	32014651	31814651	NA	NA	NA	NA	NA	NA	NA	NA	470	0.757	NA	NA	NA
Candidate R gene	A. thaliana	Reference R gene	AT1G61180.2	A09	31915050	32015050	31815050	NA	NA	NA	NA	NA	NA	NA	NA	233	0.729	Bra031482	CC-NBS-LRR	CNL-B
Candidate R gene	A. thaliana	Reference R gene	AT2G05940.1	A09	32839558	32939558	32739558	NA	NA	NA	NA	NA	NA	NA	NA	75	0.845	NA	NA	NA
Candidate R gene	A. thaliana	Reference R gene	AT2G17800.1	A09	32866637	32966637	32766637	NA	NA	NA	NA	NA	NA	NA	NA	23	1	NA	NA	NA
Candidate R gene	A. thaliana	Reference R gene	AT5G43470.1	A09	33000572	33100572	32900572	NA	NA	NA	NA	NA	NA	NA	NA	280	0.75	NA	NA	NA
Candidate R gene	A. thaliana	Reference R gene	AT1G04250.1	A09	33431793	33531793	33331793	NA	NA	NA	NA	NA	NA	NA	NA	773	0.911	NA	NA	NA
Candidate R gene	A. thaliana	Reference R gene	AT1G04250.1	A09	33432052	33532052	33332052	NA	NA	NA	NA	NA	NA	NA	NA	158	0.945	NA	NA	NA
Candidate R gene	A. thaliana	Reference R gene	AT1G04250.1	A09	33432218	33532218	33332218	NA	NA	NA	NA	NA	NA	NA	NA	124	0.95	NA	NA	NA
Candidate R gene	A. thaliana	Reference R gene	AT3G23050.1	A09	33438417	33538417	33338417	NA	NA	NA	NA	NA	NA	NA	NA	22	0.824	NA	NA	NA
Candidate R gene	B. napus	Reference R gene	BnaA09g53220D	A09_random	974160	1074160	874160	NA	NA	NA	NA	NA	NA	NA	NA
Candidate R gene	A. thaliana	Reference R gene	AT5G41540.1	A09_random	975104	1075104	875104	NA	NA	NA	NA	NA	NA	NA	NA	68	0.661	Bra028499	TIR-NBS-LRR	TNL-H
Candidate R gene	A. thaliana	Reference R gene	AT4G14370.1	A09_random	976957	1076957	876957	NA	NA	NA	NA	NA	NA	NA	NA	170	0.746	Bra039560	TIR-NBS-TIR-NBS-LRR	TNL-G
Candidate R gene	A. thaliana	Reference R gene	AT1G64070.1	A09_random	988116	1088116	888116	NA	NA	NA	NA	NA	NA	NA	NA	73	0.775	NA	NA	NA
Candidate R gene	A. thaliana	Reference R gene	AT5G20480.1	A09_random	1320621	1420621	1220621	NA	NA	NA	NA	NA	NA	NA	NA	147	0.782
Candidate R gene	A. thaliana	Reference R gene	AT3G27450.1	A09_random	2924480	3024480	2824480	NA	NA	NA	NA	NA	NA	NA	NA	95	0.863	NA	NA	NA
Candidate R gene	A. thaliana	Reference R gene	AT4G37460.1	A10	722286	822286	622286	NA	NA	NA	NA	NA	NA	NA	NA	62	0.956	NA	NA	NA
Candidate R gene	A. thaliana	Reference R gene	AT2G05940.1	A10	925640	1025640	825640	NA	NA	NA	NA	NA	NA	NA	NA	32	1	NA	NA	NA
Candidate R gene	A. thaliana	Reference R gene	AT5G51450.2	A10	1247321	1347321	1147321	NA	NA	NA	NA	NA	NA	NA	NA	27	0.897	NA	NA	NA
Candidate R gene	A. thaliana	Reference R gene	AT3G23050.1	A10	1293515	1393515	1193515	NA	NA	NA	NA	NA	NA	NA	NA	59	0.7	NA	NA	NA
Candidate R gene	A. thaliana	Reference R gene	AT1G04250.1	A10	1302102	1402102	1202102	NA	NA	NA	NA	NA	NA	NA	NA	624	0.904	NA	NA	NA
Candidate R gene	A. thaliana	Reference R gene	AT1G04250.1	A10	1302102	1402102	1202102	NA	NA	NA	NA	NA	NA	NA	NA	478	0.904	NA	NA	NA
Candidate R gene	A. thaliana	Reference R gene	AT1G04250.1	A10	1303109	1403109	1203109	NA	NA	NA	NA	NA	NA	NA	NA	98	0.93	NA	NA	NA
Candidate R gene	A. thaliana	Reference R gene	AT2G37990.1	A10	1545017	1645017	1445017	NA	NA	NA	NA	NA	NA	NA	NA	16	1	NA	NA	NA
Candidate R gene	A. thaliana	Reference R gene	AT1G12220.1	A10	2696205	2796205	2596205	NA	NA	NA	NA	NA	NA	NA	NA	796	0.774	Bra016785	CC-NBS-LRR	CNL-B
Candidate R gene	A. thaliana	Reference R gene	AT1G12280.1	A10	2696376	2796376	2596376	NA	NA	NA	NA	NA	NA	NA	NA	1642	0.85	Bra019752	CC-NBS-LRR	CNL-B
Candidate R gene	A. thaliana	Reference R gene	AT1G12210.1	A10	2696568	2796568	2596568	NA	NA	NA	NA	NA	NA	NA	NA	521	0.76	NA	NA	NA
Candidate R gene	A. thaliana	Reference R gene	AT1G12220.1	A10	2696784	2796784	2596784	NA	NA	NA	NA	NA	NA	NA	NA	21	0.957	Bra016785	CC-NBS-LRR	CNL-B
Candidate R gene	A. thaliana	Reference R gene	AT1G12280.1	A10	2697133	2797133	2597133	NA	NA	NA	NA	NA	NA	NA	NA	279	0.891	Bra019752	CC-NBS-LRR	CNL-B
Candidate R gene	B. napus	Reference R gene	BnaA10g05000D	A10	2698021	2798021	2598021	NA	NA	NA	NA	NA	NA	NA	NA
Candidate R gene	A. thaliana	Reference R gene	AT1G12280.1	A10	2698379	2798379	2598379	NA	NA	NA	NA	NA	NA	NA	NA	194	0.828	Bra019752	CC-NBS-LRR	CNL-B
Candidate R gene	A. thaliana	Reference R gene	AT2G05940.1	A10	4452778	4552778	4352778	NA	NA	NA	NA	NA	NA	NA	NA	32	1	NA	NA	NA
Candidate R gene	A. thaliana	Reference R gene	AT5G51700.1	A10	6335436	6435436	6235436	NA	NA	NA	NA	NA	NA	NA	NA	446	0.917	NA	NA	NA
Candidate R gene	A. thaliana	Reference R gene	AT5G09960.1	A10	6774135	6874135	6674135	NA	NA	NA	NA	NA	NA	NA	NA	115	0.802	NA	NA	NA
Candidate R gene	A. thaliana	Reference R gene	AT5G64850.1	A10	6774206	6874206	6674206	NA	NA	NA	NA	NA	NA	NA	NA	147	0.935	NA	NA	NA
Candidate R gene	A. thaliana	Reference R gene	AT5G20480.1	A10	6867279	6967279	6767279	NA	NA	NA	NA	NA	NA	NA	NA	126	0.767
Candidate R gene	A. thaliana	Reference R gene	AT5G58420.1	A10	9922537	10022537	9822537	NA	NA	NA	NA	NA	NA	NA	NA	689	0.908	NA	NA	NA
Candidate R gene	A. thaliana	Reference R gene	AT5G07090.1	A10	9922687	10022687	9822687	NA	NA	NA	NA	NA	NA	NA	NA	604	0.903	NA	NA	NA
Candidate R gene	A. thaliana	Reference R gene	AT5G07090.1	A10	9922950	10022950	9822950	NA	NA	NA	NA	NA	NA	NA	NA	327	0.916	NA	NA	NA
Candidate R gene	A. thaliana	Reference R gene	AT5G58420.1	A10	9922955	10022955	9822955	NA	NA	NA	NA	NA	NA	NA	NA	337	0.923	NA	NA	NA
Candidate R gene	A. thaliana	Reference R gene	AT5G58420.1	A10	9923537	10023537	9823537	NA	NA	NA	NA	NA	NA	NA	NA	67	0.925	NA	NA	NA
Candidate R gene	B. napus	Reference R gene	BnaA10g13140D	A10	10636108	10736108	10536108	NA	NA	NA	NA	NA	NA	NA	NA
Candidate R gene	A. thaliana	Reference R gene	AT1G12220.1	A10	10637598	10737598	10537598	NA	NA	NA	NA	NA	NA	NA	NA	61	0.791	Bra016785	CC-NBS-LRR	CNL-B
Candidate R gene	B. napus	Reference R gene	BnaA10g13740D	A10	11035464	11135464	10935464	NA	NA	NA	NA	NA	NA	NA	NA
Candidate R gene	A. thaliana	Reference R gene	AT5G20480.1	A10	11785409	11885409	11685409	NA	NA	NA	NA	NA	NA	NA	NA	1977	0.852
D7 (IBCN76)	B. napus	Ag-Castle/Westar-DH population	100027217|F|0-56:C>A-56:C>A	A10	11873500	11973500	11773500	214932	AT5G19473.1	RPM1-interacting protein 4 (RIN4) family protein	RPM1-interacting protein 4 involed in defence response	15.3631
Candidate R gene	A. thaliana	Reference R gene	AT5G19473.1	A10	12088432	12188432	11988432	NA	NA	NA	NA	NA	NA	NA	NA	268	0.912	NA	NA	NA
Candidate R gene	A. thaliana	Reference R gene	AT5G12180.1	A10	12122227	12222227	12022227	NA	NA	NA	NA	NA	NA	NA	NA	1095	0.88
Candidate R gene	A. thaliana	Reference R gene	AT5G12940.1	A10	12122581	12222581	12022581	NA	NA	NA	NA	NA	NA	NA	NA	839	0.886
Candidate R gene	A. thaliana	Reference R gene	AT5G13160.1	A10	12122581	12222581	12022581	NA	NA	NA	NA	NA	NA	NA	NA	839	0.886
Candidate R gene	A. thaliana	Reference R gene	AT5G13320.1	A10	12122581	12222581	12022581	NA	NA	NA	NA	NA	NA	NA	NA	839	0.886
Candidate R gene	B. napus	Reference R gene	BnaA10g16520D	A10	12534225	12634225	12434225	NA	NA	NA	NA	NA	NA	NA	NA
Candidate R gene	B. napus	Reference R gene	BnaA10g16870D	A10	12659776	12759776	12559776	NA	NA	NA	NA	NA	NA	NA	NA
Candidate R gene	A. thaliana	Reference R gene	AT5G18350.1	A10	12659840	12759840	12559840	NA	NA	NA	NA	NA	NA	NA	NA	130	0.709	Bra023687	TIR-Only	-
Candidate R gene	A. thaliana	Reference R gene	AT5G17970.1	A10	12659842	12759842	12559842	NA	NA	NA	NA	NA	NA	NA	NA	1327	0.835	Bra006487	TIR-NBS	-
Candidate R gene	A. thaliana	Reference R gene	AT5G46450.1	A10	12660676	12760676	12560676	NA	NA	NA	NA	NA	NA	NA	NA	45	0.817	Bra022034	TIR-NBS	-
Candidate R gene	A. thaliana	Reference R gene	AT4G16990.2	A10	12660952	12760952	12560952	NA	NA	NA	NA	NA	NA	NA	NA	82	0.689	NA	NA	NA
Candidate R gene	A. thaliana	Reference R gene	AT5G41540.1	A10	12662124	12762124	12562124	NA	NA	NA	NA	NA	NA	NA	NA	26	0.965	Bra028499	TIR-NBS-LRR	TNL-H
D7 (IBCN76)	B. napus	BLN2762/Surpass400 DH Population	100012407	A10	14007388	14107388	13907388	30827	AT5G13320.1	GH3-LIKE DEFENSE GENE 1	involved in disease-resistance signaling	25.134
D7 (IBCN76)	B. napus	BLN2762/Surpass400 DH Population	IND10-03	A10	14007388	14107388	13907388	30827	AT5G13320.1	GH3-LIKE DEFENSE GENE 1	involved in disease-resistance signaling	25.134
Plant survial (2009)	B. napus	BLN2762/Surpass400 DH Population	100012407	A10	14007388	14107388	13907388	30827	AT5G13320.1	GH3-LIKE DEFENSE GENE 1	involved in disease-resistance signaling	3.69162
Candidate R gene	A. thaliana	Reference R gene	AT5G13320.1	A10	14038215	14138215	13938215	NA	NA	NA	NA	NA	NA	NA	NA	1160	0.862
Candidate R gene	A. thaliana	Reference R gene	AT5G13160.1	A10	14130943	14230943	14030943	NA	NA	NA	NA	NA	NA	NA	NA	1199	0.909
Candidate R gene	A. thaliana	Reference R gene	AT5G13320.1	A10	14130943	14230943	14030943	NA	NA	NA	NA	NA	NA	NA	NA	944	0.905
Candidate R gene	A. thaliana	Reference R gene	AT5G12180.1	A10	14319517	14419517	14219517	NA	NA	NA	NA	NA	NA	NA	NA	1404	0.91
Candidate R gene	A. thaliana	Reference R gene	AT5G12940.1	A10	14319517	14419517	14219517	NA	NA	NA	NA	NA	NA	NA	NA	1009	0.922
Candidate R gene	A. thaliana	Reference R gene	AT5G13160.1	A10	14319595	14419595	14219595	NA	NA	NA	NA	NA	NA	NA	NA	956	0.925
Candidate R gene	A. thaliana	Reference R gene	AT5G13320.1	A10	14319595	14419595	14219595	NA	NA	NA	NA	NA	NA	NA	NA	956	0.925
Candidate R gene	B. napus	Reference R gene	LepR3-JX880110.1	A10	14403474	14503474	14303474									1841
Candidate R gene	B. napus	Reference R gene	Rlm2-KM097069.1	A10	14403474	14503474	14303474									1841
Candidate R gene	A. thaliana	Reference R gene	AT2G15042.1	A10	14405315	14505315	14305315	NA	NA	NA	NA	NA	NA	NA	NA	616	0.844
Candidate R gene	A. thaliana	Reference R gene	AT3G05650.1	A10	14405331	14505331	14305331	NA	NA	NA	NA	NA	NA	NA	NA	889	0.791
Candidate R gene	A. thaliana	Reference R gene	AT5G11250.1	A10	14655103	14755103	14555103	NA	NA	NA	NA	NA	NA	NA	NA	588	0.813	Bra023350	TIR-NBS-LRR	TNL-B
Candidate R gene	A. thaliana	Reference R gene	AT5G44510.1	A10	14655130	14755130	14555130	NA	NA	NA	NA	NA	NA	NA	NA	175	0.828	Bra027510	TIR-NBS-LRR	TNL-G
Candidate R gene	A. thaliana	Reference R gene	AT5G11250.1	A10	14655141	14755141	14555141	NA	NA	NA	NA	NA	NA	NA	NA	208	0.897	Bra023350	TIR-NBS-LRR	TNL-B
Candidate R gene	A. thaliana	Reference R gene	AT1G64070.1	A10	14655375	14755375	14555375	NA	NA	NA	NA	NA	NA	NA	NA	20	0.885	NA	NA	NA
Candidate R gene	A. thaliana	Reference R gene	AT4G14370.1	A10	14655474	14755474	14555474	NA	NA	NA	NA	NA	NA	NA	NA	22	0.924	Bra039560	TIR-NBS-TIR-NBS-LRR	TNL-G
Candidate R gene	A. thaliana	Reference R gene	AT2G14080.1	A10	14656064	14756064	14556064	NA	NA	NA	NA	NA	NA	NA	NA	177	0.714	Bra013144	TIR-X	-
Candidate R gene	A. thaliana	Reference R gene	AT5G09960.1	A10	15065432	15165432	14965432	NA	NA	NA	NA	NA	NA	NA	NA	258	0.891	NA	NA	NA
Candidate R gene	A. thaliana	Reference R gene	AT5G64850.1	A10	15065440	15165440	14965440	NA	NA	NA	NA	NA	NA	NA	NA	173	0.903	NA	NA	NA
Candidate R gene	A. thaliana	Reference R gene	AT5G58420.1	A10	15545541	15645541	15445541	NA	NA	NA	NA	NA	NA	NA	NA	555	0.888	NA	NA	NA
Candidate R gene	A. thaliana	Reference R gene	AT5G07090.1	A10	15545548	15645548	15445548	NA	NA	NA	NA	NA	NA	NA	NA	643	0.907	NA	NA	NA
Candidate R gene	A. thaliana	Reference R gene	AT5G07090.1	A10	15545548	15645548	15445548	NA	NA	NA	NA	NA	NA	NA	NA	107	0.909	NA	NA	NA
Candidate R gene	A. thaliana	Reference R gene	AT5G07090.1	A10	15545592	15645592	15445592	NA	NA	NA	NA	NA	NA	NA	NA	158	0.925	NA	NA	NA
Candidate R gene	A. thaliana	Reference R gene	AT5G58420.1	A10	15545969	15645969	15445969	NA	NA	NA	NA	NA	NA	NA	NA	78	0.898	NA	NA	NA
Candidate R gene	A. thaliana	Reference R gene	AT4G39400.1	A10	15616680	15716680	15516680	NA	NA	NA	NA	NA	NA	NA	NA	118		NA	NA	NA
Candidate R gene	B. napus	Reference R gene	BnaA10g24700D	A10	16091555	16191555	15991555	NA	NA	NA	NA	NA	NA	NA	NA
Candidate R gene	A. thaliana	Reference R gene	AT5G46450.1	A10	16092461	16192461	15992461	NA	NA	NA	NA	NA	NA	NA	NA	200	0.754	Bra022034	TIR-NBS	-
Candidate R gene	A. thaliana	Reference R gene	AT2G14080.1	A10	16092472	16192472	15992472	NA	NA	NA	NA	NA	NA	NA	NA	40	0.645	Bra013144	TIR-X	-
Candidate R gene	A. thaliana	Reference R gene	AT5G41540.1	A10	16094152	16194152	15994152	NA	NA	NA	NA	NA	NA	NA	NA	107	0.775	Bra028499	TIR-NBS-LRR	TNL-H
Candidate R gene	B. napus	Reference R gene	BnaA10g25550D	A10	16419607	16519607	16319607	NA	NA	NA	NA	NA	NA	NA	NA
Candidate R gene	A. thaliana	Reference R gene	AT4G33300.1	A10	16419916	16519916	16319916	NA	NA	NA	NA	NA	NA	NA	NA	297	0.798	Bra011432	CC-NBS-LRR	CNL-A
Candidate R gene	A. thaliana	Reference R gene	AT2G17800.1	A10_random	467116	567116	367116	NA	NA	NA	NA	NA	NA	NA	NA	32	0.972	NA	NA	NA
Candidate R gene	A. thaliana	Reference R gene	AT5G52640.1	A10_random	689762	789762	589762	NA	NA	NA	NA	NA	NA	NA	NA	1596	0.888	NA	NA	NA
Candidate R gene	A. thaliana	Reference R gene	AT5G52640.1	A10_random	689882	789882	589882	NA	NA	NA	NA	NA	NA	NA	NA	310	0.911	NA	NA	NA
Candidate R gene	A. thaliana	Reference R gene	AT5G52640.1	A10_random	690102	790102	590102	NA	NA	NA	NA	NA	NA	NA	NA	112	0.945	NA	NA	NA
Candidate R gene	A. thaliana	Reference R gene	AT5G12940.1	A10_random	2052530	2152530	1952530	NA	NA	NA	NA	NA	NA	NA	NA	698	0.841
Candidate R gene	A. thaliana	Reference R gene	AT5G13160.1	A10_random	2053265	2153265	1953265	NA	NA	NA	NA	NA	NA	NA	NA	331	0.858
Candidate R gene	A. thaliana	Reference R gene	AT5G13320.1	A10_random	2053265	2153265	1953265	NA	NA	NA	NA	NA	NA	NA	NA	331	0.858
Candidate R gene	A. thaliana	Reference R gene	AT5G12940.1	A10_random	2060704	2160704	1960704	NA	NA	NA	NA	NA	NA	NA	NA	766	0.842
Candidate R gene	A. thaliana	Reference R gene	AT5G13160.1	A10_random	2061393	2161393	1961393	NA	NA	NA	NA	NA	NA	NA	NA	385	0.862
Candidate R gene	A. thaliana	Reference R gene	AT5G13320.1	A10_random	2061393	2161393	1961393	NA	NA	NA	NA	NA	NA	NA	NA	385	0.862
Monola76TT	B. napus	GWAS panel	3143027|F|0-17:C>G-17:C>G	Ann_random	182785	282785	82785	Unknown	Unknown			2.34411e-05	-4.63002	0.137269	8.92313
D06 (IBCN75)-CS	B. napus	GWAS panel	3080274|F|0-65:G>A-65:G>A	Ann_random	38304173	38404173	38204173	Unknown	Unknown			1.1947e-05	-4.92274	0.117088	8.6799
Candidate R gene	A. thaliana	Reference R gene	AT4G39090.1	C01	57990	157990	-42010	NA	NA	NA	NA	NA	NA	NA	NA	638	0.91	NA	NA	NA
Candidate R gene	A. thaliana	Reference R gene	AT4G39090.1	C01	58148	158148	-41852	NA	NA	NA	NA	NA	NA	NA	NA	464	0.911	NA	NA	NA
Candidate R gene	A. thaliana	Reference R gene	AT4G39090.1	C01	58351	158351	-41649	NA	NA	NA	NA	NA	NA	NA	NA	81	0.901	NA	NA	NA
Candidate R gene	A. thaliana	Reference R gene	AT3G30740.1	C01	76174	176174	-23826	NA	NA	NA	NA	NA	NA	NA	NA	123	0.919	NA	NA	NA
Candidate R gene	A. thaliana	Reference R gene	AT4G37460.1	C01	690673	790673	590673	NA	NA	NA	NA	NA	NA	NA	NA	2301	0.912	NA	NA	NA
Candidate R gene	A. thaliana	Reference R gene	AT4G37460.1	C01	690673	790673	590673	NA	NA	NA	NA	NA	NA	NA	NA	1384	0.932	NA	NA	NA
Candidate R gene	A. thaliana	Reference R gene	AT4G37460.1	C01	690827	790827	590827	NA	NA	NA	NA	NA	NA	NA	NA	89	0.95	NA	NA	NA
Candidate R gene	B. napus	Reference R gene	BnaC01g02460D	C01	1302496	1402496	1202496	NA	NA	NA	NA	NA	NA	NA	NA
Candidate R gene	B. napus	Reference R gene	BnaC01g02510D	C01	1317431	1417431	1217431	NA	NA	NA	NA	NA	NA	NA	NA
Candidate R gene	A. thaliana	Reference R gene	AT4G36140.1	C01	1317985	1417985	1217985	NA	NA	NA	NA	NA	NA	NA	NA	243	0.889	Bra011665	TIR-NBS-LRR-TIR	TNL-A
Candidate R gene	A. thaliana	Reference R gene	AT5G45260.1	C01	1318051	1418051	1218051	NA	NA	NA	NA	NA	NA	NA	NA	87	0.9	NA	NA	NA
Candidate R gene	A. thaliana	Reference R gene	AT5G45050.1	C01	1318061	1418061	1218061	NA	NA	NA	NA	NA	NA	NA	NA	150	0.851	Bra025095	TIR-Only	-
Candidate R gene	A. thaliana	Reference R gene	AT2G17800.1	C01	1390180	1490180	1290180	NA	NA	NA	NA	NA	NA	NA	NA	449	0.892	NA	NA	NA
Candidate R gene	A. thaliana	Reference R gene	AT3G51300.1	C01	1390286	1490286	1290286	NA	NA	NA	NA	NA	NA	NA	NA	134	0.886	NA	NA	NA
Candidate R gene	A. thaliana	Reference R gene	AT2G17800.1	C01	1391483	1491483	1291483	NA	NA	NA	NA	NA	NA	NA	NA	28	0.967	NA	NA	NA
Candidate R gene	A. thaliana	Reference R gene	AT3G51300.1	C01	1808863	1908863	1708863	NA	NA	NA	NA	NA	NA	NA	NA	86	0.853	NA	NA	NA
Candidate R gene	A. thaliana	Reference R gene	AT5G46450.1	C01	1837617	1937617	1737617	NA	NA	NA	NA	NA	NA	NA	NA	23	1	Bra022034	TIR-NBS	-
Candidate R gene	A. thaliana	Reference R gene	AT4G33300.1	C01	2519511	2619511	2419511	NA	NA	NA	NA	NA	NA	NA	NA	1495	0.838	Bra011432	CC-NBS-LRR	CNL-A
Candidate R gene	A. thaliana	Reference R gene	AT4G33300.1	C01	2526818	2626818	2426818	NA	NA	NA	NA	NA	NA	NA	NA	724	0.874	Bra011432	CC-NBS-LRR	CNL-A
Candidate R gene	A. thaliana	Reference R gene	AT4G33300.1	C01	2527856	2627856	2427856	NA	NA	NA	NA	NA	NA	NA	NA	175	0.883	Bra011432	CC-NBS-LRR	CNL-A
Candidate R gene	A. thaliana	Reference R gene	AT4G33300.1	C01	3170815	3270815	3070815	NA	NA	NA	NA	NA	NA	NA	NA	229	0.818	Bra011432	CC-NBS-LRR	CNL-A
Candidate R gene	A. thaliana	Reference R gene	AT5G48657.1	C01	3291465	3391465	3191465	NA	NA	NA	NA	NA	NA	NA	NA	21	1	NA	NA	NA
Candidate R gene	A. thaliana	Reference R gene	AT2G17800.1	C01	5221657	5321657	5121657	NA	NA	NA	NA	NA	NA	NA	NA	23	1	NA	NA	NA
Candidate R gene	A. thaliana	Reference R gene	AT4G37460.1	C01	5490710	5590710	5390710	NA	NA	NA	NA	NA	NA	NA	NA	362	0.913	NA	NA	NA
Candidate R gene	A. thaliana	Reference R gene	AT4G37460.1	C01	5491182	5591182	5391182	NA	NA	NA	NA	NA	NA	NA	NA	125	0.899	NA	NA	NA
Candidate R gene	A. thaliana	Reference R gene	AT4G37460.1	C01	5491826	5591826	5391826	NA	NA	NA	NA	NA	NA	NA	NA	88	0.95	NA	NA	NA
Candidate R gene	A. thaliana	Reference R gene	AT4G39400.1	C01	5545813	5645813	5445813	NA	NA	NA	NA	NA	NA	NA	NA	101		NA	NA	NA
Candidate R gene	A. thaliana	Reference R gene	AT5G62880.1	C01	5572183	5672183	5472183	NA	NA	NA	NA	NA	NA	NA	NA	17	1	NA	NA	NA
Candidate R gene	A. thaliana	Reference R gene	AT2G20310.1	C01	5766119	5866119	5666119	NA	NA	NA	NA	NA	NA	NA	NA	144	0.845	NA	NA	NA
Candidate R gene	A. thaliana	Reference R gene	AT4G28400.1	C01	5913219	6013219	5813219	NA	NA	NA	NA	NA	NA	NA	NA	199	0.893	NA	NA	NA
Candidate R gene	A. thaliana	Reference R gene	AT4G28400.1	C01	5917595	6017595	5817595	NA	NA	NA	NA	NA	NA	NA	NA	705	0.893	NA	NA	NA
Candidate R gene	A. thaliana	Reference R gene	AT2G20630.2	C01	5917852	6017852	5817852	NA	NA	NA	NA	NA	NA	NA	NA	317	0.857	NA	NA	NA
Candidate R gene	B. napus	Reference R gene	BnaC01g11830D	C01	7448586	7548586	7348586	NA	NA	NA	NA	NA	NA	NA	NA
Candidate R gene	A. thaliana	Reference R gene	AT4G19500.1	C01	7450319	7550319	7350319	NA	NA	NA	NA	NA	NA	NA	NA	436	0.889	Bra013400	TIR-NBS-LRR	TNL-A
Candidate R gene	A. thaliana	Reference R gene	AT4G19500.1	C01	7451096	7551096	7351096	NA	NA	NA	NA	NA	NA	NA	NA	306	0.767	Bra013400	TIR-NBS-LRR	TNL-A
Candidate R gene	B. napus	Reference R gene	BnaC01g11870D	C01	7471142	7571142	7371142	NA	NA	NA	NA	NA	NA	NA	NA
Candidate R gene	A. thaliana	Reference R gene	AT4G19500.1	C01	7475065	7575065	7375065	NA	NA	NA	NA	NA	NA	NA	NA	1108	0.875	Bra013400	TIR-NBS-LRR	TNL-A
Candidate R gene	A. thaliana	Reference R gene	AT4G12010.1	C01	7479770	7579770	7379770	NA	NA	NA	NA	NA	NA	NA	NA	121	0.713	Bra029431	TIR-NBS-LRR	TNL-B
Candidate R gene	A. thaliana	Reference R gene	AT5G12180.1	C01	8699676	8799676	8599676	NA	NA	NA	NA	NA	NA	NA	NA	179	0.768
Candidate R gene	A. thaliana	Reference R gene	AT1G12220.1	C01	8745452	8845452	8645452	NA	NA	NA	NA	NA	NA	NA	NA	21	1	Bra016785	CC-NBS-LRR	CNL-B
D01 (IBCN13)-CS	B. napus	GWAS panel	4121194|F|0-52:A>G-52:A>G	C01	9460901	9560901	9360901	703716	AT4G23440.1	Disease resistance protein (TIR-NBS class)	INVOLVED IN: signal transduction, apoptosis, innate immune response; LOCATED IN: plasma membrane; EXPRESSED IN:	5.76525e-06	-5.23918	0.309065	9.05957
Candidate R gene	A. thaliana	Reference R gene	AT4G23440.1	C01	10164617	10264617	10064617	NA	NA	NA	NA	NA	NA	NA	NA	1573	0.855	Bra013691	NBS	-
Candidate R gene	A. thaliana	Reference R gene	AT4G23440.1	C01	10166105	10266105	10066105	NA	NA	NA	NA	NA	NA	NA	NA	655	0.888	Bra013691	NBS	-
Candidate R gene	A. thaliana	Reference R gene	AT4G23440.1	C01	10166258	10266258	10066258	NA	NA	NA	NA	NA	NA	NA	NA	101	0.898	Bra013691	NBS	-
Candidate R gene	B. napus	Reference R gene	BnaC01g15240D	C01	10411007	10511007	10311007	NA	NA	NA	NA	NA	NA	NA	NA
Candidate R gene	A. thaliana	Reference R gene	AT3G11940.1	C01	11481170	11581170	11381170	NA	NA	NA	NA	NA	NA	NA	NA	53	0.875	NA	NA	NA
Candidate R gene	A. thaliana	Reference R gene	AT4G25230.1	C01	11757074	11857074	11657074	NA	NA	NA	NA	NA	NA	NA	NA	805	0.908	NA	NA	NA
Candidate R gene	A. thaliana	Reference R gene	AT4G25230.1	C01	11757074	11857074	11657074	NA	NA	NA	NA	NA	NA	NA	NA	805	0.908	NA	NA	NA
Candidate R gene	A. thaliana	Reference R gene	AT4G25230.1	C01	11757074	11857074	11657074	NA	NA	NA	NA	NA	NA	NA	NA	790	0.916	NA	NA	NA
Candidate R gene	A. thaliana	Reference R gene	AT5G51450.2	C01	11757220	11857220	11657220	NA	NA	NA	NA	NA	NA	NA	NA	390	0.849	NA	NA	NA
Candidate R gene	A. thaliana	Reference R gene	AT4G25230.1	C01	11757288	11857288	11657288	NA	NA	NA	NA	NA	NA	NA	NA	505	0.92	NA	NA	NA
Candidate R gene	A. thaliana	Reference R gene	AT1G69550.1	C01	12014047	12114047	11914047	NA	NA	NA	NA	NA	NA	NA	NA	23	1	Bra003997	TIR-NBS-LRR	TNL-G
Candidate R gene	A. thaliana	Reference R gene	AT4G26090.1	C01	12577855	12677855	12477855	NA	NA	NA	NA	NA	NA	NA	NA	2051	0.875	Bra013947	CC-NBS-LRR	CNL-B
Candidate R gene	A. thaliana	Reference R gene	AT4G26090.1	C01	12577996	12677996	12477996	NA	NA	NA	NA	NA	NA	NA	NA	861	0.87	Bra013947	CC-NBS-LRR	CNL-B
Candidate R gene	B. napus	Reference R gene	BnaC01g18040D	C01	12578296	12678296	12478296	NA	NA	NA	NA	NA	NA	NA	NA
Candidate R gene	A. thaliana	Reference R gene	AT4G26090.1	C01	12580843	12680843	12480843	NA	NA	NA	NA	NA	NA	NA	NA	446	0.862	Bra013947	CC-NBS-LRR	CNL-B
Candidate R gene	A. thaliana	Reference R gene	AT4G27190.1	C01	13399735	13499735	13299735	NA	NA	NA	NA	NA	NA	NA	NA	1269	0.809	Bra026368	CC-NBS-LRR	CNL-B
Candidate R gene	B. napus	Reference R gene	BnaC01g19360D	C01	13399735	13499735	13299735	NA	NA	NA	NA	NA	NA	NA	NA
Candidate R gene	A. thaliana	Reference R gene	AT4G27190.1	C01	13401306	13501306	13301306	NA	NA	NA	NA	NA	NA	NA	NA	57	0.807	Bra026368	CC-NBS-LRR	CNL-B
Candidate R gene	A. thaliana	Reference R gene	AT4G39090.1	C01	15372662	15472662	15272662	NA	NA	NA	NA	NA	NA	NA	NA	140	0.876	NA	NA	NA
Candidate R gene	A. thaliana	Reference R gene	AT5G41740.2	C01	19399970	19499970	19299970	NA	NA	NA	NA	NA	NA	NA	NA	17	1	Bra025467	TIR-NBS-LRR	TNL-H
Candidate R gene	A. thaliana	Reference R gene	AT3G46530.1	C01	19905178	20005178	19805178	NA	NA	NA	NA	NA	NA	NA	NA	920	0.867	NA	NA	NA
Candidate R gene	A. thaliana	Reference R gene	AT3G46530.1	C01	19905303	20005303	19805303	NA	NA	NA	NA	NA	NA	NA	NA	589	0.846	NA	NA	NA
Candidate R gene	B. napus	Reference R gene	BnaC01g24770D	C01	19906062	20006062	19806062	NA	NA	NA	NA	NA	NA	NA	NA
Candidate R gene	B. napus	Reference R gene	BnaC01g24790D	C01	19909161	20009161	19809161	NA	NA	NA	NA	NA	NA	NA	NA
Candidate R gene	A. thaliana	Reference R gene	AT3G46530.1	C01	19909508	20009508	19809508	NA	NA	NA	NA	NA	NA	NA	NA	327	0.894	NA	NA	NA
Candidate R gene	A. thaliana	Reference R gene	AT2G37990.1	C01	20182842	20282842	20082842	NA	NA	NA	NA	NA	NA	NA	NA	316	0.887	NA	NA	NA
Candidate R gene	A. thaliana	Reference R gene	AT2G37990.1	C01	20183032	20283032	20083032	NA	NA	NA	NA	NA	NA	NA	NA	70	0.813	NA	NA	NA
Candidate R gene	A. thaliana	Reference R gene	ATCG00160.1	C01	22454060	22554060	22354060	NA	NA	NA	NA	NA	NA	NA	NA	31	0.907	NA	NA	NA
Candidate R gene	A. thaliana	Reference R gene	AT4G23440.1	C01	24171242	24271242	24071242	NA	NA	NA	NA	NA	NA	NA	NA	606	0.88	Bra013691	NBS	-
Candidate R gene	A. thaliana	Reference R gene	AT4G23440.1	C01	24174728	24274728	24074728	NA	NA	NA	NA	NA	NA	NA	NA	131	0.798	Bra013691	NBS	-
Candidate R gene	A. thaliana	Reference R gene	AT4G23440.1	C01	24175076	24275076	24075076	NA	NA	NA	NA	NA	NA	NA	NA	42	0.863	Bra013691	NBS	-
Candidate R gene	B. napus	Reference R gene	BnaC01g27490D	C01	25127837	25227837	25027837	NA	NA	NA	NA	NA	NA	NA	NA
Candidate R gene	A. thaliana	Reference R gene	AT1G57850.1	C01	25128588	25228588	25028588	NA	NA	NA	NA	NA	NA	NA	NA	167	0.856	Bra038144	TIR-Only	-
Candidate R gene	A. thaliana	Reference R gene	AT2G03300.1	C01	25128596	25228596	25028596	NA	NA	NA	NA	NA	NA	NA	NA	63	0.863	Bra026555	TIR-Only	-
Candidate R gene	A. thaliana	Reference R gene	AT3G04210.1	C01	25265627	25365627	25165627	NA	NA	NA	NA	NA	NA	NA	NA	433	0.815	Bra036417	TIR-NBS-LRR	TNL-G
Candidate R gene	A. thaliana	Reference R gene	AT5G11250.1	C01	25265664	25365664	25165664	NA	NA	NA	NA	NA	NA	NA	NA	265	0.804	Bra023350	TIR-NBS-LRR	TNL-B
Candidate R gene	A. thaliana	Reference R gene	AT4G36140.1	C01	25265757	25365757	25165757	NA	NA	NA	NA	NA	NA	NA	NA	105	0.835	Bra011665	TIR-NBS-LRR-TIR	TNL-A
Candidate R gene	A. thaliana	Reference R gene	AT2G14080.1	C01	25266651	25366651	25166651	NA	NA	NA	NA	NA	NA	NA	NA	63	0.854	Bra013144	TIR-X	-
Candidate R gene	A. thaliana	Reference R gene	AT3G44480.1	C01	25266685	25366685	25166685	NA	NA	NA	NA	NA	NA	NA	NA	120	0.771	NA	NA	NA
Candidate R gene	A. thaliana	Reference R gene	AT1G54470.2	C01	25379783	25479783	25279783	NA	NA	NA	NA	NA	NA	NA	NA	26	0.883	NA	NA	NA
Candidate R gene	A. thaliana	Reference R gene	AT1G58390.1	C01	25504243	25604243	25404243	NA	NA	NA	NA	NA	NA	NA	NA	793	0.789	Bra027866	CC-NBS-LRR	CNL-D
Candidate R gene	A. thaliana	Reference R gene	AT1G59780.1	C01	25510814	25610814	25410814	NA	NA	NA	NA	NA	NA	NA	NA	361	0.765	Bra035424	CC-NBS-LRR	CNL-D
Candidate R gene	A. thaliana	Reference R gene	AT5G43470.1	C01	25510908	25610908	25410908	NA	NA	NA	NA	NA	NA	NA	NA	134	0.8	NA	NA	NA
Candidate R gene	A. thaliana	Reference R gene	AT5G43470.1	C01	25510908	25610908	25410908	NA	NA	NA	NA	NA	NA	NA	NA	95	0.833	NA	NA	NA
Candidate R gene	A. thaliana	Reference R gene	ATCG00380.1	C01	25543244	25643244	25443244	NA	NA	NA	NA	NA	NA	NA	NA	576	0.976	NA	NA	NA
Candidate R gene	B. napus	Reference R gene	BnaC01g28360D	C01	26045256	26145256	25945256	NA	NA	NA	NA	NA	NA	NA	NA
Candidate R gene	A. thaliana	Reference R gene	AT1G58390.1	C01	26045505	26145505	25945505	NA	NA	NA	NA	NA	NA	NA	NA	757	0.805	Bra027866	CC-NBS-LRR	CNL-D
Candidate R gene	A. thaliana	Reference R gene	AT1G59780.1	C01	26045520	26145520	25945520	NA	NA	NA	NA	NA	NA	NA	NA	140	0.711	Bra035424	CC-NBS-LRR	CNL-D
Candidate R gene	A. thaliana	Reference R gene	AT1G61105.1	C01	27219335	27319335	27119335	NA	NA	NA	NA	NA	NA	NA	NA	361	0.867	Bra031455	TIR-Only	-
Candidate R gene	A. thaliana	Reference R gene	AT4G16860.1	C01	30261493	30361493	30161493	NA	NA	NA	NA	NA	NA	NA	NA	698	0.774	Bra012688	TIR-NBS-LRR	TNL-A
Candidate R gene	A. thaliana	Reference R gene	AT4G16950.1	C01	30261494	30361494	30161494	NA	NA	NA	NA	NA	NA	NA	NA	811	0.79	NA	NA	NA
Candidate R gene	A. thaliana	Reference R gene	AT4G16950.1	C01	30261528	30361528	30161528	NA	NA	NA	NA	NA	NA	NA	NA	126	0.782	NA	NA	NA
Candidate R gene	A. thaliana	Reference R gene	AT4G16860.1	C01	30262972	30362972	30162972	NA	NA	NA	NA	NA	NA	NA	NA	101	0.831	Bra012688	TIR-NBS-LRR	TNL-A
Candidate R gene	A. thaliana	Reference R gene	AT4G16950.1	C01	30262981	30362981	30162981	NA	NA	NA	NA	NA	NA	NA	NA	26	0.883	NA	NA	NA
Candidate R gene	A. thaliana	Reference R gene	AT4G16860.1	C01	30263006	30363006	30163006	NA	NA	NA	NA	NA	NA	NA	NA	67	0.782	Bra012688	TIR-NBS-LRR	TNL-A
Candidate R gene	A. thaliana	Reference R gene	AT5G18350.1	C01	30263038	30363038	30163038	NA	NA	NA	NA	NA	NA	NA	NA	38	0.953	Bra023687	TIR-Only	-
Candidate R gene	A. thaliana	Reference R gene	AT5G18350.1	C01	30263038	30363038	30163038	NA	NA	NA	NA	NA	NA	NA	NA	36	0.91	Bra023687	TIR-Only	-
Candidate R gene	A. thaliana	Reference R gene	AT4G37460.1	C01	31800616	31900616	31700616	NA	NA	NA	NA	NA	NA	NA	NA	19	1	NA	NA	NA
Candidate R gene	A. thaliana	Reference R gene	AT4G23440.1	C01	34179472	34279472	34079472	NA	NA	NA	NA	NA	NA	NA	NA	100	0.898	Bra013691	NBS	-
Candidate R gene	A. thaliana	Reference R gene	AT3G15190.1	C01	35655244	35755244	35555244	NA	NA	NA	NA	NA	NA	NA	NA	467	0.899	NA	NA	NA
Candidate R gene	A. thaliana	Reference R gene	AT3G15190.1	C01	35655635	35755635	35555635	NA	NA	NA	NA	NA	NA	NA	NA	127	0.906	NA	NA	NA
Candidate R gene	A. thaliana	Reference R gene	AT3G15190.1	C01	35655943	35755943	35555943	NA	NA	NA	NA	NA	NA	NA	NA	100	0.897	NA	NA	NA
Candidate R gene	A. thaliana	Reference R gene	AT5G45050.1	C01	35689757	35789757	35589757	NA	NA	NA	NA	NA	NA	NA	NA	33	0.973	Bra025095	TIR-Only	-
Candidate R gene	A. thaliana	Reference R gene	AT5G20480.1	C01	35897672	35997672	35797672	NA	NA	NA	NA	NA	NA	NA	NA	660	0.715
Candidate R gene	B. napus	Reference R gene	BnaC01g39050D	C01	37828469	37928469	37728469	NA	NA	NA	NA	NA	NA	NA	NA
Candidate R gene	A. thaliana	Reference R gene	AT5G46450.1	C01	37830362	37930362	37730362	NA	NA	NA	NA	NA	NA	NA	NA	482	0.811	Bra022034	TIR-NBS	-
Candidate R gene	A. thaliana	Reference R gene	AT5G46450.1	C01	37830487	37930487	37730487	NA	NA	NA	NA	NA	NA	NA	NA	62	0.817	Bra022034	TIR-NBS	-
Candidate R gene	A. thaliana	Reference R gene	AT5G46260.1	C01	37832731	37932731	37732731	NA	NA	NA	NA	NA	NA	NA	NA	72	0.757	Bra022071	TIR-NBS-LRR	TNL-F
Candidate R gene	B. napus	Reference R gene	BnaC01g40270D	C01	38646299	38746299	38546299	NA	NA	NA	NA	NA	NA	NA	NA
Candidate R gene	A. thaliana	Reference R gene	AT5G11250.1	C01	38646390	38746390	38546390	NA	NA	NA	NA	NA	NA	NA	NA	976	0.771	Bra023350	TIR-NBS-LRR	TNL-B
Candidate R gene	A. thaliana	Reference R gene	AT3G44480.1	C01	38646436	38746436	38546436	NA	NA	NA	NA	NA	NA	NA	NA	609	0.775	NA	NA	NA
Candidate R gene	A. thaliana	Reference R gene	AT1G63860.1	C01	38646442	38746442	38546442	NA	NA	NA	NA	NA	NA	NA	NA	33	0.946	Bra027772	TIR-NBS-LRR	TNL-H
Candidate R gene	A. thaliana	Reference R gene	AT3G44480.1	C01	38646632	38746632	38546632	NA	NA	NA	NA	NA	NA	NA	NA	180	0.809	NA	NA	NA
Candidate R gene	A. thaliana	Reference R gene	AT5G18350.1	C01	38646692	38746692	38546692	NA	NA	NA	NA	NA	NA	NA	NA	217	0.782	Bra023687	TIR-Only	-
Candidate R gene	A. thaliana	Reference R gene	AT5G44510.1	C01	38647113	38747113	38547113	NA	NA	NA	NA	NA	NA	NA	NA	537	0.819	Bra027510	TIR-NBS-LRR	TNL-G
Candidate R gene	A. thaliana	Reference R gene	AT3G04210.1	C01	38647116	38747116	38547116	NA	NA	NA	NA	NA	NA	NA	NA	88	0.886	Bra036417	TIR-NBS-LRR	TNL-G
Candidate R gene	A. thaliana	Reference R gene	AT5G44510.1	C01	38647374	38747374	38547374	NA	NA	NA	NA	NA	NA	NA	NA	274	0.788	Bra027510	TIR-NBS-LRR	TNL-G
Candidate R gene	A. thaliana	Reference R gene	AT2G14080.1	C01	38648228	38748228	38548228	NA	NA	NA	NA	NA	NA	NA	NA	224	0.798	Bra013144	TIR-X	-
Candidate R gene	A. thaliana	Reference R gene	AT1G56510.1	C01	38648427	38748427	38548427	NA	NA	NA	NA	NA	NA	NA	NA	45	0.942	NA	NA	NA
Candidate R gene	A. thaliana	Reference R gene	AT5G11250.1	C01	38648590	38748590	38548590	NA	NA	NA	NA	NA	NA	NA	NA	381	0.755	Bra023350	TIR-NBS-LRR	TNL-B
Candidate R gene	A. thaliana	Reference R gene	AT5G11250.1	C01	38648590	38748590	38548590	NA	NA	NA	NA	NA	NA	NA	NA	128	0.723	Bra023350	TIR-NBS-LRR	TNL-B
Candidate R gene	A. thaliana	Reference R gene	AT1G69550.1	C01	38648666	38748666	38548666	NA	NA	NA	NA	NA	NA	NA	NA	98	0.765	Bra003997	TIR-NBS-LRR	TNL-G
Candidate R gene	A. thaliana	Reference R gene	AT1G69550.1	C01	38648795	38748795	38548795	NA	NA	NA	NA	NA	NA	NA	NA	53	0.729	Bra003997	TIR-NBS-LRR	TNL-G
Candidate R gene	A. thaliana	Reference R gene	AT5G41740.2	C01	38648873	38748873	38548873	NA	NA	NA	NA	NA	NA	NA	NA	31	0.576	Bra025467	TIR-NBS-LRR	TNL-H
Candidate R gene	A. thaliana	Reference R gene	AT5G41740.2	C01	38649189	38749189	38549189	NA	NA	NA	NA	NA	NA	NA	NA	20	1	Bra025467	TIR-NBS-LRR	TNL-H
Candidate R gene	B. napus	Reference R gene	BnaC01g40280D	C01	38651743	38751743	38551743	NA	NA	NA	NA	NA	NA	NA	NA
Candidate R gene	A. thaliana	Reference R gene	AT2G14080.1	C01	38654864	38754864	38554864	NA	NA	NA	NA	NA	NA	NA	NA	781	0.79	Bra013144	TIR-X	-
Candidate R gene	A. thaliana	Reference R gene	AT3G04210.1	C01	38655443	38755443	38555443	NA	NA	NA	NA	NA	NA	NA	NA	225	0.743	Bra036417	TIR-NBS-LRR	TNL-G
Candidate R gene	A. thaliana	Reference R gene	AT5G41740.2	C01	38655443	38755443	38555443	NA	NA	NA	NA	NA	NA	NA	NA	84	0.766	Bra025467	TIR-NBS-LRR	TNL-H
Candidate R gene	A. thaliana	Reference R gene	AT1G69550.1	C01	38657006	38757006	38557006	NA	NA	NA	NA	NA	NA	NA	NA	185	0.763	Bra003997	TIR-NBS-LRR	TNL-G
Candidate R gene	A. thaliana	Reference R gene	AT5G44510.1	C01	38657866	38757866	38557866	NA	NA	NA	NA	NA	NA	NA	NA	93	0.856	Bra027510	TIR-NBS-LRR	TNL-G
Candidate R gene	B. napus	Reference R gene	BnaC01g40310D	C01	38666778	38766778	38566778	NA	NA	NA	NA	NA	NA	NA	NA
Candidate R gene	A. thaliana	Reference R gene	AT3G44480.1	C01	38666952	38766952	38566952	NA	NA	NA	NA	NA	NA	NA	NA	231	0.758	NA	NA	NA
Candidate R gene	A. thaliana	Reference R gene	AT4G36140.1	C01	38666988	38766988	38566988	NA	NA	NA	NA	NA	NA	NA	NA	101	0.664	Bra011665	TIR-NBS-LRR-TIR	TNL-A
Candidate R gene	A. thaliana	Reference R gene	AT2G14080.1	C01	38667121	38767121	38567121	NA	NA	NA	NA	NA	NA	NA	NA	286	0.809	Bra013144	TIR-X	-
Candidate R gene	A. thaliana	Reference R gene	AT3G04210.1	C01	38667281	38767281	38567281	NA	NA	NA	NA	NA	NA	NA	NA	246	0.77	Bra036417	TIR-NBS-LRR	TNL-G
Candidate R gene	B. napus	Reference R gene	BnaC01g40460D	C01	38729315	38829315	38629315	NA	NA	NA	NA	NA	NA	NA	NA
Candidate R gene	A. thaliana	Reference R gene	AT4G39400.1	C01_random	15495	115495	-84505	NA	NA	NA	NA	NA	NA	NA	NA	2699		NA	NA	NA
Candidate R gene	A. thaliana	Reference R gene	AT1G59780.1	C01_random	174225	274225	74225	NA	NA	NA	NA	NA	NA	NA	NA	405	0.801	Bra035424	CC-NBS-LRR	CNL-D
Candidate R gene	A. thaliana	Reference R gene	AT1G58390.1	C01_random	175699	275699	75699	NA	NA	NA	NA	NA	NA	NA	NA	152	0.805	Bra027866	CC-NBS-LRR	CNL-D
Candidate R gene	A. thaliana	Reference R gene	AT5G43470.1	C01_random	175847	275847	75847	NA	NA	NA	NA	NA	NA	NA	NA	24	1	NA	NA	NA
Candidate R gene	A. thaliana	Reference R gene	AT1G58390.1	C01_random	176041	276041	76041	NA	NA	NA	NA	NA	NA	NA	NA	158	0.797	Bra027866	CC-NBS-LRR	CNL-D
Candidate R gene	A. thaliana	Reference R gene	AT5G43470.1	C01_random	176056	276056	76056	NA	NA	NA	NA	NA	NA	NA	NA	16	1	NA	NA	NA
Candidate R gene	A. thaliana	Reference R gene	AT1G59780.1	C01_random	176379	276379	76379	NA	NA	NA	NA	NA	NA	NA	NA	125	0.808	Bra035424	CC-NBS-LRR	CNL-D
Candidate R gene	A. thaliana	Reference R gene	AT1G58390.1	C01_random	176424	276424	76424	NA	NA	NA	NA	NA	NA	NA	NA	131	0.795	Bra027866	CC-NBS-LRR	CNL-D
Candidate R gene	A. thaliana	Reference R gene	AT1G59780.1	C01_random	177795	277795	77795	NA	NA	NA	NA	NA	NA	NA	NA	104	0.764	Bra035424	CC-NBS-LRR	CNL-D
Candidate R gene	A. thaliana	Reference R gene	AT5G41540.1	C01_random	1177640	1277640	1077640	NA	NA	NA	NA	NA	NA	NA	NA	107	0.667	Bra028499	TIR-NBS-LRR	TNL-H
Candidate R gene	A. thaliana	Reference R gene	AT3G44480.1	C01_random	1245887	1345887	1145887	NA	NA	NA	NA	NA	NA	NA	NA	35	0.949	NA	NA	NA
Candidate R gene	A. thaliana	Reference R gene	AT5G18350.1	C01_random	1257658	1357658	1157658	NA	NA	NA	NA	NA	NA	NA	NA	52	0.92	Bra023687	TIR-Only	-
Candidate R gene	A. thaliana	Reference R gene	AT3G51300.1	C01_random	1559134	1659134	1459134	NA	NA	NA	NA	NA	NA	NA	NA	599	0.927	NA	NA	NA
Candidate R gene	A. thaliana	Reference R gene	AT3G51300.1	C01_random	1559134	1659134	1459134	NA	NA	NA	NA	NA	NA	NA	NA	508	0.923	NA	NA	NA
Candidate R gene	A. thaliana	Reference R gene	AT3G51300.1	C01_random	1559270	1659270	1459270	NA	NA	NA	NA	NA	NA	NA	NA	103	0.92	NA	NA	NA
Candidate R gene	A. thaliana	Reference R gene	AT2G17800.1	C01_random	1559533	1659533	1459533	NA	NA	NA	NA	NA	NA	NA	NA	238	0.862	NA	NA	NA
Candidate R gene	A. thaliana	Reference R gene	AT2G17800.1	C01_random	1559887	1659887	1459887	NA	NA	NA	NA	NA	NA	NA	NA	110	0.859	NA	NA	NA
Candidate R gene	A. thaliana	Reference R gene	ATCG00160.1	C01_random	2304509	2404509	2204509	NA	NA	NA	NA	NA	NA	NA	NA	30	1	NA	NA	NA
Candidate R gene	A. thaliana	Reference R gene	ATCG00380.1	C01_random	2304968	2404968	2204968	NA	NA	NA	NA	NA	NA	NA	NA	42	0.978	NA	NA	NA
Candidate R gene	A. thaliana	Reference R gene	AT4G14370.1	C01_random	2686755	2786755	2586755	NA	NA	NA	NA	NA	NA	NA	NA	228	0.76	Bra039560	TIR-NBS-TIR-NBS-LRR	TNL-G
Candidate R gene	A. thaliana	Reference R gene	AT1G63730.1	C01_random	2686814	2786814	2586814	NA	NA	NA	NA	NA	NA	NA	NA	195	0.72	Bra027651	TIR-Only	-
Candidate R gene	A. thaliana	Reference R gene	AT5G41540.1	C01_random	2686942	2786942	2586942	NA	NA	NA	NA	NA	NA	NA	NA	51	0.743	Bra028499	TIR-NBS-LRR	TNL-H
Candidate R gene	A. thaliana	Reference R gene	AT1G56510.1	C01_random	2687034	2787034	2587034	NA	NA	NA	NA	NA	NA	NA	NA	49	0.947	NA	NA	NA
Candidate R gene	A. thaliana	Reference R gene	AT5G17970.1	C01_random	2692350	2792350	2592350	NA	NA	NA	NA	NA	NA	NA	NA	38	0.673	Bra006487	TIR-NBS	-
Candidate R gene	A. thaliana	Reference R gene	AT3G23050.1	C01_random	3197373	3297373	3097373	NA	NA	NA	NA	NA	NA	NA	NA	749	0.893	NA	NA	NA
Candidate R gene	A. thaliana	Reference R gene	AT3G23050.1	C01_random	3197618	3297618	3097618	NA	NA	NA	NA	NA	NA	NA	NA	559	0.888	NA	NA	NA
Candidate R gene	A. thaliana	Reference R gene	AT1G59870.1	C01_random	3962811	4062811	3862811	NA	NA	NA	NA	NA	NA	NA	NA	139	0.873
Candidate R gene	A. thaliana	Reference R gene	AT5G09960.1	C02	247306	347306	147306	NA	NA	NA	NA	NA	NA	NA	NA	201	0.872	NA	NA	NA
Candidate R gene	A. thaliana	Reference R gene	AT5G07090.1	C02	752737	852737	652737	NA	NA	NA	NA	NA	NA	NA	NA	602	0.907	NA	NA	NA
Candidate R gene	A. thaliana	Reference R gene	AT5G58420.1	C02	752807	852807	652807	NA	NA	NA	NA	NA	NA	NA	NA	546	0.88	NA	NA	NA
Candidate R gene	A. thaliana	Reference R gene	AT5G07090.1	C02	753783	853783	653783	NA	NA	NA	NA	NA	NA	NA	NA	228	0.911	NA	NA	NA
Candidate R gene	A. thaliana	Reference R gene	AT5G58420.1	C02	753783	853783	653783	NA	NA	NA	NA	NA	NA	NA	NA	179	0.885	NA	NA	NA
Candidate R gene	A. thaliana	Reference R gene	AT5G07090.1	C02	754234	854234	654234	NA	NA	NA	NA	NA	NA	NA	NA	65	0.912	NA	NA	NA
Candidate R gene	B. napus	Reference R gene	BnaC02g02610D	C02	1146076	1246076	1046076	NA	NA	NA	NA	NA	NA	NA	NA
Candidate R gene	A. thaliana	Reference R gene	AT2G05940.1	C02	1697433	1797433	1597433	NA	NA	NA	NA	NA	NA	NA	NA	53	0.779	NA	NA	NA
Candidate R gene	B. napus	Reference R gene	BnaC02g03820D	C02	1890157	1990157	1790157	NA	NA	NA	NA	NA	NA	NA	NA
Candidate R gene	A. thaliana	Reference R gene	AT5G46450.1	C02	1890163	1990163	1790163	NA	NA	NA	NA	NA	NA	NA	NA	627	0.81	Bra022034	TIR-NBS	-
Candidate R gene	A. thaliana	Reference R gene	AT5G46260.1	C02	1891856	1991856	1791856	NA	NA	NA	NA	NA	NA	NA	NA	27	0.91	Bra022071	TIR-NBS-LRR	TNL-F
Candidate R gene	A. thaliana	Reference R gene	AT5G45240.1	C02	1892517	1992517	1792517	NA	NA	NA	NA	NA	NA	NA	NA	54	0.796	Bra021957	TIR-NBS	-
Candidate R gene	A. thaliana	Reference R gene	AT5G36930.2	C02	2092758	2192758	1992758	NA	NA	NA	NA	NA	NA	NA	NA	429	0.768	Bra039483	TIR-Only	-
Candidate R gene	A. thaliana	Reference R gene	AT5G12180.1	C02	2172910	2272910	2072910	NA	NA	NA	NA	NA	NA	NA	NA	1475	0.919
Candidate R gene	A. thaliana	Reference R gene	AT5G12940.1	C02	2173461	2273461	2073461	NA	NA	NA	NA	NA	NA	NA	NA	1070	0.926
Candidate R gene	A. thaliana	Reference R gene	AT5G13160.1	C02	2173461	2273461	2073461	NA	NA	NA	NA	NA	NA	NA	NA	1070	0.926
Candidate R gene	A. thaliana	Reference R gene	AT5G13320.1	C02	2173461	2273461	2073461	NA	NA	NA	NA	NA	NA	NA	NA	1070	0.926
Candidate R gene	A. thaliana	Reference R gene	AT5G13160.1	C02	2174230	2274230	2074230	NA	NA	NA	NA	NA	NA	NA	NA	747	0.933
Candidate R gene	A. thaliana	Reference R gene	AT5G12940.1	C02	2294148	2394148	2194148	NA	NA	NA	NA	NA	NA	NA	NA	418	0.817
Candidate R gene	A. thaliana	Reference R gene	AT5G13160.1	C02	2365002	2465002	2265002	NA	NA	NA	NA	NA	NA	NA	NA	1003	0.903
Candidate R gene	A. thaliana	Reference R gene	AT5G13320.1	C02	2365209	2465209	2265209	NA	NA	NA	NA	NA	NA	NA	NA	880	0.898
Candidate R gene	A. thaliana	Reference R gene	AT5G13320.1	C02	2467082	2567082	2367082	NA	NA	NA	NA	NA	NA	NA	NA	1141	0.879
Candidate R gene	B. napus	Reference R gene	BnaC02g07380D	C02	3983601	4083601	3883601	NA	NA	NA	NA	NA	NA	NA	NA
Candidate R gene	B. napus	Reference R gene	BnaC02g07390D	C02	3985404	4085404	3885404	NA	NA	NA	NA	NA	NA	NA	NA
Candidate R gene	A. thaliana	Reference R gene	AT5G17680.1	C02	3985518	4085518	3885518	NA	NA	NA	NA	NA	NA	NA	NA	2590	0.87	Bra013959	TIR-NBS-LRR	TNL-D
Candidate R gene	A. thaliana	Reference R gene	AT5G17680.1	C02	3985579	4085579	3885579	NA	NA	NA	NA	NA	NA	NA	NA	1296	0.868	Bra013959	TIR-NBS-LRR	TNL-D
Candidate R gene	A. thaliana	Reference R gene	AT5G17680.1	C02	3985832	4085832	3885832	NA	NA	NA	NA	NA	NA	NA	NA	77	0.874	Bra013959	TIR-NBS-LRR	TNL-D
Candidate R gene	A. thaliana	Reference R gene	AT5G17880.1	C02	4145406	4245406	4045406	NA	NA	NA	NA	NA	NA	NA	NA	2029	0.842	NA	NA	NA
Candidate R gene	A. thaliana	Reference R gene	AT5G17880.1	C02	4145450	4245450	4045450	NA	NA	NA	NA	NA	NA	NA	NA	1117	0.87	NA	NA	NA
Candidate R gene	A. thaliana	Reference R gene	AT5G17880.1	C02	4145626	4245626	4045626	NA	NA	NA	NA	NA	NA	NA	NA	65	0.816	NA	NA	NA
Candidate R gene	B. napus	Reference R gene	BnaC02g07600D	C02	4153541	4253541	4053541	NA	NA	NA	NA	NA	NA	NA	NA
Candidate R gene	A. thaliana	Reference R gene	AT5G45050.1	C02	4154225	4254225	4054225	NA	NA	NA	NA	NA	NA	NA	NA	443	0.791	Bra025095	TIR-Only	-
Candidate R gene	A. thaliana	Reference R gene	AT5G45260.1	C02	4154225	4254225	4054225	NA	NA	NA	NA	NA	NA	NA	NA	285	0.816	NA	NA	NA
Candidate R gene	A. thaliana	Reference R gene	AT4G36140.1	C02	4155038	4255038	4055038	NA	NA	NA	NA	NA	NA	NA	NA	277	0.84	Bra011665	TIR-NBS-LRR-TIR	TNL-A
Candidate R gene	A. thaliana	Reference R gene	AT3G51560.1	C02	4155449	4255449	4055449	NA	NA	NA	NA	NA	NA	NA	NA	121	0.755	Bra038872	TIR-NBS-LRR	TNL-G
Candidate R gene	A. thaliana	Reference R gene	AT4G36140.1	C02	4155684	4255684	4055684	NA	NA	NA	NA	NA	NA	NA	NA	37	0.814	Bra011665	TIR-NBS-LRR-TIR	TNL-A
Candidate R gene	B. napus	Reference R gene	BnaC02g07620D	C02	4168423	4268423	4068423	NA	NA	NA	NA	NA	NA	NA	NA
Candidate R gene	B. napus	Reference R gene	BnaC02g07630D	C02	4173561	4273561	4073561	NA	NA	NA	NA	NA	NA	NA	NA
Candidate R gene	A. thaliana	Reference R gene	AT5G17970.1	C02	4176774	4276774	4076774	NA	NA	NA	NA	NA	NA	NA	NA	1475	0.864	Bra006487	TIR-NBS	-
Candidate R gene	A. thaliana	Reference R gene	AT2G14080.1	C02	4176986	4276986	4076986	NA	NA	NA	NA	NA	NA	NA	NA	91	0.81	Bra013144	TIR-X	-
Candidate R gene	A. thaliana	Reference R gene	AT5G17970.1	C02	4178357	4278357	4078357	NA	NA	NA	NA	NA	NA	NA	NA	143	0.849	Bra006487	TIR-NBS	-
Candidate R gene	A. thaliana	Reference R gene	AT5G17970.1	C02	4178490	4278490	4078490	NA	NA	NA	NA	NA	NA	NA	NA	250	0.839	Bra006487	TIR-NBS	-
Candidate R gene	B. napus	Reference R gene	BnaC02g07660D	C02	4186626	4286626	4086626	NA	NA	NA	NA	NA	NA	NA	NA
Candidate R gene	A. thaliana	Reference R gene	AT4G14370.1	C02	4188598	4288598	4088598	NA	NA	NA	NA	NA	NA	NA	NA	31	0.97	Bra039560	TIR-NBS-TIR-NBS-LRR	TNL-G
Candidate R gene	B. napus	Reference R gene	BnaC02g07680D	C02	4196176	4296176	4096176	NA	NA	NA	NA	NA	NA	NA	NA
Candidate R gene	A. thaliana	Reference R gene	AT4G14370.1	C02	4197714	4297714	4097714	NA	NA	NA	NA	NA	NA	NA	NA	76	0.772	Bra039560	TIR-NBS-TIR-NBS-LRR	TNL-G
Candidate R gene	A. thaliana	Reference R gene	AT1G63730.1	C02	4197731	4297731	4097731	NA	NA	NA	NA	NA	NA	NA	NA	47	0.72	Bra027651	TIR-Only	-
Candidate R gene	A. thaliana	Reference R gene	AT5G18350.1	C02	4325181	4425181	4225181	NA	NA	NA	NA	NA	NA	NA	NA	873	0.811	Bra023687	TIR-Only	-
Candidate R gene	A. thaliana	Reference R gene	AT5G11250.1	C02	4325416	4425416	4225416	NA	NA	NA	NA	NA	NA	NA	NA	44	0.712	Bra023350	TIR-NBS-LRR	TNL-B
Candidate R gene	B. napus	Reference R gene	BnaC02g08020D	C02	4326200	4426200	4226200	NA	NA	NA	NA	NA	NA	NA	NA
Candidate R gene	A. thaliana	Reference R gene	AT3G44480.1	C02	4327305	4427305	4227305	NA	NA	NA	NA	NA	NA	NA	NA	149	0.85	NA	NA	NA
Candidate R gene	A. thaliana	Reference R gene	AT2G14080.1	C02	4328237	4428237	4228237	NA	NA	NA	NA	NA	NA	NA	NA	65	0.765	Bra013144	TIR-X	-
Candidate R gene	B. napus	Reference R gene	BnaC02g08030D	C02	4331004	4431004	4231004	NA	NA	NA	NA	NA	NA	NA	NA
Candidate R gene	A. thaliana	Reference R gene	AT5G18350.1	C02	4332681	4432681	4232681	NA	NA	NA	NA	NA	NA	NA	NA	287	0.835	Bra023687	TIR-Only	-
Candidate R gene	A. thaliana	Reference R gene	AT5G18350.1	C02	4333210	4433210	4233210	NA	NA	NA	NA	NA	NA	NA	NA	264	0.834	Bra023687	TIR-Only	-
Candidate R gene	A. thaliana	Reference R gene	AT3G04210.1	C02	4458333	4558333	4358333	NA	NA	NA	NA	NA	NA	NA	NA	16	1	Bra036417	TIR-NBS-LRR	TNL-G
Candidate R gene	B. napus	Reference R gene	BnaC02g08420D	C02	4562000	4662000	4462000	NA	NA	NA	NA	NA	NA	NA	NA
[truncated: 2,068 more rows]
