# Supplementary material for: Genome-wide Association Study Identifies New Loci for Resistance to Leptosphaeria maculans in Canola
Source: Front Plant Sci. 2016 Oct 24;7:1513. doi: 10.3389/fpls.2016.01513 (PMC5075532; doi:10.3389/fpls.2016.01513)
Supplement: Supplementary file 4 [file Table_4.xlsx]

## Sheet: Sheet1
Table S4. Distribution of genome-wide SNP markers associated with resistance to L. maculans in a diversity panel of 179 accessions of Brassica napus.
Chromosome	Non-Significant SNPs Associations (Observed)	Significant SNPs Associations	Total SNP markers	Proportion (%) of Significant SNPs Association
A01	558	12	570	2.10526
A02	606	17	623	2.72873
A03	756	44	800	5.5
A04	506	12	518	2.3166
A05	704	39	743	5.24899
A06	880	30	910	3.2967
A07	739	81	820	9.87805
A08	420	5	425	1.17647
A09	839	18	857	2.10035
A10	706	69	775	8.90323
C01	697	8	705	1.13475
C02	660	17	677	2.51108
C03	1075	72	1147	6.27724
C04	808	16	824	1.94175
C05	585	15	600	2.5
C06	671	37	708	5.22599
C07	658	17	675	2.51852
C08	651	20	671	2.98063
C09	690	45	735	6.12245
chrAnn markers (unassembled scaffolds on A genome)		14
ChrCn (unassembled scaffolds on C genome)		65
Map location unknown		39
chrUnn (unknown)		2
Grand total		694	18804
