# Supplementary material for: Genome-wide Association Study Identifies New Loci for Resistance to Leptosphaeria maculans in Canola
Source: Front Plant Sci. 2016 Oct 24;7:1513. doi: 10.3389/fpls.2016.01513 (PMC5075532; doi:10.3389/fpls.2016.01513)
Supplement: Supplementary file 5 [file Table_5.xlsx]

## Sheet: Table S5a
Table S5a: Linear marker regression showing associations for resistance to blackleg in a DH population from Skipton/Ag-Spectrum//Skipton.
Marker	Regression P	Regression -log10 P	Regression Intercept	Regression Intercept SE	Regression Slope	Regression Slope SE	Regression Bonf. P	Regression FDR	Number of Samples	Call Rate	Minor Allele (Test Allele)	Major Allele	Minor Allele Frequency	Major Allele Frequency	Dependent Average for DD	Dependent Average for dd	Genotype DD Count	Genotype Dd Count	Genotype dd Count	Missing Genotype Count	Minor Allele D Count	Major Allele d Count	Missing Allele Count
3133675_62:A>G	1.64411e-33	32.7841	90.9551	10.1144	-14.5883	0.890448	8.40139e-31	8.40139e-31	133	1	B	A	0.413534	0.586466	61.7786	90.9551	55	0	78	0	110	156	0
3110119_43:G>T	8.84526e-33	32.0533	91.0653	10.2447	-14.4586	0.899613	4.51993e-30	2.25996e-30	133	1	B	A	0.421053	0.578947	62.1481	91.0653	56	0	77	0	112	154	0
4119163	2.59916e-31	30.5852	90.7171	10.5114	-14.3005	0.9254	1.32817e-28	4.42724e-29	133	1	B	A	0.413534	0.586466	62.1162	90.7171	55	0	78	0	110	156	0
3109992	3.36585e-30	29.4729	90.954	10.7181	-14.0751	0.939007	1.71995e-27	4.29987e-28	133	1	B	A	0.428571	0.571429	62.8038	90.954	57	0	76	0	114	152	0
3121234	3.08937e-29	28.5101	90.8329	10.9002	-13.9338	0.954961	1.57867e-26	3.15734e-27	133	1	B	A	0.428571	0.571429	62.9653	90.8329	57	0	76	0	114	152	0
4110252	3.59708e-28	27.4441	90.5122	11.1054	-13.8018	0.975192	1.83811e-25	3.06351e-26	133	1	B	A	0.421053	0.578947	62.9086	90.5122	56	0	77	0	112	154	0
4114342	6.9435e-27	26.1584	89.8145	11.3579	-13.7076	1.0058	3.54813e-24	5.06876e-25	133	1	B	A	0.398496	0.601504	62.3993	89.8145	53	0	80	0	106	160	0
4114463	9.93931e-27	26.0026	89.9652	11.3889	-13.6394	1.00546	5.07899e-24	6.34873e-25	133	1	B	A	0.406015	0.593985	62.6865	89.9652	54	0	79	0	108	158	0
4111580	2.1425e-22	21.6691	89.1393	12.2846	-12.8604	1.08787	1.09482e-19	1.09482e-20	133	1	B	A	0.398496	0.601504	63.4185	89.1393	53	0	80	0	106	160	0
3131235_13:A>G	2.1425e-22	21.6691	89.1393	12.2846	-12.8604	1.08787	1.09482e-19	1.09482e-20	133	1	B	A	0.398496	0.601504	63.4185	89.1393	53	0	80	0	106	160	0
3084290	4.50273e-21	20.3465	88.9098	12.5714	-12.5724	1.11326	2.30089e-18	2.09172e-19	133	1	B	A	0.398496	0.601504	63.7649	88.9098	53	0	80	0	106	160	0
3146558	1.40368e-19	18.8527	88.6307	12.9032	-12.2223	1.14264	7.17282e-17	5.97735e-18	133	1	B	A	0.398496	0.601504	64.1862	88.6307	53	0	80	0	106	160	0
4120846_34:C>T	0.000102036	3.99125	83.6795	16.6682	-5.89858	1.47155	0.0521403	0.00401079	133	1	B	A	0.406015	0.593985	71.8823	83.6795	54	0	79	0	108	158	0
3139811_34:G>T	0.000245323	3.61026	83.4951	16.774	-5.56841	1.47674	0.12536	0.00895427	133	1	B	A	0.413534	0.586466	72.3583	83.4951	55	0	78	0	110	156	0
3095843	0.000671813	3.17275	83.1759	16.8954	-5.18246	1.48743	0.343297	0.0228864	133	1	B	A	0.413534	0.586466	72.811	83.1759	55	0	78	0	110	156	0
3132419_30:G>T	0.00067648	3.16975	83.1075	16.8962	-5.19425	1.49168	0.345681	0.0216051	133	1	B	A	0.406015	0.593985	72.719	83.1075	54	0	79	0	108	158	0
3075958	0.00106544	2.97247	82.8942	16.9508	-5.02457	1.50108	0.544438	0.0320258	133	1	B	A	0.398496	0.601504	72.8451	82.8942	53	0	80	0	106	160	0

## Sheet: Table S5b
Table S5b: Genetic linkage map of markers that showed significant association for resistance to blackleg in a DH population from Skipton/Ag-Spectrum//Skipton.
Marker locus	Genetic map position (Raman et al 2016C)	Regression -log10 P	Regression Bonf. P
3146558	0	18.8527	7.17282e-17
3084290	1.835	20.3465	2.30089e-18
4111580	3.488	21.6691	1.09482e-19
3131235_13:A>G	4.301	21.6691	1.09482e-19
4114342	5.076	26.1584	3.54813e-24
4114463	5.938	26.0026	5.07899e-24
4110252	7.513	27.4441	1.83811e-25
3121234	8.333	28.5101	1.57867e-26
3133675_62:A>G	9.933	32.7841	8.40139e-31
3109992	11.508	29.4729	1.71995e-27
3110119_43:G>T	12.348	32.0533	4.51993e-30
4119163	13.148	30.5852	1.32817e-28
4120846_34:C>T	63.148	3.99125	0.0521403
3139811_34:G>T	63.923	3.61026	0.12536
3095843	64.763	3.17275	0.343297
3132419_30:G>T	65.583	3.16975	0.345681
3075958	66.5	2.97247	0.544438
4108264	68.181	1.92714	1
3171159	69.007	1.77754	1
3114358	69.82	1.52561	1
3079924_45:C>A	70.667	1.5824	1
3164656	71.493	1.49741	1
3083488_53:G>A	72.256	1.35404	1
4110562	73.062	1.5915	1
3107307	75.521	1.10748	1
3185901	76.376	0.928095	1
3122599_42:C>G	78.085	0.828992	1
3099672	99.824	1.21963	1
3186557	100.733	1.32999	1
