# Supplementary material for: Genome-wide Association Study Identifies New Loci for Resistance to Leptosphaeria maculans in Canola
Source: Front Plant Sci. 2016 Oct 24;7:1513. doi: 10.3389/fpls.2016.01513 (PMC5075532; doi:10.3389/fpls.2016.01513)
Supplement: Supplementary file 6 [file Table_6.xlsx]

## Sheet: Sheet1
Table S6: Reaction of a set of differential isolates of L. maculans causing blackleg disease on parental lines of a DH population derived from Ag-Castle3/Westar-10. ID (IBCN) of isolates representing to the accessions of International Blackleg Collection network. Avr genotypes listed were according to Marcroft et al., (2012). Average disease scores (0-9) from two replications are given for each c…
Differential Isolate	ID	Avr gene	Westar	AV-Garnet	Q2	Surpass400	Caiman	ThunderTT	Mustang-RR	Ag-Castle (paternal parent of AW DH population)	Westar-10 (maternal parent of AW DH population)
D2	IBCN15	AvrLm5,6,8,S	7.7	5.9	5.8	1.6	7.2	6.2	1	4	8
D3	IBCN16	AvrLm5	5.4	6.9	5.7	4.4	5.4	4	5.7	7	8
D4	IBCN17	AvrLm4,5,6,7,8,S	6.4	6.1	6.6	3.1	1.3	3.3	1	4	8
D5	IBCN18	AvrLm1,2,4,7,S	6.3	1.8	6.7	1	1.1	1.6	1.8	7	7
D7	IBCN76	AvrLm1,3,5,6,8,S	6.1	1.4	1.4	1.6	4.7	5.1	1.1	1.5	8
D8		AvrLm5,7(8?)	6.1	5.9	6	7.3	1.3	4.1	4.1	7	8
D9		AvrLm5,6,7,S(8?)	6.5	4.8	6.1	5.8	1.2	4.3	1.3	7	8
D10	PHW1223	AvrLm5,6,8,9,S	5.9	3	4.8	2	5	3.9	1.5	3	8
Predicted Rlm genes			None	Rlm1, 9	Rlm3,9	Rlm1, LepR3	Rlm7	Rlm4	Rlm6	Rlm3	None
