# Supplementary material for: Genome-wide Association Study Identifies New Loci for Resistance to Leptosphaeria maculans in Canola
Source: Front Plant Sci. 2016 Oct 24;7:1513. doi: 10.3389/fpls.2016.01513 (PMC5075532; doi:10.3389/fpls.2016.01513)
Supplement: Supplementary file 7 [file Table_7.xlsx]

## Sheet: Map
Table S7a: DArTseq markers and phenotypic data for resistance to blackleg in a DH population from Ag-Castle*3/Westar-10 . ?-? represents to missing data.
DArTseq markers	BC04-00192	BC04-00217	BC04-00264	BC04-00145	BC04-00116	BC04-00202	BC04-00220	BC04-00741	BC04-00266	BC04-00121	BC04-00222	BC04-00744	BC04-00735	BC04-00241	BC04-00152	BC04-00126	BC04-00209	BC04-00223	BC04-00746	BC04-00736	BC04-00244	BC04-00158	BC04-00135	BC04-00210	BC04-00747	BC04-00740	BC04-00251	BC04-00168	BC04-00136	BC04-00211	BC04-01482	BC04-00227	BC04-00252	BC04-00182	BC04-00140	BC04-00214	BC04-00262	BC04-00228	BC04-00254	BC04-00190	BC04-00142	BC04-00215	BC04-00263	BC04-00229	BC04-00255	BC04-00112
100001090|F|0-10:A>C-10:A>C	B_B	B_B	B_B	B_B	B_B	B_B	B_B	B_B	B_B	B_B	B_B	B_B	B_B	B_B	B_B	B_B	B_B	B_B	B_B	B_B	B_B	B_B	B_B	B_B	B_B	B_B	B_B	B_B	B_B	B_B	B_B	B_B	B_B	B_B	B_B	B_B	B_B	B_B	B_B	B_B	B_B	B_B	B_B	B_B	B_B	B_B
100003198|F|0-10:A>C-10:A>C	B_B	B_B	B_B	B_B	B_B	B_B	B_B	B_B	B_B	B_B	B_B	A_A	B_B	B_B	B_B	B_B	B_B	B_B	B_B	B_B	B_B	B_B	B_B	B_B	B_B	B_B	B_B	B_B	B_B	B_B	B_B	B_B	B_B	B_B	B_B	B_B	B_B	B_B	B_B	B_B	B_B	B_B	B_B	B_B	B_B	B_B
100007142|F|0-10:A>C-10:A>C	B_B	B_B	B_B	B_B	B_B	A_A	B_B	B_B	B_B	A_A	B_B	B_B	B_B	A_A	A_A	B_B	B_B	A_A	A_A	A_A	A_A	A_A	B_B	B_B	A_A	B_B	B_B	A_A	B_B	B_B	B_B	A_A	A_A	B_B	B_B	A_A	A_A	B_B	A_A	B_B	B_B	B_B	B_B	B_B	B_B	B_B
100013138|F|0-10:A>C-10:A>C	B_B	B_B	B_B	B_B	B_B	B_B	B_B	B_B	B_B	B_B	B_B	B_B	B_B	B_B	B_B	B_B	B_B	B_B	B_B	B_B	B_B	B_B	B_B	B_B	B_B	B_B	B_B	B_B	B_B	B_B	B_B	B_B	B_B	B_B	B_B	B_B	B_B	B_B	B_B	B_B	B_B	B_B	B_B	B_B	B_B	B_B
100013694|F|0-10:A>C-10:A>C	A_A	A_A	A_A	B_B	B_B	A_A	B_B	A_A	B_B	B_B	B_B	A_A	A_A	B_B	A_A	A_A	B_B	B_B	B_B	A_A	B_B	A_A	A_A	B_B	B_B	B_B	A_A	B_B	A_A	B_B	B_B	A_A	B_B	B_B	B_B	B_B	B_B	B_B	B_B	B_B	B_B	B_B	B_B	B_B	A_A	B_B
100017480|F|0-10:A>C-10:A>C	A_A	A_A	A_A	A_A	A_A	A_A	A_A	A_A	A_A	A_A	A_A	A_A	A_A	A_A	A_A	A_A	A_A	A_A	A_A	A_A	A_A	A_A	A_A	A_A	A_A	A_A	A_A	A_A	A_A	A_A	A_A	A_A	A_A	A_A	A_A	A_A	A_A	A_A	A_A	A_A	A_A	A_A	A_A	A_A	A_A	A_A
100027176|F|0-10:A>C-10:A>C	A_A	B_B	A_A	A_A	A_A	A_A	B_B	A_A	A_A	A_A	A_A	A_A	A_A	A_A	B_B	A_A	B_B	A_A	A_A	B_B	B_B	A_A	A_A	B_B	A_A	A_A	B_B	B_B	A_A	B_B	B_B	A_A	A_A	A_A	B_B	A_A	A_A	B_B	A_A	A_A	B_B	A_A	A_A	B_B	B_B	B_B
100044511|F|0-10:A>C-10:A>C	A_A	A_A	A_A	A_A	A_A	?_?	?_?	A_A	A_A	A_A	A_A	A_A	A_A	A_A	A_A	A_A	A_A	?_?	A_A	A_A	A_A	A_A	A_A	A_A	A_A	A_A	A_A	B_B	A_A	A_A	A_A	A_A	A_A	A_A	A_A	B_B	A_A	A_A	A_A	A_A	A_A	A_A	A_A	A_A	A_A	A_A
100047056|F|0-10:A>C-10:A>C	B_B	B_B	A_A	B_B	?_?	B_B	?_?	B_B	A_A	B_B	B_B	B_B	B_B	B_B	B_B	B_B	A_A	B_B	B_B	A_A	?_?	B_B	B_B	?_?	A_A	B_B	B_B	B_B	A_A	B_B	A_A	A_A	A_A	B_B	B_B	A_A	B_B	A_A	B_B	A_A	A_A	A_A	A_A	B_B	A_A	B_B
100052543|F|0-10:A>C-10:A>C	B_B	B_B	B_B	B_B	B_B	?_?	B_B	B_B	B_B	B_B	B_B	B_B	B_B	B_B	B_B	?_?	B_B	B_B	B_B	B_B	B_B	?_?	B_B	B_B	B_B	B_B	B_B	B_B	B_B	B_B	B_B	B_B	B_B	B_B	B_B	?_?	B_B	B_B	B_B	B_B	B_B	B_B	B_B	B_B	B_B	B_B
100054585|F|0-10:A>C-10:A>C	A_A	A_A	B_B	B_B	?_?	B_B	A_A	B_B	A_A	B_B	B_B	A_A	B_B	B_B	B_B	B_B	B_B	A_A	A_A	B_B	B_B	A_A	?_?	?_?	A_A	B_B	A_A	A_A	B_B	B_B	B_B	A_A	A_A	B_B	A_A	?_?	B_B	B_B	B_B	?_?	A_A	B_B	B_B	B_B	A_A	B_B
100065243|F|0-10:A>C-10:A>C	A_A	A_A	A_A	B_B	A_A	B_B	A_A	B_B	B_B	A_A	B_B	A_A	B_B	B_B	A_A	A_A	B_B	B_B	B_B	A_A	B_B	B_B	A_A	A_A	A_A	A_A	B_B	B_B	?_?	B_B	A_A	B_B	B_B	?_?	A_A	B_B	?_?	A_A	B_B	B_B	A_A	?_?	A_A	?_?	A_A	B_B
100067809|F|0-10:A>C-10:A>C	A_A	A_A	A_A	A_A	A_A	B_B	A_A	A_A	A_A	B_B	?_?	A_A	A_A	B_B	B_B	A_A	A_A	B_B	B_B	B_B	B_B	B_B	A_A	B_B	B_B	B_B	B_B	B_B	A_A	A_A	A_A	B_B	B_B	A_A	A_A	A_A	B_B	A_A	B_B	A_A	A_A	A_A	A_A	A_A	A_A	A_A
100088229|F|0-10:A>C-10:A>C	B_B	B_B	B_B	B_B	B_B	B_B	B_B	B_B	B_B	B_B	B_B	B_B	B_B	B_B	B_B	B_B	B_B	?_?	B_B	B_B	B_B	B_B	B_B	B_B	B_B	B_B	B_B	?_?	B_B	B_B	B_B	B_B	B_B	B_B	B_B	B_B	B_B	B_B	B_B	B_B	B_B	B_B	B_B	B_B	B_B	B_B
100094062|F|0-10:A>C-10:A>C	A_A	A_A	A_A	A_A	A_A	A_A	A_A	A_A	A_A	A_A	A_A	B_B	A_A	A_A	A_A	A_A	A_A	A_A	B_B	A_A	B_B	A_A	B_B	A_A	B_B	B_B	A_A	A_A	B_B	A_A	A_A	B_B	B_B	A_A	A_A	B_B	B_B	B_B	A_A	A_A	A_A	A_A	A_A	A_A	A_A	A_A
100002528|F|0-10:A>G-10:A>G	B_B	B_B	B_B	B_B	B_B	B_B	B_B	B_B	B_B	B_B	B_B	B_B	A_A	B_B	B_B	B_B	B_B	B_B	B_B	B_B	B_B	A_A	A_A	B_B	B_B	B_B	B_B	B_B	B_B	B_B	B_B	B_B	B_B	B_B	B_B	B_B	B_B	B_B	B_B	B_B	B_B	B_B	B_B	B_B	B_B	B_B
100009084|F|0-10:A>G-10:A>G	B_B	A_A	A_A	A_A	B_B	A_A	A_A	B_B	A_A	B_B	A_A	A_A	B_B	B_B	B_B	B_B	A_A	A_A	A_A	B_B	A_A	B_B	A_A	?_?	B_B	A_A	B_B	A_A	B_B	A_A	B_B	B_B	A_A	B_B	A_A	B_B	A_A	A_A	B_B	A_A	A_A	A_A	A_A	A_A	A_A	B_B
100011884|F|0-10:A>G-10:A>G	B_B	?_?	?_?	?_?	?_?	B_B	?_?	?_?	B_B	A_A	?_?	B_B	B_B	?_?	B_B	B_B	?_?	B_B	B_B	?_?	?_?	B_B	B_B	B_B	?_?	?_?	?_?	?_?	?_?	B_B	?_?	B_B	?_?	B_B	?_?	B_B	?_?	?_?	?_?	?_?	?_?	?_?	?_?	B_B	B_B	?_?
100013695|F|0-10:A>G-10:A>G	B_B	B_B	A_A	A_A	A_A	A_A	B_B	A_A	A_A	A_A	A_A	A_A	A_A	A_A	A_A	A_A	B_B	A_A	A_A	B_B	B_B	A_A	B_B	?_?	A_A	A_A	B_B	B_B	A_A	B_B	B_B	A_A	A_A	A_A	B_B	A_A	B_B	B_B	A_A	A_A	B_B	A_A	A_A	B_B	B_B	B_B
100015033|F|0-10:A>G-10:A>G	A_A	B_B	A_A	B_B	A_A	A_A	A_A	A_A	B_B	B_B	A_A	B_B	A_A	A_A	B_B	A_A	A_A	B_B	A_A	B_B	B_B	A_A	B_B	A_A	A_A	B_B	B_B	A_A	B_B	B_B	A_A	A_A	B_B	A_A	A_A	A_A	B_B	A_A	A_A	A_A	B_B	A_A	B_B	A_A	B_B	B_B
100016968|F|0-10:A>G-10:A>G	B_B	A_A	A_A	B_B	A_A	B_B	B_B	A_A	B_B	B_B	A_A	B_B	A_A	A_A	B_B	B_B	B_B	A_A	B_B	A_A	B_B	B_B	A_A	B_B	A_A	A_A	A_A	A_A	A_A	B_B	A_A	A_A	A_A	B_B	B_B	A_A	A_A	A_A	A_A	A_A	A_A	A_A	A_A	B_B	A_A	A_A
100019513|F|0-10:A>G-10:A>G	?_?	?_?	B_B	B_B	B_B	?_?	B_B	B_B	B_B	B_B	B_B	?_?	?_?	B_B	B_B	?_?	?_?	B_B	B_B	A_A	?_?	B_B	B_B	?_?	?_?	B_B	B_B	?_?	?_?	?_?	?_?	B_B	?_?	?_?	?_?	A_A	B_B	B_B	?_?	?_?	B_B	?_?	B_B	B_B	B_B	B_B
100021700|F|0-10:A>G-10:A>G	A_A	A_A	A_A	A_A	A_A	A_A	A_A	A_A	A_A	A_A	A_A	A_A	A_A	A_A	A_A	A_A	A_A	A_A	A_A	A_A	A_A	A_A	A_A	A_A	A_A	A_A	A_A	A_A	A_A	A_A	A_A	A_A	A_A	A_A	A_A	A_A	A_A	A_A	A_A	A_A	A_A	A_A	A_A	A_A	A_A	A_A
100023194|F|0-10:A>G-10:A>G	B_B	A_A	A_A	B_B	A_A	B_B	A_A	A_A	A_A	A_A	B_B	A_A	A_A	B_B	A_A	A_A	A_A	B_B	A_A	A_A	A_A	A_A	A_A	A_A	A_A	B_B	A_A	A_A	A_A	A_A	A_A	A_A	B_B	A_A	A_A	A_A	B_B	A_A	A_A	A_A	A_A	B_B	A_A	A_A	A_A	A_A
100025365|F|0-10:A>G-10:A>G	A_A	B_B	A_A	A_A	A_A	A_A	A_A	B_B	A_A	A_A	A_A	B_B	B_B	B_B	B_B	B_B	A_A	A_A	A_A	B_B	A_A	B_B	B_B	A_A	A_A	A_A	B_B	A_A	B_B	A_A	B_B	B_B	A_A	A_A	A_A	A_A	A_A	A_A	A_A	A_A	A_A	A_A	A_A	A_A	A_A	A_A
100026786|F|0-10:A>G-10:A>G	B_B	B_B	B_B	B_B	B_B	B_B	B_B	B_B	B_B	B_B	B_B	B_B	B_B	B_B	B_B	B_B	B_B	B_B	B_B	B_B	B_B	B_B	B_B	B_B	B_B	B_B	B_B	B_B	B_B	B_B	B_B	B_B	B_B	B_B	B_B	B_B	B_B	B_B	B_B	B_B	B_B	B_B	B_B	B_B	B_B	B_B
100027039|F|0-10:A>G-10:A>G	B_B	B_B	B_B	B_B	B_B	B_B	A_A	B_B	B_B	B_B	B_B	B_B	B_B	B_B	B_B	B_B	B_B	B_B	B_B	B_B	B_B	B_B	B_B	?_?	B_B	B_B	B_B	B_B	B_B	B_B	B_B	B_B	B_B	B_B	B_B	B_B	B_B	B_B	B_B	B_B	B_B	B_B	B_B	B_B	B_B	B_B
100028788|F|0-10:A>G-10:A>G	B_B	B_B	B_B	B_B	B_B	B_B	B_B	B_B	B_B	B_B	B_B	B_B	B_B	B_B	B_B	B_B	B_B	?_?	B_B	B_B	B_B	B_B	A_A	A_A	B_B	B_B	B_B	B_B	B_B	B_B	B_B	B_B	B_B	B_B	B_B	B_B	B_B	B_B	B_B	B_B	B_B	B_B	B_B	B_B	B_B	B_B
100029796|F|0-10:A>G-10:A>G	B_B	B_B	A_A	A_A	A_A	B_B	B_B	A_A	A_A	B_B	A_A	B_B	B_B	A_A	A_A	B_B	B_B	A_A	A_A	A_A	B_B	B_B	A_A	B_B	A_A	A_A	B_B	B_B	B_B	A_A	B_B	A_A	B_B	A_A	B_B	B_B	A_A	A_A	B_B	B_B	B_B	B_B	A_A	A_A	A_A	B_B
100029850|F|0-10:A>G-10:A>G	A_A	A_A	A_A	A_A	A_A	A_A	A_A	A_A	A_A	A_A	?_?	A_A	A_A	A_A	A_A	A_A	A_A	A_A	A_A	A_A	A_A	A_A	A_A	A_A	A_A	A_A	A_A	A_A	A_A	A_A	A_A	A_A	A_A	A_A	A_A	A_A	A_A	A_A	A_A	A_A	A_A	A_A	A_A	A_A	A_A	A_A
100036184|F|0-10:A>G-10:A>G	A_A	B_B	A_A	A_A	A_A	A_A	A_A	B_B	A_A	B_B	A_A	B_B	A_A	B_B	A_A	A_A	B_B	B_B	A_A	A_A	A_A	A_A	A_A	A_A	A_A	A_A	B_B	B_B	B_B	A_A	B_B	A_A	B_B	B_B	B_B	A_A	A_A	B_B	A_A	A_A	B_B	A_A	B_B	A_A	A_A	A_A
100041800|F|0-10:A>G-10:A>G	B_B	B_B	B_B	B_B	B_B	B_B	B_B	B_B	B_B	B_B	B_B	B_B	B_B	B_B	B_B	B_B	B_B	B_B	B_B	B_B	B_B	B_B	B_B	B_B	B_B	B_B	B_B	B_B	B_B	B_B	B_B	A_A	B_B	B_B	B_B	B_B	B_B	B_B	B_B	B_B	B_B	B_B	B_B	B_B	B_B	B_B
100045256|F|0-10:A>G-10:A>G	B_B	B_B	A_A	A_A	A_A	A_A	B_B	A_A	A_A	B_B	A_A	B_B	A_A	A_A	A_A	A_A	B_B	A_A	A_A	A_A	B_B	B_B	A_A	?_?	A_A	A_A	B_B	B_B	A_A	A_A	B_B	A_A	B_B	A_A	B_B	A_A	A_A	B_B	A_A	B_B	B_B	B_B	A_A	B_B	A_A	B_B
100046436|F|0-10:A>G-10:A>G	B_B	B_B	B_B	B_B	B_B	B_B	B_B	B_B	B_B	B_B	B_B	?_?	B_B	B_B	B_B	B_B	B_B	B_B	?_?	B_B	?_?	B_B	?_?	B_B	?_?	?_?	B_B	B_B	?_?	B_B	B_B	?_?	?_?	B_B	B_B	B_B	?_?	?_?	B_B	B_B	B_B	B_B	B_B	B_B	B_B	B_B
100050965|F|0-10:A>G-10:A>G	B_B	B_B	B_B	B_B	B_B	B_B	B_B	B_B	B_B	B_B	B_B	B_B	B_B	B_B	B_B	B_B	B_B	B_B	B_B	B_B	B_B	B_B	B_B	B_B	B_B	B_B	B_B	B_B	B_B	B_B	B_B	B_B	B_B	B_B	B_B	B_B	B_B	B_B	B_B	B_B	B_B	B_B	B_B	B_B	B_B	B_B
100052351|F|0-10:A>G-10:A>G	B_B	B_B	B_B	B_B	B_B	B_B	B_B	B_B	B_B	B_B	B_B	B_B	B_B	B_B	B_B	B_B	B_B	B_B	B_B	B_B	B_B	B_B	B_B	B_B	B_B	B_B	B_B	B_B	B_B	B_B	B_B	B_B	B_B	B_B	B_B	B_B	B_B	B_B	B_B	B_B	B_B	B_B	B_B	B_B	B_B	B_B
100055540|F|0-10:A>G-10:A>G	B_B	B_B	B_B	B_B	B_B	B_B	B_B	B_B	B_B	B_B	?_?	B_B	B_B	B_B	B_B	B_B	B_B	?_?	B_B	B_B	B_B	B_B	B_B	B_B	B_B	B_B	B_B	B_B	B_B	B_B	B_B	B_B	B_B	B_B	B_B	B_B	B_B	B_B	B_B	B_B	B_B	B_B	B_B	B_B	B_B	B_B
100057934|F|0-10:A>G-10:A>G	B_B	B_B	B_B	B_B	B_B	B_B	B_B	B_B	B_B	B_B	?_?	B_B	B_B	B_B	B_B	B_B	B_B	B_B	B_B	B_B	B_B	B_B	B_B	B_B	B_B	B_B	B_B	B_B	B_B	B_B	B_B	B_B	B_B	B_B	B_B	B_B	B_B	B_B	B_B	B_B	B_B	B_B	B_B	B_B	B_B	B_B
100060097|F|0-10:A>G-10:A>G	B_B	B_B	B_B	B_B	B_B	B_B	B_B	B_B	B_B	B_B	?_?	B_B	B_B	B_B	B_B	B_B	B_B	B_B	B_B	B_B	B_B	B_B	B_B	?_?	A_A	A_A	B_B	B_B	B_B	B_B	B_B	B_B	B_B	B_B	B_B	B_B	B_B	B_B	B_B	B_B	B_B	B_B	B_B	B_B	B_B	B_B
100061264|F|0-10:A>G-10:A>G	A_A	A_A	A_A	A_A	A_A	A_A	?_?	A_A	A_A	A_A	A_A	B_B	A_A	A_A	A_A	?_?	A_A	A_A	A_A	A_A	A_A	?_?	A_A	?_?	A_A	A_A	A_A	A_A	A_A	A_A	A_A	A_A	A_A	A_A	A_A	A_A	A_A	?_?	A_A	A_A	A_A	?_?	A_A	A_A	A_A	A_A
100061876|F|0-10:A>G-10:A>G	A_A	A_A	A_A	A_A	A_A	A_A	A_A	A_A	A_A	A_A	A_A	A_A	A_A	A_A	A_A	A_A	A_A	A_A	A_A	A_A	A_A	A_A	A_A	A_A	A_A	A_A	A_A	A_A	A_A	A_A	A_A	A_A	A_A	A_A	A_A	A_A	A_A	A_A	A_A	A_A	A_A	A_A	A_A	A_A	A_A	A_A
100065696|F|0-10:A>G-10:A>G	A_A	A_A	A_A	B_B	B_B	B_B	A_A	B_B	B_B	A_A	A_A	A_A	A_A	A_A	B_B	A_A	A_A	A_A	A_A	B_B	A_A	A_A	A_A	B_B	A_A	A_A	B_B	?_?	A_A	B_B	A_A	A_A	A_A	B_B	A_A	A_A	B_B	A_A	A_A	A_A	B_B	A_A	A_A	A_A	A_A	B_B
100066318|F|0-10:A>G-10:A>G	A_A	A_A	A_A	A_A	A_A	A_A	A_A	A_A	A_A	A_A	A_A	A_A	A_A	A_A	A_A	A_A	A_A	A_A	A_A	A_A	A_A	A_A	A_A	A_A	A_A	A_A	A_A	A_A	A_A	A_A	A_A	A_A	A_A	A_A	A_A	A_A	A_A	A_A	A_A	A_A	A_A	A_A	A_A	A_A	A_A	A_A
100066419|F|0-10:A>G-10:A>G	?_?	B_B	?_?	?_?	?_?	B_B	?_?	A_A	B_B	B_B	?_?	A_A	B_B	?_?	B_B	?_?	?_?	B_B	B_B	?_?	B_B	B_B	B_B	B_B	?_?	?_?	?_?	?_?	?_?	B_B	B_B	?_?	?_?	B_B	?_?	B_B	B_B	?_?	B_B	A_A	?_?	?_?	?_?	B_B	B_B	?_?
100066662|F|0-10:A>G-10:A>G	B_B	B_B	B_B	B_B	B_B	B_B	B_B	B_B	B_B	B_B	B_B	A_A	B_B	B_B	B_B	B_B	B_B	?_?	?_?	B_B	B_B	B_B	B_B	B_B	B_B	B_B	B_B	B_B	B_B	B_B	B_B	B_B	B_B	B_B	B_B	B_B	B_B	B_B	B_B	B_B	B_B	B_B	B_B	B_B	B_B	B_B
100069181|F|0-10:A>G-10:A>G	?_?	?_?	A_A	A_A	A_A	A_A	?_?	A_A	?_?	A_A	A_A	?_?	A_A	A_A	A_A	?_?	A_A	?_?	?_?	A_A	A_A	?_?	?_?	?_?	B_B	?_?	?_?	?_?	?_?	A_A	A_A	?_?	?_?	A_A	?_?	?_?	A_A	A_A	A_A	?_?	?_?	A_A	A_A	A_A	A_A	A_A
100072936|F|0-10:A>G-10:A>G	B_B	B_B	A_A	A_A	B_B	B_B	B_B	A_A	A_A	B_B	B_B	A_A	B_B	A_A	A_A	A_A	A_A	A_A	B_B	B_B	B_B	A_A	A_A	?_?	A_A	B_B	A_A	B_B	B_B	B_B	B_B	A_A	A_A	B_B	B_B	B_B	A_A	B_B	B_B	B_B	B_B	A_A	A_A	B_B	A_A	A_A
100073238|F|0-10:A>G-10:A>G	A_A	A_A	A_A	A_A	A_A	A_A	A_A	A_A	A_A	A_A	A_A	A_A	A_A	A_A	A_A	A_A	A_A	A_A	A_A	A_A	A_A	A_A	A_A	B_B	A_A	A_A	A_A	A_A	A_A	A_A	A_A	A_A	A_A	A_A	A_A	A_A	A_A	A_A	A_A	A_A	A_A	A_A	A_A	A_A	A_A	A_A
100074042|F|0-10:A>G-10:A>G	B_B	B_B	B_B	B_B	A_A	B_B	B_B	B_B	A_A	B_B	B_B	A_A	B_B	B_B	B_B	B_B	B_B	B_B	A_A	B_B	A_A	B_B	A_A	B_B	A_A	A_A	B_B	B_B	B_B	B_B	B_B	A_A	A_A	B_B	B_B	B_B	A_A	A_A	B_B	?_?	B_B	B_B	B_B	B_B	B_B	B_B
100075563|F|0-10:A>G-10:A>G	?_?	B_B	?_?	?_?	B_B	?_?	B_B	?_?	?_?	?_?	B_B	B_B	?_?	B_B	B_B	?_?	?_?	B_B	B_B	?_?	?_?	B_B	?_?	B_B	B_B	B_B	B_B	?_?	?_?	?_?	?_?	B_B	?_?	?_?	?_?	B_B	B_B	B_B	?_?	?_?	?_?	B_B	?_?	B_B	B_B	?_?
100080284|F|0-10:A>G-10:A>G	B_B	?_?	A_A	B_B	B_B	?_?	B_B	A_A	B_B	A_A	A_A	A_A	A_A	A_A	?_?	A_A	?_?	B_B	A_A	A_A	A_A	?_?	A_A	A_A	?_?	A_A	A_A	A_A	A_A	?_?	A_A	B_B	A_A	A_A	A_A	A_A	?_?	A_A	A_A	?_?	B_B	?_?	A_A	A_A	A_A	A_A
100080712|F|0-10:A>G-10:A>G	A_A	A_A	B_B	A_A	B_B	B_B	B_B	A_A	B_B	A_A	B_B	A_A	B_B	A_A	B_B	B_B	A_A	A_A	B_B	B_B	B_B	B_B	B_B	B_B	B_B	B_B	A_A	A_A	A_A	B_B	A_A	B_B	A_A	A_A	A_A	A_A	B_B	A_A	B_B	B_B	A_A	?_?	A_A	B_B	B_B	B_B
100081962|F|0-10:A>G-10:A>G	B_B	B_B	B_B	B_B	B_B	?_?	?_?	B_B	B_B	?_?	B_B	B_B	B_B	B_B	B_B	B_B	?_?	B_B	?_?	B_B	B_B	B_B	?_?	?_?	A_A	B_B	B_B	B_B	B_B	B_B	B_B	B_B	B_B	B_B	B_B	?_?	B_B	B_B	B_B	B_B	B_B	?_?	B_B	B_B	B_B	B_B
100088259|F|0-10:A>G-10:A>G	B_B	B_B	B_B	B_B	B_B	B_B	B_B	B_B	B_B	?_?	?_?	B_B	B_B	B_B	B_B	B_B	B_B	B_B	B_B	B_B	B_B	B_B	?_?	?_?	B_B	B_B	B_B	B_B	B_B	B_B	B_B	B_B	B_B	B_B	B_B	B_B	B_B	B_B	B_B	B_B	B_B	B_B	B_B	B_B	B_B	B_B
100097431|F|0-10:A>G-10:A>G	A_A	B_B	A_A	B_B	B_B	B_B	A_A	A_A	A_A	A_A	B_B	A_A	A_A	B_B	B_B	B_B	B_B	B_B	B_B	A_A	A_A	B_B	A_A	?_?	A_A	B_B	B_B	A_A	B_B	A_A	B_B	A_A	A_A	A_A	A_A	A_A	B_B	A_A	A_A	B_B	A_A	B_B	B_B	A_A	A_A	A_A
100112901|F|0-10:A>G-10:A>G	B_B	A_A	A_A	B_B	B_B	B_B	A_A	A_A	A_A	A_A	B_B	A_A	?_?	B_B	B_B	B_B	B_B	B_B	B_B	A_A	A_A	B_B	?_?	?_?	A_A	B_B	B_B	?_?	?_?	?_?	A_A	A_A	A_A	A_A	A_A	A_A	B_B	A_A	A_A	B_B	A_A	B_B	B_B	A_A	A_A	A_A
100128915|F|0-10:A>G-10:A>G	A_A	A_A	A_A	A_A	A_A	A_A	A_A	A_A	A_A	A_A	A_A	B_B	A_A	A_A	A_A	A_A	A_A	?_?	B_B	A_A	B_B	A_A	?_?	?_?	B_B	B_B	A_A	A_A	B_B	?_?	A_A	B_B	B_B	A_A	A_A	A_A	B_B	B_B	A_A	A_A	A_A	?_?	A_A	A_A	A_A	A_A
100129821|F|0-10:A>G-10:A>G	B_B	B_B	B_B	B_B	B_B	B_B	B_B	B_B	B_B	B_B	B_B	A_A	B_B	B_B	B_B	B_B	B_B	B_B	B_B	B_B	B_B	B_B	B_B	B_B	B_B	B_B	B_B	A_A	B_B	B_B	B_B	B_B	B_B	B_B	B_B	B_B	B_B	B_B	B_B	B_B	B_B	B_B	B_B	B_B	B_B	B_B
100004311|F|0-10:A>T-10:A>T	A_A	A_A	A_A	A_A	A_A	A_A	A_A	A_A	A_A	A_A	A_A	A_A	A_A	A_A	A_A	A_A	A_A	A_A	A_A	A_A	A_A	A_A	A_A	A_A	A_A	A_A	A_A	A_A	A_A	A_A	A_A	A_A	A_A	A_A	A_A	A_A	A_A	A_A	A_A	A_A	A_A	A_A	A_A	A_A	A_A	A_A
100006632|F|0-10:A>T-10:A>T	B_B	B_B	B_B	B_B	B_B	B_B	B_B	B_B	B_B	B_B	B_B	B_B	B_B	B_B	B_B	B_B	B_B	B_B	B_B	B_B	B_B	B_B	B_B	B_B	B_B	B_B	B_B	B_B	B_B	B_B	B_B	B_B	B_B	B_B	B_B	B_B	B_B	B_B	B_B	B_B	B_B	B_B	B_B	B_B	B_B	B_B
100009211|F|0-10:A>T-10:A>T	B_B	B_B	B_B	B_B	B_B	B_B	B_B	B_B	B_B	B_B	B_B	B_B	B_B	B_B	B_B	B_B	B_B	B_B	B_B	B_B	B_B	B_B	B_B	B_B	B_B	B_B	B_B	B_B	B_B	B_B	B_B	B_B	?_?	B_B	B_B	B_B	B_B	B_B	B_B	B_B	B_B	B_B	B_B	B_B	B_B	B_B
100009476|F|0-10:A>T-10:A>T	A_A	A_A	B_B	B_B	A_A	A_A	A_A	B_B	B_B	A_A	A_A	B_B	B_B	A_A	B_B	B_B	B_B	B_B	A_A	A_A	A_A	B_B	B_B	A_A	A_A	A_A	B_B	A_A	A_A	A_A	A_A	B_B	B_B	A_A	A_A	A_A	B_B	A_A	A_A	B_B	A_A	B_B	A_A	A_A	A_A	B_B
100018124|F|0-10:A>T-10:A>T	B_B	B_B	B_B	B_B	B_B	B_B	B_B	B_B	B_B	B_B	B_B	B_B	B_B	B_B	B_B	B_B	B_B	B_B	B_B	B_B	B_B	B_B	B_B	B_B	B_B	B_B	B_B	B_B	B_B	B_B	B_B	B_B	B_B	B_B	B_B	B_B	B_B	B_B	B_B	B_B	B_B	B_B	B_B	B_B	B_B	B_B
100019006|F|0-10:A>T-10:A>T	B_B	B_B	B_B	B_B	B_B	B_B	B_B	B_B	B_B	B_B	B_B	B_B	B_B	B_B	B_B	B_B	B_B	B_B	B_B	B_B	B_B	B_B	B_B	B_B	B_B	B_B	B_B	B_B	B_B	B_B	B_B	B_B	B_B	B_B	B_B	B_B	B_B	B_B	B_B	B_B	B_B	B_B	B_B	B_B	B_B	B_B
100024065|F|0-10:A>T-10:A>T	A_A	A_A	B_B	B_B	B_B	B_B	A_A	B_B	A_A	B_B	B_B	B_B	B_B	B_B	B_B	B_B	B_B	A_A	A_A	B_B	B_B	A_A	B_B	B_B	A_A	B_B	A_A	A_A	B_B	B_B	B_B	A_A	A_A	B_B	A_A	A_A	B_B	B_B	B_B	B_B	A_A	B_B	B_B	B_B	A_A	B_B
100054129|F|0-10:A>T-10:A>T	?_?	B_B	B_B	B_B	B_B	B_B	B_B	B_B	B_B	B_B	?_?	A_A	B_B	B_B	B_B	B_B	?_?	?_?	B_B	?_?	B_B	?_?	B_B	B_B	B_B	B_B	B_B	B_B	B_B	?_?	B_B	B_B	B_B	B_B	B_B	B_B	B_B	B_B	B_B	B_B	B_B	B_B	B_B	B_B	B_B	B_B
100084785|F|0-10:A>T-10:A>T	A_A	?_?	A_A	A_A	A_A	A_A	A_A	A_A	A_A	A_A	A_A	A_A	A_A	A_A	A_A	A_A	A_A	?_?	A_A	A_A	A_A	A_A	?_?	?_?	A_A	A_A	A_A	A_A	A_A	A_A	A_A	A_A	A_A	A_A	A_A	?_?	A_A	?_?	A_A	A_A	A_A	A_A	A_A	A_A	A_A	A_A
100089093|F|0-10:A>T-10:A>T	?_?	A_A	A_A	A_A	A_A	A_A	A_A	A_A	A_A	A_A	A_A	A_A	A_A	A_A	A_A	A_A	A_A	A_A	A_A	A_A	A_A	A_A	A_A	?_?	A_A	A_A	A_A	A_A	A_A	A_A	A_A	A_A	?_?	A_A	A_A	A_A	A_A	A_A	A_A	A_A	A_A	A_A	A_A	A_A	A_A	A_A
100005435|F|0-10:C>A-10:C>A	B_B	B_B	B_B	B_B	B_B	B_B	B_B	B_B	B_B	B_B	B_B	B_B	B_B	B_B	B_B	B_B	B_B	B_B	B_B	B_B	B_B	B_B	B_B	B_B	B_B	B_B	B_B	B_B	B_B	B_B	B_B	B_B	B_B	B_B	B_B	B_B	B_B	B_B	B_B	B_B	B_B	B_B	B_B	B_B	B_B	B_B
100011218|F|0-10:C>A-10:C>A	A_A	A_A	A_A	A_A	A_A	A_A	A_A	A_A	A_A	A_A	A_A	A_A	A_A	A_A	A_A	A_A	A_A	?_?	A_A	A_A	A_A	A_A	A_A	?_?	A_A	A_A	B_B	A_A	A_A	A_A	A_A	A_A	A_A	A_A	A_A	A_A	A_A	A_A	A_A	A_A	A_A	A_A	A_A	A_A	A_A	A_A
100027184|F|0-10:C>A-10:C>A	B_B	B_B	B_B	A_A	B_B	A_A	B_B	A_A	A_A	B_B	A_A	B_B	A_A	A_A	A_A	B_B	A_A	A_A	A_A	A_A	A_A	A_A	A_A	A_A	A_A	B_B	A_A	B_B	A_A	A_A	A_A	A_A	A_A	A_A	B_B	A_A	A_A	B_B	A_A	?_?	B_B	B_B	A_A	A_A	B_B	A_A
100034263|F|0-10:C>A-10:C>A	B_B	B_B	B_B	B_B	B_B	B_B	B_B	B_B	B_B	B_B	B_B	B_B	B_B	B_B	B_B	B_B	B_B	B_B	B_B	B_B	B_B	B_B	B_B	B_B	B_B	B_B	B_B	B_B	B_B	B_B	B_B	B_B	B_B	B_B	B_B	B_B	B_B	B_B	B_B	B_B	B_B	B_B	B_B	B_B	B_B	B_B
100053021|F|0-10:C>A-10:C>A	B_B	A_A	B_B	?_?	?_?	?_?	B_B	B_B	B_B	B_B	B_B	B_B	B_B	B_B	B_B	B_B	?_?	?_?	B_B	B_B	?_?	?_?	?_?	?_?	B_B	?_?	B_B	?_?	B_B	?_?	A_A	B_B	A_A	B_B	B_B	B_B	?_?	B_B	B_B	B_B	B_B	?_?	B_B	B_B	B_B	B_B
100083259|F|0-10:C>A-10:C>A	B_B	A_A	B_B	B_B	B_B	A_A	B_B	B_B	A_A	A_A	B_B	A_A	A_A	B_B	A_A	A_A	B_B	B_B	A_A	B_B	B_B	A_A	B_B	A_A	B_B	B_B	B_B	B_B	B_B	A_A	B_B	A_A	B_B	A_A	B_B	A_A	B_B	B_B	B_B	B_B	B_B	B_B	B_B	A_A	A_A	B_B
100099746|F|0-10:C>A-10:C>A	A_A	A_A	A_A	A_A	A_A	A_A	A_A	A_A	A_A	A_A	A_A	A_A	A_A	A_A	A_A	A_A	A_A	A_A	A_A	A_A	A_A	A_A	A_A	A_A	A_A	A_A	A_A	A_A	A_A	A_A	A_A	A_A	A_A	A_A	A_A	A_A	A_A	A_A	A_A	A_A	A_A	A_A	A_A	A_A	A_A	A_A
100010074|F|0-10:C>G-10:C>G	B_B	B_B	B_B	B_B	B_B	B_B	B_B	B_B	B_B	B_B	B_B	B_B	B_B	B_B	B_B	B_B	B_B	B_B	B_B	B_B	B_B	B_B	B_B	B_B	B_B	B_B	B_B	B_B	B_B	B_B	B_B	B_B	B_B	B_B	B_B	B_B	B_B	B_B	B_B	B_B	B_B	B_B	B_B	B_B	B_B	B_B
100013131|F|0-10:C>G-10:C>G	A_A	B_B	A_A	A_A	B_B	A_A	B_B	B_B	A_A	A_A	A_A	B_B	A_A	B_B	A_A	B_B	A_A	A_A	B_B	B_B	A_A	B_B	A_A	A_A	B_B	A_A	A_A	A_A	A_A	B_B	B_B	A_A	A_A	B_B	A_A	A_A	B_B	B_B	B_B	B_B	A_A	A_A	B_B	A_A	B_B	A_A
100021044|F|0-10:C>G-10:C>G	B_B	B_B	B_B	B_B	B_B	B_B	B_B	B_B	B_B	B_B	?_?	A_A	B_B	B_B	B_B	B_B	B_B	B_B	B_B	B_B	B_B	B_B	B_B	B_B	B_B	B_B	B_B	B_B	B_B	B_B	B_B	B_B	B_B	B_B	B_B	B_B	B_B	B_B	B_B	B_B	B_B	B_B	B_B	B_B	B_B	B_B
100041558|F|0-10:C>G-10:C>G	B_B	B_B	B_B	B_B	B_B	?_?	B_B	B_B	B_B	B_B	B_B	B_B	B_B	B_B	B_B	B_B	B_B	B_B	B_B	B_B	B_B	B_B	?_?	?_?	A_A	B_B	B_B	B_B	B_B	B_B	B_B	B_B	B_B	B_B	B_B	B_B	B_B	B_B	B_B	?_?	B_B	B_B	B_B	B_B	B_B	B_B
100053394|F|0-10:C>G-10:C>G	A_A	A_A	A_A	A_A	A_A	A_A	B_B	A_A	A_A	A_A	A_A	A_A	A_A	A_A	A_A	A_A	B_B	B_B	A_A	A_A	A_A	B_B	B_B	A_A	A_A	B_B	A_A	A_A	A_A	A_A	B_B	A_A	A_A	A_A	A_A	A_A	A_A	A_A	A_A	A_A	A_A	B_B	A_A	A_A	A_A	A_A
100088359|F|0-10:C>G-10:C>G	B_B	B_B	A_A	A_A	B_B	B_B	B_B	A_A	A_A	B_B	B_B	B_B	A_A	A_A	B_B	B_B	A_A	A_A	B_B	B_B	B_B	A_A	B_B	B_B	B_B	B_B	A_A	B_B	B_B	B_B	B_B	B_B	A_A	B_B	B_B	B_B	B_B	B_B	B_B	B_B	B_B	A_A	A_A	B_B	A_A	B_B
100094336|F|0-10:C>G-10:C>G	B_B	B_B	B_B	B_B	B_B	B_B	B_B	B_B	B_B	B_B	?_?	B_B	B_B	B_B	B_B	B_B	B_B	B_B	B_B	B_B	B_B	B_B	B_B	?_?	B_B	B_B	B_B	B_B	B_B	B_B	B_B	B_B	B_B	B_B	B_B	B_B	B_B	B_B	B_B	B_B	B_B	B_B	B_B	B_B	B_B	B_B
100096650|F|0-10:C>G-10:C>G	A_A	?_?	A_A	B_B	A_A	A_A	A_A	A_A	?_?	A_A	A_A	?_?	B_B	A_A	?_?	A_A	?_?	B_B	?_?	?_?	B_B	A_A	?_?	A_A	A_A	B_B	A_A	A_A	?_?	B_B	?_?	?_?	B_B	A_A	A_A	A_A	?_?	A_A	A_A	A_A	A_A	A_A	A_A	A_A	B_B	A_A
100002869|F|0-10:C>T-10:C>T	A_A	A_A	A_A	A_A	A_A	A_A	A_A	B_B	A_A	A_A	A_A	B_B	A_A	A_A	A_A	A_A	A_A	A_A	A_A	B_B	A_A	B_B	A_A	A_A	A_A	A_A	A_A	A_A	A_A	A_A	A_A	A_A	A_A	A_A	A_A	A_A	B_B	A_A	A_A	B_B	A_A	A_A	A_A	A_A	A_A	A_A
100004109|F|0-10:C>T-10:C>T	A_A	B_B	A_A	B_B	B_B	B_B	A_A	A_A	A_A	A_A	A_A	B_B	B_B	B_B	B_B	A_A	B_B	B_B	B_B	B_B	A_A	A_A	B_B	B_B	B_B	B_B	A_A	A_A	B_B	B_B	B_B	B_B	B_B	A_A	A_A	A_A	B_B	A_A	A_A	A_A	A_A	A_A	B_B	A_A	A_A	A_A
100007245|F|0-10:C>T-10:C>T	A_A	B_B	B_B	A_A	A_A	?_?	B_B	A_A	B_B	B_B	B_B	B_B	B_B	A_A	B_B	B_B	A_A	B_B	B_B	B_B	A_A	B_B	B_B	?_?	A_A	B_B	B_B	B_B	B_B	A_A	A_A	A_A	A_A	B_B	A_A	A_A	A_A	A_A	A_A	B_B	A_A	A_A	A_A	A_A	B_B	B_B
100009287|F|0-10:C>T-10:C>T	B_B	B_B	A_A	B_B	B_B	B_B	B_B	B_B	B_B	B_B	B_B	B_B	B_B	B_B	B_B	B_B	B_B	B_B	B_B	B_B	B_B	B_B	B_B	B_B	B_B	B_B	B_B	A_A	B_B	B_B	B_B	B_B	B_B	B_B	B_B	B_B	B_B	B_B	B_B	B_B	B_B	B_B	A_A	B_B	B_B	B_B
100018273|F|0-10:C>T-10:C>T	A_A	A_A	B_B	?_?	A_A	A_A	A_A	B_B	B_B	A_A	A_A	B_B	A_A	?_?	B_B	?_?	?_?	?_?	A_A	A_A	A_A	?_?	?_?	A_A	B_B	A_A	?_?	A_A	A_A	A_A	A_A	?_?	?_?	A_A	A_A	A_A	B_B	A_A	A_A	A_A	A_A	B_B	?_?	A_A	A_A	B_B
100018952|F|0-10:C>T-10:C>T	A_A	A_A	B_B	A_A	A_A	B_B	A_A	A_A	A_A	A_A	B_B	B_B	A_A	B_B	A_A	A_A	B_B	A_A	A_A	A_A	A_A	A_A	A_A	B_B	A_A	A_A	B_B	A_A	A_A	A_A	A_A	A_A	A_A	B_B	B_B	A_A	B_B	A_A	B_B	A_A	B_B	A_A	A_A	B_B	A_A	B_B
100022845|F|0-10:C>T-10:C>T	?_?	A_A	?_?	?_?	?_?	?_?	?_?	?_?	?_?	?_?	?_?	A_A	?_?	?_?	?_?	?_?	?_?	?_?	?_?	A_A	?_?	?_?	?_?	?_?	?_?	?_?	?_?	?_?	?_?	?_?	?_?	?_?	?_?	?_?	?_?	?_?	A_A	?_?	?_?	?_?	?_?	?_?	?_?	?_?	?_?	?_?
100022920|F|0-10:C>T-10:C>T	B_B	B_B	B_B	B_B	B_B	B_B	B_B	B_B	B_B	B_B	B_B	B_B	B_B	B_B	B_B	B_B	B_B	B_B	B_B	B_B	B_B	B_B	?_?	B_B	B_B	B_B	B_B	B_B	B_B	B_B	B_B	B_B	B_B	B_B	B_B	B_B	B_B	B_B	B_B	?_?	B_B	B_B	B_B	B_B	B_B	B_B
100025700|F|0-10:C>T-10:C>T	A_A	A_A	A_A	A_A	A_A	A_A	A_A	A_A	A_A	A_A	A_A	A_A	A_A	A_A	A_A	A_A	A_A	A_A	A_A	A_A	A_A	A_A	A_A	A_A	A_A	A_A	A_A	A_A	A_A	A_A	A_A	A_A	A_A	A_A	A_A	A_A	A_A	A_A	A_A	A_A	A_A	A_A	A_A	A_A	A_A	A_A
100028218|F|0-10:C>T-10:C>T	?_?	A_A	A_A	?_?	A_A	A_A	?_?	A_A	A_A	?_?	A_A	A_A	A_A	A_A	?_?	A_A	?_?	?_?	A_A	A_A	A_A	A_A	A_A	?_?	A_A	A_A	A_A	A_A	A_A	?_?	A_A	A_A	A_A	?_?	A_A	?_?	A_A	A_A	A_A	A_A	A_A	A_A	A_A	A_A	A_A	A_A
100029965|F|0-10:C>T-10:C>T	A_A	A_A	A_A	A_A	A_A	A_A	A_A	A_A	A_A	A_A	A_A	A_A	A_A	A_A	A_A	A_A	A_A	A_A	A_A	A_A	A_A	A_A	A_A	A_A	A_A	A_A	A_A	A_A	A_A	A_A	A_A	A_A	A_A	A_A	A_A	A_A	A_A	A_A	A_A	A_A	A_A	A_A	A_A	A_A	A_A	A_A
100030789|F|0-10:C>T-10:C>T	B_B	B_B	B_B	B_B	B_B	B_B	B_B	B_B	B_B	B_B	B_B	B_B	B_B	B_B	B_B	B_B	B_B	B_B	B_B	B_B	B_B	B_B	B_B	?_?	B_B	B_B	B_B	B_B	B_B	B_B	B_B	B_B	B_B	B_B	B_B	B_B	B_B	B_B	B_B	B_B	B_B	B_B	B_B	B_B	B_B	B_B
100031663|F|0-10:C>T-10:C>T	A_A	A_A	A_A	A_A	A_A	B_B	A_A	A_A	A_A	B_B	B_B	A_A	A_A	A_A	A_A	B_B	A_A	A_A	A_A	A_A	B_B	A_A	B_B	A_A	A_A	A_A	A_A	A_A	A_A	A_A	A_A	A_A	A_A	A_A	A_A	A_A	A_A	A_A	B_B	A_A	B_B	A_A	A_A	A_A	A_A	A_A
100031982|F|0-10:C>T-10:C>T	A_A	A_A	A_A	B_B	A_A	A_A	A_A	B_B	B_B	A_A	A_A	B_B	A_A	B_B	B_B	B_B	B_B	B_B	A_A	A_A	A_A	B_B	B_B	B_B	B_B	B_B	B_B	A_A	A_A	B_B	A_A	A_A	B_B	A_A	A_A	B_B	B_B	A_A	A_A	A_A	B_B	B_B	B_B	A_A	B_B	B_B
100032760|F|0-10:C>T-10:C>T	B_B	B_B	B_B	B_B	B_B	B_B	B_B	B_B	B_B	B_B	B_B	B_B	B_B	B_B	B_B	B_B	B_B	B_B	B_B	B_B	B_B	B_B	B_B	B_B	B_B	B_B	B_B	B_B	B_B	B_B	B_B	B_B	B_B	B_B	B_B	B_B	B_B	B_B	B_B	B_B	B_B	B_B	B_B	B_B	B_B	B_B
100033224|F|0-10:C>T-10:C>T	A_A	A_A	A_A	A_A	A_A	A_A	A_A	A_A	A_A	A_A	A_A	A_A	A_A	A_A	A_A	A_A	A_A	A_A	A_A	A_A	A_A	A_A	A_A	A_A	A_A	A_A	A_A	A_A	A_A	B_B	A_A	A_A	A_A	A_A	A_A	A_A	A_A	A_A	A_A	A_A	A_A	A_A	A_A	A_A	A_A	A_A
100033499|F|0-10:C>T-10:C>T	B_B	B_B	B_B	B_B	B_B	B_B	B_B	B_B	B_B	B_B	B_B	B_B	B_B	B_B	B_B	B_B	B_B	B_B	B_B	B_B	B_B	B_B	B_B	B_B	B_B	B_B	B_B	B_B	B_B	B_B	B_B	B_B	B_B	B_B	B_B	B_B	B_B	B_B	B_B	B_B	B_B	B_B	B_B	B_B	B_B	B_B
100037952|F|0-10:C>T-10:C>T	B_B	B_B	?_?	?_?	B_B	?_?	A_A	B_B	B_B	A_A	A_A	B_B	A_A	B_B	?_?	B_B	B_B	?_?	?_?	B_B	?_?	B_B	?_?	?_?	?_?	?_?	?_?	B_B	B_B	B_B	B_B	B_B	B_B	?_?	?_?	B_B	?_?	?_?	B_B	?_?	?_?	?_?	B_B	B_B	B_B	?_?
100049135|F|0-10:C>T-10:C>T	A_A	B_B	A_A	A_A	?_?	A_A	B_B	B_B	A_A	A_A	?_?	?_?	A_A	B_B	A_A	A_A	A_A	B_B	B_B	A_A	A_A	A_A	A_A	B_B	A_A	A_A	A_A	B_B	A_A	A_A	A_A	A_A	A_A	B_B	B_B	B_B	B_B	B_B	B_B	A_A	A_A	A_A	B_B	A_A	B_B	A_A
100049849|F|0-10:C>T-10:C>T	A_A	A_A	A_A	?_?	A_A	A_A	A_A	A_A	A_A	A_A	A_A	A_A	A_A	A_A	A_A	B_B	A_A	A_A	A_A	A_A	A_A	A_A	A_A	A_A	A_A	?_?	A_A	B_B	A_A	A_A	A_A	A_A	A_A	A_A	A_A	A_A	A_A	A_A	B_B	B_B	A_A	A_A	A_A	B_B	A_A	A_A
100065401|F|0-10:C>T-10:C>T	A_A	B_B	A_A	A_A	B_B	A_A	A_A	B_B	?_?	A_A	A_A	A_A	B_B	A_A	A_A	A_A	B_B	A_A	A_A	A_A	A_A	B_B	B_B	B_B	A_A	A_A	A_A	A_A	A_A	A_A	A_A	A_A	A_A	A_A	A_A	A_A	A_A	A_A	B_B	A_A	A_A	A_A	B_B	A_A	A_A	B_B
100073429|F|0-10:C>T-10:C>T	B_B	B_B	A_A	A_A	B_B	A_A	B_B	A_A	B_B	A_A	A_A	A_A	A_A	A_A	B_B	B_B	A_A	B_B	B_B	A_A	B_B	A_A	?_?	B_B	A_A	A_A	A_A	B_B	A_A	A_A	A_A	A_A	A_A	A_A	A_A	A_A	A_A	A_A	A_A	B_B	B_B	B_B	A_A	A_A	A_A	A_A
100075748|F|0-10:C>T-10:C>T	B_B	B_B	B_B	B_B	?_?	B_B	B_B	A_A	A_A	A_A	?_?	B_B	B_B	B_B	?_?	?_?	B_B	B_B	B_B	A_A	B_B	?_?	?_?	?_?	B_B	B_B	B_B	B_B	B_B	B_B	B_B	A_A	A_A	B_B	A_A	B_B	A_A	A_A	B_B	B_B	B_B	B_B	B_B	B_B	A_A	B_B
100076271|F|0-10:C>T-10:C>T	B_B	A_A	B_B	?_?	A_A	B_B	A_A	B_B	B_B	A_A	B_B	B_B	B_B	?_?	B_B	B_B	?_?	B_B	B_B	A_A	A_A	B_B	B_B	A_A	A_A	A_A	B_B	?_?	B_B	A_A	A_A	B_B	B_B	A_A	A_A	A_A	?_?	A_A	A_A	B_B	B_B	B_B	B_B	A_A	B_B	B_B
100083652|F|0-10:C>T-10:C>T	A_A	A_A	B_B	B_B	A_A	B_B	A_A	B_B	B_B	B_B	B_B	B_B	A_A	A_A	B_B	A_A	B_B	B_B	B_B	A_A	A_A	B_B	A_A	?_?	A_A	B_B	A_A	A_A	A_A	A_A	A_A	B_B	B_B	A_A	A_A	A_A	A_A	A_A	B_B	B_B	A_A	B_B	B_B	A_A	A_A	A_A
100088186|F|0-10:C>T-10:C>T	?_?	?_?	?_?	?_?	?_?	?_?	?_?	?_?	?_?	?_?	B_B	B_B	?_?	?_?	?_?	?_?	?_?	?_?	?_?	?_?	?_?	?_?	?_?	?_?	?_?	B_B	?_?	?_?	?_?	?_?	?_?	B_B	?_?	?_?	?_?	?_?	?_?	?_?	?_?	?_?	?_?	?_?	?_?	?_?	?_?	?_?
100089304|F|0-10:C>T-10:C>T	A_A	A_A	A_A	A_A	A_A	A_A	A_A	A_A	A_A	A_A	A_A	A_A	A_A	A_A	A_A	A_A	A_A	A_A	A_A	A_A	A_A	A_A	A_A	A_A	A_A	A_A	A_A	A_A	A_A	A_A	A_A	A_A	A_A	A_A	A_A	A_A	A_A	A_A	A_A	A_A	A_A	A_A	A_A	A_A	A_A	A_A
100090025|F|0-10:C>T-10:C>T	A_A	?_?	A_A	A_A	?_?	?_?	?_?	A_A	A_A	A_A	?_?	?_?	?_?	?_?	?_?	?_?	A_A	?_?	?_?	A_A	?_?	?_?	?_?	?_?	?_?	A_A	?_?	A_A	?_?	A_A	?_?	?_?	?_?	A_A	?_?	?_?	A_A	A_A	?_?	?_?	A_A	A_A	A_A	A_A	A_A	?_?
100090209|F|0-10:C>T-10:C>T	B_B	B_B	B_B	B_B	B_B	B_B	B_B	B_B	B_B	B_B	B_B	B_B	B_B	B_B	B_B	B_B	B_B	B_B	A_A	B_B	B_B	B_B	B_B	B_B	B_B	B_B	B_B	B_B	B_B	B_B	B_B	B_B	B_B	B_B	B_B	B_B	B_B	B_B	B_B	B_B	B_B	B_B	B_B	B_B	B_B	B_B
100094209|F|0-10:C>T-10:C>T	B_B	A_A	B_B	A_A	B_B	B_B	B_B	B_B	A_A	B_B	B_B	A_A	A_A	B_B	A_A	B_B	A_A	A_A	A_A	A_A	A_A	B_B	A_A	B_B	B_B	A_A	A_A	B_B	A_A	A_A	A_A	A_A	A_A	B_B	B_B	A_A	A_A	A_A	B_B	B_B	B_B	B_B	B_B	B_B	A_A	B_B
100095026|F|0-10:C>T-10:C>T	B_B	B_B	B_B	B_B	B_B	B_B	B_B	B_B	B_B	B_B	B_B	B_B	B_B	B_B	B_B	B_B	B_B	B_B	B_B	B_B	B_B	B_B	B_B	B_B	B_B	B_B	B_B	B_B	B_B	B_B	B_B	B_B	B_B	B_B	B_B	B_B	B_B	B_B	B_B	B_B	B_B	B_B	B_B	B_B	B_B	B_B
100098437|F|0-10:C>T-10:C>T	A_A	A_A	A_A	A_A	A_A	A_A	?_?	A_A	A_A	A_A	A_A	A_A	B_B	A_A	A_A	A_A	A_A	A_A	A_A	A_A	A_A	?_?	?_?	?_?	A_A	A_A	A_A	A_A	A_A	A_A	A_A	A_A	A_A	A_A	A_A	A_A	A_A	A_A	A_A	A_A	A_A	A_A	A_A	A_A	A_A	A_A
100101899|F|0-10:C>T-10:C>T	B_B	B_B	B_B	B_B	B_B	B_B	B_B	B_B	B_B	B_B	B_B	A_A	B_B	B_B	B_B	B_B	B_B	B_B	B_B	B_B	B_B	B_B	B_B	B_B	B_B	B_B	B_B	B_B	B_B	B_B	B_B	B_B	B_B	B_B	B_B	B_B	B_B	B_B	B_B	B_B	B_B	B_B	B_B	B_B	B_B	B_B
100103175|F|0-10:C>T-10:C>T	B_B	B_B	A_A	A_A	A_A	B_B	B_B	A_A	A_A	A_A	B_B	A_A	A_A	B_B	A_A	A_A	B_B	A_A	A_A	A_A	A_A	B_B	B_B	B_B	A_A	A_A	B_B	B_B	A_A	A_A	B_B	A_A	B_B	A_A	B_B	B_B	A_A	A_A	A_A	B_B	A_A	A_A	A_A	A_A	A_A	B_B
100006763|F|0-10:G>A-10:G>A	B_B	B_B	B_B	A_A	B_B	A_A	B_B	A_A	A_A	A_A	A_A	A_A	A_A	A_A	A_A	B_B	A_A	A_A	A_A	A_A	A_A	A_A	A_A	A_A	A_A	B_B	A_A	B_B	A_A	A_A	A_A	A_A	A_A	A_A	B_B	A_A	A_A	B_B	A_A	A_A	B_B	B_B	A_A	A_A	B_B	A_A
100007687|F|0-10:G>A-10:G>A	B_B	B_B	B_B	B_B	B_B	A_A	B_B	B_B	B_B	A_A	B_B	A_A	B_B	B_B	B_B	B_B	B_B	B_B	B_B	B_B	B_B	B_B	B_B	B_B	B_B	B_B	B_B	B_B	B_B	B_B	B_B	B_B	B_B	B_B	B_B	B_B	B_B	B_B	B_B	B_B	B_B	B_B	B_B	B_B	B_B	B_B
100014086|F|0-10:G>A-10:G>A	B_B	B_B	B_B	B_B	B_B	B_B	B_B	B_B	B_B	B_B	B_B	B_B	B_B	B_B	B_B	B_B	B_B	B_B	B_B	B_B	B_B	B_B	B_B	B_B	B_B	B_B	B_B	B_B	B_B	B_B	B_B	B_B	B_B	B_B	B_B	B_B	B_B	B_B	B_B	B_B	B_B	B_B	B_B	B_B	B_B	B_B
100014891|F|0-10:G>A-10:G>A	B_B	A_A	B_B	A_A	B_B	B_B	B_B	B_B	A_A	A_A	?_?	A_A	B_B	B_B	A_A	B_B	B_B	A_A	B_B	A_A	A_A	B_B	A_A	B_B	B_B	A_A	A_A	B_B	A_A	A_A	B_B	B_B	A_A	B_B	B_B	B_B	A_A	A_A	B_B	B_B	A_A	B_B	A_A	B_B	A_A	A_A
100018400|F|0-10:G>A-10:G>A	B_B	B_B	A_A	B_B	B_B	B_B	B_B	B_B	A_A	B_B	B_B	B_B	B_B	B_B	B_B	B_B	B_B	B_B	A_A	B_B	B_B	A_A	B_B	B_B	B_B	B_B	B_B	B_B	B_B	B_B	B_B	B_B	A_A	B_B	B_B	B_B	B_B	B_B	B_B	B_B	B_B	B_B	A_A	B_B	B_B	B_B
100022815|F|0-10:G>A-10:G>A	A_A	A_A	A_A	A_A	A_A	A_A	A_A	A_A	A_A	A_A	A_A	A_A	A_A	A_A	A_A	A_A	A_A	A_A	A_A	A_A	A_A	A_A	A_A	A_A	A_A	A_A	A_A	A_A	A_A	A_A	A_A	A_A	A_A	A_A	A_A	A_A	A_A	A_A	A_A	A_A	A_A	A_A	A_A	A_A	A_A	A_A
100022847|F|0-10:G>A-10:G>A	A_A	A_A	A_A	A_A	A_A	A_A	B_B	A_A	A_A	A_A	A_A	B_B	B_B	B_B	A_A	B_B	B_B	B_B	B_B	A_A	B_B	B_B	B_B	?_?	B_B	A_A	B_B	A_A	A_A	B_B	A_A	A_A	B_B	A_A	A_A	A_A	B_B	A_A	B_B	A_A	B_B	A_A	B_B	B_B	B_B	A_A
100023453|F|0-10:G>A-10:G>A	B_B	B_B	B_B	B_B	B_B	B_B	B_B	B_B	B_B	B_B	B_B	B_B	B_B	B_B	B_B	B_B	B_B	B_B	B_B	B_B	B_B	?_?	B_B	B_B	B_B	B_B	B_B	B_B	B_B	B_B	B_B	B_B	B_B	B_B	B_B	B_B	B_B	B_B	B_B	B_B	B_B	B_B	B_B	B_B	B_B	A_A
100031267|F|0-10:G>A-10:G>A	A_A	B_B	A_A	A_A	A_A	B_B	A_A	A_A	A_A	A_A	A_A	B_B	A_A	A_A	A_A	A_A	B_B	A_A	B_B	A_A	A_A	A_A	A_A	B_B	A_A	A_A	A_A	A_A	B_B	B_B	A_A	A_A	A_A	A_A	A_A	A_A	B_B	A_A	A_A	A_A	A_A	B_B	B_B	A_A	A_A	A_A
100032430|F|0-10:G>A-10:G>A	B_B	B_B	B_B	B_B	B_B	B_B	B_B	B_B	B_B	?_?	B_B	B_B	B_B	B_B	B_B	B_B	B_B	?_?	B_B	B_B	B_B	B_B	B_B	B_B	B_B	B_B	B_B	B_B	?_?	B_B	B_B	B_B	B_B	B_B	B_B	B_B	B_B	B_B	B_B	B_B	B_B	B_B	B_B	B_B	B_B	B_B
100033677|F|0-10:G>A-10:G>A	B_B	B_B	B_B	B_B	B_B	B_B	B_B	B_B	B_B	B_B	B_B	B_B	B_B	B_B	B_B	B_B	B_B	B_B	B_B	B_B	B_B	B_B	B_B	B_B	B_B	B_B	B_B	B_B	B_B	B_B	B_B	B_B	B_B	B_B	B_B	B_B	B_B	B_B	B_B	B_B	B_B	B_B	B_B	B_B	B_B	B_B
100035255|F|0-10:G>A-10:G>A	B_B	B_B	B_B	A_A	B_B	B_B	B_B	A_A	A_A	B_B	A_A	A_A	A_A	A_A	A_A	B_B	A_A	?_?	A_A	A_A	A_A	A_A	A_A	?_?	A_A	B_B	A_A	B_B	A_A	A_A	A_A	A_A	A_A	A_A	B_B	A_A	A_A	B_B	A_A	A_A	B_B	B_B	A_A	A_A	B_B	A_A
100037415|F|0-10:G>A-10:G>A	B_B	A_A	B_B	A_A	A_A	B_B	B_B	A_A	B_B	A_A	B_B	A_A	A_A	A_A	B_B	B_B	B_B	A_A	A_A	A_A	A_A	B_B	A_A	B_B	A_A	B_B	A_A	A_A	A_A	A_A	A_A	B_B	A_A	B_B	A_A	B_B	A_A	A_A	B_B	A_A	A_A	B_B	A_A	A_A	A_A	B_B
100037862|F|0-10:G>A-10:G>A	B_B	B_B	B_B	B_B	B_B	B_B	B_B	B_B	B_B	B_B	B_B	B_B	B_B	B_B	B_B	B_B	B_B	?_?	B_B	B_B	B_B	B_B	?_?	?_?	B_B	B_B	B_B	B_B	B_B	B_B	B_B	B_B	B_B	B_B	B_B	B_B	B_B	B_B	B_B	B_B	B_B	B_B	B_B	B_B	B_B	B_B
100038555|F|0-10:G>A-10:G>A	B_B	B_B	B_B	B_B	B_B	B_B	B_B	B_B	B_B	B_B	B_B	A_A	B_B	B_B	B_B	B_B	B_B	B_B	B_B	B_B	B_B	B_B	B_B	B_B	B_B	B_B	B_B	B_B	B_B	B_B	B_B	B_B	B_B	B_B	B_B	B_B	B_B	B_B	B_B	B_B	B_B	B_B	B_B	B_B	B_B	?_?
100040099|F|0-10:G>A-10:G>A	B_B	B_B	B_B	B_B	B_B	?_?	B_B	B_B	B_B	B_B	B_B	B_B	B_B	B_B	B_B	B_B	B_B	?_?	B_B	B_B	?_?	?_?	B_B	B_B	B_B	B_B	B_B	B_B	B_B	B_B	B_B	B_B	B_B	B_B	B_B	B_B	B_B	B_B	B_B	B_B	B_B	B_B	B_B	B_B	B_B	B_B
100044116|F|0-10:G>A-10:G>A	B_B	B_B	B_B	B_B	B_B	B_B	B_B	B_B	B_B	B_B	B_B	B_B	B_B	B_B	B_B	B_B	B_B	B_B	B_B	B_B	B_B	B_B	B_B	B_B	B_B	B_B	B_B	B_B	B_B	B_B	B_B	B_B	B_B	B_B	B_B	B_B	B_B	B_B	B_B	B_B	B_B	B_B	B_B	B_B	B_B	B_B
100047519|F|0-10:G>A-10:G>A	B_B	B_B	B_B	B_B	B_B	B_B	B_B	B_B	A_A	B_B	B_B	B_B	B_B	B_B	B_B	B_B	B_B	B_B	B_B	B_B	B_B	B_B	B_B	B_B	B_B	B_B	B_B	B_B	B_B	B_B	B_B	B_B	B_B	B_B	B_B	B_B	B_B	B_B	B_B	B_B	B_B	B_B	B_B	B_B	B_B	B_B
100061672|F|0-10:G>A-10:G>A	A_A	A_A	A_A	B_B	A_A	B_B	A_A	A_A	A_A	A_A	B_B	B_B	B_B	B_B	A_A	B_B	A_A	B_B	A_A	A_A	B_B	A_A	A_A	B_B	A_A	B_B	B_B	A_A	A_A	B_B	A_A	A_A	B_B	A_A	B_B	A_A	A_A	A_A	A_A	B_B	B_B	B_B	A_A	A_A	A_A	A_A
100067360|F|0-10:G>A-10:G>A	B_B	B_B	B_B	B_B	B_B	B_B	B_B	B_B	B_B	B_B	B_B	B_B	B_B	B_B	?_?	B_B	B_B	B_B	B_B	B_B	B_B	B_B	B_B	B_B	B_B	B_B	B_B	B_B	B_B	B_B	B_B	B_B	B_B	?_?	?_?	B_B	B_B	B_B	B_B	B_B	B_B	B_B	B_B	B_B	B_B	B_B
100068123|F|0-10:G>A-10:G>A	B_B	B_B	B_B	B_B	?_?	?_?	B_B	B_B	B_B	B_B	B_B	B_B	B_B	B_B	B_B	B_B	B_B	?_?	B_B	B_B	B_B	B_B	B_B	B_B	B_B	B_B	B_B	B_B	B_B	B_B	B_B	B_B	B_B	B_B	?_?	B_B	B_B	B_B	B_B	B_B	B_B	B_B	B_B	B_B	B_B	B_B
100068672|F|0-10:G>A-10:G>A	?_?	?_?	B_B	?_?	B_B	B_B	B_B	B_B	B_B	?_?	?_?	B_B	B_B	?_?	B_B	?_?	?_?	?_?	B_B	?_?	B_B	B_B	B_B	B_B	B_B	B_B	B_B	B_B	B_B	?_?	B_B	B_B	B_B	?_?	B_B	B_B	B_B	B_B	B_B	B_B	B_B	?_?	B_B	B_B	?_?	?_?
100070439|F|0-10:G>A-10:G>A	?_?	?_?	?_?	B_B	?_?	B_B	B_B	?_?	?_?	?_?	?_?	A_A	B_B	B_B	?_?	B_B	B_B	A_A	B_B	?_?	B_B	B_B	?_?	?_?	B_B	B_B	B_B	B_B	?_?	B_B	?_?	B_B	A_A	?_?	?_?	B_B	?_?	?_?	B_B	?_?	B_B	?_?	?_?	?_?	?_?	?_?
100071374|F|0-10:G>A-10:G>A	B_B	B_B	A_A	A_A	B_B	B_B	B_B	A_A	A_A	B_B	?_?	A_A	B_B	A_A	A_A	A_A	A_A	B_B	B_B	B_B	B_B	B_B	B_B	B_B	A_A	B_B	A_A	B_B	B_B	B_B	B_B	A_A	A_A	B_B	B_B	B_B	A_A	B_B	B_B	B_B	B_B	A_A	A_A	B_B	A_A	B_B
100075908|F|0-10:G>A-10:G>A	?_?	B_B	?_?	?_?	B_B	?_?	B_B	?_?	B_B	B_B	B_B	B_B	?_?	B_B	?_?	B_B	B_B	B_B	B_B	B_B	B_B	B_B	?_?	?_?	B_B	B_B	B_B	?_?	?_?	B_B	B_B	B_B	B_B	B_B	B_B	?_?	B_B	B_B	B_B	B_B	?_?	?_?	B_B	?_?	?_?	?_?
100076852|F|0-10:G>A-10:G>A	A_A	A_A	A_A	A_A	A_A	A_A	A_A	A_A	A_A	A_A	A_A	A_A	A_A	A_A	B_B	A_A	A_A	A_A	A_A	A_A	A_A	A_A	A_A	A_A	A_A	A_A	A_A	A_A	A_A	A_A	A_A	A_A	A_A	A_A	A_A	A_A	A_A	A_A	A_A	B_B	?_?	A_A	A_A	A_A	A_A	A_A
100077767|F|0-10:G>A-10:G>A	B_B	B_B	B_B	B_B	B_B	B_B	B_B	B_B	B_B	B_B	B_B	B_B	B_B	B_B	B_B	B_B	B_B	B_B	B_B	B_B	B_B	B_B	B_B	B_B	B_B	B_B	B_B	B_B	?_?	B_B	B_B	B_B	B_B	B_B	B_B	B_B	B_B	B_B	B_B	B_B	B_B	B_B	B_B	B_B	B_B	B_B
100077872|F|0-10:G>A-10:G>A	A_A	B_B	B_B	B_B	B_B	B_B	B_B	B_B	B_B	B_B	B_B	B_B	B_B	B_B	B_B	B_B	B_B	B_B	B_B	B_B	B_B	B_B	B_B	B_B	A_A	B_B	B_B	B_B	B_B	B_B	B_B	B_B	B_B	B_B	B_B	B_B	B_B	B_B	B_B	B_B	?_?	B_B	B_B	B_B	B_B	B_B
100086597|F|0-10:G>A-10:G>A	?_?	?_?	?_?	?_?	?_?	?_?	?_?	?_?	?_?	?_?	?_?	?_?	?_?	?_?	?_?	?_?	?_?	?_?	?_?	?_?	?_?	A_A	?_?	?_?	?_?	?_?	?_?	?_?	?_?	?_?	?_?	?_?	?_?	?_?	?_?	?_?	A_A	?_?	?_?	?_?	?_?	A_A	?_?	?_?	?_?	?_?
100089475|F|0-10:G>A-10:G>A	B_B	B_B	A_A	B_B	?_?	B_B	B_B	A_A	A_A	B_B	B_B	A_A	B_B	A_A	?_?	A_A	A_A	A_A	B_B	B_B	B_B	A_A	A_A	B_B	A_A	B_B	A_A	B_B	B_B	B_B	B_B	A_A	A_A	?_?	B_B	B_B	A_A	B_B	B_B	B_B	?_?	A_A	A_A	B_B	A_A	A_A
100090150|F|0-10:G>A-10:G>A	A_A	B_B	A_A	A_A	B_B	B_B	B_B	A_A	A_A	A_A	A_A	B_B	B_B	B_B	B_B	A_A	B_B	B_B	B_B	A_A	A_A	B_B	B_B	B_B	B_B	B_B	A_A	A_A	B_B	B_B	B_B	B_B	B_B	A_A	A_A	A_A	B_B	A_A	B_B	B_B	A_A	B_B	B_B	A_A	B_B	A_A
100095214|F|0-10:G>A-10:G>A	A_A	A_A	?_?	?_?	A_A	?_?	A_A	A_A	?_?	?_?	?_?	A_A	?_?	A_A	?_?	A_A	?_?	?_?	A_A	A_A	?_?	A_A	?_?	?_?	A_A	?_?	?_?	?_?	?_?	A_A	A_A	?_?	?_?	A_A	?_?	A_A	A_A	A_A	A_A	A_A	?_?	?_?	A_A	?_?	A_A	?_?
100097622|F|0-10:G>A-10:G>A	B_B	B_B	B_B	B_B	B_B	B_B	B_B	B_B	B_B	B_B	?_?	A_A	B_B	B_B	B_B	B_B	B_B	B_B	B_B	B_B	B_B	B_B	B_B	B_B	B_B	B_B	B_B	B_B	B_B	B_B	B_B	B_B	B_B	B_B	B_B	B_B	B_B	B_B	B_B	B_B	B_B	B_B	B_B	B_B	B_B	B_B
100019210|F|0-10:G>C-10:G>C	A_A	A_A	B_B	B_B	A_A	A_A	A_A	B_B	A_A	B_B	A_A	A_A	A_A	A_A	A_A	B_B	A_A	B_B	B_B	B_B	B_B	A_A	B_B	B_B	B_B	A_A	A_A	A_A	A_A	A_A	A_A	A_A	B_B	B_B	A_A	B_B	B_B	B_B	B_B	A_A	B_B	A_A	B_B	B_B	B_B	A_A
100022110|F|0-10:G>C-10:G>C	B_B	B_B	B_B	B_B	B_B	B_B	B_B	B_B	B_B	B_B	?_?	B_B	B_B	B_B	B_B	B_B	B_B	B_B	B_B	B_B	B_B	B_B	B_B	B_B	B_B	B_B	B_B	B_B	B_B	B_B	B_B	B_B	B_B	B_B	B_B	B_B	B_B	B_B	B_B	B_B	B_B	B_B	B_B	B_B	B_B	B_B
100025646|F|0-10:G>C-10:G>C	A_A	A_A	A_A	A_A	A_A	A_A	A_A	A_A	A_A	A_A	?_?	A_A	A_A	A_A	A_A	A_A	A_A	A_A	A_A	A_A	A_A	A_A	A_A	A_A	A_A	A_A	A_A	A_A	A_A	A_A	A_A	A_A	A_A	A_A	A_A	A_A	A_A	A_A	A_A	A_A	A_A	A_A	A_A	A_A	A_A	A_A
100035846|F|0-10:G>C-10:G>C	A_A	A_A	A_A	B_B	A_A	B_B	A_A	B_B	B_B	A_A	B_B	A_A	B_B	B_B	A_A	A_A	B_B	B_B	B_B	B_B	B_B	B_B	A_A	A_A	B_B	A_A	B_B	B_B	B_B	B_B	A_A	B_B	B_B	B_B	A_A	B_B	B_B	A_A	B_B	B_B	A_A	A_A	A_A	B_B	A_A	B_B
100040904|F|0-10:G>C-10:G>C	A_A	B_B	B_B	A_A	B_B	A_A	B_B	B_B	B_B	B_B	B_B	B_B	B_B	A_A	B_B	A_A	A_A	A_A	B_B	A_A	B_B	A_A	A_A	A_A	B_B	B_B	A_A	A_A	B_B	B_B	B_B	A_A	A_A	A_A	A_A	B_B	B_B	A_A	B_B	B_B	B_B	B_B	A_A	B_B	A_A	B_B
100004249|F|0-10:G>T-10:G>T	B_B	B_B	B_B	B_B	B_B	B_B	B_B	B_B	B_B	B_B	B_B	B_B	B_B	B_B	B_B	B_B	B_B	B_B	B_B	B_B	B_B	B_B	B_B	B_B	B_B	B_B	B_B	B_B	B_B	B_B	B_B	B_B	B_B	B_B	B_B	B_B	B_B	B_B	B_B	B_B	B_B	B_B	B_B	B_B	B_B	B_B
100012584|F|0-10:G>T-10:G>T	A_A	A_A	A_A	A_A	A_A	A_A	A_A	A_A	A_A	B_B	A_A	A_A	A_A	A_A	A_A	A_A	B_B	A_A	A_A	A_A	A_A	A_A	A_A	A_A	A_A	A_A	A_A	B_B	A_A	A_A	A_A	A_A	A_A	A_A	A_A	B_B	A_A	A_A	A_A	A_A	A_A	A_A	A_A	A_A	A_A	A_A
100018470|F|0-10:G>T-10:G>T	B_B	B_B	A_A	A_A	B_B	B_B	B_B	B_B	B_B	B_B	A_A	B_B	A_A	B_B	A_A	B_B	B_B	A_A	B_B	B_B	B_B	B_B	A_A	?_?	A_A	B_B	B_B	B_B	?_?	A_A	B_B	B_B	B_B	A_A	B_B	A_A	A_A	A_A	B_B	A_A	B_B	B_B	A_A	A_A	A_A	A_A
100032977|F|0-10:G>T-10:G>T	B_B	B_B	B_B	B_B	B_B	B_B	B_B	B_B	B_B	B_B	B_B	B_B	B_B	B_B	B_B	B_B	B_B	B_B	B_B	B_B	B_B	B_B	B_B	B_B	B_B	B_B	B_B	B_B	B_B	B_B	B_B	B_B	B_B	B_B	B_B	B_B	B_B	B_B	B_B	B_B	B_B	B_B	B_B	B_B	B_B	B_B
100036575|F|0-10:G>T-10:G>T	A_A	A_A	A_A	A_A	A_A	A_A	A_A	A_A	A_A	A_A	A_A	A_A	A_A	A_A	A_A	A_A	A_A	B_B	A_A	A_A	A_A	A_A	A_A	B_B	A_A	A_A	A_A	A_A	A_A	A_A	A_A	A_A	A_A	A_A	A_A	A_A	A_A	A_A	A_A	A_A	A_A	A_A	A_A	A_A	A_A	A_A
100039514|F|0-10:G>T-10:G>T	B_B	B_B	B_B	B_B	B_B	B_B	B_B	B_B	B_B	B_B	?_?	?_?	B_B	B_B	B_B	B_B	B_B	B_B	?_?	B_B	?_?	B_B	?_?	?_?	?_?	?_?	B_B	B_B	?_?	B_B	B_B	?_?	A_A	B_B	B_B	?_?	A_A	?_?	B_B	B_B	B_B	B_B	B_B	B_B	B_B	B_B
100045913|F|0-10:G>T-10:G>T	B_B	B_B	B_B	B_B	B_B	B_B	B_B	B_B	B_B	B_B	B_B	B_B	B_B	B_B	B_B	B_B	B_B	B_B	B_B	B_B	B_B	B_B	B_B	B_B	B_B	B_B	B_B	B_B	B_B	B_B	B_B	B_B	B_B	B_B	B_B	B_B	B_B	B_B	B_B	B_B	B_B	B_B	B_B	B_B	B_B	B_B
100058712|F|0-10:G>T-10:G>T	B_B	?_?	B_B	B_B	B_B	?_?	B_B	B_B	B_B	B_B	?_?	B_B	B_B	B_B	B_B	?_?	?_?	B_B	B_B	B_B	B_B	?_?	B_B	B_B	B_B	B_B	B_B	B_B	B_B	B_B	B_B	B_B	B_B	B_B	B_B	B_B	B_B	B_B	B_B	?_?	B_B	B_B	B_B	B_B	B_B	B_B
100059225|F|0-10:G>T-10:G>T	B_B	B_B	B_B	B_B	B_B	B_B	B_B	B_B	B_B	B_B	B_B	B_B	B_B	B_B	B_B	B_B	B_B	B_B	B_B	B_B	B_B	B_B	B_B	B_B	B_B	B_B	B_B	B_B	B_B	B_B	B_B	B_B	B_B	B_B	B_B	B_B	B_B	B_B	B_B	B_B	B_B	B_B	B_B	B_B	B_B	B_B
100064428|F|0-10:G>T-10:G>T	B_B	B_B	B_B	B_B	B_B	B_B	B_B	B_B	B_B	B_B	B_B	B_B	B_B	B_B	B_B	B_B	B_B	?_?	B_B	B_B	B_B	B_B	B_B	?_?	B_B	B_B	B_B	?_?	B_B	B_B	B_B	B_B	B_B	B_B	B_B	B_B	B_B	B_B	B_B	B_B	B_B	B_B	B_B	B_B	B_B	B_B
100068638|F|0-10:G>T-10:G>T	B_B	B_B	A_A	A_A	A_A	B_B	A_A	A_A	A_A	A_A	B_B	A_A	A_A	B_B	A_A	B_B	B_B	A_A	A_A	A_A	A_A	A_A	B_B	A_A	A_A	A_A	B_B	A_A	B_B	A_A	A_A	A_A	A_A	A_A	A_A	B_B	A_A	A_A	A_A	B_B	B_B	?_?	A_A	A_A	A_A	A_A
100086218|F|0-10:G>T-10:G>T	?_?	?_?	A_A	B_B	B_B	A_A	?_?	A_A	A_A	?_?	?_?	A_A	A_A	A_A	B_B	B_B	A_A	A_A	B_B	B_B	B_B	A_A	?_?	?_?	B_B	A_A	A_A	A_A	?_?	A_A	B_B	A_A	A_A	B_B	B_B	A_A	B_B	?_?	B_B	B_B	B_B	?_?	B_B	B_B	B_B	?_?
100088354|F|0-10:G>T-10:G>T	B_B	B_B	B_B	B_B	B_B	B_B	B_B	B_B	B_B	B_B	B_B	B_B	B_B	B_B	B_B	B_B	B_B	B_B	B_B	B_B	B_B	B_B	B_B	B_B	B_B	B_B	B_B	B_B	B_B	B_B	B_B	B_B	B_B	B_B	B_B	B_B	B_B	B_B	B_B	B_B	B_B	B_B	B_B	B_B	B_B	B_B
100114658|F|0-10:G>T-10:G>T	B_B	B_B	A_A	B_B	A_A	A_A	A_A	B_B	A_A	B_B	A_A	B_B	A_A	B_B	A_A	A_A	B_B	B_B	A_A	A_A	A_A	A_A	A_A	?_?	A_A	A_A	B_B	B_B	B_B	A_A	B_B	A_A	B_B	?_?	?_?	A_A	A_A	B_B	A_A	A_A	?_?	A_A	B_B	A_A	A_A	A_A
100007153|F|0-10:T>A-10:T>A	A_A	B_B	B_B	A_A	B_B	A_A	B_B	B_B	B_B	B_B	B_B	B_B	B_B	A_A	B_B	A_A	A_A	A_A	B_B	A_A	B_B	A_A	A_A	A_A	B_B	B_B	A_A	A_A	B_B	B_B	B_B	A_A	A_A	A_A	A_A	B_B	B_B	A_A	B_B	B_B	B_B	B_B	A_A	B_B	A_A	B_B
100009376|F|0-10:T>A-10:T>A	A_A	A_A	B_B	A_A	A_A	A_A	B_B	B_B	B_B	B_B	A_A	B_B	B_B	A_A	A_A	A_A	A_A	A_A	A_A	B_B	B_B	A_A	B_B	B_B	B_B	A_A	A_A	B_B	A_A	B_B	A_A	B_B	B_B	B_B	B_B	B_B	A_A	B_B	B_B	A_A	B_B	A_A	A_A	B_B	B_B	B_B
100019422|F|0-10:T>A-10:T>A	B_B	B_B	A_A	A_A	B_B	B_B	B_B	A_A	A_A	B_B	B_B	A_A	B_B	A_A	A_A	A_A	A_A	A_A	B_B	B_B	B_B	A_A	A_A	B_B	A_A	B_B	A_A	B_B	B_B	B_B	B_B	A_A	A_A	B_B	B_B	B_B	A_A	B_B	B_B	B_B	B_B	A_A	A_A	B_B	A_A	A_A
100043047|F|0-10:T>A-10:T>A	B_B	A_A	A_A	B_B	A_A	B_B	A_A	A_A	A_A	A_A	B_B	B_B	A_A	B_B	A_A	B_B	B_B	B_B	A_A	B_B	B_B	B_B	B_B	B_B	B_B	A_A	B_B	B_B	A_A	A_A	A_A	B_B	B_B	B_B	B_B	A_A	A_A	B_B	A_A	A_A	A_A	A_A	B_B	A_A	A_A	A_A
100053024|F|0-10:T>A-10:T>A	A_A	A_A	B_B	B_B	B_B	B_B	A_A	B_B	B_B	A_A	B_B	A_A	A_A	B_B	B_B	A_A	A_A	B_B	B_B	B_B	A_A	A_A	B_B	B_B	B_B	B_B	A_A	A_A	A_A	B_B	A_A	B_B	A_A	B_B	A_A	A_A	B_B	A_A	A_A	A_A	A_A	A_A	B_B	B_B	B_B	A_A
100054258|F|0-10:T>A-10:T>A	B_B	B_B	B_B	B_B	B_B	B_B	B_B	?_?	B_B	B_B	?_?	A_A	B_B	B_B	B_B	B_B	?_?	B_B	B_B	B_B	B_B	?_?	?_?	?_?	?_?	B_B	B_B	B_B	B_B	B_B	B_B	B_B	B_B	B_B	B_B	B_B	B_B	B_B	B_B	B_B	B_B	B_B	B_B	B_B	B_B	B_B
100061773|F|0-10:T>A-10:T>A	B_B	A_A	A_A	A_A	A_A	A_A	A_A	A_A	B_B	A_A	A_A	B_B	A_A	A_A	B_B	B_B	B_B	B_B	B_B	B_B	A_A	A_A	A_A	A_A	A_A	B_B	B_B	B_B	B_B	A_A	A_A	A_A	A_A	A_A	B_B	A_A	B_B	B_B	A_A	A_A	B_B	A_A	B_B	B_B	A_A	A_A
100066032|F|0-10:T>A-10:T>A	A_A	A_A	A_A	A_A	A_A	A_A	A_A	A_A	A_A	A_A	A_A	A_A	A_A	A_A	A_A	A_A	A_A	A_A	A_A	A_A	A_A	A_A	A_A	A_A	A_A	A_A	A_A	A_A	A_A	A_A	A_A	A_A	A_A	A_A	A_A	A_A	A_A	A_A	A_A	A_A	A_A	A_A	A_A	A_A	A_A	A_A
100001265|F|0-10:T>C-10:T>C	A_A	A_A	A_A	A_A	A_A	B_B	B_B	A_A	A_A	A_A	A_A	B_B	B_B	B_B	A_A	B_B	B_B	B_B	B_B	A_A	B_B	B_B	B_B	B_B	B_B	A_A	B_B	A_A	A_A	A_A	A_A	B_B	B_B	A_A	A_A	A_A	A_A	A_A	B_B	A_A	B_B	A_A	B_B	B_B	A_A	A_A
100002459|F|0-10:T>C-10:T>C	B_B	B_B	B_B	A_A	B_B	B_B	B_B	B_B	B_B	B_B	B_B	B_B	B_B	A_A	B_B	B_B	B_B	B_B	A_A	B_B	B_B	B_B	B_B	B_B	B_B	B_B	B_B	B_B	B_B	B_B	B_B	B_B	B_B	B_B	B_B	B_B	B_B	B_B	B_B	B_B	B_B	B_B	B_B	B_B	B_B	B_B
100002848|F|0-10:T>C-10:T>C	B_B	B_B	A_A	B_B	B_B	?_?	B_B	B_B	B_B	B_B	B_B	B_B	B_B	B_B	B_B	B_B	B_B	B_B	B_B	B_B	B_B	B_B	B_B	B_B	B_B	B_B	B_B	B_B	B_B	B_B	B_B	B_B	B_B	A_A	B_B	B_B	B_B	B_B	B_B	B_B	B_B	B_B	B_B	B_B	B_B	B_B
100003335|F|0-10:T>C-10:T>C	A_A	B_B	B_B	B_B	B_B	B_B	B_B	B_B	B_B	B_B	B_B	B_B	B_B	B_B	B_B	B_B	B_B	B_B	B_B	A_A	B_B	B_B	B_B	B_B	B_B	B_B	A_A	B_B	B_B	B_B	B_B	B_B	B_B	B_B	B_B	B_B	B_B	B_B	A_A	B_B	B_B	B_B	B_B	B_B	B_B	B_B
100009042|F|0-10:T>C-10:T>C	B_B	B_B	B_B	B_B	B_B	B_B	B_B	B_B	B_B	B_B	B_B	B_B	B_B	B_B	B_B	A_A	B_B	B_B	B_B	B_B	B_B	B_B	B_B	B_B	B_B	B_B	B_B	B_B	B_B	B_B	B_B	B_B	B_B	B_B	B_B	B_B	B_B	B_B	B_B	B_B	B_B	B_B	B_B	B_B	B_B	B_B
100010242|F|0-10:T>C-10:T>C	B_B	B_B	B_B	B_B	B_B	B_B	B_B	B_B	B_B	B_B	B_B	B_B	B_B	A_A	B_B	B_B	A_A	B_B	B_B	B_B	B_B	B_B	B_B	B_B	B_B	B_B	B_B	B_B	B_B	B_B	B_B	B_B	B_B	B_B	B_B	B_B	B_B	B_B	B_B	B_B	B_B	B_B	B_B	B_B	B_B	B_B
100011168|F|0-10:T>C-10:T>C	A_A	A_A	B_B	B_B	A_A	A_A	B_B	B_B	A_A	B_B	B_B	A_A	A_A	A_A	B_B	A_A	A_A	B_B	B_B	B_B	A_A	B_B	B_B	A_A	B_B	B_B	B_B	A_A	A_A	A_A	A_A	A_A	A_A	A_A	A_A	A_A	B_B	A_A	A_A	B_B	B_B	A_A	A_A	A_A	A_A	B_B
100011448|F|0-10:T>C-10:T>C	B_B	B_B	B_B	B_B	B_B	B_B	B_B	B_B	B_B	B_B	B_B	B_B	B_B	B_B	B_B	B_B	B_B	B_B	B_B	B_B	A_A	B_B	B_B	B_B	B_B	B_B	B_B	B_B	B_B	B_B	B_B	B_B	B_B	B_B	B_B	B_B	B_B	B_B	B_B	B_B	B_B	B_B	B_B	B_B	B_B	A_A
100013408|F|0-10:T>C-10:T>C	B_B	B_B	B_B	B_B	B_B	B_B	B_B	B_B	B_B	B_B	B_B	B_B	B_B	B_B	B_B	B_B	B_B	B_B	B_B	B_B	B_B	B_B	B_B	B_B	B_B	A_A	B_B	B_B	B_B	B_B	B_B	B_B	B_B	B_B	B_B	B_B	B_B	B_B	B_B	B_B	B_B	B_B	B_B	B_B	B_B	B_B
100014193|F|0-10:T>C-10:T>C	B_B	B_B	B_B	A_A	B_B	A_A	B_B	A_A	A_A	B_B	A_A	B_B	A_A	A_A	A_A	B_B	A_A	A_A	A_A	A_A	A_A	A_A	A_A	B_B	A_A	B_B	A_A	B_B	A_A	A_A	B_B	A_A	A_A	A_A	B_B	A_A	A_A	B_B	A_A	A_A	B_B	B_B	A_A	A_A	A_A	A_A
100015738|F|0-10:T>C-10:T>C	B_B	B_B	B_B	B_B	B_B	B_B	B_B	B_B	B_B	B_B	?_?	B_B	B_B	B_B	A_A	B_B	B_B	B_B	B_B	B_B	B_B	B_B	B_B	B_B	B_B	B_B	B_B	B_B	B_B	B_B	B_B	B_B	B_B	B_B	B_B	B_B	B_B	B_B	B_B	B_B	B_B	B_B	B_B	B_B	B_B	B_B
100016502|F|0-10:T>C-10:T>C	B_B	B_B	B_B	B_B	B_B	A_A	B_B	B_B	B_B	B_B	B_B	A_A	A_A	B_B	B_B	B_B	B_B	B_B	B_B	B_B	B_B	B_B	B_B	B_B	A_A	B_B	B_B	B_B	B_B	B_B	B_B	B_B	B_B	B_B	B_B	A_A	B_B	A_A	B_B	B_B	B_B	B_B	B_B	B_B	B_B	B_B
100019688|F|0-10:T>C-10:T>C	B_B	B_B	B_B	B_B	B_B	B_B	B_B	B_B	B_B	B_B	B_B	B_B	B_B	B_B	B_B	B_B	B_B	B_B	B_B	B_B	B_B	B_B	B_B	B_B	B_B	B_B	B_B	B_B	B_B	B_B	B_B	B_B	B_B	B_B	B_B	B_B	A_A	B_B	B_B	B_B	B_B	B_B	B_B	B_B	B_B	B_B
100020566|F|0-10:T>C-10:T>C	B_B	B_B	B_B	B_B	B_B	B_B	B_B	B_B	B_B	B_B	B_B	B_B	B_B	B_B	B_B	B_B	B_B	B_B	A_A	B_B	B_B	B_B	B_B	B_B	A_A	B_B	B_B	B_B	B_B	B_B	B_B	B_B	B_B	B_B	A_A	B_B	B_B	B_B	B_B	B_B	B_B	B_B	B_B	B_B	B_B	B_B
100021009|F|0-10:T>C-10:T>C	A_A	B_B	A_A	B_B	B_B	B_B	A_A	A_A	A_A	A_A	B_B	A_A	A_A	B_B	B_B	B_B	B_B	B_B	B_B	A_A	A_A	B_B	A_A	B_B	A_A	B_B	B_B	A_A	B_B	A_A	B_B	A_A	A_A	A_A	A_A	A_A	B_B	A_A	A_A	B_B	A_A	B_B	B_B	A_A	A_A	A_A
100026099|F|0-10:T>C-10:T>C	A_A	A_A	A_A	B_B	A_A	A_A	A_A	A_A	A_A	B_B	?_?	A_A	A_A	A_A	A_A	A_A	A_A	A_A	B_B	A_A	B_B	A_A	B_B	B_B	B_B	A_A	A_A	A_A	A_A	A_A	A_A	A_A	B_B	A_A	A_A	B_B	A_A	A_A	B_B	A_A	B_B	A_A	B_B	B_B	A_A	A_A
100027583|F|0-10:T>C-10:T>C	A_A	A_A	A_A	A_A	B_B	A_A	A_A	A_A	B_B	A_A	?_?	B_B	A_A	A_A	B_B	A_A	A_A	A_A	B_B	A_A	B_B	A_A	B_B	A_A	B_B	B_B	A_A	B_B	A_A	A_A	A_A	B_B	B_B	A_A	A_A	A_A	A_A	B_B	A_A	A_A	A_A	A_A	A_A	A_A	A_A	A_A
100034095|F|0-10:T>C-10:T>C	B_B	A_A	?_?	B_B	A_A	A_A	A_A	A_A	A_A	B_B	A_A	?_?	A_A	A_A	A_A	A_A	?_?	?_?	A_A	A_A	A_A	?_?	?_?	B_B	A_A	B_B	A_A	A_A	A_A	A_A	A_A	A_A	B_B	A_A	A_A	B_B	A_A	A_A	A_A	A_A	A_A	?_?	A_A	A_A	A_A	?_?
100038504|F|0-10:T>C-10:T>C	A_A	B_B	A_A	B_B	A_A	A_A	A_A	A_A	A_A	B_B	A_A	A_A	B_B	A_A	?_?	B_B	A_A	A_A	A_A	A_A	A_A	A_A	A_A	B_B	A_A	A_A	A_A	A_A	A_A	B_B	A_A	A_A	A_A	B_B	B_B	A_A	A_A	A_A	A_A	A_A	A_A	A_A	A_A	A_A	A_A	A_A
100042145|F|0-10:T>C-10:T>C	A_A	A_A	A_A	?_?	?_?	A_A	A_A	A_A	A_A	A_A	?_?	A_A	A_A	A_A	A_A	A_A	A_A	A_A	?_?	A_A	A_A	A_A	A_A	A_A	A_A	A_A	A_A	A_A	A_A	A_A	A_A	A_A	A_A	A_A	A_A	A_A	A_A	A_A	A_A	A_A	A_A	A_A	A_A	A_A	A_A	A_A
100044795|F|0-10:T>C-10:T>C	A_A	B_B	B_B	B_B	B_B	B_B	B_B	A_A	B_B	B_B	B_B	B_B	A_A	A_A	B_B	A_A	B_B	B_B	A_A	A_A	B_B	B_B	?_?	A_A	A_A	B_B	A_A	B_B	B_B	?_?	A_A	A_A	B_B	A_A	B_B	B_B	B_B	B_B	A_A	B_B	B_B	?_?	B_B	B_B	B_B	A_A
100051425|F|0-10:T>C-10:T>C	B_B	B_B	A_A	B_B	B_B	B_B	B_B	B_B	B_B	B_B	B_B	B_B	B_B	B_B	B_B	B_B	B_B	B_B	B_B	B_B	B_B	B_B	B_B	B_B	B_B	B_B	B_B	B_B	B_B	B_B	B_B	B_B	B_B	B_B	B_B	B_B	B_B	B_B	B_B	B_B	B_B	B_B	B_B	B_B	B_B	B_B
100056914|F|0-10:T>C-10:T>C	B_B	B_B	?_?	?_?	B_B	B_B	B_B	?_?	?_?	B_B	B_B	?_?	B_B	?_?	?_?	?_?	?_?	?_?	B_B	B_B	B_B	?_?	?_?	B_B	?_?	B_B	B_B	B_B	A_A	B_B	B_B	A_A	?_?	B_B	B_B	B_B	A_A	B_B	B_B	?_?	A_A	?_?	?_?	B_B	B_B	?_?
100058916|F|0-10:T>C-10:T>C	B_B	B_B	A_A	A_A	B_B	B_B	B_B	A_A	A_A	B_B	B_B	A_A	B_B	A_A	A_A	A_A	A_A	A_A	B_B	B_B	B_B	A_A	A_A	B_B	A_A	B_B	A_A	B_B	B_B	B_B	B_B	A_A	A_A	B_B	B_B	B_B	A_A	B_B	B_B	B_B	B_B	A_A	A_A	B_B	A_A	A_A
100063288|F|0-10:T>C-10:T>C	B_B	B_B	B_B	B_B	B_B	B_B	B_B	B_B	B_B	B_B	?_?	B_B	B_B	B_B	B_B	B_B	A_A	B_B	B_B	B_B	B_B	B_B	B_B	B_B	B_B	B_B	B_B	B_B	B_B	B_B	B_B	B_B	B_B	B_B	B_B	B_B	B_B	B_B	B_B	B_B	B_B	B_B	B_B	B_B	B_B	B_B
100072716|F|0-10:T>C-10:T>C	A_A	A_A	A_A	A_A	A_A	A_A	A_A	A_A	A_A	A_A	B_B	A_A	A_A	A_A	A_A	A_A	B_B	A_A	A_A	A_A	A_A	A_A	A_A	A_A	A_A	A_A	A_A	A_A	B_B	A_A	A_A	A_A	A_A	A_A	A_A	A_A	A_A	A_A	A_A	A_A	A_A	A_A	A_A	A_A	A_A	A_A
100080190|F|0-10:T>C-10:T>C	A_A	B_B	A_A	B_B	B_B	B_B	B_B	A_A	A_A	B_B	?_?	B_B	B_B	A_A	A_A	B_B	A_A	B_B	B_B	A_A	B_B	B_B	B_B	A_A	A_A	B_B	B_B	A_A	?_?	A_A	A_A	B_B	A_A	B_B	B_B	A_A	B_B	A_A	A_A	B_B	A_A	A_A	A_A	B_B	A_A	B_B
100087094|F|0-10:T>C-10:T>C	B_B	B_B	?_?	?_?	B_B	B_B	B_B	?_?	?_?	B_B	B_B	?_?	B_B	?_?	?_?	?_?	?_?	?_?	B_B	B_B	B_B	?_?	?_?	B_B	?_?	B_B	?_?	B_B	B_B	B_B	B_B	?_?	?_?	B_B	B_B	B_B	?_?	B_B	B_B	B_B	B_B	?_?	?_?	B_B	B_B	?_?
100088596|F|0-10:T>C-10:T>C	A_A	A_A	A_A	A_A	A_A	A_A	A_A	A_A	A_A	A_A	A_A	A_A	A_A	A_A	A_A	A_A	A_A	A_A	A_A	A_A	A_A	A_A	A_A	?_?	A_A	A_A	A_A	A_A	A_A	A_A	A_A	A_A	A_A	A_A	A_A	A_A	A_A	A_A	A_A	?_?	A_A	A_A	A_A	A_A	A_A	A_A
100091131|F|0-10:T>C-10:T>C	?_?	?_?	?_?	?_?	?_?	?_?	?_?	?_?	?_?	?_?	?_?	?_?	?_?	?_?	?_?	?_?	?_?	?_?	?_?	?_?	?_?	?_?	?_?	?_?	?_?	?_?	?_?	?_?	?_?	?_?	?_?	?_?	?_?	?_?	?_?	?_?	?_?	?_?	?_?	?_?	?_?	?_?	?_?	?_?	?_?	?_?
100094337|F|0-10:T>C-10:T>C	A_A	A_A	A_A	A_A	A_A	A_A	A_A	A_A	A_A	A_A	A_A	A_A	A_A	A_A	A_A	A_A	A_A	A_A	A_A	A_A	A_A	A_A	A_A	A_A	A_A	A_A	A_A	A_A	A_A	A_A	A_A	A_A	A_A	A_A	A_A	A_A	A_A	A_A	A_A	A_A	A_A	A_A	A_A	A_A	A_A	A_A
100101198|F|0-10:T>C-10:T>C	A_A	A_A	A_A	A_A	A_A	A_A	A_A	A_A	A_A	A_A	B_B	A_A	A_A	B_B	A_A	A_A	A_A	B_B	A_A	A_A	A_A	A_A	A_A	A_A	B_B	A_A	A_A	A_A	B_B	A_A	A_A	A_A	A_A	B_B	A_A	A_A	B_B	A_A	A_A	A_A	B_B	B_B	A_A	B_B	A_A	A_A
100014320|F|0-10:T>G-10:T>G	B_B	B_B	B_B	B_B	B_B	B_B	B_B	B_B	B_B	B_B	B_B	B_B	B_B	B_B	B_B	B_B	B_B	B_B	B_B	B_B	B_B	B_B	B_B	?_?	B_B	B_B	B_B	B_B	B_B	B_B	B_B	B_B	B_B	B_B	B_B	B_B	B_B	B_B	B_B	B_B	B_B	B_B	B_B	B_B	B_B	B_B
100015492|F|0-10:T>G-10:T>G	A_A	A_A	A_A	A_A	A_A	B_B	B_B	A_A	A_A	A_A	?_?	B_B	B_B	B_B	A_A	B_B	B_B	B_B	B_B	A_A	B_B	B_B	B_B	B_B	B_B	A_A	B_B	A_A	A_A	B_B	A_A	B_B	B_B	A_A	A_A	A_A	B_B	A_A	B_B	A_A	B_B	A_A	B_B	B_B	A_A	A_A
100018030|F|0-10:T>G-10:T>G	A_A	A_A	A_A	A_A	A_A	A_A	A_A	A_A	A_A	A_A	A_A	A_A	A_A	A_A	A_A	A_A	A_A	A_A	A_A	A_A	A_A	A_A	A_A	A_A	B_B	A_A	A_A	A_A	A_A	A_A	A_A	A_A	A_A	A_A	A_A	A_A	A_A	A_A	A_A	A_A	A_A	A_A	A_A	A_A	A_A	A_A
100024626|F|0-10:T>G-10:T>G	B_B	A_A	A_A	A_A	A_A	A_A	B_B	A_A	B_B	A_A	A_A	A_A	A_A	A_A	A_A	A_A	A_A	A_A	A_A	A_A	B_B	A_A	B_B	?_?	A_A	A_A	A_A	A_A	A_A	A_A	A_A	A_A	A_A	A_A	A_A	A_A	A_A	A_A	A_A	B_B	A_A	A_A	A_A	A_A	A_A	A_A
100029665|F|0-10:T>G-10:T>G	B_B	?_?	?_?	?_?	?_?	?_?	?_?	?_?	?_?	?_?	?_?	B_B	?_?	?_?	B_B	?_?	B_B	?_?	B_B	?_?	?_?	?_?	?_?	B_B	?_?	?_?	B_B	?_?	B_B	?_?	?_?	?_?	?_?	?_?	?_?	?_?	B_B	B_B	?_?	?_?	?_?	B_B	B_B	?_?	?_?	?_?
100032928|F|0-10:T>G-10:T>G	B_B	B_B	B_B	B_B	B_B	B_B	B_B	B_B	B_B	B_B	B_B	B_B	B_B	B_B	B_B	B_B	B_B	B_B	B_B	B_B	B_B	B_B	B_B	?_?	B_B	B_B	B_B	B_B	B_B	B_B	B_B	B_B	B_B	B_B	B_B	B_B	B_B	B_B	B_B	B_B	B_B	B_B	B_B	A_A	B_B	B_B
100040926|F|0-10:T>G-10:T>G	B_B	B_B	B_B	B_B	B_B	B_B	B_B	B_B	B_B	B_B	B_B	A_A	B_B	B_B	B_B	?_?	B_B	B_B	A_A	B_B	A_A	B_B	A_A	B_B	A_A	A_A	B_B	?_?	A_A	B_B	B_B	A_A	A_A	B_B	B_B	A_A	A_A	A_A	B_B	?_?	B_B	B_B	B_B	B_B	B_B	?_?
100042254|F|0-10:T>G-10:T>G	B_B	B_B	A_A	B_B	A_A	A_A	B_B	B_B	B_B	A_A	A_A	A_A	A_A	B_B	A_A	A_A	B_B	B_B	A_A	A_A	A_A	A_A	A_A	A_A	A_A	A_A	B_B	B_B	B_B	A_A	B_B	B_B	B_B	B_B	B_B	A_A	B_B	B_B	A_A	B_B	B_B	B_B	B_B	A_A	A_A	A_A
100045068|F|0-10:T>G-10:T>G	B_B	B_B	B_B	B_B	B_B	B_B	B_B	B_B	B_B	B_B	B_B	B_B	B_B	B_B	B_B	B_B	B_B	B_B	B_B	B_B	B_B	B_B	?_?	?_?	B_B	B_B	B_B	B_B	B_B	B_B	B_B	B_B	B_B	B_B	B_B	B_B	B_B	B_B	B_B	B_B	B_B	B_B	B_B	B_B	B_B	B_B
100047340|F|0-10:T>G-10:T>G	?_?	?_?	?_?	?_?	?_?	?_?	?_?	?_?	?_?	?_?	?_?	?_?	?_?	?_?	?_?	?_?	?_?	?_?	?_?	?_?	?_?	?_?	?_?	?_?	?_?	?_?	?_?	?_?	?_?	?_?	?_?	?_?	?_?	?_?	?_?	?_?	?_?	?_?	?_?	?_?	?_?	?_?	?_?	?_?	?_?	?_?
100049718|F|0-10:T>G-10:T>G	B_B	?_?	B_B	B_B	?_?	B_B	?_?	B_B	B_B	B_B	?_?	B_B	B_B	B_B	B_B	B_B	?_?	?_?	B_B	B_B	B_B	B_B	B_B	?_?	B_B	B_B	B_B	B_B	B_B	B_B	B_B	B_B	B_B	B_B	B_B	?_?	B_B	B_B	B_B	B_B	B_B	?_?	B_B	B_B	B_B	?_?
100073013|F|0-10:T>G-10:T>G	A_A	A_A	A_A	A_A	A_A	B_B	A_A	A_A	A_A	A_A	B_B	A_A	A_A	B_B	A_A	A_A	A_A	A_A	A_A	A_A	A_A	?_?	B_B	A_A	A_A	A_A	A_A	A_A	B_B	A_A	A_A	A_A	A_A	B_B	A_A	A_A	A_A	A_A	A_A	A_A	A_A	A_A	A_A	A_A	A_A	A_A
100075561|F|0-10:T>G-10:T>G	B_B	B_B	B_B	B_B	B_B	?_?	B_B	B_B	B_B	B_B	B_B	B_B	B_B	B_B	?_?	B_B	B_B	B_B	B_B	B_B	B_B	B_B	B_B	B_B	B_B	B_B	B_B	B_B	B_B	B_B	B_B	B_B	B_B	B_B	B_B	B_B	B_B	B_B	B_B	B_B	B_B	B_B	B_B	B_B	B_B	B_B
100086632|F|0-10:T>G-10:T>G	A_A	A_A	A_A	A_A	A_A	A_A	A_A	A_A	A_A	A_A	A_A	A_A	A_A	A_A	A_A	A_A	A_A	A_A	A_A	A_A	A_A	A_A	A_A	B_B	A_A	A_A	A_A	A_A	A_A	A_A	A_A	A_A	A_A	A_A	A_A	A_A	A_A	A_A	A_A	A_A	A_A	A_A	A_A	A_A	A_A	A_A
100089938|F|0-10:T>G-10:T>G	B_B	B_B	B_B	A_A	B_B	B_B	A_A	A_A	A_A	B_B	?_?	A_A	B_B	A_A	A_A	A_A	A_A	A_A	B_B	B_B	B_B	A_A	B_B	?_?	B_B	B_B	A_A	B_B	B_B	A_A	B_B	B_B	A_A	B_B	B_B	A_A	A_A	B_B	B_B	B_B	A_A	A_A	A_A	B_B	A_A	A_A
100137139|F|0-10:T>G-10:T>G	B_B	B_B	B_B	B_B	B_B	B_B	B_B	B_B	B_B	B_B	?_?	B_B	B_B	B_B	B_B	B_B	B_B	B_B	B_B	B_B	B_B	B_B	B_B	B_B	B_B	B_B	B_B	B_B	B_B	B_B	B_B	B_B	B_B	B_B	B_B	B_B	B_B	B_B	B_B	B_B	B_B	B_B	B_B	B_B	B_B	B_B
100003135|F|0-11:A>C-11:A>C	B_B	B_B	B_B	B_B	B_B	B_B	B_B	B_B	B_B	B_B	B_B	B_B	B_B	B_B	B_B	B_B	B_B	B_B	B_B	B_B	B_B	B_B	B_B	B_B	B_B	B_B	B_B	B_B	B_B	B_B	B_B	B_B	B_B	B_B	B_B	B_B	B_B	B_B	B_B	B_B	B_B	B_B	B_B	B_B	B_B	B_B
100028591|F|0-11:A>C-11:A>C	A_A	B_B	B_B	A_A	B_B	A_A	B_B	B_B	B_B	?_?	?_?	B_B	?_?	A_A	B_B	B_B	A_A	A_A	B_B	A_A	B_B	?_?	A_A	B_B	B_B	?_?	A_A	?_?	B_B	B_B	B_B	A_A	A_A	A_A	A_A	B_B	B_B	A_A	B_B	?_?	B_B	B_B	A_A	B_B	A_A	?_?
100033929|F|0-11:A>C-11:A>C	?_?	?_?	?_?	?_?	?_?	?_?	?_?	?_?	?_?	?_?	?_?	A_A	?_?	?_?	?_?	?_?	?_?	?_?	?_?	?_?	?_?	?_?	?_?	?_?	B_B	?_?	?_?	?_?	?_?	?_?	?_?	?_?	?_?	?_?	?_?	?_?	?_?	?_?	?_?	?_?	?_?	?_?	?_?	?_?	?_?	?_?
100069985|F|0-11:A>C-11:A>C	B_B	B_B	B_B	B_B	B_B	B_B	B_B	B_B	B_B	B_B	B_B	B_B	B_B	B_B	B_B	B_B	B_B	B_B	B_B	B_B	B_B	B_B	?_?	B_B	B_B	B_B	B_B	B_B	B_B	B_B	B_B	B_B	B_B	B_B	B_B	B_B	B_B	B_B	B_B	B_B	B_B	B_B	B_B	B_B	B_B	B_B
100074416|F|0-11:A>C-11:A>C	B_B	B_B	B_B	B_B	B_B	B_B	B_B	B_B	B_B	B_B	B_B	B_B	B_B	B_B	B_B	B_B	B_B	B_B	B_B	B_B	B_B	B_B	B_B	B_B	B_B	B_B	B_B	B_B	B_B	B_B	B_B	B_B	A_A	B_B	B_B	B_B	B_B	B_B	B_B	B_B	B_B	B_B	B_B	B_B	B_B	B_B
100077937|F|0-11:A>C-11:A>C	A_A	A_A	A_A	A_A	A_A	A_A	A_A	A_A	A_A	A_A	A_A	A_A	B_B	A_A	A_A	A_A	?_?	B_B	A_A	A_A	A_A	A_A	B_B	?_?	A_A	A_A	A_A	A_A	A_A	B_B	A_A	A_A	A_A	A_A	A_A	A_A	A_A	B_B	A_A	B_B	A_A	A_A	A_A	A_A	A_A	A_A
100082273|F|0-11:A>C-11:A>C	A_A	A_A	A_A	A_A	A_A	A_A	A_A	A_A	A_A	A_A	A_A	A_A	A_A	A_A	A_A	A_A	A_A	A_A	A_A	A_A	A_A	A_A	A_A	A_A	A_A	A_A	A_A	A_A	A_A	A_A	A_A	A_A	A_A	A_A	A_A	A_A	A_A	A_A	A_A	A_A	A_A	A_A	A_A	A_A	A_A	A_A
100083974|F|0-11:A>C-11:A>C	B_B	B_B	B_B	A_A	B_B	A_A	B_B	A_A	A_A	A_A	?_?	A_A	B_B	B_B	A_A	B_B	A_A	A_A	A_A	A_A	A_A	A_A	A_A	A_A	A_A	B_B	B_B	B_B	A_A	A_A	A_A	A_A	A_A	A_A	B_B	A_A	A_A	B_B	A_A	A_A	B_B	B_B	A_A	A_A	B_B	A_A
100087155|F|0-11:A>C-11:A>C	B_B	B_B	B_B	B_B	B_B	B_B	B_B	B_B	B_B	?_?	?_?	B_B	B_B	B_B	B_B	?_?	B_B	?_?	B_B	B_B	B_B	?_?	B_B	B_B	B_B	B_B	B_B	B_B	?_?	B_B	B_B	B_B	B_B	B_B	B_B	B_B	B_B	B_B	B_B	B_B	B_B	B_B	B_B	B_B	B_B	?_?
100091986|F|0-11:A>C-11:A>C	B_B	B_B	B_B	B_B	B_B	B_B	B_B	B_B	B_B	?_?	B_B	B_B	B_B	B_B	B_B	B_B	B_B	?_?	B_B	B_B	B_B	B_B	B_B	B_B	B_B	B_B	B_B	B_B	B_B	B_B	B_B	B_B	B_B	B_B	B_B	B_B	B_B	B_B	B_B	B_B	B_B	?_?	B_B	B_B	B_B	B_B
100000643|F|0-11:A>G-11:A>G	B_B	B_B	B_B	B_B	B_B	B_B	B_B	B_B	B_B	B_B	B_B	B_B	A_A	B_B	A_A	B_B	B_B	B_B	B_B	B_B	B_B	B_B	A_A	B_B	B_B	B_B	B_B	B_B	B_B	B_B	B_B	B_B	B_B	B_B	B_B	B_B	B_B	B_B	B_B	B_B	B_B	B_B	B_B	B_B	B_B	B_B
100002650|F|0-11:A>G-11:A>G	B_B	B_B	B_B	B_B	B_B	B_B	B_B	A_A	B_B	A_A	B_B	B_B	A_A	B_B	B_B	B_B	B_B	B_B	B_B	B_B	A_A	B_B	B_B	B_B	B_B	A_A	A_A	B_B	B_B	B_B	B_B	B_B	B_B	B_B	A_A	B_B	B_B	B_B	B_B	B_B	B_B	B_B	B_B	B_B	B_B	B_B
100012860|F|0-11:A>G-11:A>G	B_B	B_B	B_B	B_B	B_B	B_B	B_B	A_A	B_B	B_B	B_B	B_B	B_B	B_B	B_B	B_B	B_B	B_B	B_B	B_B	B_B	B_B	B_B	B_B	B_B	B_B	B_B	B_B	B_B	B_B	B_B	B_B	B_B	B_B	B_B	B_B	B_B	B_B	B_B	B_B	B_B	B_B	A_A	B_B	B_B	B_B
100015289|F|0-11:A>G-11:A>G	B_B	B_B	B_B	A_A	A_A	A_A	B_B	A_A	A_A	B_B	A_A	B_B	B_B	A_A	A_A	B_B	B_B	A_A	B_B	A_A	A_A	A_A	B_B	A_A	A_A	B_B	B_B	B_B	B_B	A_A	B_B	A_A	B_B	A_A	B_B	B_B	A_A	B_B	B_B	B_B	A_A	B_B	A_A	A_A	A_A	A_A
100017576|F|0-11:A>G-11:A>G	B_B	B_B	B_B	B_B	B_B	B_B	B_B	B_B	B_B	A_A	B_B	B_B	B_B	B_B	B_B	B_B	B_B	B_B	B_B	B_B	B_B	B_B	B_B	?_?	B_B	B_B	B_B	B_B	B_B	B_B	B_B	B_B	B_B	B_B	B_B	B_B	B_B	B_B	B_B	B_B	B_B	B_B	B_B	B_B	A_A	B_B
100020136|F|0-11:A>G-11:A>G	A_A	A_A	A_A	A_A	A_A	A_A	A_A	A_A	A_A	A_A	A_A	A_A	A_A	A_A	A_A	A_A	A_A	A_A	A_A	A_A	A_A	A_A	A_A	A_A	A_A	A_A	A_A	A_A	A_A	A_A	A_A	A_A	A_A	A_A	A_A	A_A	A_A	A_A	A_A	A_A	A_A	A_A	A_A	A_A	A_A	A_A
100023968|F|0-11:A>G-11:A>G	B_B	B_B	B_B	B_B	B_B	B_B	?_?	B_B	B_B	B_B	B_B	B_B	B_B	B_B	B_B	B_B	A_A	B_B	B_B	B_B	B_B	B_B	B_B	B_B	B_B	?_?	B_B	B_B	B_B	B_B	B_B	B_B	B_B	B_B	B_B	B_B	B_B	B_B	B_B	B_B	B_B	B_B	B_B	B_B	B_B	B_B
100024073|F|0-11:A>G-11:A>G	A_A	B_B	A_A	B_B	B_B	B_B	B_B	B_B	B_B	B_B	B_B	B_B	B_B	B_B	B_B	B_B	B_B	B_B	B_B	B_B	B_B	B_B	B_B	B_B	B_B	B_B	B_B	B_B	B_B	B_B	B_B	B_B	B_B	B_B	B_B	A_A	B_B	B_B	B_B	B_B	B_B	B_B	B_B	B_B	B_B	B_B
100027153|F|0-11:A>G-11:A>G	B_B	B_B	B_B	B_B	B_B	B_B	B_B	B_B	B_B	B_B	B_B	B_B	B_B	B_B	B_B	B_B	B_B	B_B	B_B	B_B	B_B	?_?	?_?	B_B	B_B	B_B	B_B	B_B	B_B	B_B	B_B	B_B	B_B	B_B	B_B	B_B	B_B	B_B	B_B	B_B	B_B	B_B	B_B	B_B	B_B	?_?
100028392|F|0-11:A>G-11:A>G	B_B	B_B	B_B	B_B	B_B	B_B	B_B	B_B	B_B	B_B	B_B	B_B	B_B	B_B	B_B	B_B	B_B	B_B	B_B	B_B	B_B	B_B	B_B	B_B	B_B	B_B	B_B	B_B	B_B	B_B	B_B	B_B	B_B	B_B	B_B	B_B	B_B	B_B	B_B	B_B	B_B	B_B	B_B	B_B	B_B	B_B
100031451|F|0-11:A>G-11:A>G	B_B	B_B	A_A	A_A	B_B	A_A	?_?	A_A	A_A	A_A	?_?	B_B	B_B	B_B	A_A	B_B	B_B	A_A	B_B	B_B	A_A	A_A	?_?	B_B	A_A	?_?	A_A	B_B	B_B	A_A	A_A	A_A	A_A	A_A	B_B	A_A	A_A	B_B	B_B	A_A	B_B	A_A	B_B	A_A	B_B	B_B
100035297|F|0-11:A>G-11:A>G	A_A	A_A	A_A	A_A	A_A	A_A	A_A	A_A	A_A	A_A	A_A	A_A	A_A	A_A	A_A	A_A	A_A	A_A	A_A	A_A	A_A	A_A	A_A	A_A	A_A	A_A	A_A	A_A	A_A	A_A	A_A	A_A	A_A	A_A	A_A	A_A	A_A	A_A	A_A	A_A	A_A	A_A	A_A	A_A	A_A	A_A
100037573|F|0-11:A>G-11:A>G	?_?	B_B	B_B	B_B	B_B	B_B	B_B	B_B	B_B	B_B	?_?	B_B	B_B	B_B	B_B	B_B	B_B	B_B	B_B	?_?	B_B	?_?	B_B	B_B	B_B	B_B	B_B	B_B	B_B	B_B	B_B	B_B	B_B	?_?	B_B	B_B	B_B	B_B	B_B	B_B	B_B	B_B	B_B	B_B	B_B	B_B
100039628|F|0-11:A>G-11:A>G	B_B	B_B	B_B	B_B	B_B	B_B	A_A	B_B	B_B	B_B	B_B	B_B	B_B	B_B	B_B	B_B	B_B	B_B	B_B	B_B	B_B	B_B	B_B	?_?	B_B	B_B	B_B	B_B	A_A	B_B	B_B	B_B	B_B	B_B	B_B	B_B	B_B	B_B	B_B	B_B	B_B	B_B	A_A	B_B	B_B	B_B
100041360|F|0-11:A>G-11:A>G	A_A	A_A	B_B	A_A	A_A	A_A	A_A	A_A	A_A	A_A	A_A	A_A	A_A	A_A	A_A	A_A	A_A	A_A	A_A	A_A	A_A	A_A	A_A	A_A	A_A	A_A	A_A	A_A	A_A	A_A	A_A	A_A	A_A	A_A	A_A	A_A	A_A	B_B	A_A	A_A	A_A	A_A	A_A	A_A	A_A	B_B
100041948|F|0-11:A>G-11:A>G	B_B	B_B	A_A	A_A	B_B	A_A	B_B	A_A	A_A	B_B	B_B	A_A	A_A	A_A	B_B	A_A	B_B	B_B	A_A	A_A	B_B	A_A	B_B	?_?	A_A	A_A	A_A	B_B	B_B	A_A	A_A	A_A	A_A	?_?	B_B	B_B	A_A	A_A	A_A	B_B	A_A	A_A	A_A	A_A	B_B	B_B
100044897|F|0-11:A>G-11:A>G	A_A	?_?	?_?	?_?	?_?	?_?	?_?	?_?	?_?	?_?	?_?	A_A	?_?	?_?	A_A	?_?	A_A	?_?	A_A	?_?	?_?	?_?	?_?	A_A	?_?	?_?	?_?	?_?	A_A	?_?	?_?	?_?	?_?	?_?	?_?	?_?	A_A	?_?	?_?	?_?	?_?	A_A	A_A	?_?	?_?	?_?
100046562|F|0-11:A>G-11:A>G	B_B	B_B	A_A	B_B	B_B	B_B	B_B	B_B	B_B	A_A	?_?	B_B	B_B	B_B	B_B	B_B	B_B	B_B	B_B	B_B	B_B	B_B	?_?	B_B	B_B	B_B	B_B	B_B	B_B	B_B	B_B	B_B	B_B	B_B	B_B	B_B	B_B	B_B	B_B	B_B	B_B	B_B	A_A	B_B	B_B	B_B
100051354|F|0-11:A>G-11:A>G	A_A	A_A	A_A	A_A	A_A	A_A	A_A	A_A	A_A	A_A	A_A	A_A	A_A	A_A	A_A	A_A	A_A	A_A	A_A	A_A	A_A	A_A	A_A	?_?	A_A	A_A	A_A	A_A	A_A	A_A	A_A	A_A	A_A	A_A	A_A	A_A	A_A	A_A	A_A	A_A	A_A	A_A	A_A	A_A	A_A	A_A
100061434|F|0-11:A>G-11:A>G	?_?	A_A	A_A	A_A	A_A	?_?	B_B	A_A	A_A	A_A	B_B	A_A	A_A	B_B	?_?	A_A	A_A	B_B	A_A	A_A	A_A	B_B	A_A	A_A	A_A	A_A	A_A	B_B	A_A	A_A	?_?	B_B	A_A	A_A	A_A	?_?	A_A	A_A	A_A	B_B	B_B	A_A	A_A	A_A	A_A	A_A
100064660|F|0-11:A>G-11:A>G	A_A	A_A	A_A	?_?	?_?	A_A	B_B	A_A	B_B	B_B	B_B	A_A	A_A	B_B	A_A	A_A	B_B	A_A	B_B	A_A	B_B	A_A	?_?	B_B	B_B	B_B	A_A	B_B	A_A	?_?	B_B	A_A	B_B	B_B	B_B	B_B	B_B	B_B	B_B	?_?	B_B	B_B	B_B	B_B	A_A	?_?
100065782|F|0-11:A>G-11:A>G	B_B	B_B	B_B	B_B	B_B	B_B	B_B	B_B	B_B	B_B	?_?	B_B	B_B	B_B	B_B	B_B	?_?	B_B	B_B	B_B	B_B	B_B	?_?	B_B	B_B	B_B	B_B	B_B	B_B	B_B	B_B	B_B	B_B	B_B	B_B	B_B	B_B	B_B	B_B	B_B	B_B	B_B	B_B	B_B	B_B	B_B
100066281|F|0-11:A>G-11:A>G	A_A	A_A	A_A	A_A	?_?	A_A	A_A	A_A	A_A	A_A	A_A	A_A	A_A	A_A	A_A	A_A	A_A	A_A	A_A	A_A	A_A	A_A	A_A	?_?	A_A	A_A	A_A	A_A	A_A	A_A	A_A	A_A	A_A	A_A	A_A	A_A	A_A	A_A	A_A	A_A	A_A	A_A	A_A	A_A	A_A	A_A
100067336|F|0-11:A>G-11:A>G	B_B	B_B	B_B	B_B	B_B	B_B	B_B	B_B	B_B	B_B	B_B	B_B	B_B	B_B	B_B	B_B	B_B	B_B	B_B	B_B	B_B	B_B	?_?	B_B	B_B	B_B	B_B	B_B	B_B	B_B	B_B	B_B	B_B	B_B	B_B	B_B	B_B	B_B	B_B	?_?	B_B	B_B	B_B	B_B	B_B	?_?
100069947|F|0-11:A>G-11:A>G	A_A	A_A	?_?	?_?	A_A	A_A	A_A	B_B	A_A	B_B	A_A	A_A	A_A	A_A	?_?	?_?	A_A	?_?	B_B	B_B	?_?	A_A	?_?	B_B	B_B	A_A	A_A	A_A	A_A	A_A	A_A	B_B	A_A	B_B	A_A	B_B	A_A	A_A	B_B	A_A	?_?	A_A	?_?	?_?	?_?	A_A
100073035|F|0-11:A>G-11:A>G	B_B	B_B	B_B	B_B	B_B	B_B	B_B	B_B	B_B	B_B	B_B	B_B	B_B	B_B	B_B	B_B	B_B	B_B	B_B	B_B	B_B	B_B	B_B	?_?	B_B	B_B	B_B	B_B	B_B	B_B	B_B	B_B	B_B	B_B	B_B	B_B	B_B	B_B	B_B	A_A	B_B	B_B	B_B	B_B	B_B	B_B
100076630|F|0-11:A>G-11:A>G	?_?	B_B	B_B	B_B	B_B	B_B	B_B	B_B	B_B	B_B	B_B	B_B	B_B	B_B	B_B	?_?	B_B	B_B	B_B	B_B	B_B	B_B	B_B	B_B	B_B	B_B	B_B	B_B	B_B	B_B	B_B	B_B	A_A	B_B	B_B	B_B	B_B	B_B	B_B	B_B	B_B	B_B	B_B	B_B	B_B	B_B
100082627|F|0-11:A>G-11:A>G	A_A	A_A	?_?	?_?	A_A	A_A	A_A	A_A	A_A	A_A	A_A	A_A	A_A	?_?	A_A	A_A	A_A	?_?	A_A	A_A	A_A	A_A	A_A	A_A	?_?	?_?	A_A	A_A	A_A	?_?	A_A	A_A	A_A	A_A	?_?	A_A	A_A	A_A	A_A	A_A	A_A	A_A	A_A	A_A	A_A	A_A
100083694|F|0-11:A>G-11:A>G	A_A	A_A	A_A	A_A	A_A	A_A	A_A	A_A	A_A	A_A	A_A	A_A	A_A	A_A	A_A	A_A	A_A	A_A	A_A	A_A	A_A	A_A	A_A	A_A	A_A	A_A	A_A	A_A	A_A	A_A	A_A	A_A	A_A	A_A	A_A	A_A	A_A	A_A	A_A	A_A	A_A	A_A	A_A	A_A	A_A	A_A
100084699|F|0-11:A>G-11:A>G	A_A	A_A	A_A	A_A	A_A	A_A	A_A	A_A	A_A	A_A	?_?	A_A	A_A	A_A	A_A	A_A	B_B	A_A	A_A	A_A	A_A	B_B	B_B	A_A	A_A	A_A	A_A	B_B	A_A	B_B	A_A	A_A	A_A	A_A	A_A	A_A	A_A	A_A	A_A	A_A	A_A	A_A	A_A	A_A	A_A	?_?
100087149|F|0-11:A>G-11:A>G	B_B	B_B	A_A	A_A	B_B	B_B	A_A	A_A	A_A	B_B	B_B	A_A	B_B	A_A	A_A	A_A	A_A	?_?	B_B	B_B	B_B	A_A	?_?	?_?	A_A	B_B	A_A	B_B	B_B	B_B	B_B	A_A	A_A	B_B	B_B	B_B	A_A	B_B	B_B	B_B	B_B	A_A	A_A	B_B	A_A	A_A
100087851|F|0-11:A>G-11:A>G	B_B	B_B	B_B	B_B	B_B	B_B	B_B	B_B	B_B	B_B	B_B	B_B	B_B	B_B	B_B	B_B	B_B	B_B	B_B	B_B	B_B	B_B	B_B	B_B	B_B	B_B	B_B	B_B	B_B	B_B	B_B	B_B	B_B	B_B	B_B	B_B	B_B	B_B	B_B	B_B	A_A	B_B	B_B	B_B	B_B	?_?
100089823|F|0-11:A>G-11:A>G	?_?	A_A	A_A	A_A	A_A	A_A	A_A	A_A	A_A	A_A	A_A	A_A	A_A	A_A	A_A	A_A	A_A	A_A	A_A	A_A	A_A	A_A	A_A	A_A	A_A	A_A	A_A	A_A	A_A	A_A	A_A	A_A	A_A	A_A	A_A	A_A	A_A	A_A	A_A	A_A	A_A	A_A	A_A	A_A	A_A	A_A
100090628|F|0-11:A>G-11:A>G	A_A	A_A	A_A	A_A	A_A	A_A	A_A	A_A	A_A	A_A	A_A	A_A	A_A	A_A	A_A	A_A	A_A	A_A	A_A	A_A	A_A	A_A	?_?	?_?	A_A	B_B	A_A	B_B	A_A	A_A	A_A	A_A	A_A	A_A	A_A	A_A	A_A	A_A	A_A	A_A	A_A	A_A	A_A	A_A	A_A	A_A
100136997|F|0-11:A>G-11:A>G	A_A	A_A	A_A	A_A	A_A	A_A	A_A	A_A	A_A	A_A	?_?	A_A	A_A	A_A	A_A	A_A	A_A	A_A	A_A	A_A	A_A	A_A	?_?	A_A	A_A	A_A	A_A	A_A	A_A	A_A	A_A	A_A	A_A	A_A	A_A	A_A	A_A	A_A	A_A	A_A	A_A	A_A	A_A	A_A	A_A	A_A
100009084|F|0-11:A>T-11:A>T	B_B	B_B	B_B	B_B	B_B	B_B	B_B	B_B	B_B	B_B	B_B	B_B	B_B	B_B	B_B	B_B	B_B	B_B	B_B	B_B	B_B	B_B	B_B	?_?	B_B	B_B	B_B	B_B	B_B	B_B	B_B	B_B	B_B	B_B	B_B	B_B	B_B	B_B	B_B	B_B	B_B	B_B	B_B	B_B	B_B	B_B
100009126|F|0-11:A>T-11:A>T	A_A	A_A	A_A	A_A	A_A	A_A	A_A	A_A	A_A	A_A	A_A	A_A	A_A	A_A	A_A	A_A	A_A	A_A	A_A	A_A	A_A	A_A	A_A	A_A	A_A	A_A	A_A	A_A	A_A	A_A	A_A	A_A	A_A	A_A	A_A	A_A	A_A	A_A	A_A	A_A	A_A	A_A	A_A	A_A	A_A	A_A
100020615|F|0-11:A>T-11:A>T	B_B	B_B	?_?	B_B	B_B	?_?	?_?	?_?	B_B	B_B	?_?	B_B	?_?	?_?	B_B	B_B	?_?	?_?	?_?	B_B	?_?	?_?	B_B	B_B	?_?	?_?	?_?	?_?	B_B	?_?	B_B	?_?	?_?	B_B	B_B	?_?	B_B	B_B	?_?	B_B	B_B	B_B	B_B	B_B	B_B	?_?
100023382|F|0-11:A>T-11:A>T	A_A	B_B	B_B	A_A	B_B	B_B	B_B	B_B	B_B	B_B	A_A	B_B	A_A	A_A	B_B	A_A	A_A	A_A	A_A	B_B	B_B	A_A	B_B	B_B	A_A	A_A	A_A	B_B	A_A	A_A	A_A	B_B	B_B	B_B	B_B	B_B	A_A	B_B	B_B	A_A	A_A	B_B	A_A	A_A	B_B	B_B
100024042|F|0-11:A>T-11:A>T	B_B	B_B	B_B	B_B	B_B	B_B	B_B	B_B	B_B	B_B	B_B	B_B	B_B	B_B	B_B	B_B	B_B	?_?	B_B	B_B	B_B	B_B	B_B	?_?	B_B	B_B	B_B	B_B	B_B	B_B	B_B	B_B	B_B	B_B	B_B	B_B	B_B	B_B	B_B	B_B	B_B	B_B	B_B	B_B	B_B	B_B
100031889|F|0-11:A>T-11:A>T	B_B	B_B	B_B	B_B	B_B	B_B	B_B	B_B	B_B	B_B	B_B	A_A	B_B	B_B	B_B	B_B	B_B	B_B	B_B	B_B	B_B	B_B	B_B	?_?	B_B	B_B	B_B	B_B	B_B	B_B	B_B	B_B	B_B	B_B	B_B	B_B	B_B	B_B	B_B	B_B	B_B	B_B	B_B	B_B	B_B	B_B
100036299|F|0-11:A>T-11:A>T	A_A	A_A	A_A	B_B	A_A	A_A	A_A	A_A	A_A	A_A	B_B	A_A	A_A	A_A	A_A	A_A	A_A	A_A	A_A	A_A	A_A	A_A	A_A	A_A	A_A	A_A	A_A	A_A	A_A	A_A	A_A	A_A	A_A	A_A	A_A	A_A	A_A	A_A	A_A	A_A	A_A	A_A	A_A	A_A	A_A	A_A
100042314|F|0-11:A>T-11:A>T	B_B	B_B	B_B	B_B	B_B	B_B	B_B	B_B	B_B	B_B	B_B	B_B	B_B	B_B	B_B	B_B	B_B	B_B	B_B	B_B	B_B	B_B	?_?	?_?	B_B	B_B	B_B	?_?	B_B	B_B	B_B	B_B	B_B	B_B	B_B	B_B	B_B	B_B	B_B	B_B	B_B	B_B	B_B	B_B	B_B	B_B
100042638|F|0-11:A>T-11:A>T	B_B	B_B	B_B	B_B	B_B	B_B	B_B	B_B	A_A	B_B	B_B	B_B	B_B	B_B	B_B	B_B	B_B	B_B	B_B	B_B	B_B	B_B	B_B	B_B	B_B	B_B	B_B	B_B	B_B	B_B	B_B	B_B	B_B	B_B	B_B	B_B	B_B	B_B	B_B	B_B	B_B	B_B	B_B	B_B	B_B	B_B
100077680|F|0-11:A>T-11:A>T	A_A	A_A	A_A	?_?	A_A	B_B	A_A	B_B	B_B	A_A	?_?	A_A	?_?	?_?	A_A	A_A	?_?	?_?	B_B	B_B	B_B	?_?	B_B	B_B	?_?	A_A	?_?	B_B	?_?	?_?	A_A	B_B	B_B	B_B	A_A	B_B	B_B	A_A	B_B	?_?	A_A	A_A	?_?	?_?	A_A	?_?
100006594|F|0-11:C>A-11:C>A	A_A	B_B	A_A	B_B	B_B	A_A	B_B	A_A	B_B	B_B	B_B	A_A	B_B	A_A	B_B	A_A	A_A	A_A	B_B	B_B	A_A	A_A	A_A	B_B	B_B	B_B	B_B	B_B	A_A	A_A	A_A	B_B	B_B	A_A	B_B	A_A	A_A	A_A	A_A	B_B	A_A	A_A	B_B	A_A	B_B	A_A
100009592|F|0-11:C>A-11:C>A	A_A	A_A	B_B	B_B	A_A	A_A	A_A	B_B	B_B	A_A	A_A	B_B	A_A	B_B	B_B	B_B	B_B	B_B	A_A	A_A	A_A	B_B	?_?	A_A	B_B	A_A	B_B	A_A	A_A	A_A	A_A	B_B	B_B	A_A	A_A	A_A	B_B	A_A	A_A	A_A	A_A	B_B	B_B	A_A	B_B	B_B
100015348|F|0-11:C>A-11:C>A	A_A	B_B	A_A	A_A	B_B	A_A	B_B	B_B	A_A	A_A	A_A	B_B	A_A	B_B	A_A	B_B	A_A	A_A	B_B	B_B	A_A	B_B	A_A	B_B	A_A	A_A	A_A	A_A	A_A	A_A	B_B	A_A	A_A	B_B	A_A	A_A	B_B	B_B	B_B	A_A	A_A	A_A	B_B	A_A	A_A	A_A
100017523|F|0-11:C>A-11:C>A	A_A	B_B	A_A	B_B	A_A	A_A	A_A	A_A	B_B	B_B	A_A	B_B	B_B	A_A	B_B	A_A	A_A	B_B	A_A	B_B	B_B	A_A	B_B	B_B	B_B	B_B	A_A	A_A	B_B	B_B	A_A	B_B	B_B	A_A	A_A	A_A	A_A	B_B	A_A	A_A	A_A	A_A	B_B	A_A	B_B	B_B
100019314|F|0-11:C>A-11:C>A	B_B	B_B	B_B	B_B	B_B	B_B	B_B	B_B	B_B	B_B	B_B	B_B	B_B	B_B	B_B	B_B	B_B	B_B	B_B	B_B	B_B	B_B	?_?	B_B	B_B	B_B	B_B	?_?	B_B	B_B	B_B	B_B	B_B	B_B	?_?	B_B	B_B	B_B	B_B	B_B	B_B	B_B	B_B	B_B	B_B	B_B
100023689|F|0-11:C>A-11:C>A	B_B	B_B	B_B	B_B	B_B	B_B	B_B	B_B	B_B	B_B	B_B	B_B	B_B	B_B	B_B	B_B	B_B	B_B	B_B	B_B	B_B	B_B	B_B	B_B	B_B	B_B	B_B	B_B	B_B	B_B	B_B	B_B	B_B	B_B	B_B	B_B	B_B	B_B	B_B	B_B	B_B	B_B	B_B	B_B	B_B	B_B
100026222|F|0-11:C>A-11:C>A	B_B	B_B	A_A	A_A	A_A	A_A	B_B	A_A	B_B	A_A	A_A	B_B	A_A	A_A	A_A	A_A	A_A	?_?	B_B	A_A	A_A	B_B	A_A	A_A	B_B	A_A	B_B	B_B	A_A	A_A	A_A	B_B	B_B	A_A	B_B	A_A	A_A	A_A	A_A	A_A	B_B	A_A	A_A	A_A	A_A	A_A
100044163|F|0-11:C>A-11:C>A	B_B	B_B	B_B	B_B	B_B	B_B	B_B	B_B	B_B	B_B	B_B	B_B	B_B	B_B	B_B	B_B	B_B	B_B	B_B	B_B	B_B	B_B	B_B	B_B	B_B	B_B	B_B	B_B	?_?	B_B	?_?	B_B	B_B	B_B	B_B	B_B	B_B	B_B	B_B	B_B	B_B	B_B	B_B	B_B	B_B	?_?
100047840|F|0-11:C>A-11:C>A	B_B	B_B	B_B	B_B	B_B	B_B	B_B	B_B	B_B	B_B	B_B	B_B	B_B	B_B	B_B	B_B	B_B	B_B	B_B	B_B	B_B	B_B	B_B	B_B	B_B	B_B	B_B	B_B	B_B	?_?	B_B	B_B	B_B	B_B	B_B	B_B	B_B	B_B	B_B	B_B	B_B	B_B	B_B	B_B	B_B	B_B
100060985|F|0-11:C>A-11:C>A	B_B	B_B	B_B	B_B	B_B	B_B	B_B	B_B	B_B	B_B	B_B	B_B	B_B	B_B	B_B	B_B	B_B	B_B	B_B	B_B	B_B	B_B	B_B	B_B	B_B	B_B	B_B	B_B	B_B	B_B	B_B	B_B	B_B	B_B	B_B	B_B	B_B	B_B	B_B	B_B	B_B	B_B	B_B	B_B	B_B	B_B
100067050|F|0-11:C>A-11:C>A	B_B	B_B	B_B	A_A	B_B	A_A	A_A	A_A	A_A	B_B	?_?	B_B	A_A	?_?	B_B	B_B	A_A	A_A	A_A	B_B	A_A	A_A	B_B	?_?	?_?	A_A	A_A	A_A	?_?	A_A	B_B	A_A	A_A	?_?	B_B	A_A	?_?	B_B	A_A	A_A	B_B	?_?	B_B	?_?	B_B	?_?
100075909|F|0-11:C>A-11:C>A	?_?	?_?	B_B	?_?	?_?	?_?	?_?	B_B	?_?	?_?	?_?	A_A	?_?	?_?	A_A	?_?	?_?	?_?	A_A	?_?	B_B	A_A	?_?	?_?	?_?	B_B	B_B	?_?	?_?	?_?	?_?	?_?	B_B	?_?	?_?	A_A	A_A	?_?	A_A	?_?	?_?	?_?	?_?	?_?	?_?	?_?
100017664|F|0-11:C>G-11:C>G	B_B	B_B	B_B	A_A	B_B	B_B	B_B	B_B	A_A	A_A	B_B	A_A	B_B	B_B	A_A	A_A	A_A	B_B	B_B	A_A	B_B	B_B	?_?	?_?	B_B	A_A	B_B	A_A	B_B	A_A	B_B	B_B	B_B	B_B	B_B	A_A	A_A	A_A	B_B	B_B	A_A	A_A	A_A	A_A	A_A	B_B
100020000|F|0-11:C>G-11:C>G	B_B	B_B	B_B	B_B	B_B	B_B	B_B	B_B	B_B	B_B	B_B	B_B	B_B	B_B	B_B	B_B	B_B	B_B	B_B	B_B	B_B	B_B	B_B	?_?	B_B	B_B	B_B	B_B	B_B	B_B	B_B	B_B	B_B	B_B	B_B	B_B	B_B	B_B	B_B	B_B	B_B	B_B	B_B	B_B	B_B	B_B
100025344|F|0-11:C>G-11:C>G	B_B	B_B	B_B	B_B	B_B	B_B	B_B	B_B	B_B	B_B	B_B	B_B	B_B	B_B	B_B	B_B	B_B	B_B	B_B	B_B	B_B	B_B	B_B	?_?	B_B	B_B	B_B	B_B	B_B	B_B	B_B	B_B	B_B	B_B	B_B	B_B	B_B	B_B	B_B	B_B	B_B	B_B	B_B	B_B	B_B	B_B
100037777|F|0-11:C>G-11:C>G	A_A	A_A	B_B	B_B	B_B	B_B	B_B	B_B	A_A	A_A	B_B	A_A	A_A	B_B	A_A	B_B	B_B	A_A	A_A	B_B	A_A	A_A	B_B	B_B	A_A	B_B	B_B	B_B	B_B	A_A	B_B	A_A	B_B	A_A	B_B	A_A	A_A	B_B	A_A	B_B	B_B	B_B	B_B	A_A	A_A	B_B
100040143|F|0-11:C>G-11:C>G	B_B	B_B	B_B	B_B	B_B	B_B	B_B	B_B	B_B	B_B	?_?	B_B	B_B	B_B	B_B	B_B	B_B	B_B	B_B	B_B	B_B	B_B	B_B	?_?	B_B	B_B	B_B	B_B	B_B	B_B	B_B	B_B	B_B	B_B	B_B	B_B	B_B	B_B	B_B	B_B	B_B	B_B	B_B	B_B	B_B	B_B
100047717|F|0-11:C>G-11:C>G	A_A	A_A	A_A	A_A	A_A	B_B	B_B	B_B	B_B	A_A	B_B	A_A	B_B	B_B	A_A	A_A	B_B	B_B	B_B	A_A	B_B	B_B	A_A	A_A	A_A	B_B	B_B	B_B	A_A	B_B	A_A	B_B	B_B	A_A	A_A	B_B	A_A	A_A	B_B	B_B	A_A	A_A	A_A	A_A	A_A	B_B
100053784|F|0-11:C>G-11:C>G	A_A	?_?	B_B	B_B	B_B	A_A	?_?	A_A	A_A	B_B	A_A	A_A	A_A	B_B	A_A	A_A	B_B	B_B	A_A	B_B	A_A	B_B	?_?	B_B	A_A	B_B	A_A	A_A	B_B	A_A	B_B	B_B	B_B	A_A	A_A	A_A	B_B	B_B	A_A	?_?	A_A	B_B	B_B	A_A	B_B	B_B
100079418|F|0-11:C>G-11:C>G	A_A	A_A	A_A	A_A	A_A	A_A	A_A	A_A	A_A	A_A	A_A	A_A	A_A	A_A	A_A	A_A	A_A	A_A	A_A	A_A	A_A	A_A	A_A	A_A	A_A	A_A	A_A	A_A	A_A	A_A	A_A	A_A	A_A	A_A	A_A	A_A	A_A	A_A	A_A	A_A	A_A	A_A	A_A	A_A	A_A	A_A
100083400|F|0-11:C>G-11:C>G	A_A	A_A	A_A	A_A	A_A	A_A	A_A	A_A	A_A	A_A	A_A	A_A	A_A	A_A	A_A	A_A	A_A	A_A	A_A	A_A	A_A	A_A	A_A	A_A	B_B	A_A	A_A	A_A	A_A	A_A	A_A	A_A	A_A	A_A	A_A	A_A	A_A	A_A	A_A	A_A	A_A	A_A	A_A	A_A	A_A	A_A
100087307|F|0-11:C>G-11:C>G	B_B	B_B	B_B	B_B	B_B	B_B	B_B	B_B	B_B	B_B	B_B	B_B	B_B	B_B	B_B	B_B	B_B	B_B	B_B	B_B	B_B	B_B	B_B	B_B	A_A	B_B	B_B	B_B	B_B	B_B	B_B	B_B	B_B	B_B	B_B	B_B	B_B	B_B	B_B	B_B	B_B	B_B	B_B	B_B	B_B	B_B
100089630|F|0-11:C>G-11:C>G	B_B	B_B	A_A	A_A	A_A	A_A	B_B	A_A	B_B	B_B	A_A	B_B	A_A	A_A	A_A	A_A	A_A	B_B	A_A	A_A	A_A	B_B	B_B	A_A	B_B	A_A	B_B	B_B	A_A	A_A	A_A	B_B	B_B	A_A	B_B	B_B	A_A	A_A	A_A	A_A	B_B	B_B	A_A	A_A	B_B	A_A
100000312|F|0-11:C>T-11:C>T	B_B	B_B	B_B	B_B	B_B	B_B	B_B	B_B	B_B	B_B	A_A	B_B	B_B	B_B	B_B	B_B	B_B	B_B	A_A	B_B	B_B	B_B	B_B	A_A	B_B	B_B	B_B	B_B	B_B	B_B	B_B	B_B	B_B	B_B	A_A	B_B	B_B	B_B	A_A	B_B	B_B	B_B	B_B	B_B	B_B	B_B
100004421|F|0-11:C>T-11:C>T	?_?	?_?	?_?	?_?	?_?	?_?	?_?	?_?	?_?	?_?	?_?	?_?	?_?	?_?	?_?	?_?	?_?	?_?	?_?	?_?	?_?	?_?	?_?	?_?	B_B	?_?	?_?	?_?	?_?	?_?	?_?	?_?	?_?	?_?	?_?	?_?	?_?	?_?	?_?	?_?	?_?	?_?	?_?	?_?	?_?	?_?
100007396|F|0-11:C>T-11:C>T	A_A	A_A	A_A	A_A	A_A	B_B	A_A	B_B	B_B	A_A	B_B	B_B	A_A	A_A	B_B	A_A	A_A	A_A	B_B	A_A	B_B	B_B	A_A	A_A	B_B	B_B	B_B	B_B	A_A	B_B	A_A	A_A	A_A	B_B	B_B	B_B	A_A	B_B	B_B	B_B	B_B	A_A	A_A	B_B	A_A	A_A
100013970|F|0-11:C>T-11:C>T	B_B	B_B	B_B	B_B	B_B	B_B	B_B	B_B	B_B	B_B	B_B	B_B	B_B	B_B	B_B	B_B	A_A	B_B	B_B	A_A	B_B	B_B	B_B	B_B	B_B	B_B	B_B	B_B	B_B	B_B	B_B	B_B	B_B	B_B	B_B	B_B	B_B	B_B	B_B	B_B	B_B	B_B	B_B	B_B	B_B	B_B
100014160|F|0-11:C>T-11:C>T	A_A	A_A	A_A	A_A	A_A	A_A	A_A	A_A	A_A	A_A	A_A	A_A	A_A	A_A	A_A	A_A	A_A	A_A	A_A	A_A	A_A	A_A	A_A	A_A	A_A	A_A	A_A	A_A	A_A	B_B	A_A	A_A	A_A	A_A	A_A	A_A	A_A	A_A	A_A	A_A	A_A	A_A	A_A	A_A	A_A	A_A
100015893|F|0-11:C>T-11:C>T	A_A	B_B	B_B	A_A	B_B	B_B	B_B	B_B	A_A	B_B	B_B	B_B	B_B	B_B	A_A	A_A	A_A	A_A	A_A	A_A	A_A	B_B	B_B	B_B	B_B	A_A	A_A	A_A	A_A	B_B	B_B	A_A	B_B	B_B	A_A	B_B	A_A	A_A	B_B	B_B	A_A	B_B	A_A	A_A	A_A	B_B
100019678|F|0-11:C>T-11:C>T	A_A	A_A	A_A	A_A	A_A	A_A	B_B	A_A	A_A	A_A	A_A	A_A	A_A	A_A	A_A	A_A	A_A	A_A	A_A	A_A	A_A	A_A	A_A	A_A	A_A	?_?	A_A	A_A	A_A	A_A	A_A	A_A	A_A	A_A	A_A	A_A	A_A	A_A	A_A	A_A	A_A	A_A	A_A	A_A	A_A	A_A
100020220|F|0-11:C>T-11:C>T	B_B	B_B	B_B	B_B	B_B	B_B	B_B	B_B	B_B	B_B	B_B	B_B	B_B	B_B	B_B	B_B	B_B	B_B	B_B	B_B	B_B	B_B	B_B	B_B	B_B	B_B	B_B	B_B	B_B	B_B	B_B	B_B	B_B	B_B	B_B	B_B	B_B	B_B	B_B	B_B	B_B	B_B	B_B	B_B	B_B	B_B
100022082|F|0-11:C>T-11:C>T	A_A	B_B	B_B	B_B	B_B	B_B	B_B	B_B	A_A	B_B	A_A	B_B	A_A	A_A	A_A	A_A	B_B	A_A	B_B	B_B	A_A	B_B	B_B	B_B	A_A	A_A	A_A	B_B	B_B	B_B	B_B	B_B	B_B	A_A	A_A	A_A	A_A	B_B	B_B	A_A	B_B	B_B	B_B	B_B	A_A	B_B
100025400|F|0-11:C>T-11:C>T	B_B	B_B	B_B	B_B	B_B	B_B	B_B	B_B	B_B	B_B	B_B	B_B	B_B	B_B	B_B	B_B	B_B	B_B	B_B	B_B	A_A	B_B	B_B	B_B	B_B	B_B	B_B	B_B	B_B	B_B	B_B	B_B	B_B	B_B	B_B	B_B	B_B	B_B	B_B	B_B	B_B	B_B	B_B	B_B	B_B	B_B
100031380|F|0-11:C>T-11:C>T	B_B	B_B	B_B	B_B	B_B	B_B	B_B	B_B	B_B	B_B	B_B	B_B	B_B	B_B	B_B	B_B	B_B	B_B	B_B	B_B	B_B	B_B	B_B	B_B	B_B	B_B	B_B	B_B	B_B	B_B	B_B	B_B	B_B	B_B	B_B	B_B	B_B	B_B	B_B	B_B	B_B	B_B	B_B	B_B	B_B	B_B
100031974|F|0-11:C>T-11:C>T	B_B	B_B	A_A	A_A	A_A	A_A	B_B	A_A	A_A	B_B	A_A	B_B	B_B	A_A	A_A	B_B	B_B	A_A	A_A	A_A	B_B	B_B	A_A	A_A	A_A	A_A	B_B	B_B	B_B	A_A	B_B	A_A	B_B	A_A	B_B	B_B	A_A	B_B	B_B	B_B	B_B	B_B	A_A	A_A	A_A	B_B
100036798|F|0-11:C>T-11:C>T	B_B	B_B	B_B	B_B	B_B	B_B	B_B	B_B	B_B	B_B	B_B	B_B	B_B	B_B	B_B	B_B	B_B	B_B	B_B	B_B	B_B	B_B	B_B	B_B	B_B	B_B	B_B	B_B	B_B	B_B	B_B	B_B	B_B	B_B	B_B	B_B	B_B	B_B	B_B	?_?	B_B	B_B	B_B	B_B	B_B	B_B
100042084|F|0-11:C>T-11:C>T	A_A	A_A	A_A	A_A	A_A	A_A	A_A	A_A	A_A	A_A	A_A	B_B	A_A	A_A	A_A	A_A	A_A	A_A	B_B	A_A	B_B	A_A	?_?	?_?	B_B	B_B	A_A	A_A	B_B	A_A	A_A	B_B	B_B	A_A	A_A	A_A	B_B	B_B	A_A	A_A	A_A	A_A	A_A	A_A	A_A	A_A
100042419|F|0-11:C>T-11:C>T	B_B	B_B	B_B	?_?	B_B	B_B	?_?	B_B	B_B	B_B	B_B	B_B	B_B	B_B	B_B	B_B	B_B	?_?	B_B	B_B	B_B	B_B	B_B	B_B	B_B	B_B	B_B	B_B	B_B	B_B	B_B	B_B	B_B	B_B	B_B	B_B	B_B	B_B	B_B	B_B	B_B	B_B	B_B	B_B	B_B	B_B
100042543|F|0-11:C>T-11:C>T	A_A	B_B	B_B	A_A	B_B	A_A	A_A	A_A	B_B	B_B	A_A	B_B	B_B	A_A	B_B	A_A	A_A	B_B	B_B	B_B	B_B	A_A	B_B	A_A	B_B	A_A	A_A	A_A	A_A	B_B	B_B	A_A	A_A	B_B	A_A	B_B	B_B	A_A	B_B	B_B	A_A	A_A	B_B	B_B	B_B	A_A
100049037|F|0-11:C>T-11:C>T	?_?	?_?	?_?	A_A	A_A	A_A	?_?	A_A	A_A	?_?	A_A	?_?	B_B	?_?	A_A	?_?	?_?	?_?	?_?	A_A	?_?	?_?	?_?	A_A	A_A	?_?	A_A	?_?	?_?	A_A	A_A	B_B	B_B	A_A	?_?	?_?	A_A	B_B	?_?	A_A	A_A	?_?	A_A	?_?	A_A	A_A
100049819|F|0-11:C>T-11:C>T	B_B	B_B	B_B	B_B	B_B	B_B	B_B	B_B	B_B	B_B	B_B	B_B	B_B	B_B	B_B	B_B	B_B	B_B	B_B	B_B	B_B	B_B	?_?	B_B	B_B	B_B	B_B	B_B	B_B	B_B	B_B	B_B	B_B	B_B	B_B	B_B	B_B	B_B	B_B	B_B	B_B	B_B	B_B	B_B	B_B	B_B
100051992|F|0-11:C>T-11:C>T	B_B	B_B	B_B	B_B	A_A	A_A	B_B	A_A	B_B	B_B	B_B	B_B	B_B	A_A	B_B	B_B	B_B	B_B	B_B	B_B	B_B	B_B	B_B	B_B	B_B	B_B	B_B	B_B	B_B	B_B	B_B	B_B	B_B	B_B	B_B	B_B	B_B	B_B	B_B	B_B	B_B	B_B	B_B	B_B	B_B	B_B
100054530|F|0-11:C>T-11:C>T	B_B	B_B	B_B	B_B	B_B	B_B	B_B	B_B	B_B	B_B	?_?	A_A	B_B	B_B	B_B	B_B	B_B	B_B	B_B	B_B	B_B	B_B	B_B	?_?	B_B	B_B	B_B	B_B	B_B	B_B	B_B	B_B	B_B	B_B	B_B	B_B	B_B	B_B	B_B	B_B	B_B	B_B	B_B	B_B	B_B	B_B
100063062|F|0-11:C>T-11:C>T	B_B	A_A	A_A	A_A	A_A	A_A	?_?	A_A	A_A	A_A	A_A	B_B	A_A	A_A	B_B	B_B	B_B	B_B	B_B	A_A	A_A	A_A	A_A	A_A	A_A	B_B	B_B	B_B	B_B	A_A	A_A	A_A	A_A	A_A	B_B	A_A	B_B	B_B	A_A	B_B	B_B	A_A	B_B	B_B	A_A	A_A
100066652|F|0-11:C>T-11:C>T	A_A	A_A	A_A	A_A	A_A	A_A	A_A	A_A	A_A	A_A	A_A	A_A	A_A	A_A	A_A	A_A	A_A	?_?	A_A	A_A	A_A	A_A	A_A	A_A	A_A	A_A	A_A	A_A	A_A	A_A	A_A	A_A	A_A	A_A	A_A	A_A	A_A	A_A	A_A	B_B	A_A	A_A	A_A	A_A	A_A	B_B
100069219|F|0-11:C>T-11:C>T	A_A	A_A	A_A	A_A	A_A	A_A	?_?	B_B	B_B	A_A	B_B	A_A	A_A	B_B	B_B	A_A	B_B	B_B	A_A	A_A	B_B	B_B	A_A	A_A	A_A	?_?	B_B	B_B	A_A	B_B	B_B	B_B	B_B	A_A	A_A	B_B	A_A	A_A	B_B	B_B	A_A	A_A	A_A	A_A	A_A	A_A
100069904|F|0-11:C>T-11:C>T	A_A	A_A	A_A	A_A	A_A	A_A	A_A	A_A	A_A	A_A	A_A	A_A	A_A	A_A	A_A	A_A	A_A	A_A	A_A	A_A	A_A	A_A	A_A	?_?	A_A	A_A	A_A	A_A	A_A	A_A	A_A	A_A	A_A	A_A	A_A	A_A	A_A	A_A	A_A	A_A	A_A	A_A	A_A	A_A	A_A	A_A
100075006|F|0-11:C>T-11:C>T	?_?	?_?	A_A	?_?	?_?	A_A	?_?	A_A	A_A	A_A	?_?	?_?	?_?	A_A	A_A	?_?	?_?	A_A	A_A	A_A	A_A	?_?	?_?	?_?	A_A	A_A	?_?	?_?	?_?	A_A	?_?	?_?	?_?	A_A	?_?	A_A	?_?	A_A	A_A	?_?	?_?	?_?	A_A	A_A	A_A	A_A
100087170|F|0-11:C>T-11:C>T	?_?	B_B	B_B	?_?	B_B	?_?	B_B	B_B	B_B	B_B	B_B	B_B	B_B	?_?	B_B	?_?	?_?	?_?	B_B	?_?	B_B	?_?	?_?	?_?	B_B	B_B	?_?	?_?	B_B	B_B	B_B	?_?	?_?	?_?	?_?	B_B	B_B	?_?	B_B	B_B	B_B	B_B	?_?	B_B	?_?	B_B
100089218|F|0-11:C>T-11:C>T	A_A	A_A	B_B	A_A	B_B	B_B	B_B	A_A	B_B	A_A	B_B	A_A	B_B	A_A	B_B	B_B	A_A	A_A	B_B	B_B	B_B	B_B	B_B	B_B	B_B	B_B	A_A	A_A	A_A	B_B	A_A	B_B	A_A	A_A	A_A	A_A	B_B	A_A	B_B	B_B	A_A	B_B	A_A	B_B	B_B	B_B
100095139|F|0-11:C>T-11:C>T	A_A	A_A	A_A	A_A	A_A	A_A	A_A	B_B	A_A	B_B	A_A	A_A	B_B	B_B	A_A	B_B	A_A	?_?	B_B	B_B	A_A	B_B	?_?	B_B	B_B	A_A	B_B	A_A	B_B	A_A	B_B	B_B	A_A	B_B	A_A	B_B	A_A	A_A	B_B	A_A	A_A	A_A	A_A	A_A	A_A	B_B
100095312|F|0-11:C>T-11:C>T	?_?	B_B	B_B	B_B	B_B	B_B	B_B	B_B	B_B	B_B	?_?	B_B	B_B	B_B	B_B	?_?	B_B	B_B	B_B	B_B	B_B	B_B	B_B	B_B	B_B	B_B	B_B	B_B	B_B	B_B	B_B	B_B	B_B	B_B	B_B	B_B	B_B	B_B	B_B	B_B	B_B	B_B	B_B	B_B	B_B	B_B
100010967|F|0-11:G>A-11:G>A	B_B	B_B	B_B	B_B	?_?	?_?	?_?	B_B	B_B	A_A	B_B	B_B	A_A	?_?	B_B	?_?	B_B	B_B	B_B	A_A	?_?	B_B	?_?	?_?	?_?	B_B	?_?	?_?	?_?	?_?	?_?	B_B	A_A	B_B	B_B	B_B	A_A	?_?	B_B	B_B	?_?	B_B	?_?	?_?	A_A	?_?
100012707|F|0-11:G>A-11:G>A	A_A	A_A	A_A	A_A	B_B	B_B	A_A	A_A	A_A	B_B	A_A	A_A	B_B	B_B	B_B	A_A	A_A	B_B	A_A	B_B	B_B	B_B	A_A	B_B	A_A	B_B	B_B	B_B	A_A	B_B	A_A	A_A	B_B	A_A	A_A	A_A	B_B	A_A	B_B	A_A	A_A	A_A	A_A	B_B	A_A	A_A
100013429|F|0-11:G>A-11:G>A	B_B	B_B	B_B	B_B	B_B	B_B	B_B	B_B	B_B	B_B	B_B	B_B	B_B	B_B	B_B	B_B	B_B	B_B	B_B	B_B	B_B	B_B	B_B	B_B	B_B	B_B	B_B	B_B	B_B	B_B	B_B	B_B	B_B	B_B	B_B	B_B	B_B	B_B	B_B	B_B	B_B	B_B	B_B	B_B	B_B	B_B
100020367|F|0-11:G>A-11:G>A	A_A	B_B	B_B	A_A	B_B	B_B	A_A	B_B	B_B	A_A	B_B	B_B	A_A	A_A	B_B	A_A	A_A	A_A	A_A	B_B	B_B	A_A	A_A	A_A	A_A	B_B	A_A	B_B	B_B	A_A	B_B	B_B	A_A	A_A	B_B	A_A	A_A	B_B	A_A	?_?	A_A	B_B	A_A	A_A	A_A	B_B
100021635|F|0-11:G>A-11:G>A	B_B	?_?	B_B	B_B	B_B	?_?	B_B	B_B	?_?	?_?	B_B	B_B	?_?	B_B	?_?	B_B	B_B	?_?	?_?	B_B	?_?	?_?	?_?	?_?	?_?	B_B	B_B	B_B	B_B	?_?	B_B	?_?	A_A	?_?	B_B	?_?	?_?	B_B	?_?	B_B	B_B	B_B	B_B	?_?	?_?	B_B
100021999|F|0-11:G>A-11:G>A	B_B	B_B	B_B	B_B	B_B	B_B	B_B	B_B	B_B	B_B	B_B	B_B	B_B	B_B	B_B	B_B	B_B	B_B	B_B	B_B	B_B	B_B	B_B	B_B	B_B	B_B	B_B	B_B	B_B	B_B	B_B	B_B	B_B	B_B	B_B	B_B	B_B	B_B	B_B	B_B	B_B	B_B	B_B	B_B	B_B	B_B
100023288|F|0-11:G>A-11:G>A	B_B	B_B	B_B	B_B	B_B	B_B	B_B	B_B	B_B	B_B	B_B	A_A	B_B	B_B	B_B	B_B	B_B	B_B	B_B	B_B	B_B	B_B	B_B	?_?	B_B	B_B	B_B	B_B	B_B	B_B	B_B	B_B	B_B	B_B	B_B	B_B	B_B	B_B	B_B	B_B	B_B	B_B	B_B	B_B	B_B	B_B
100025520|F|0-11:G>A-11:G>A	B_B	B_B	A_A	A_A	A_A	A_A	A_A	A_A	A_A	A_A	?_?	A_A	A_A	A_A	A_A	A_A	A_A	A_A	A_A	A_A	A_A	A_A	A_A	?_?	A_A	A_A	A_A	A_A	A_A	A_A	A_A	A_A	A_A	A_A	A_A	A_A	A_A	A_A	A_A	A_A	A_A	A_A	A_A	A_A	A_A	A_A
100027282|F|0-11:G>A-11:G>A	A_A	A_A	B_B	B_B	A_A	A_A	A_A	B_B	B_B	A_A	A_A	B_B	A_A	B_B	B_B	B_B	A_A	B_B	A_A	A_A	A_A	B_B	B_B	A_A	B_B	A_A	B_B	A_A	A_A	A_A	A_A	B_B	B_B	A_A	A_A	A_A	B_B	A_A	A_A	A_A	A_A	B_B	B_B	A_A	B_B	B_B
100028281|F|0-11:G>A-11:G>A	B_B	B_B	B_B	B_B	B_B	B_B	B_B	B_B	B_B	B_B	B_B	B_B	B_B	B_B	B_B	B_B	B_B	B_B	B_B	B_B	B_B	B_B	B_B	B_B	A_A	B_B	B_B	B_B	B_B	B_B	B_B	B_B	B_B	B_B	B_B	B_B	B_B	B_B	B_B	B_B	B_B	B_B	B_B	B_B	B_B	B_B
100030711|F|0-11:G>A-11:G>A	B_B	B_B	B_B	B_B	B_B	B_B	B_B	B_B	B_B	B_B	B_B	B_B	B_B	B_B	B_B	B_B	B_B	B_B	B_B	B_B	B_B	B_B	B_B	B_B	B_B	B_B	B_B	B_B	B_B	B_B	B_B	B_B	B_B	B_B	B_B	B_B	B_B	B_B	B_B	B_B	B_B	B_B	B_B	B_B	B_B	B_B
100032058|F|0-11:G>A-11:G>A	B_B	B_B	A_A	A_A	A_A	A_A	B_B	A_A	A_A	B_B	B_B	B_B	B_B	A_A	A_A	B_B	B_B	A_A	A_A	A_A	A_A	B_B	A_A	B_B	B_B	A_A	A_A	B_B	A_A	A_A	B_B	A_A	B_B	A_A	B_B	A_A	A_A	B_B	A_A	A_A	B_B	B_B	A_A	B_B	A_A	B_B
100033796|F|0-11:G>A-11:G>A	A_A	B_B	A_A	B_B	B_B	B_B	A_A	A_A	A_A	A_A	B_B	A_A	A_A	B_B	B_B	B_B	B_B	B_B	B_B	A_A	A_A	B_B	A_A	A_A	A_A	B_B	B_B	A_A	B_B	B_B	B_B	A_A	A_A	A_A	A_A	A_A	B_B	A_A	A_A	B_B	A_A	B_B	B_B	A_A	A_A	A_A
100041614|F|0-11:G>A-11:G>A	B_B	?_?	?_?	A_A	B_B	A_A	?_?	B_B	?_?	B_B	?_?	A_A	B_B	A_A	?_?	B_B	?_?	?_?	B_B	B_B	A_A	A_A	?_?	?_?	B_B	B_B	A_A	?_?	?_?	A_A	B_B	A_A	A_A	B_B	?_?	B_B	A_A	?_?	A_A	?_?	A_A	?_?	?_?	A_A	A_A	B_B
100042516|F|0-11:G>A-11:G>A	B_B	B_B	B_B	B_B	B_B	B_B	B_B	B_B	B_B	B_B	B_B	B_B	B_B	B_B	B_B	B_B	B_B	B_B	B_B	B_B	B_B	B_B	B_B	B_B	B_B	B_B	B_B	B_B	B_B	B_B	B_B	B_B	B_B	B_B	B_B	B_B	B_B	B_B	B_B	B_B	B_B	B_B	B_B	B_B	B_B	B_B
100065414|F|0-11:G>A-11:G>A	A_A	B_B	A_A	?_?	A_A	A_A	A_A	A_A	A_A	A_A	?_?	A_A	A_A	A_A	B_B	?_?	A_A	?_?	A_A	A_A	A_A	?_?	A_A	?_?	A_A	A_A	A_A	?_?	A_A	B_B	A_A	A_A	A_A	B_B	A_A	?_?	A_A	A_A	A_A	A_A	B_B	A_A	A_A	A_A	A_A	A_A
100066976|F|0-11:G>A-11:G>A	B_B	B_B	B_B	B_B	B_B	B_B	B_B	B_B	B_B	B_B	B_B	B_B	B_B	B_B	B_B	B_B	B_B	B_B	B_B	B_B	B_B	B_B	B_B	B_B	B_B	B_B	B_B	B_B	B_B	B_B	B_B	B_B	B_B	B_B	B_B	B_B	B_B	B_B	B_B	B_B	B_B	B_B	B_B	B_B	B_B	B_B
100069290|F|0-11:G>A-11:G>A	A_A	B_B	B_B	B_B	B_B	B_B	B_B	B_B	B_B	B_B	B_B	B_B	B_B	B_B	B_B	B_B	B_B	B_B	B_B	B_B	B_B	B_B	B_B	B_B	B_B	B_B	B_B	B_B	B_B	B_B	B_B	B_B	B_B	B_B	B_B	B_B	B_B	B_B	B_B	B_B	B_B	B_B	B_B	B_B	B_B	B_B
100073738|F|0-11:G>A-11:G>A	A_A	A_A	B_B	A_A	A_A	B_B	?_?	?_?	B_B	A_A	?_?	?_?	B_B	B_B	A_A	A_A	A_A	B_B	B_B	A_A	B_B	B_B	A_A	A_A	B_B	B_B	B_B	B_B	A_A	B_B	A_A	B_B	B_B	A_A	A_A	B_B	A_A	A_A	B_B	B_B	A_A	A_A	A_A	A_A	A_A	B_B
100080522|F|0-11:G>A-11:G>A	B_B	B_B	A_A	A_A	A_A	A_A	B_B	A_A	A_A	A_A	B_B	A_A	A_A	A_A	A_A	B_B	A_A	B_B	A_A	A_A	A_A	A_A	?_?	B_B	B_B	A_A	A_A	A_A	B_B	A_A	B_B	A_A	A_A	A_A	A_A	A_A	A_A	A_A	A_A	B_B	A_A	B_B	A_A	A_A	A_A	A_A
100094388|F|0-11:G>A-11:G>A	A_A	A_A	A_A	A_A	A_A	A_A	A_A	A_A	A_A	A_A	A_A	A_A	A_A	A_A	A_A	A_A	A_A	A_A	A_A	A_A	A_A	A_A	A_A	A_A	A_A	A_A	A_A	A_A	A_A	A_A	A_A	A_A	A_A	A_A	A_A	A_A	A_A	A_A	A_A	A_A	A_A	A_A	A_A	A_A	A_A	A_A
100094809|F|0-11:G>A-11:G>A	A_A	A_A	A_A	A_A	A_A	B_B	B_B	A_A	A_A	?_?	A_A	B_B	B_B	B_B	A_A	B_B	B_B	B_B	B_B	A_A	B_B	B_B	B_B	B_B	B_B	A_A	B_B	A_A	?_?	B_B	A_A	B_B	B_B	A_A	A_A	A_A	B_B	A_A	B_B	A_A	B_B	A_A	B_B	B_B	A_A	A_A
100139194|F|0-11:G>A-11:G>A	?_?	B_B	B_B	B_B	B_B	B_B	B_B	B_B	?_?	B_B	B_B	B_B	B_B	B_B	B_B	B_B	B_B	?_?	B_B	B_B	B_B	?_?	B_B	B_B	B_B	B_B	B_B	B_B	?_?	B_B	B_B	B_B	B_B	B_B	B_B	B_B	B_B	B_B	B_B	B_B	?_?	?_?	B_B	B_B	?_?	B_B
100006657|F|0-11:G>C-11:G>C	A_A	A_A	B_B	B_B	A_A	B_B	A_A	B_B	B_B	B_B	B_B	B_B	A_A	A_A	B_B	A_A	B_B	B_B	B_B	A_A	A_A	B_B	A_A	?_?	A_A	B_B	A_A	A_A	A_A	A_A	A_A	B_B	B_B	A_A	A_A	A_A	A_A	A_A	B_B	B_B	A_A	B_B	B_B	A_A	A_A	A_A
100007546|F|0-11:G>C-11:G>C	A_A	A_A	B_B	B_B	B_B	B_B	A_A	B_B	B_B	B_B	B_B	B_B	B_B	B_B	A_A	B_B	A_A	A_A	B_B	A_A	A_A	B_B	B_B	?_?	A_A	B_B	A_A	B_B	B_B	A_A	A_A	B_B	B_B	B_B	A_A	A_A	B_B	B_B	B_B	B_B	A_A	A_A	B_B	A_A	A_A	A_A
100010249|F|0-11:G>C-11:G>C	B_B	B_B	B_B	B_B	B_B	B_B	B_B	B_B	B_B	B_B	B_B	B_B	B_B	B_B	B_B	B_B	B_B	B_B	B_B	B_B	B_B	B_B	B_B	B_B	B_B	B_B	B_B	B_B	B_B	B_B	B_B	B_B	B_B	B_B	B_B	B_B	B_B	B_B	B_B	B_B	B_B	B_B	B_B	B_B	B_B	B_B
100022976|F|0-11:G>C-11:G>C	B_B	B_B	B_B	B_B	B_B	B_B	A_A	A_A	B_B	B_B	?_?	B_B	B_B	B_B	B_B	A_A	B_B	B_B	A_A	B_B	B_B	A_A	B_B	B_B	A_A	B_B	B_B	A_A	B_B	B_B	A_A	B_B	B_B	B_B	B_B	B_B	B_B	B_B	B_B	A_A	B_B	A_A	B_B	B_B	B_B	B_B
100042587|F|0-11:G>C-11:G>C	A_A	A_A	A_A	A_A	A_A	?_?	A_A	A_A	A_A	?_?	A_A	A_A	A_A	A_A	A_A	?_?	?_?	A_A	A_A	A_A	A_A	A_A	A_A	A_A	A_A	A_A	A_A	A_A	A_A	?_?	A_A	A_A	A_A	A_A	A_A	A_A	A_A	A_A	A_A	A_A	A_A	A_A	A_A	A_A	A_A	A_A
100052365|F|0-11:G>C-11:G>C	B_B	B_B	B_B	B_B	B_B	B_B	B_B	B_B	B_B	B_B	B_B	B_B	B_B	B_B	B_B	B_B	B_B	B_B	B_B	B_B	B_B	B_B	B_B	B_B	B_B	B_B	B_B	B_B	B_B	B_B	B_B	B_B	B_B	B_B	B_B	B_B	B_B	B_B	B_B	B_B	B_B	B_B	B_B	B_B	B_B	B_B
100060750|F|0-11:G>C-11:G>C	B_B	?_?	B_B	?_?	?_?	?_?	B_B	B_B	B_B	?_?	?_?	B_B	B_B	B_B	B_B	B_B	B_B	B_B	B_B	?_?	B_B	B_B	?_?	B_B	B_B	B_B	B_B	B_B	B_B	?_?	B_B	B_B	B_B	?_?	B_B	?_?	B_B	B_B	?_?	B_B	B_B	?_?	B_B	B_B	B_B	?_?
100066270|F|0-11:G>C-11:G>C	A_A	A_A	A_A	A_A	A_A	A_A	A_A	A_A	A_A	A_A	A_A	A_A	A_A	A_A	A_A	A_A	A_A	A_A	A_A	A_A	A_A	A_A	A_A	?_?	A_A	A_A	A_A	A_A	A_A	A_A	A_A	A_A	A_A	A_A	A_A	A_A	A_A	A_A	A_A	A_A	A_A	A_A	A_A	A_A	A_A	A_A
100087098|F|0-11:G>C-11:G>C	B_B	B_B	B_B	B_B	B_B	B_B	B_B	B_B	B_B	B_B	B_B	B_B	B_B	B_B	B_B	B_B	B_B	B_B	B_B	B_B	B_B	B_B	B_B	?_?	B_B	B_B	B_B	B_B	B_B	B_B	B_B	B_B	B_B	B_B	B_B	B_B	B_B	B_B	B_B	B_B	B_B	B_B	B_B	B_B	B_B	B_B
100087106|F|0-11:G>C-11:G>C	A_A	A_A	A_A	A_A	A_A	A_A	B_B	A_A	A_A	A_A	A_A	A_A	A_A	A_A	A_A	A_A	A_A	?_?	B_B	A_A	A_A	A_A	A_A	A_A	A_A	A_A	A_A	A_A	A_A	B_B	A_A	A_A	A_A	A_A	B_B	A_A	A_A	A_A	B_B	A_A	A_A	A_A	A_A	A_A	A_A	A_A
100089933|F|0-11:G>C-11:G>C	B_B	B_B	B_B	B_B	?_?	B_B	?_?	B_B	?_?	?_?	?_?	B_B	?_?	?_?	B_B	B_B	?_?	?_?	?_?	B_B	?_?	B_B	B_B	?_?	B_B	?_?	B_B	B_B	B_B	B_B	?_?	B_B	?_?	?_?	B_B	?_?	?_?	?_?	?_?	B_B	?_?	B_B	?_?	B_B	B_B	?_?
100121316|F|0-11:G>C-11:G>C	A_A	A_A	A_A	A_A	A_A	A_A	A_A	A_A	A_A	A_A	A_A	A_A	A_A	A_A	A_A	A_A	A_A	A_A	A_A	A_A	A_A	A_A	?_?	A_A	A_A	A_A	A_A	A_A	A_A	A_A	A_A	A_A	A_A	A_A	A_A	A_A	A_A	A_A	A_A	A_A	A_A	A_A	A_A	A_A	A_A	A_A
100016472|F|0-11:G>T-11:G>T	B_B	B_B	B_B	B_B	B_B	B_B	B_B	B_B	B_B	B_B	B_B	B_B	B_B	B_B	B_B	B_B	B_B	B_B	B_B	B_B	B_B	B_B	B_B	?_?	B_B	B_B	B_B	B_B	B_B	B_B	B_B	B_B	B_B	B_B	B_B	B_B	B_B	B_B	B_B	B_B	B_B	B_B	B_B	B_B	B_B	B_B
100020674|F|0-11:G>T-11:G>T	A_A	A_A	A_A	A_A	A_A	A_A	A_A	A_A	A_A	A_A	A_A	A_A	A_A	A_A	A_A	A_A	A_A	A_A	A_A	A_A	A_A	A_A	B_B	A_A	A_A	A_A	A_A	A_A	A_A	A_A	A_A	A_A	A_A	A_A	A_A	A_A	A_A	A_A	A_A	A_A	A_A	A_A	A_A	A_A	A_A	A_A
100026282|F|0-11:G>T-11:G>T	B_B	B_B	B_B	B_B	B_B	?_?	B_B	A_A	B_B	B_B	B_B	?_?	?_?	B_B	B_B	B_B	?_?	B_B	?_?	B_B	B_B	?_?	?_?	?_?	B_B	B_B	?_?	B_B	?_?	?_?	B_B	B_B	?_?	B_B	B_B	B_B	?_?	B_B	B_B	B_B	B_B	B_B	?_?	B_B	B_B	B_B
100034670|F|0-11:G>T-11:G>T	A_A	B_B	B_B	A_A	A_A	B_B	A_A	B_B	A_A	A_A	A_A	B_B	B_B	A_A	B_B	B_B	A_A	B_B	A_A	B_B	A_A	B_B	B_B	A_A	A_A	A_A	B_B	A_A	B_B	A_A	A_A	A_A	A_A	A_A	B_B	A_A	A_A	A_A	A_A	B_B	A_A	A_A	A_A	A_A	B_B	A_A
100062569|F|0-11:G>T-11:G>T	A_A	A_A	A_A	A_A	B_B	A_A	A_A	A_A	B_B	A_A	B_B	B_B	A_A	B_B	A_A	B_B	B_B	A_A	A_A	B_B	A_A	B_B	A_A	A_A	B_B	A_A	A_A	B_B	B_B	B_B	B_B	B_B	B_B	A_A	A_A	B_B	A_A	A_A	B_B	A_A	A_A	A_A	B_B	B_B	B_B	A_A
100063391|F|0-11:G>T-11:G>T	A_A	B_B	B_B	A_A	B_B	A_A	B_B	B_B	A_A	A_A	B_B	B_B	B_B	B_B	A_A	A_A	A_A	B_B	A_A	B_B	A_A	A_A	?_?	?_?	B_B	?_?	B_B	?_?	B_B	A_A	B_B	A_A	B_B	A_A	A_A	B_B	B_B	B_B	B_B	?_?	B_B	B_B	B_B	A_A	A_A	B_B
100078858|F|0-11:G>T-11:G>T	B_B	A_A	A_A	B_B	A_A	B_B	B_B	A_A	B_B	B_B	A_A	B_B	A_A	A_A	B_B	B_B	B_B	A_A	B_B	A_A	B_B	B_B	A_A	B_B	A_A	A_A	A_A	A_A	A_A	B_B	A_A	B_B	A_A	B_B	B_B	A_A	A_A	A_A	A_A	A_A	A_A	A_A	A_A	B_B	B_B	A_A
100106941|F|0-11:G>T-11:G>T	B_B	B_B	B_B	B_B	B_B	B_B	B_B	B_B	B_B	B_B	B_B	B_B	B_B	B_B	B_B	B_B	B_B	B_B	B_B	B_B	?_?	B_B	?_?	?_?	B_B	B_B	B_B	?_?	B_B	B_B	B_B	B_B	B_B	B_B	B_B	B_B	B_B	B_B	B_B	?_?	B_B	B_B	B_B	B_B	B_B	?_?
100124067|F|0-11:G>T-11:G>T	?_?	?_?	A_A	?_?	?_?	?_?	A_A	A_A	B_B	A_A	?_?	B_B	A_A	?_?	?_?	?_?	?_?	?_?	?_?	B_B	A_A	?_?	A_A	A_A	B_B	?_?	?_?	B_B	?_?	A_A	?_?	A_A	B_B	A_A	B_B	A_A	?_?	A_A	A_A	?_?	B_B	?_?	?_?	A_A	A_A	?_?
100003709|F|0-11:T>A-11:T>A	B_B	B_B	B_B	B_B	B_B	B_B	B_B	B_B	B_B	B_B	B_B	B_B	B_B	B_B	B_B	B_B	B_B	B_B	B_B	B_B	B_B	B_B	B_B	B_B	B_B	B_B	B_B	B_B	B_B	B_B	A_A	B_B	B_B	B_B	B_B	B_B	B_B	B_B	B_B	B_B	B_B	B_B	B_B	B_B	B_B	B_B
100008224|F|0-11:T>A-11:T>A	B_B	B_B	B_B	B_B	B_B	B_B	B_B	B_B	B_B	B_B	B_B	B_B	B_B	B_B	B_B	B_B	B_B	B_B	B_B	B_B	B_B	B_B	B_B	B_B	B_B	B_B	B_B	B_B	B_B	B_B	B_B	B_B	B_B	B_B	B_B	B_B	B_B	B_B	B_B	B_B	B_B	B_B	B_B	B_B	B_B	B_B
100008592|F|0-11:T>A-11:T>A	?_?	?_?	?_?	?_?	?_?	?_?	?_?	?_?	?_?	?_?	?_?	?_?	?_?	?_?	?_?	?_?	B_B	?_?	?_?	?_?	?_?	?_?	?_?	?_?	?_?	?_?	?_?	?_?	?_?	?_?	?_?	?_?	?_?	?_?	?_?	?_?	?_?	?_?	?_?	?_?	?_?	?_?	?_?	?_?	?_?	?_?
100011283|F|0-11:T>A-11:T>A	A_A	B_B	B_B	B_B	A_A	B_B	A_A	A_A	B_B	A_A	B_B	B_B	A_A	A_A	A_A	B_B	B_B	B_B	A_A	A_A	A_A	A_A	B_B	A_A	A_A	A_A	A_A	B_B	B_B	B_B	A_A	A_A	B_B	A_A	B_B	A_A	B_B	B_B	A_A	B_B	B_B	B_B	B_B	B_B	B_B	A_A
100031858|F|0-11:T>A-11:T>A	?_?	A_A	A_A	A_A	A_A	A_A	?_?	A_A	A_A	?_?	A_A	A_A	?_?	?_?	?_?	A_A	A_A	A_A	A_A	A_A	A_A	?_?	A_A	A_A	?_?	?_?	A_A	A_A	A_A	A_A	A_A	A_A	A_A	?_?	?_?	A_A	A_A	A_A	A_A	A_A	A_A	A_A	A_A	A_A	A_A	A_A
100040106|F|0-11:T>A-11:T>A	B_B	?_?	B_B	?_?	B_B	B_B	B_B	B_B	?_?	B_B	B_B	B_B	?_?	B_B	?_?	B_B	?_?	?_?	?_?	?_?	?_?	B_B	?_?	B_B	B_B	?_?	B_B	B_B	?_?	?_?	?_?	?_?	?_?	B_B	B_B	B_B	?_?	B_B	B_B	B_B	B_B	B_B	B_B	B_B	?_?	B_B
100064064|F|0-11:T>A-11:T>A	B_B	B_B	B_B	B_B	B_B	B_B	B_B	B_B	B_B	B_B	B_B	B_B	B_B	B_B	B_B	B_B	B_B	B_B	B_B	B_B	B_B	B_B	B_B	B_B	B_B	B_B	B_B	B_B	B_B	B_B	B_B	B_B	B_B	B_B	B_B	B_B	B_B	B_B	B_B	B_B	B_B	B_B	B_B	B_B	B_B	B_B
100071967|F|0-11:T>A-11:T>A	?_?	?_?	?_?	?_?	?_?	B_B	?_?	B_B	B_B	?_?	B_B	B_B	B_B	?_?	?_?	B_B	?_?	?_?	B_B	?_?	B_B	?_?	?_?	?_?	B_B	?_?	B_B	B_B	?_?	?_?	?_?	?_?	?_?	B_B	B_B	B_B	?_?	A_A	B_B	B_B	B_B	?_?	?_?	B_B	?_?	?_?
100080031|F|0-11:T>A-11:T>A	B_B	B_B	B_B	B_B	B_B	B_B	B_B	B_B	B_B	B_B	B_B	A_A	B_B	B_B	B_B	B_B	B_B	B_B	B_B	B_B	B_B	B_B	B_B	B_B	B_B	B_B	B_B	B_B	B_B	B_B	B_B	B_B	B_B	B_B	B_B	B_B	B_B	B_B	B_B	B_B	B_B	B_B	B_B	B_B	B_B	B_B
100082811|F|0-11:T>A-11:T>A	A_A	A_A	A_A	A_A	A_A	A_A	A_A	A_A	A_A	A_A	B_B	A_A	A_A	A_A	A_A	A_A	A_A	A_A	A_A	A_A	A_A	A_A	B_B	B_B	A_A	A_A	A_A	A_A	A_A	A_A	A_A	A_A	A_A	A_A	A_A	A_A	A_A	A_A	A_A	A_A	A_A	A_A	A_A	A_A	A_A	A_A
100084683|F|0-11:T>A-11:T>A	B_B	B_B	B_B	B_B	B_B	B_B	B_B	B_B	B_B	B_B	B_B	B_B	B_B	B_B	B_B	B_B	B_B	B_B	B_B	B_B	B_B	B_B	B_B	B_B	B_B	B_B	B_B	B_B	B_B	B_B	B_B	B_B	B_B	B_B	B_B	B_B	B_B	B_B	B_B	B_B	B_B	B_B	B_B	B_B	B_B	B_B
100085543|F|0-11:T>A-11:T>A	A_A	A_A	A_A	A_A	A_A	A_A	A_A	A_A	A_A	A_A	?_?	A_A	A_A	A_A	A_A	A_A	A_A	A_A	A_A	A_A	A_A	A_A	A_A	?_?	A_A	A_A	A_A	A_A	A_A	A_A	A_A	A_A	A_A	A_A	A_A	A_A	A_A	A_A	A_A	A_A	A_A	A_A	A_A	A_A	A_A	A_A
100003739|F|0-11:T>C-11:T>C	B_B	B_B	B_B	B_B	A_A	B_B	B_B	A_A	B_B	B_B	A_A	A_A	B_B	A_A	B_B	B_B	A_A	B_B	B_B	B_B	A_A	A_A	B_B	B_B	B_B	B_B	A_A	B_B	B_B	B_B	A_A	A_A	B_B	B_B	B_B	B_B	B_B	B_B	B_B	B_B	B_B	B_B	A_A	B_B	A_A	B_B
100006151|F|0-11:T>C-11:T>C	B_B	B_B	B_B	B_B	B_B	B_B	B_B	B_B	B_B	A_A	B_B	B_B	B_B	B_B	B_B	B_B	B_B	B_B	B_B	B_B	B_B	B_B	B_B	B_B	B_B	B_B	B_B	B_B	B_B	B_B	B_B	B_B	B_B	B_B	B_B	B_B	B_B	B_B	B_B	B_B	B_B	B_B	B_B	B_B	B_B	B_B
100008360|F|0-11:T>C-11:T>C	B_B	B_B	B_B	B_B	B_B	B_B	B_B	B_B	B_B	B_B	B_B	B_B	B_B	A_A	B_B	B_B	B_B	B_B	B_B	B_B	B_B	B_B	B_B	B_B	B_B	B_B	B_B	B_B	B_B	B_B	B_B	B_B	B_B	B_B	B_B	B_B	B_B	B_B	B_B	B_B	B_B	B_B	B_B	B_B	B_B	B_B
100016389|F|0-11:T>C-11:T>C	?_?	?_?	?_?	?_?	?_?	?_?	?_?	?_?	?_?	?_?	?_?	?_?	?_?	?_?	?_?	?_?	?_?	?_?	?_?	?_?	?_?	?_?	?_?	?_?	?_?	?_?	?_?	?_?	?_?	?_?	?_?	?_?	?_?	?_?	?_?	?_?	?_?	?_?	?_?	?_?	?_?	?_?	?_?	?_?	?_?	?_?
100020521|F|0-11:T>C-11:T>C	B_B	?_?	A_A	A_A	?_?	?_?	B_B	A_A	A_A	?_?	?_?	A_A	B_B	A_A	A_A	A_A	A_A	A_A	B_B	?_?	B_B	A_A	A_A	B_B	A_A	?_?	A_A	?_?	?_?	B_B	?_?	A_A	A_A	B_B	?_?	B_B	A_A	?_?	B_B	?_?	B_B	A_A	A_A	B_B	A_A	A_A
100022860|F|0-11:T>C-11:T>C	B_B	B_B	B_B	B_B	B_B	B_B	B_B	B_B	B_B	B_B	B_B	B_B	B_B	B_B	B_B	B_B	B_B	B_B	B_B	B_B	B_B	B_B	B_B	?_?	B_B	B_B	B_B	B_B	A_A	B_B	B_B	B_B	B_B	B_B	B_B	B_B	B_B	B_B	B_B	B_B	B_B	B_B	B_B	B_B	B_B	B_B
100025747|F|0-11:T>C-11:T>C	A_A	A_A	B_B	A_A	A_A	B_B	B_B	B_B	B_B	A_A	B_B	B_B	B_B	B_B	A_A	A_A	B_B	B_B	B_B	A_A	B_B	B_B	A_A	A_A	B_B	B_B	B_B	B_B	A_A	B_B	A_A	B_B	B_B	A_A	A_A	B_B	A_A	A_A	B_B	B_B	A_A	A_A	A_A	A_A	A_A	B_B
100028828|F|0-11:T>C-11:T>C	B_B	A_A	B_B	A_A	A_A	?_?	B_B	B_B	A_A	A_A	B_B	B_B	B_B	?_?	A_A	?_?	B_B	?_?	B_B	?_?	?_?	B_B	?_?	B_B	B_B	B_B	A_A	A_A	?_?	?_?	?_?	B_B	B_B	B_B	A_A	B_B	B_B	A_A	B_B	?_?	B_B	B_B	A_A	A_A	A_A	?_?
100031670|F|0-11:T>C-11:T>C	A_A	B_B	A_A	A_A	B_B	B_B	A_A	A_A	A_A	A_A	A_A	A_A	A_A	A_A	A_A	B_B	B_B	A_A	B_B	A_A	A_A	A_A	A_A	B_B	A_A	A_A	A_A	A_A	B_B	A_A	B_B	A_A	B_B	A_A	A_A	A_A	B_B	A_A	A_A	B_B	A_A	A_A	B_B	A_A	A_A	A_A
100034753|F|0-11:T>C-11:T>C	B_B	B_B	B_B	?_?	B_B	B_B	B_B	A_A	A_A	A_A	B_B	A_A	B_B	A_A	A_A	?_?	B_B	B_B	B_B	B_B	A_A	B_B	?_?	B_B	A_A	B_B	A_A	B_B	B_B	A_A	A_A	A_A	A_A	B_B	B_B	A_A	A_A	B_B	A_A	A_A	B_B	A_A	B_B	A_A	B_B	B_B
100036089|F|0-11:T>C-11:T>C	B_B	B_B	B_B	B_B	B_B	B_B	B_B	B_B	B_B	B_B	B_B	A_A	A_A	B_B	B_B	B_B	B_B	B_B	A_A	A_A	A_A	B_B	A_A	B_B	A_A	A_A	B_B	B_B	A_A	B_B	B_B	A_A	A_A	B_B	B_B	A_A	A_A	A_A	B_B	B_B	B_B	B_B	B_B	B_B	B_B	B_B
100037919|F|0-11:T>C-11:T>C	A_A	A_A	B_B	A_A	B_B	B_B	B_B	B_B	A_A	A_A	B_B	A_A	A_A	B_B	A_A	B_B	B_B	A_A	B_B	A_A	A_A	B_B	A_A	B_B	B_B	A_A	A_A	B_B	A_A	A_A	B_B	B_B	A_A	B_B	B_B	B_B	A_A	A_A	B_B	B_B	A_A	B_B	A_A	B_B	A_A	?_?
100040841|F|0-11:T>C-11:T>C	B_B	B_B	A_A	A_A	B_B	B_B	B_B	A_A	A_A	B_B	B_B	A_A	A_A	B_B	A_A	A_A	A_A	A_A	B_B	B_B	B_B	A_A	A_A	B_B	B_B	B_B	A_A	B_B	B_B	B_B	B_B	A_A	A_A	B_B	B_B	B_B	A_A	B_B	B_B	B_B	B_B	A_A	A_A	B_B	A_A	A_A
100047230|F|0-11:T>C-11:T>C	B_B	B_B	B_B	B_B	B_B	A_A	B_B	B_B	B_B	B_B	B_B	B_B	B_B	B_B	B_B	B_B	B_B	B_B	A_A	B_B	B_B	A_A	B_B	B_B	B_B	B_B	B_B	B_B	B_B	B_B	B_B	B_B	B_B	B_B	B_B	B_B	B_B	B_B	B_B	B_B	B_B	B_B	B_B	B_B	B_B	B_B
100048870|F|0-11:T>C-11:T>C	A_A	A_A	A_A	B_B	A_A	B_B	B_B	B_B	B_B	B_B	A_A	B_B	A_A	A_A	A_A	A_A	B_B	A_A	A_A	B_B	A_A	B_B	A_A	B_B	A_A	A_A	A_A	B_B	A_A	B_B	A_A	A_A	A_A	B_B	A_A	A_A	B_B	B_B	A_A	A_A	B_B	B_B	A_A	B_B	A_A	A_A
100049933|F|0-11:T>C-11:T>C	?_?	?_?	?_?	?_?	?_?	?_?	?_?	?_?	?_?	?_?	?_?	B_B	B_B	B_B	B_B	?_?	B_B	?_?	?_?	?_?	B_B	B_B	B_B	B_B	B_B	?_?	B_B	?_?	B_B	B_B	B_B	?_?	?_?	B_B	?_?	?_?	B_B	B_B	B_B	?_?	B_B	B_B	B_B	?_?	?_?	B_B
100050655|F|0-11:T>C-11:T>C	A_A	A_A	A_A	A_A	A_A	A_A	A_A	A_A	A_A	A_A	A_A	A_A	A_A	A_A	A_A	A_A	A_A	A_A	A_A	A_A	A_A	A_A	A_A	A_A	A_A	A_A	A_A	A_A	A_A	A_A	A_A	A_A	A_A	A_A	A_A	A_A	A_A	A_A	A_A	A_A	A_A	A_A	A_A	A_A	A_A	A_A
100050900|F|0-11:T>C-11:T>C	B_B	?_?	B_B	B_B	B_B	B_B	B_B	B_B	B_B	B_B	B_B	B_B	B_B	A_A	A_A	B_B	?_?	A_A	B_B	A_A	A_A	A_A	B_B	B_B	A_A	B_B	B_B	A_A	?_?	B_B	B_B	A_A	A_A	B_B	B_B	?_?	A_A	B_B	A_A	B_B	B_B	B_B	B_B	B_B	B_B	B_B
100061362|F|0-11:T>C-11:T>C	B_B	?_?	?_?	?_?	?_?	B_B	?_?	B_B	B_B	?_?	A_A	B_B	B_B	A_A	B_B	B_B	?_?	A_A	A_A	A_A	B_B	?_?	?_?	A_A	B_B	?_?	B_B	B_B	?_?	B_B	A_A	A_A	A_A	B_B	B_B	B_B	A_A	A_A	B_B	B_B	B_B	A_A	A_A	B_B	A_A	?_?
100068258|F|0-11:T>C-11:T>C	A_A	B_B	A_A	A_A	A_A	A_A	A_A	A_A	A_A	A_A	A_A	A_A	A_A	A_A	A_A	A_A	A_A	B_B	A_A	A_A	A_A	A_A	A_A	A_A	A_A	A_A	A_A	A_A	A_A	A_A	A_A	A_A	A_A	A_A	A_A	A_A	A_A	A_A	A_A	A_A	A_A	A_A	A_A	A_A	A_A	A_A
100069401|F|0-11:T>C-11:T>C	A_A	A_A	A_A	?_?	A_A	A_A	B_B	A_A	A_A	A_A	A_A	A_A	A_A	A_A	A_A	?_?	A_A	A_A	A_A	A_A	A_A	A_A	?_?	?_?	A_A	A_A	A_A	A_A	A_A	A_A	A_A	A_A	A_A	A_A	B_B	A_A	A_A	A_A	A_A	?_?	A_A	A_A	A_A	A_A	A_A	A_A
100074451|F|0-11:T>C-11:T>C	A_A	A_A	A_A	A_A	A_A	A_A	A_A	A_A	A_A	A_A	A_A	A_A	A_A	A_A	A_A	A_A	A_A	A_A	A_A	A_A	A_A	A_A	?_?	A_A	A_A	A_A	A_A	A_A	A_A	A_A	A_A	A_A	A_A	A_A	A_A	A_A	A_A	A_A	A_A	A_A	A_A	A_A	A_A	A_A	A_A	A_A
100074739|F|0-11:T>C-11:T>C	B_B	B_B	A_A	B_B	B_B	B_B	?_?	B_B	B_B	B_B	B_B	A_A	B_B	B_B	B_B	B_B	B_B	B_B	A_A	B_B	B_B	B_B	B_B	B_B	A_A	?_?	B_B	B_B	B_B	B_B	B_B	B_B	B_B	B_B	B_B	B_B	B_B	B_B	B_B	B_B	B_B	B_B	A_A	B_B	B_B	B_B
100074965|F|0-11:T>C-11:T>C	A_A	B_B	A_A	A_A	B_B	?_?	B_B	B_B	A_A	A_A	A_A	B_B	A_A	B_B	A_A	B_B	A_A	A_A	B_B	B_B	A_A	B_B	A_A	?_?	B_B	A_A	A_A	A_A	?_?	B_B	B_B	A_A	A_A	B_B	A_A	A_A	B_B	B_B	B_B	B_B	A_A	A_A	B_B	A_A	A_A	A_A
100078888|F|0-11:T>C-11:T>C	A_A	A_A	A_A	A_A	A_A	?_?	A_A	A_A	A_A	A_A	A_A	A_A	A_A	A_A	A_A	A_A	A_A	A_A	A_A	A_A	A_A	A_A	A_A	A_A	A_A	A_A	A_A	A_A	A_A	A_A	A_A	A_A	A_A	A_A	A_A	A_A	A_A	A_A	A_A	A_A	A_A	A_A	A_A	A_A	A_A	A_A
100079586|F|0-11:T>C-11:T>C	B_B	B_B	B_B	B_B	B_B	?_?	?_?	B_B	B_B	B_B	B_B	B_B	B_B	B_B	B_B	B_B	B_B	B_B	B_B	B_B	B_B	B_B	?_?	?_?	B_B	B_B	B_B	?_?	B_B	?_?	B_B	B_B	B_B	B_B	B_B	?_?	B_B	B_B	B_B	B_B	B_B	B_B	B_B	B_B	B_B	B_B
100081705|F|0-11:T>C-11:T>C	A_A	A_A	A_A	A_A	A_A	A_A	A_A	A_A	A_A	A_A	A_A	A_A	A_A	A_A	A_A	A_A	A_A	A_A	A_A	A_A	A_A	A_A	A_A	A_A	A_A	A_A	A_A	A_A	A_A	A_A	A_A	A_A	A_A	A_A	A_A	A_A	A_A	A_A	A_A	A_A	A_A	A_A	A_A	A_A	A_A	A_A
100084941|F|0-11:T>C-11:T>C	A_A	B_B	A_A	A_A	B_B	A_A	B_B	B_B	A_A	A_A	A_A	B_B	A_A	B_B	A_A	B_B	A_A	A_A	B_B	B_B	A_A	B_B	A_A	B_B	A_A	A_A	A_A	A_A	A_A	A_A	B_B	A_A	A_A	B_B	A_A	A_A	B_B	B_B	B_B	A_A	A_A	A_A	B_B	A_A	B_B	A_A
100090679|F|0-11:T>C-11:T>C	A_A	A_A	A_A	A_A	A_A	A_A	A_A	A_A	A_A	A_A	?_?	A_A	A_A	A_A	A_A	A_A	A_A	A_A	A_A	A_A	A_A	A_A	A_A	A_A	A_A	A_A	A_A	A_A	A_A	A_A	A_A	A_A	A_A	A_A	A_A	A_A	A_A	A_A	A_A	A_A	A_A	A_A	A_A	A_A	A_A	A_A
100095485|F|0-11:T>C-11:T>C	A_A	?_?	A_A	A_A	A_A	A_A	A_A	A_A	A_A	A_A	A_A	A_A	A_A	A_A	A_A	A_A	?_?	?_?	A_A	A_A	A_A	A_A	?_?	?_?	A_A	A_A	A_A	A_A	A_A	A_A	A_A	A_A	A_A	A_A	A_A	A_A	A_A	A_A	A_A	A_A	A_A	A_A	A_A	A_A	A_A	?_?
100003175|F|0-11:T>G-11:T>G	B_B	B_B	B_B	B_B	B_B	B_B	B_B	B_B	B_B	B_B	B_B	?_?	B_B	B_B	B_B	B_B	B_B	B_B	B_B	B_B	B_B	B_B	B_B	B_B	B_B	B_B	B_B	B_B	B_B	B_B	B_B	B_B	B_B	B_B	B_B	B_B	B_B	B_B	B_B	B_B	B_B	B_B	B_B	B_B	A_A	B_B
100009920|F|0-11:T>G-11:T>G	B_B	B_B	B_B	B_B	B_B	B_B	B_B	B_B	B_B	B_B	B_B	B_B	B_B	B_B	B_B	B_B	B_B	B_B	B_B	B_B	B_B	B_B	B_B	B_B	B_B	B_B	B_B	B_B	B_B	B_B	B_B	B_B	B_B	B_B	B_B	B_B	B_B	B_B	B_B	B_B	B_B	B_B	B_B	B_B	B_B	B_B
100046739|F|0-11:T>G-11:T>G	A_A	A_A	A_A	A_A	A_A	A_A	A_A	A_A	A_A	A_A	A_A	A_A	A_A	A_A	A_A	A_A	A_A	A_A	A_A	A_A	A_A	A_A	A_A	A_A	A_A	A_A	A_A	A_A	A_A	A_A	A_A	A_A	A_A	A_A	A_A	A_A	A_A	A_A	A_A	A_A	A_A	A_A	A_A	A_A	A_A	A_A
100048196|F|0-11:T>G-11:T>G	A_A	A_A	A_A	A_A	A_A	A_A	A_A	A_A	A_A	A_A	A_A	A_A	A_A	A_A	A_A	A_A	A_A	A_A	A_A	A_A	A_A	A_A	A_A	A_A	A_A	A_A	A_A	A_A	A_A	A_A	A_A	A_A	A_A	A_A	A_A	A_A	A_A	A_A	A_A	A_A	A_A	A_A	A_A	A_A	A_A	A_A
100049617|F|0-11:T>G-11:T>G	A_A	A_A	A_A	A_A	A_A	A_A	A_A	A_A	A_A	A_A	A_A	A_A	A_A	A_A	A_A	A_A	A_A	A_A	A_A	A_A	A_A	A_A	A_A	A_A	A_A	A_A	A_A	A_A	A_A	A_A	A_A	A_A	A_A	A_A	A_A	A_A	A_A	A_A	A_A	A_A	A_A	A_A	A_A	A_A	A_A	A_A
100061350|F|0-11:T>G-11:T>G	B_B	B_B	A_A	A_A	A_A	B_B	A_A	A_A	A_A	?_?	A_A	A_A	A_A	B_B	A_A	A_A	B_B	B_B	A_A	A_A	B_B	B_B	B_B	B_B	A_A	A_A	A_A	A_A	B_B	B_B	B_B	A_A	A_A	A_A	A_A	A_A	A_A	B_B	A_A	B_B	?_?	B_B	A_A	A_A	A_A	A_A
100063364|F|0-11:T>G-11:T>G	B_B	B_B	B_B	B_B	B_B	B_B	B_B	B_B	B_B	B_B	B_B	B_B	B_B	B_B	B_B	B_B	B_B	B_B	B_B	B_B	B_B	B_B	B_B	B_B	B_B	B_B	B_B	B_B	B_B	B_B	B_B	B_B	B_B	B_B	B_B	B_B	B_B	B_B	B_B	B_B	B_B	B_B	B_B	B_B	B_B	B_B
100070150|F|0-11:T>G-11:T>G	A_A	B_B	B_B	B_B	B_B	A_A	B_B	A_A	A_A	B_B	B_B	A_A	A_A	B_B	A_A	A_A	B_B	B_B	A_A	B_B	A_A	B_B	B_B	?_?	A_A	B_B	A_A	A_A	B_B	A_A	B_B	B_B	B_B	A_A	A_A	A_A	B_B	B_B	A_A	A_A	A_A	B_B	B_B	A_A	A_A	B_B
100080249|F|0-11:T>G-11:T>G	B_B	B_B	B_B	B_B	B_B	?_?	B_B	B_B	B_B	B_B	B_B	B_B	B_B	B_B	B_B	B_B	B_B	B_B	B_B	B_B	B_B	B_B	B_B	B_B	B_B	B_B	B_B	B_B	B_B	B_B	B_B	B_B	B_B	B_B	B_B	B_B	B_B	B_B	B_B	B_B	B_B	B_B	B_B	B_B	B_B	B_B
100085318|F|0-11:T>G-11:T>G	?_?	?_?	?_?	?_?	?_?	?_?	?_?	?_?	?_?	?_?	?_?	?_?	?_?	?_?	?_?	?_?	?_?	B_B	B_B	?_?	A_A	?_?	?_?	?_?	?_?	?_?	?_?	B_B	A_A	B_B	?_?	?_?	B_B	?_?	?_?	B_B	B_B	A_A	?_?	B_B	?_?	?_?	?_?	?_?	?_?	B_B
100099597|F|0-11:T>G-11:T>G	A_A	A_A	A_A	A_A	A_A	A_A	A_A	A_A	A_A	A_A	A_A	A_A	A_A	A_A	A_A	A_A	B_B	B_B	A_A	A_A	B_B	A_A	?_?	A_A	A_A	A_A	A_A	A_A	A_A	A_A	A_A	A_A	A_A	A_A	A_A	A_A	A_A	A_A	A_A	?_?	B_B	A_A	A_A	A_A	A_A	A_A
100099795|F|0-11:T>G-11:T>G	B_B	B_B	B_B	B_B	B_B	B_B	B_B	B_B	B_B	B_B	B_B	B_B	B_B	B_B	B_B	B_B	B_B	B_B	B_B	B_B	B_B	B_B	B_B	B_B	B_B	B_B	B_B	B_B	B_B	B_B	B_B	B_B	B_B	B_B	?_?	B_B	B_B	B_B	B_B	B_B	B_B	B_B	B_B	B_B	B_B	B_B
100000617|F|0-12:A>C-12:A>C	B_B	B_B	A_A	A_A	B_B	B_B	B_B	A_A	B_B	B_B	A_A	?_?	A_A	B_B	A_A	B_B	B_B	A_A	B_B	B_B	B_B	B_B	A_A	B_B	A_A	B_B	B_B	B_B	B_B	A_A	B_B	B_B	B_B	A_A	B_B	A_A	A_A	A_A	B_B	A_A	B_B	B_B	A_A	A_A	A_A	A_A
100004448|F|0-12:A>C-12:A>C	B_B	A_A	A_A	B_B	A_A	B_B	A_A	A_A	A_A	A_A	A_A	A_A	B_B	B_B	A_A	B_B	B_B	B_B	A_A	B_B	A_A	B_B	A_A	B_B	B_B	B_B	B_B	B_B	A_A	A_A	A_A	B_B	B_B	B_B	B_B	A_A	A_A	B_B	A_A	A_A	B_B	A_A	B_B	B_B	B_B	A_A
100006606|F|0-12:A>C-12:A>C	B_B	B_B	B_B	B_B	B_B	B_B	B_B	B_B	B_B	B_B	B_B	B_B	B_B	B_B	B_B	B_B	B_B	B_B	B_B	B_B	B_B	B_B	B_B	B_B	B_B	B_B	B_B	B_B	B_B	B_B	B_B	B_B	B_B	B_B	B_B	B_B	B_B	B_B	B_B	B_B	B_B	B_B	B_B	B_B	B_B	B_B
100009933|F|0-12:A>C-12:A>C	A_A	B_B	B_B	A_A	B_B	A_A	B_B	B_B	B_B	B_B	B_B	B_B	B_B	A_A	B_B	A_A	A_A	A_A	B_B	A_A	B_B	A_A	A_A	A_A	B_B	B_B	A_A	A_A	B_B	B_B	B_B	A_A	A_A	A_A	A_A	B_B	B_B	A_A	B_B	B_B	B_B	B_B	A_A	B_B	A_A	B_B
100014080|F|0-12:A>C-12:A>C	B_B	B_B	B_B	B_B	B_B	A_A	A_A	A_A	B_B	B_B	A_A	B_B	B_B	A_A	A_A	A_A	B_B	B_B	A_A	A_A	A_A	A_A	A_A	B_B	A_A	B_B	A_A	B_B	B_B	A_A	A_A	B_B	A_A	B_B	B_B	B_B	B_B	A_A	B_B	A_A	A_A	B_B	B_B	A_A	A_A	B_B
100034997|F|0-12:A>C-12:A>C	B_B	B_B	B_B	B_B	B_B	B_B	B_B	B_B	B_B	B_B	B_B	A_A	B_B	B_B	B_B	B_B	B_B	B_B	B_B	B_B	B_B	B_B	B_B	B_B	?_?	B_B	B_B	B_B	?_?	B_B	B_B	B_B	B_B	?_?	B_B	B_B	?_?	B_B	B_B	B_B	B_B	?_?	B_B	?_?	B_B	B_B
100037939|F|0-12:A>C-12:A>C	A_A	A_A	?_?	A_A	?_?	?_?	A_A	?_?	?_?	A_A	?_?	A_A	?_?	A_A	?_?	A_A	?_?	A_A	?_?	A_A	?_?	?_?	A_A	A_A	?_?	?_?	?_?	A_A	A_A	?_?	?_?	A_A	A_A	A_A	A_A	A_A	?_?	?_?	?_?	?_?	?_?	A_A	?_?	A_A	A_A	?_?
100038667|F|0-12:A>C-12:A>C	A_A	?_?	A_A	A_A	A_A	B_B	B_B	A_A	A_A	?_?	?_?	B_B	?_?	A_A	A_A	A_A	?_?	A_A	B_B	B_B	A_A	A_A	?_?	?_?	A_A	A_A	A_A	B_B	A_A	B_B	A_A	B_B	B_B	B_B	A_A	B_B	A_A	A_A	A_A	B_B	B_B	A_A	A_A	A_A	A_A	A_A
100041747|F|0-12:A>C-12:A>C	B_B	?_?	B_B	B_B	B_B	?_?	B_B	B_B	B_B	B_B	?_?	B_B	B_B	B_B	B_B	B_B	B_B	B_B	B_B	B_B	B_B	?_?	B_B	?_?	A_A	B_B	B_B	?_?	B_B	B_B	B_B	B_B	B_B	B_B	B_B	B_B	B_B	B_B	B_B	B_B	B_B	B_B	B_B	B_B	B_B	B_B
100043409|F|0-12:A>C-12:A>C	B_B	A_A	B_B	B_B	B_B	B_B	B_B	B_B	B_B	A_A	A_A	A_A	B_B	B_B	B_B	B_B	A_A	B_B	A_A	A_A	B_B	B_B	A_A	B_B	B_B	A_A	B_B	B_B	A_A	B_B	A_A	A_A	A_A	A_A	B_B	B_B	B_B	B_B	A_A	A_A	A_A	A_A	A_A	B_B	B_B	B_B
100044961|F|0-12:A>C-12:A>C	B_B	B_B	B_B	B_B	B_B	B_B	?_?	B_B	B_B	?_?	B_B	B_B	B_B	B_B	B_B	B_B	B_B	B_B	B_B	B_B	B_B	B_B	?_?	?_?	B_B	B_B	B_B	B_B	B_B	B_B	B_B	B_B	B_B	B_B	B_B	B_B	B_B	B_B	B_B	B_B	B_B	B_B	B_B	B_B	B_B	B_B
100045364|F|0-12:A>C-12:A>C	B_B	B_B	B_B	B_B	B_B	B_B	B_B	B_B	B_B	B_B	?_?	B_B	B_B	B_B	B_B	B_B	?_?	B_B	B_B	B_B	B_B	?_?	?_?	B_B	B_B	B_B	?_?	B_B	?_?	?_?	B_B	B_B	B_B	?_?	B_B	B_B	B_B	B_B	B_B	B_B	B_B	B_B	B_B	B_B	B_B	?_?
100053350|F|0-12:A>C-12:A>C	B_B	B_B	B_B	B_B	B_B	B_B	B_B	B_B	B_B	B_B	B_B	B_B	B_B	B_B	B_B	B_B	B_B	B_B	B_B	B_B	B_B	B_B	B_B	B_B	B_B	B_B	B_B	?_?	B_B	B_B	B_B	B_B	B_B	B_B	B_B	B_B	B_B	B_B	B_B	B_B	B_B	B_B	B_B	B_B	B_B	B_B
100053805|F|0-12:A>C-12:A>C	A_A	A_A	A_A	A_A	A_A	A_A	A_A	A_A	A_A	A_A	A_A	A_A	A_A	A_A	A_A	A_A	A_A	A_A	A_A	A_A	A_A	A_A	A_A	?_?	A_A	A_A	A_A	A_A	A_A	A_A	A_A	A_A	A_A	A_A	A_A	A_A	A_A	A_A	A_A	A_A	A_A	A_A	A_A	A_A	A_A	A_A
100058693|F|0-12:A>C-12:A>C	B_B	?_?	B_B	B_B	B_B	B_B	B_B	B_B	B_B	B_B	B_B	B_B	B_B	B_B	B_B	B_B	B_B	B_B	B_B	B_B	B_B	B_B	B_B	B_B	B_B	B_B	B_B	B_B	B_B	B_B	B_B	B_B	B_B	B_B	B_B	B_B	B_B	B_B	B_B	B_B	B_B	B_B	B_B	B_B	B_B	B_B
100061005|F|0-12:A>C-12:A>C	A_A	A_A	A_A	A_A	A_A	A_A	A_A	A_A	A_A	A_A	A_A	A_A	A_A	A_A	A_A	A_A	A_A	A_A	A_A	A_A	A_A	A_A	B_B	B_B	A_A	A_A	A_A	A_A	A_A	A_A	A_A	A_A	A_A	A_A	A_A	A_A	A_A	B_B	A_A	A_A	A_A	A_A	A_A	A_A	A_A	B_B
100064849|F|0-12:A>C-12:A>C	B_B	?_?	B_B	B_B	B_B	B_B	B_B	B_B	B_B	B_B	B_B	B_B	B_B	B_B	B_B	B_B	B_B	B_B	B_B	B_B	B_B	B_B	B_B	B_B	B_B	B_B	B_B	B_B	B_B	B_B	B_B	B_B	B_B	B_B	B_B	B_B	B_B	B_B	B_B	B_B	B_B	B_B	B_B	B_B	B_B	B_B
100078273|F|0-12:A>C-12:A>C	B_B	B_B	B_B	B_B	B_B	B_B	B_B	B_B	B_B	B_B	B_B	B_B	B_B	B_B	B_B	B_B	B_B	B_B	B_B	B_B	B_B	B_B	B_B	B_B	B_B	B_B	B_B	B_B	B_B	B_B	B_B	B_B	B_B	?_?	B_B	B_B	B_B	B_B	B_B	B_B	B_B	B_B	B_B	B_B	B_B	B_B
100080746|F|0-12:A>C-12:A>C	A_A	A_A	A_A	B_B	A_A	B_B	A_A	B_B	A_A	A_A	A_A	A_A	B_B	A_A	B_B	B_B	A_A	A_A	B_B	B_B	A_A	B_B	B_B	B_B	B_B	A_A	B_B	A_A	A_A	B_B	B_B	B_B	B_B	B_B	A_A	A_A	A_A	B_B	A_A	B_B	B_B	A_A	A_A	A_A	A_A	A_A
100085823|F|0-12:A>C-12:A>C	A_A	A_A	A_A	A_A	A_A	A_A	A_A	A_A	A_A	A_A	?_?	A_A	A_A	A_A	A_A	A_A	A_A	A_A	A_A	A_A	A_A	A_A	A_A	A_A	A_A	A_A	A_A	A_A	A_A	A_A	A_A	A_A	A_A	A_A	A_A	A_A	A_A	A_A	A_A	A_A	A_A	A_A	A_A	A_A	A_A	A_A
100088420|F|0-12:A>C-12:A>C	A_A	B_B	B_B	A_A	B_B	A_A	A_A	B_B	A_A	A_A	B_B	A_A	B_B	B_B	A_A	A_A	A_A	B_B	A_A	B_B	A_A	A_A	B_B	A_A	B_B	B_B	B_B	B_B	B_B	A_A	B_B	A_A	B_B	A_A	A_A	A_A	B_B	B_B	B_B	B_B	B_B	B_B	B_B	A_A	A_A	B_B
100095972|F|0-12:A>C-12:A>C	A_A	A_A	B_B	A_A	B_B	B_B	B_B	A_A	B_B	A_A	B_B	A_A	B_B	A_A	B_B	B_B	A_A	A_A	B_B	B_B	B_B	B_B	B_B	B_B	B_B	B_B	A_A	A_A	A_A	B_B	A_A	B_B	A_A	A_A	A_A	A_A	B_B	A_A	B_B	B_B	A_A	B_B	A_A	B_B	B_B	B_B
100097068|F|0-12:A>C-12:A>C	A_A	?_?	B_B	A_A	B_B	?_?	B_B	A_A	A_A	A_A	B_B	A_A	B_B	B_B	A_A	B_B	?_?	A_A	B_B	A_A	B_B	A_A	?_?	?_?	A_A	B_B	?_?	A_A	A_A	A_A	?_?	A_A	A_A	?_?	?_?	?_?	A_A	A_A	A_A	?_?	A_A	B_B	A_A	A_A	A_A	?_?
100102093|F|0-12:A>C-12:A>C	B_B	B_B	B_B	A_A	B_B	A_A	B_B	A_A	A_A	B_B	B_B	A_A	A_A	A_A	A_A	A_A	A_A	A_A	B_B	A_A	B_B	B_B	B_B	?_?	A_A	B_B	A_A	B_B	B_B	A_A	B_B	A_A	A_A	A_A	B_B	B_B	A_A	B_B	B_B	B_B	A_A	B_B	A_A	A_A	A_A	B_B
100001313|F|0-12:A>G-12:A>G	A_A	A_A	A_A	A_A	B_B	A_A	A_A	B_B	A_A	B_B	A_A	A_A	B_B	A_A	A_A	B_B	A_A	A_A	B_B	B_B	A_A	B_B	B_B	B_B	A_A	A_A	B_B	A_A	B_B	A_A	B_B	B_B	A_A	B_B	A_A	B_B	A_A	A_A	A_A	A_A	A_A	A_A	A_A	A_A	A_A	B_B
100005661|F|0-12:A>G-12:A>G	B_B	A_A	B_B	B_B	B_B	B_B	B_B	B_B	B_B	A_A	B_B	A_A	B_B	B_B	B_B	B_B	A_A	B_B	A_A	B_B	B_B	A_A	B_B	B_B	B_B	B_B	B_B	B_B	A_A	A_A	B_B	B_B	B_B	B_B	B_B	B_B	A_A	B_B	B_B	B_B	B_B	A_A	A_A	B_B	B_B	B_B
100005666|F|0-12:A>G-12:A>G	B_B	A_A	A_A	B_B	A_A	B_B	A_A	A_A	B_B	A_A	B_B	A_A	B_B	B_B	A_A	B_B	A_A	B_B	A_A	A_A	B_B	A_A	A_A	B_B	B_B	B_B	A_A	A_A	A_A	A_A	A_A	A_A	B_B	A_A	B_B	A_A	A_A	A_A	A_A	B_B	B_B	B_B	A_A	A_A	B_B	A_A
100010294|F|0-12:A>G-12:A>G	A_A	A_A	A_A	A_A	A_A	A_A	A_A	A_A	A_A	A_A	A_A	A_A	A_A	A_A	A_A	A_A	A_A	A_A	A_A	A_A	A_A	A_A	B_B	B_B	A_A	A_A	A_A	A_A	A_A	A_A	A_A	A_A	A_A	A_A	A_A	A_A	A_A	A_A	A_A	A_A	A_A	A_A	A_A	A_A	A_A	A_A
100011362|F|0-12:A>G-12:A>G	B_B	B_B	B_B	B_B	B_B	B_B	B_B	B_B	B_B	B_B	B_B	B_B	B_B	B_B	B_B	B_B	B_B	B_B	B_B	B_B	B_B	B_B	B_B	B_B	A_A	B_B	B_B	B_B	B_B	B_B	B_B	B_B	B_B	B_B	B_B	B_B	B_B	B_B	B_B	B_B	B_B	B_B	B_B	B_B	B_B	B_B
100012635|F|0-12:A>G-12:A>G	B_B	B_B	B_B	B_B	B_B	B_B	B_B	B_B	B_B	B_B	B_B	A_A	B_B	B_B	B_B	B_B	B_B	B_B	A_A	B_B	B_B	B_B	A_A	B_B	B_B	B_B	B_B	B_B	B_B	B_B	B_B	B_B	B_B	B_B	B_B	B_B	B_B	B_B	B_B	B_B	B_B	B_B	B_B	B_B	B_B	B_B
100024052|F|0-12:A>G-12:A>G	B_B	B_B	B_B	B_B	B_B	B_B	B_B	B_B	B_B	B_B	?_?	A_A	B_B	B_B	B_B	B_B	B_B	B_B	B_B	B_B	B_B	B_B	B_B	B_B	A_A	B_B	B_B	B_B	B_B	B_B	B_B	B_B	B_B	B_B	A_A	B_B	B_B	B_B	B_B	B_B	B_B	B_B	B_B	B_B	B_B	B_B
100027672|F|0-12:A>G-12:A>G	B_B	B_B	B_B	B_B	B_B	B_B	B_B	B_B	B_B	B_B	B_B	B_B	B_B	B_B	B_B	B_B	B_B	B_B	B_B	B_B	B_B	B_B	B_B	?_?	B_B	B_B	B_B	B_B	B_B	B_B	B_B	B_B	B_B	B_B	B_B	A_A	B_B	B_B	B_B	B_B	B_B	B_B	B_B	B_B	B_B	B_B
100028963|F|0-12:A>G-12:A>G	A_A	A_A	A_A	A_A	A_A	A_A	A_A	A_A	A_A	A_A	A_A	A_A	A_A	A_A	A_A	A_A	A_A	A_A	A_A	A_A	A_A	A_A	A_A	A_A	A_A	A_A	A_A	A_A	A_A	A_A	A_A	A_A	A_A	A_A	A_A	A_A	A_A	A_A	A_A	A_A	A_A	A_A	A_A	A_A	A_A	A_A
100029886|F|0-12:A>G-12:A>G	A_A	B_B	A_A	A_A	B_B	B_B	A_A	A_A	A_A	A_A	B_B	B_B	B_B	B_B	B_B	A_A	B_B	B_B	B_B	A_A	A_A	B_B	B_B	B_B	B_B	B_B	A_A	A_A	B_B	B_B	A_A	B_B	B_B	A_A	A_A	A_A	B_B	A_A	A_A	B_B	A_A	A_A	B_B	A_A	B_B	A_A
100032651|F|0-12:A>G-12:A>G	B_B	B_B	B_B	B_B	B_B	B_B	B_B	B_B	B_B	B_B	B_B	B_B	B_B	B_B	B_B	B_B	B_B	B_B	B_B	B_B	B_B	B_B	?_?	B_B	A_A	B_B	B_B	B_B	B_B	?_?	B_B	B_B	B_B	B_B	B_B	B_B	B_B	B_B	B_B	B_B	B_B	B_B	B_B	B_B	B_B	B_B
100033196|F|0-12:A>G-12:A>G	A_A	B_B	B_B	B_B	B_B	B_B	B_B	B_B	B_B	B_B	B_B	B_B	B_B	B_B	B_B	A_A	B_B	B_B	B_B	B_B	B_B	B_B	?_?	B_B	B_B	B_B	B_B	B_B	B_B	B_B	B_B	B_B	B_B	B_B	B_B	B_B	B_B	B_B	B_B	B_B	B_B	B_B	B_B	B_B	B_B	B_B
100033652|F|0-12:A>G-12:A>G	B_B	B_B	B_B	B_B	B_B	B_B	B_B	B_B	B_B	A_A	B_B	A_A	A_A	B_B	B_B	A_A	A_A	B_B	B_B	B_B	B_B	A_A	B_B	B_B	B_B	B_B	B_B	A_A	B_B	B_B	A_A	B_B	B_B	B_B	A_A	B_B	B_B	A_A	B_B	B_B	A_A	A_A	B_B	A_A	B_B	A_A
100037479|F|0-12:A>G-12:A>G	B_B	A_A	B_B	B_B	B_B	A_A	B_B	A_A	A_A	B_B	A_A	A_A	A_A	B_B	A_A	A_A	A_A	B_B	A_A	B_B	A_A	B_B	B_B	B_B	A_A	B_B	A_A	A_A	B_B	B_B	B_B	B_B	B_B	A_A	A_A	A_A	B_B	B_B	A_A	A_A	A_A	B_B	B_B	A_A	A_A	B_B
100039235|F|0-12:A>G-12:A>G	?_?	B_B	?_?	?_?	?_?	?_?	B_B	B_B	B_B	B_B	B_B	B_B	B_B	?_?	B_B	?_?	?_?	?_?	B_B	?_?	B_B	?_?	?_?	?_?	?_?	B_B	?_?	?_?	B_B	B_B	B_B	?_?	?_?	?_?	?_?	B_B	B_B	?_?	B_B	B_B	?_?	B_B	?_?	B_B	?_?	B_B
100039255|F|0-12:A>G-12:A>G	B_B	B_B	B_B	B_B	B_B	B_B	B_B	B_B	B_B	B_B	B_B	B_B	B_B	B_B	B_B	B_B	B_B	B_B	B_B	B_B	B_B	B_B	B_B	?_?	B_B	B_B	B_B	B_B	B_B	B_B	B_B	B_B	B_B	B_B	B_B	B_B	B_B	A_A	B_B	B_B	B_B	B_B	B_B	B_B	B_B	B_B
100042619|F|0-12:A>G-12:A>G	B_B	A_A	B_B	B_B	B_B	B_B	B_B	B_B	B_B	B_B	B_B	B_B	B_B	B_B	B_B	B_B	B_B	B_B	B_B	B_B	B_B	B_B	B_B	?_?	B_B	B_B	B_B	B_B	B_B	B_B	B_B	B_B	B_B	B_B	B_B	B_B	B_B	B_B	B_B	B_B	B_B	B_B	B_B	B_B	B_B	B_B
100045798|F|0-12:A>G-12:A>G	B_B	B_B	B_B	B_B	B_B	B_B	B_B	B_B	B_B	B_B	B_B	A_A	B_B	B_B	B_B	B_B	B_B	B_B	A_A	B_B	B_B	B_B	B_B	B_B	B_B	B_B	B_B	B_B	B_B	B_B	B_B	B_B	B_B	B_B	B_B	B_B	B_B	B_B	B_B	B_B	?_?	B_B	B_B	B_B	B_B	B_B
100046166|F|0-12:A>G-12:A>G	?_?	B_B	B_B	B_B	B_B	B_B	B_B	B_B	A_A	A_A	B_B	?_?	A_A	B_B	?_?	?_?	?_?	?_?	?_?	?_?	B_B	B_B	B_B	B_B	B_B	?_?	?_?	?_?	?_?	B_B	B_B	B_B	B_B	B_B	?_?	B_B	?_?	?_?	B_B	B_B	?_?	B_B	?_?	?_?	B_B	B_B
100052293|F|0-12:A>G-12:A>G	B_B	B_B	B_B	B_B	B_B	B_B	B_B	B_B	B_B	?_?	B_B	B_B	B_B	B_B	?_?	B_B	B_B	B_B	B_B	B_B	B_B	?_?	B_B	B_B	A_A	B_B	B_B	?_?	B_B	?_?	B_B	B_B	B_B	B_B	B_B	B_B	B_B	B_B	B_B	?_?	B_B	B_B	B_B	B_B	B_B	B_B
100055648|F|0-12:A>G-12:A>G	A_A	A_A	A_A	A_A	A_A	B_B	A_A	B_B	A_A	A_A	A_A	B_B	A_A	A_A	B_B	B_B	A_A	A_A	B_B	A_A	B_B	A_A	A_A	A_A	B_B	A_A	B_B	B_B	A_A	A_A	A_A	A_A	A_A	B_B	B_B	B_B	A_A	A_A	B_B	B_B	B_B	A_A	A_A	B_B	A_A	A_A
100056331|F|0-12:A>G-12:A>G	B_B	B_B	B_B	B_B	B_B	B_B	?_?	B_B	B_B	B_B	?_?	B_B	B_B	B_B	?_?	B_B	B_B	?_?	B_B	B_B	B_B	?_?	B_B	B_B	B_B	B_B	B_B	?_?	B_B	B_B	B_B	B_B	B_B	?_?	B_B	B_B	B_B	B_B	B_B	B_B	B_B	B_B	B_B	B_B	B_B	B_B
100056336|F|0-12:A>G-12:A>G	B_B	B_B	B_B	B_B	B_B	B_B	B_B	B_B	B_B	B_B	B_B	B_B	B_B	B_B	B_B	B_B	B_B	B_B	B_B	B_B	B_B	B_B	B_B	B_B	B_B	B_B	B_B	B_B	?_?	B_B	B_B	B_B	B_B	B_B	B_B	B_B	B_B	B_B	B_B	B_B	B_B	B_B	B_B	B_B	B_B	?_?
100056355|F|0-12:A>G-12:A>G	B_B	B_B	A_A	B_B	A_A	A_A	A_A	A_A	B_B	A_A	A_A	A_A	A_A	B_B	A_A	A_A	B_B	?_?	A_A	A_A	B_B	?_?	A_A	A_A	A_A	A_A	A_A	?_?	A_A	B_B	A_A	A_A	A_A	A_A	A_A	A_A	A_A	A_A	A_A	?_?	A_A	A_A	B_B	A_A	A_A	A_A
100057319|F|0-12:A>G-12:A>G	B_B	B_B	B_B	B_B	B_B	B_B	B_B	B_B	B_B	B_B	B_B	B_B	B_B	B_B	B_B	B_B	B_B	B_B	B_B	B_B	B_B	B_B	B_B	B_B	B_B	A_A	A_A	B_B	B_B	B_B	B_B	B_B	B_B	B_B	B_B	B_B	B_B	B_B	B_B	B_B	B_B	B_B	B_B	B_B	B_B	B_B
100058353|F|0-12:A>G-12:A>G	A_A	A_A	A_A	A_A	B_B	A_A	A_A	A_A	A_A	A_A	B_B	A_A	A_A	A_A	A_A	B_B	B_B	B_B	A_A	A_A	B_B	B_B	?_?	B_B	A_A	B_B	A_A	B_B	A_A	A_A	A_A	A_A	B_B	B_B	A_A	A_A	A_A	A_A	B_B	B_B	A_A	B_B	A_A	B_B	B_B	B_B
100061484|F|0-12:A>G-12:A>G	A_A	A_A	A_A	B_B	B_B	B_B	A_A	A_A	B_B	B_B	B_B	A_A	A_A	A_A	B_B	A_A	A_A	A_A	A_A	B_B	A_A	A_A	B_B	?_?	A_A	A_A	B_B	B_B	B_B	B_B	B_B	A_A	A_A	B_B	A_A	A_A	B_B	A_A	A_A	B_B	B_B	A_A	A_A	A_A	A_A	B_B
100061860|F|0-12:A>G-12:A>G	B_B	B_B	B_B	B_B	B_B	B_B	B_B	B_B	B_B	B_B	?_?	B_B	B_B	B_B	B_B	?_?	B_B	B_B	B_B	B_B	B_B	B_B	B_B	B_B	B_B	B_B	B_B	?_?	B_B	B_B	B_B	B_B	B_B	B_B	B_B	B_B	?_?	B_B	B_B	B_B	B_B	?_?	B_B	?_?	B_B	B_B
100070962|F|0-12:A>G-12:A>G	B_B	A_A	A_A	B_B	A_A	?_?	?_?	A_A	B_B	B_B	B_B	A_A	A_A	A_A	B_B	B_B	B_B	A_A	A_A	B_B	B_B	B_B	?_?	A_A	B_B	B_B	B_B	B_B	B_B	B_B	B_B	B_B	B_B	A_A	A_A	A_A	B_B	A_A	A_A	B_B	A_A	A_A	A_A	B_B	A_A	B_B
100071966|F|0-12:A>G-12:A>G	B_B	B_B	B_B	B_B	B_B	B_B	B_B	B_B	B_B	B_B	B_B	B_B	B_B	B_B	B_B	B_B	B_B	B_B	B_B	B_B	B_B	B_B	?_?	?_?	B_B	B_B	B_B	B_B	B_B	B_B	B_B	A_A	B_B	B_B	B_B	B_B	B_B	B_B	B_B	B_B	B_B	B_B	B_B	B_B	B_B	B_B
100074222|F|0-12:A>G-12:A>G	A_A	B_B	B_B	B_B	B_B	B_B	B_B	B_B	B_B	A_A	A_A	B_B	A_A	A_A	A_A	B_B	A_A	A_A	A_A	B_B	B_B	A_A	B_B	A_A	B_B	A_A	A_A	B_B	B_B	A_A	A_A	B_B	B_B	B_B	B_B	A_A	A_A	B_B	B_B	A_A	A_A	B_B	B_B	A_A	A_A	A_A
100075136|F|0-12:A>G-12:A>G	B_B	B_B	B_B	B_B	B_B	B_B	B_B	B_B	A_A	B_B	B_B	A_A	B_B	B_B	B_B	B_B	B_B	B_B	B_B	B_B	B_B	B_B	B_B	B_B	B_B	B_B	B_B	B_B	B_B	B_B	B_B	B_B	B_B	B_B	B_B	B_B	B_B	B_B	A_A	B_B	B_B	B_B	B_B	B_B	B_B	B_B
100077698|F|0-12:A>G-12:A>G	A_A	A_A	A_A	A_A	A_A	B_B	A_A	A_A	A_A	B_B	A_A	A_A	A_A	A_A	B_B	A_A	?_?	B_B	B_B	A_A	?_?	B_B	B_B	?_?	A_A	B_B	A_A	B_B	?_?	B_B	B_B	A_A	B_B	A_A	B_B	B_B	A_A	A_A	A_A	A_A	B_B	A_A	A_A	B_B	B_B	A_A
100078237|F|0-12:A>G-12:A>G	A_A	A_A	A_A	A_A	A_A	A_A	A_A	A_A	A_A	A_A	A_A	A_A	A_A	A_A	A_A	A_A	A_A	A_A	A_A	A_A	A_A	A_A	A_A	A_A	A_A	A_A	A_A	A_A	A_A	A_A	A_A	A_A	A_A	A_A	A_A	A_A	A_A	A_A	A_A	A_A	A_A	A_A	A_A	A_A	A_A	A_A
100081901|F|0-12:A>G-12:A>G	B_B	B_B	B_B	B_B	B_B	B_B	A_A	B_B	B_B	B_B	B_B	B_B	B_B	B_B	B_B	B_B	B_B	B_B	B_B	B_B	B_B	B_B	B_B	B_B	B_B	B_B	B_B	B_B	B_B	B_B	B_B	B_B	B_B	B_B	B_B	B_B	B_B	B_B	B_B	B_B	B_B	B_B	B_B	B_B	B_B	B_B
100082177|F|0-12:A>G-12:A>G	B_B	B_B	B_B	B_B	B_B	B_B	B_B	B_B	B_B	B_B	B_B	A_A	B_B	B_B	B_B	B_B	B_B	B_B	B_B	B_B	B_B	B_B	B_B	B_B	B_B	B_B	B_B	B_B	B_B	B_B	B_B	B_B	B_B	B_B	B_B	B_B	B_B	B_B	B_B	B_B	B_B	B_B	B_B	B_B	B_B	B_B
100083999|F|0-12:A>G-12:A>G	B_B	B_B	A_A	B_B	B_B	B_B	B_B	B_B	B_B	B_B	B_B	B_B	B_B	B_B	B_B	B_B	B_B	B_B	B_B	B_B	B_B	B_B	B_B	B_B	B_B	B_B	B_B	B_B	B_B	B_B	A_A	B_B	B_B	B_B	B_B	B_B	B_B	B_B	B_B	B_B	B_B	B_B	B_B	B_B	B_B	B_B
100089630|F|0-12:A>G-12:A>G	B_B	A_A	B_B	B_B	B_B	B_B	B_B	B_B	B_B	B_B	?_?	B_B	B_B	B_B	B_B	B_B	B_B	B_B	B_B	B_B	B_B	B_B	B_B	B_B	B_B	A_A	B_B	B_B	B_B	B_B	A_A	B_B	B_B	B_B	B_B	B_B	B_B	B_B	B_B	B_B	B_B	B_B	B_B	B_B	B_B	B_B
100090924|F|0-12:A>G-12:A>G	A_A	A_A	A_A	A_A	A_A	A_A	A_A	A_A	A_A	A_A	A_A	A_A	A_A	A_A	A_A	A_A	A_A	?_?	?_?	A_A	A_A	A_A	A_A	?_?	A_A	A_A	A_A	?_?	A_A	A_A	A_A	A_A	A_A	A_A	?_?	A_A	A_A	A_A	A_A	?_?	A_A	A_A	A_A	A_A	A_A	A_A
100094395|F|0-12:A>G-12:A>G	?_?	?_?	?_?	?_?	?_?	?_?	?_?	?_?	?_?	?_?	?_?	?_?	?_?	?_?	?_?	?_?	?_?	?_?	?_?	?_?	?_?	?_?	?_?	?_?	?_?	?_?	?_?	?_?	?_?	?_?	?_?	?_?	?_?	?_?	?_?	?_?	?_?	?_?	?_?	?_?	A_A	?_?	?_?	A_A	?_?	?_?
100094404|F|0-12:A>G-12:A>G	B_B	A_A	A_A	A_A	A_A	B_B	A_A	A_A	A_A	A_A	A_A	A_A	B_B	B_B	A_A	A_A	?_?	A_A	A_A	A_A	A_A	A_A	A_A	A_A	A_A	A_A	A_A	B_B	B_B	A_A	A_A	A_A	A_A	A_A	A_A	A_A	A_A	A_A	A_A	A_A	B_B	B_B	A_A	A_A	A_A	?_?
100098437|F|0-12:A>G-12:A>G	A_A	B_B	A_A	B_B	A_A	?_?	A_A	A_A	B_B	?_?	A_A	B_B	B_B	A_A	B_B	A_A	B_B	B_B	B_B	B_B	B_B	A_A	?_?	?_?	A_A	B_B	A_A	A_A	B_B	B_B	?_?	?_?	B_B	A_A	A_A	?_?	B_B	A_A	A_A	A_A	A_A	A_A	A_A	A_A	B_B	A_A
100101025|F|0-12:A>G-12:A>G	A_A	A_A	B_B	A_A	A_A	A_A	A_A	A_A	A_A	?_?	A_A	A_A	A_A	A_A	A_A	?_?	?_?	A_A	?_?	A_A	A_A	A_A	?_?	?_?	A_A	A_A	A_A	A_A	?_?	?_?	A_A	A_A	A_A	A_A	A_A	A_A	A_A	A_A	A_A	A_A	A_A	?_?	A_A	A_A	A_A	?_?
100103169|F|0-12:A>G-12:A>G	A_A	A_A	A_A	A_A	A_A	A_A	A_A	A_A	A_A	A_A	A_A	A_A	A_A	A_A	A_A	A_A	A_A	A_A	A_A	A_A	A_A	A_A	A_A	A_A	A_A	B_B	A_A	A_A	A_A	B_B	B_B	A_A	A_A	A_A	A_A	?_?	A_A	A_A	A_A	B_B	B_B	A_A	A_A	A_A	A_A	A_A
100001681|F|0-12:A>T-12:A>T	B_B	B_B	B_B	B_B	B_B	B_B	B_B	B_B	A_A	B_B	B_B	A_A	B_B	B_B	B_B	B_B	B_B	B_B	B_B	B_B	A_A	B_B	B_B	B_B	B_B	B_B	B_B	B_B	B_B	B_B	B_B	B_B	A_A	B_B	B_B	A_A	A_A	B_B	B_B	B_B	B_B	B_B	B_B	B_B	B_B	B_B
100003866|F|0-12:A>T-12:A>T	B_B	B_B	B_B	B_B	B_B	B_B	B_B	B_B	B_B	B_B	B_B	B_B	B_B	B_B	B_B	B_B	B_B	B_B	B_B	B_B	B_B	B_B	B_B	B_B	B_B	B_B	B_B	B_B	B_B	B_B	B_B	B_B	B_B	B_B	B_B	B_B	B_B	B_B	B_B	B_B	B_B	B_B	B_B	B_B	B_B	B_B
100020163|F|0-12:A>T-12:A>T	A_A	A_A	A_A	A_A	A_A	A_A	A_A	A_A	A_A	A_A	A_A	A_A	A_A	A_A	A_A	A_A	A_A	A_A	A_A	A_A	A_A	A_A	A_A	A_A	A_A	A_A	A_A	A_A	A_A	A_A	A_A	A_A	A_A	A_A	A_A	A_A	A_A	A_A	A_A	A_A	A_A	A_A	A_A	A_A	A_A	A_A
100026645|F|0-12:A>T-12:A>T	B_B	B_B	B_B	B_B	B_B	B_B	B_B	B_B	B_B	B_B	B_B	B_B	B_B	B_B	B_B	B_B	B_B	B_B	B_B	B_B	B_B	B_B	B_B	B_B	B_B	B_B	B_B	B_B	B_B	B_B	B_B	B_B	B_B	B_B	B_B	B_B	B_B	B_B	B_B	B_B	B_B	B_B	B_B	B_B	B_B	B_B
100026682|F|0-12:A>T-12:A>T	B_B	A_A	B_B	B_B	B_B	B_B	A_A	A_A	B_B	A_A	A_A	A_A	B_B	B_B	B_B	B_B	A_A	B_B	A_A	B_B	B_B	B_B	B_B	B_B	B_B	A_A	B_B	B_B	A_A	A_A	A_A	B_B	B_B	B_B	B_B	A_A	B_B	B_B	A_A	A_A	A_A	A_A	A_A	A_A	A_A	B_B
100037019|F|0-12:A>T-12:A>T	A_A	B_B	A_A	B_B	B_B	A_A	B_B	A_A	B_B	B_B	B_B	A_A	B_B	A_A	B_B	A_A	A_A	A_A	B_B	B_B	A_A	A_A	A_A	B_B	B_B	B_B	B_B	B_B	A_A	A_A	A_A	B_B	B_B	A_A	B_B	A_A	A_A	A_A	A_A	B_B	A_A	A_A	B_B	B_B	B_B	A_A
100045821|F|0-12:A>T-12:A>T	A_A	B_B	B_B	B_B	A_A	B_B	A_A	A_A	B_B	A_A	?_?	B_B	A_A	A_A	B_B	B_B	B_B	B_B	A_A	A_A	B_B	A_A	B_B	A_A	A_A	A_A	A_A	B_B	B_B	B_B	A_A	A_A	B_B	A_A	B_B	A_A	B_B	B_B	A_A	B_B	B_B	B_B	B_B	B_B	B_B	A_A
100069096|F|0-12:A>T-12:A>T	A_A	A_A	B_B	A_A	A_A	A_A	A_A	A_A	A_A	A_A	A_A	A_A	A_A	A_A	B_B	A_A	B_B	A_A	B_B	A_A	A_A	A_A	B_B	?_?	A_A	A_A	A_A	B_B	B_B	?_?	A_A	A_A	A_A	A_A	A_A	A_A	A_A	A_A	A_A	A_A	?_?	A_A	A_A	A_A	A_A	A_A
100077698|F|0-12:A>T-12:A>T	?_?	B_B	B_B	B_B	B_B	B_B	B_B	B_B	B_B	B_B	B_B	B_B	B_B	B_B	B_B	B_B	?_?	B_B	B_B	B_B	?_?	B_B	B_B	?_?	?_?	B_B	B_B	B_B	?_?	B_B	B_B	B_B	B_B	?_?	B_B	B_B	B_B	B_B	B_B	?_?	B_B	?_?	B_B	B_B	B_B	B_B
100087406|F|0-12:A>T-12:A>T	A_A	A_A	A_A	A_A	A_A	B_B	B_B	B_B	B_B	A_A	B_B	B_B	B_B	B_B	A_A	A_A	B_B	B_B	B_B	A_A	B_B	B_B	A_A	B_B	A_A	B_B	B_B	B_B	B_B	B_B	A_A	B_B	B_B	A_A	A_A	B_B	A_A	A_A	B_B	B_B	A_A	A_A	A_A	A_A	A_A	?_?
100112054|F|0-12:A>T-12:A>T	B_B	B_B	B_B	B_B	B_B	B_B	B_B	B_B	B_B	?_?	?_?	B_B	B_B	B_B	B_B	B_B	B_B	B_B	B_B	B_B	B_B	B_B	B_B	?_?	B_B	B_B	B_B	B_B	B_B	B_B	B_B	B_B	B_B	B_B	B_B	B_B	B_B	B_B	B_B	?_?	B_B	B_B	B_B	B_B	B_B	?_?
100000905|F|0-12:C>A-12:C>A	A_A	B_B	B_B	A_A	A_A	B_B	A_A	B_B	B_B	B_B	B_B	B_B	A_A	A_A	B_B	A_A	A_A	A_A	B_B	B_B	A_A	B_B	A_A	?_?	A_A	A_A	B_B	B_B	A_A	B_B	B_B	B_B	A_A	B_B	B_B	B_B	A_A	B_B	A_A	B_B	A_A	B_B	A_A	B_B	A_A	A_A
100016346|F|0-12:C>A-12:C>A	A_A	A_A	B_B	B_B	A_A	A_A	A_A	B_B	A_A	A_A	A_A	B_B	B_B	A_A	B_B	A_A	B_B	B_B	A_A	B_B	A_A	B_B	B_B	A_A	A_A	A_A	B_B	A_A	A_A	A_A	A_A	B_B	B_B	A_A	A_A	A_A	B_B	A_A	A_A	B_B	A_A	B_B	A_A	A_A	A_A	B_B
100017452|F|0-12:C>A-12:C>A	A_A	B_B	A_A	A_A	A_A	A_A	B_B	B_B	B_B	B_B	B_B	B_B	B_B	A_A	B_B	A_A	A_A	A_A	B_B	A_A	B_B	A_A	A_A	A_A	A_A	B_B	A_A	A_A	B_B	B_B	B_B	A_A	A_A	A_A	A_A	B_B	A_A	A_A	B_B	B_B	A_A	B_B	A_A	B_B	A_A	A_A
100042083|F|0-12:C>A-12:C>A	A_A	A_A	A_A	A_A	B_B	B_B	B_B	A_A	A_A	B_B	A_A	A_A	B_B	B_B	A_A	B_B	A_A	A_A	A_A	B_B	B_B	B_B	B_B	B_B	B_B	A_A	B_B	B_B	B_B	B_B	B_B	A_A	A_A	B_B	A_A	A_A	B_B	B_B	A_A	A_A	B_B	A_A	B_B	B_B	B_B	B_B
100043125|F|0-12:C>A-12:C>A	B_B	B_B	B_B	B_B	B_B	B_B	B_B	B_B	B_B	B_B	B_B	B_B	B_B	B_B	B_B	?_?	B_B	B_B	B_B	B_B	B_B	B_B	B_B	B_B	?_?	B_B	B_B	B_B	?_?	B_B	B_B	B_B	B_B	?_?	?_?	B_B	?_?	B_B	B_B	B_B	B_B	?_?	B_B	?_?	B_B	B_B
100047858|F|0-12:C>A-12:C>A	?_?	B_B	B_B	B_B	?_?	B_B	?_?	B_B	B_B	B_B	?_?	B_B	B_B	B_B	B_B	?_?	?_?	?_?	B_B	B_B	B_B	?_?	B_B	?_?	B_B	B_B	B_B	B_B	?_?	B_B	B_B	B_B	?_?	B_B	B_B	?_?	B_B	?_?	B_B	B_B	?_?	B_B	B_B	B_B	B_B	B_B
100056513|F|0-12:C>A-12:C>A	A_A	A_A	A_A	B_B	B_B	A_A	B_B	A_A	B_B	B_B	B_B	A_A	B_B	B_B	A_A	A_A	B_B	A_A	B_B	A_A	B_B	A_A	A_A	?_?	A_A	B_B	A_A	B_B	A_A	B_B	B_B	B_B	B_B	B_B	B_B	B_B	B_B	B_B	B_B	B_B	B_B	B_B	B_B	B_B	A_A	B_B
100060819|F|0-12:C>A-12:C>A	?_?	A_A	?_?	B_B	?_?	A_A	A_A	B_B	B_B	B_B	B_B	B_B	B_B	B_B	?_?	B_B	B_B	?_?	B_B	B_B	A_A	A_A	B_B	B_B	A_A	B_B	A_A	A_A	B_B	B_B	?_?	A_A	A_A	B_B	A_A	?_?	B_B	?_?	B_B	?_?	B_B	?_?	B_B	B_B	A_A	?_?
100065130|F|0-12:C>A-12:C>A	B_B	B_B	B_B	A_A	B_B	?_?	B_B	A_A	B_B	B_B	B_B	B_B	A_A	B_B	A_A	A_A	B_B	B_B	A_A	A_A	B_B	A_A	A_A	A_A	A_A	B_B	A_A	B_B	B_B	A_A	A_A	A_A	A_A	A_A	B_B	B_B	B_B	A_A	B_B	A_A	A_A	?_?	B_B	B_B	B_B	B_B
100071784|F|0-12:C>A-12:C>A	A_A	B_B	B_B	A_A	B_B	A_A	B_B	B_B	B_B	B_B	B_B	B_B	B_B	A_A	?_?	A_A	A_A	A_A	B_B	A_A	B_B	A_A	?_?	A_A	A_A	B_B	A_A	A_A	B_B	B_B	?_?	A_A	A_A	A_A	A_A	B_B	B_B	A_A	B_B	B_B	B_B	B_B	A_A	B_B	A_A	B_B
100000245|F|0-12:C>G-12:C>G	A_A	A_A	A_A	A_A	A_A	B_B	A_A	B_B	A_A	A_A	A_A	B_B	B_B	A_A	A_A	A_A	B_B	A_A	B_B	A_A	A_A	B_B	B_B	B_B	A_A	A_A	B_B	A_A	B_B	B_B	A_A	A_A	B_B	A_A	A_A	A_A	B_B	A_A	A_A	A_A	A_A	A_A	B_B	A_A	A_A	A_A
100011478|F|0-12:C>G-12:C>G	A_A	B_B	A_A	A_A	A_A	A_A	A_A	A_A	A_A	B_B	?_?	B_B	A_A	A_A	A_A	A_A	B_B	A_A	B_B	B_B	A_A	A_A	B_B	A_A	A_A	B_B	A_A	B_B	B_B	A_A	B_B	B_B	B_B	B_B	A_A	A_A	A_A	A_A	B_B	B_B	B_B	B_B	B_B	A_A	A_A	A_A
100021799|F|0-12:C>G-12:C>G	B_B	B_B	B_B	B_B	B_B	B_B	B_B	B_B	B_B	B_B	B_B	B_B	B_B	B_B	B_B	B_B	B_B	B_B	A_A	A_A	B_B	B_B	B_B	?_?	B_B	B_B	B_B	B_B	B_B	B_B	B_B	B_B	B_B	B_B	B_B	B_B	B_B	B_B	B_B	B_B	B_B	B_B	B_B	B_B	B_B	B_B
100030072|F|0-12:C>G-12:C>G	B_B	B_B	B_B	B_B	B_B	B_B	B_B	B_B	B_B	B_B	B_B	B_B	B_B	B_B	B_B	B_B	B_B	B_B	B_B	B_B	B_B	B_B	B_B	B_B	B_B	B_B	B_B	B_B	B_B	B_B	B_B	B_B	B_B	B_B	B_B	B_B	B_B	B_B	B_B	B_B	B_B	B_B	B_B	B_B	B_B	B_B
100060337|F|0-12:C>G-12:C>G	A_A	A_A	B_B	B_B	A_A	A_A	A_A	B_B	B_B	B_B	A_A	B_B	A_A	A_A	B_B	B_B	B_B	A_A	A_A	B_B	A_A	A_A	B_B	B_B	A_A	B_B	A_A	B_B	A_A	B_B	B_B	A_A	A_A	B_B	A_A	A_A	B_B	B_B	A_A	A_A	B_B	B_B	B_B	B_B	B_B	A_A
100062905|F|0-12:C>G-12:C>G	?_?	B_B	B_B	B_B	B_B	B_B	B_B	B_B	B_B	B_B	B_B	B_B	B_B	B_B	B_B	B_B	B_B	?_?	B_B	B_B	B_B	B_B	B_B	B_B	B_B	B_B	B_B	B_B	B_B	B_B	B_B	B_B	B_B	B_B	B_B	B_B	B_B	B_B	B_B	B_B	B_B	?_?	B_B	B_B	B_B	B_B
100141385|F|0-12:C>G-12:C>G	B_B	A_A	A_A	B_B	A_A	B_B	A_A	A_A	B_B	A_A	B_B	A_A	B_B	B_B	A_A	B_B	A_A	B_B	A_A	A_A	B_B	A_A	A_A	A_A	B_B	B_B	A_A	A_A	A_A	A_A	A_A	A_A	B_B	A_A	B_B	A_A	B_B	A_A	A_A	B_B	B_B	B_B	A_A	A_A	A_A	A_A
100004993|F|0-12:C>T-12:C>T	B_B	B_B	B_B	B_B	B_B	B_B	B_B	B_B	B_B	B_B	B_B	B_B	B_B	B_B	B_B	B_B	B_B	B_B	B_B	B_B	B_B	B_B	B_B	B_B	B_B	B_B	B_B	B_B	B_B	B_B	B_B	B_B	B_B	B_B	B_B	B_B	B_B	B_B	B_B	B_B	B_B	B_B	B_B	B_B	B_B	B_B
100006807|F|0-12:C>T-12:C>T	A_A	B_B	B_B	A_A	B_B	A_A	B_B	B_B	B_B	B_B	B_B	B_B	B_B	A_A	B_B	A_A	A_A	A_A	B_B	A_A	B_B	A_A	A_A	B_B	B_B	B_B	A_A	A_A	B_B	B_B	B_B	A_A	A_A	A_A	A_A	B_B	B_B	A_A	B_B	B_B	B_B	B_B	A_A	B_B	A_A	B_B
100010676|F|0-12:C>T-12:C>T	B_B	B_B	B_B	A_A	B_B	B_B	B_B	B_B	B_B	B_B	B_B	B_B	B_B	B_B	B_B	B_B	B_B	B_B	B_B	B_B	B_B	B_B	B_B	B_B	B_B	B_B	B_B	A_A	B_B	B_B	B_B	B_B	B_B	B_B	B_B	B_B	B_B	B_B	B_B	B_B	B_B	B_B	B_B	B_B	B_B	B_B
100010786|F|0-12:C>T-12:C>T	?_?	?_?	?_?	?_?	?_?	?_?	?_?	?_?	?_?	?_?	?_?	?_?	?_?	?_?	B_B	?_?	?_?	?_?	?_?	?_?	?_?	?_?	?_?	?_?	?_?	?_?	?_?	?_?	?_?	?_?	?_?	?_?	A_A	?_?	?_?	?_?	?_?	?_?	?_?	?_?	?_?	?_?	?_?	?_?	?_?	?_?
100015388|F|0-12:C>T-12:C>T	B_B	B_B	B_B	B_B	B_B	B_B	B_B	B_B	B_B	B_B	B_B	B_B	B_B	B_B	B_B	B_B	B_B	B_B	B_B	B_B	B_B	B_B	B_B	B_B	B_B	A_A	B_B	B_B	B_B	B_B	B_B	B_B	B_B	B_B	B_B	B_B	B_B	B_B	B_B	B_B	B_B	B_B	B_B	B_B	B_B	B_B
100017827|F|0-12:C>T-12:C>T	A_A	A_A	A_A	B_B	B_B	B_B	A_A	B_B	B_B	A_A	B_B	A_A	A_A	B_B	B_B	A_A	A_A	B_B	A_A	B_B	A_A	A_A	A_A	B_B	A_A	A_A	A_A	A_A	A_A	B_B	A_A	B_B	A_A	B_B	A_A	A_A	B_B	A_A	A_A	A_A	B_B	A_A	B_B	B_B	B_B	A_A
100021613|F|0-12:C>T-12:C>T	B_B	B_B	B_B	B_B	B_B	B_B	B_B	B_B	B_B	B_B	B_B	B_B	B_B	B_B	B_B	B_B	B_B	B_B	B_B	B_B	B_B	B_B	B_B	B_B	B_B	B_B	B_B	B_B	B_B	B_B	B_B	B_B	B_B	B_B	B_B	B_B	B_B	B_B	B_B	B_B	B_B	B_B	B_B	B_B	B_B	B_B
100027268|F|0-12:C>T-12:C>T	B_B	B_B	B_B	B_B	B_B	B_B	B_B	B_B	B_B	B_B	B_B	B_B	B_B	B_B	B_B	B_B	B_B	B_B	B_B	B_B	B_B	B_B	B_B	B_B	B_B	B_B	B_B	B_B	B_B	B_B	B_B	B_B	B_B	B_B	B_B	B_B	B_B	B_B	B_B	B_B	B_B	B_B	B_B	B_B	A_A	B_B
100032474|F|0-12:C>T-12:C>T	A_A	A_A	B_B	B_B	A_A	B_B	A_A	B_B	B_B	A_A	B_B	A_A	A_A	A_A	B_B	A_A	B_B	B_B	B_B	A_A	A_A	B_B	A_A	A_A	B_B	B_B	A_A	A_A	A_A	A_A	A_A	B_B	B_B	A_A	A_A	A_A	A_A	A_A	B_B	B_B	A_A	B_B	B_B	A_A	A_A	A_A
100034448|F|0-12:C>T-12:C>T	B_B	B_B	B_B	B_B	B_B	B_B	B_B	B_B	B_B	B_B	B_B	B_B	B_B	B_B	B_B	B_B	B_B	B_B	B_B	B_B	B_B	B_B	B_B	B_B	B_B	B_B	B_B	B_B	B_B	B_B	B_B	B_B	B_B	B_B	B_B	B_B	B_B	B_B	B_B	B_B	B_B	B_B	B_B	B_B	B_B	B_B
100035836|F|0-12:C>T-12:C>T	B_B	?_?	B_B	B_B	B_B	B_B	B_B	B_B	B_B	B_B	B_B	B_B	B_B	B_B	B_B	B_B	B_B	?_?	B_B	B_B	B_B	?_?	?_?	B_B	B_B	B_B	B_B	?_?	B_B	B_B	B_B	B_B	B_B	B_B	B_B	B_B	B_B	B_B	B_B	B_B	B_B	B_B	B_B	B_B	B_B	B_B
100036655|F|0-12:C>T-12:C>T	B_B	B_B	B_B	B_B	B_B	B_B	?_?	B_B	B_B	B_B	B_B	B_B	B_B	B_B	B_B	B_B	B_B	B_B	B_B	B_B	B_B	B_B	B_B	B_B	B_B	B_B	B_B	B_B	B_B	B_B	B_B	B_B	B_B	B_B	B_B	B_B	B_B	B_B	B_B	B_B	B_B	B_B	B_B	B_B	B_B	B_B
100037762|F|0-12:C>T-12:C>T	A_A	A_A	A_A	A_A	A_A	A_A	A_A	A_A	A_A	A_A	A_A	A_A	A_A	A_A	B_B	A_A	A_A	A_A	A_A	A_A	A_A	A_A	A_A	A_A	A_A	A_A	A_A	A_A	A_A	A_A	A_A	A_A	A_A	A_A	A_A	A_A	A_A	A_A	A_A	A_A	B_B	A_A	A_A	A_A	A_A	A_A
100039845|F|0-12:C>T-12:C>T	A_A	A_A	A_A	B_B	A_A	A_A	A_A	A_A	B_B	B_B	A_A	B_B	A_A	B_B	B_B	B_B	B_B	A_A	A_A	B_B	A_A	B_B	?_?	A_A	A_A	A_A	A_A	A_A	A_A	B_B	B_B	A_A	A_A	A_A	A_A	A_A	A_A	B_B	A_A	A_A	B_B	B_B	B_B	B_B	B_B	A_A
100040534|F|0-12:C>T-12:C>T	A_A	A_A	B_B	B_B	B_B	B_B	A_A	B_B	B_B	B_B	B_B	B_B	B_B	A_A	A_A	B_B	A_A	A_A	B_B	A_A	B_B	B_B	?_?	B_B	A_A	B_B	A_A	B_B	B_B	A_A	A_A	B_B	B_B	B_B	B_B	B_B	B_B	B_B	B_B	B_B	A_A	B_B	B_B	A_A	A_A	B_B
100040726|F|0-12:C>T-12:C>T	A_A	B_B	B_B	B_B	B_B	B_B	B_B	B_B	B_B	B_B	B_B	B_B	B_B	B_B	B_B	B_B	B_B	?_?	B_B	B_B	B_B	B_B	B_B	B_B	B_B	B_B	B_B	A_A	B_B	B_B	B_B	B_B	A_A	B_B	B_B	B_B	B_B	A_A	B_B	B_B	B_B	B_B	B_B	B_B	B_B	B_B
100040810|F|0-12:C>T-12:C>T	B_B	B_B	B_B	B_B	B_B	B_B	B_B	B_B	B_B	B_B	B_B	B_B	B_B	B_B	B_B	B_B	B_B	B_B	B_B	B_B	B_B	B_B	B_B	B_B	B_B	B_B	B_B	?_?	B_B	B_B	B_B	B_B	B_B	B_B	B_B	B_B	B_B	B_B	B_B	B_B	B_B	B_B	B_B	B_B	B_B	B_B
100047718|F|0-12:C>T-12:C>T	B_B	B_B	B_B	B_B	B_B	?_?	B_B	B_B	B_B	B_B	B_B	B_B	B_B	B_B	B_B	B_B	B_B	B_B	B_B	B_B	B_B	?_?	B_B	B_B	B_B	B_B	B_B	B_B	B_B	?_?	B_B	B_B	B_B	B_B	B_B	B_B	B_B	B_B	B_B	B_B	B_B	B_B	B_B	B_B	B_B	B_B
100055879|F|0-12:C>T-12:C>T	B_B	B_B	B_B	A_A	B_B	A_A	B_B	A_A	B_B	B_B	A_A	B_B	A_A	B_B	A_A	A_A	B_B	B_B	A_A	A_A	A_A	A_A	A_A	A_A	A_A	?_?	A_A	?_?	B_B	A_A	A_A	A_A	A_A	A_A	B_B	B_B	B_B	?_?	B_B	A_A	A_A	B_B	B_B	B_B	B_B	B_B
100056760|F|0-12:C>T-12:C>T	B_B	?_?	B_B	B_B	B_B	B_B	B_B	B_B	B_B	B_B	B_B	B_B	B_B	B_B	B_B	B_B	B_B	B_B	B_B	B_B	A_A	B_B	B_B	B_B	B_B	B_B	B_B	B_B	B_B	B_B	B_B	B_B	B_B	B_B	B_B	B_B	B_B	B_B	B_B	?_?	B_B	B_B	B_B	B_B	B_B	B_B
100056882|F|0-12:C>T-12:C>T	B_B	?_?	B_B	B_B	B_B	B_B	B_B	B_B	B_B	B_B	B_B	B_B	B_B	B_B	B_B	B_B	B_B	B_B	B_B	B_B	B_B	B_B	B_B	B_B	B_B	B_B	B_B	B_B	B_B	B_B	B_B	B_B	B_B	B_B	B_B	B_B	B_B	B_B	B_B	B_B	B_B	B_B	B_B	B_B	B_B	B_B
100059620|F|0-12:C>T-12:C>T	A_A	B_B	B_B	B_B	B_B	B_B	B_B	B_B	B_B	B_B	B_B	B_B	B_B	B_B	B_B	B_B	B_B	B_B	B_B	B_B	B_B	B_B	B_B	B_B	B_B	A_A	B_B	B_B	B_B	B_B	B_B	B_B	B_B	B_B	B_B	B_B	B_B	B_B	B_B	B_B	B_B	B_B	B_B	A_A	B_B	B_B
100067409|F|0-12:C>T-12:C>T	A_A	A_A	A_A	A_A	A_A	?_?	A_A	A_A	A_A	A_A	A_A	A_A	A_A	A_A	A_A	A_A	A_A	A_A	A_A	A_A	A_A	A_A	A_A	A_A	A_A	A_A	A_A	A_A	A_A	A_A	A_A	A_A	A_A	A_A	A_A	A_A	A_A	A_A	A_A	A_A	A_A	A_A	A_A	A_A	A_A	A_A
100070478|F|0-12:C>T-12:C>T	B_B	B_B	B_B	B_B	B_B	B_B	B_B	B_B	B_B	B_B	B_B	A_A	B_B	B_B	B_B	B_B	B_B	B_B	B_B	B_B	B_B	B_B	B_B	B_B	B_B	B_B	B_B	B_B	B_B	B_B	B_B	B_B	B_B	B_B	B_B	B_B	B_B	B_B	B_B	B_B	B_B	B_B	B_B	B_B	B_B	B_B
100081633|F|0-12:C>T-12:C>T	B_B	B_B	B_B	B_B	B_B	B_B	B_B	B_B	B_B	B_B	?_?	B_B	B_B	B_B	B_B	B_B	B_B	?_?	B_B	B_B	B_B	B_B	?_?	?_?	B_B	B_B	B_B	B_B	B_B	B_B	B_B	B_B	B_B	B_B	B_B	B_B	B_B	B_B	B_B	B_B	B_B	B_B	B_B	B_B	B_B	B_B
100082669|F|0-12:C>T-12:C>T	B_B	B_B	B_B	B_B	B_B	B_B	B_B	B_B	A_A	B_B	B_B	B_B	B_B	B_B	B_B	B_B	B_B	B_B	B_B	B_B	B_B	B_B	B_B	?_?	B_B	B_B	B_B	B_B	B_B	B_B	B_B	B_B	B_B	B_B	B_B	B_B	B_B	B_B	B_B	B_B	B_B	B_B	B_B	B_B	B_B	B_B
100088467|F|0-12:C>T-12:C>T	A_A	B_B	B_B	A_A	B_B	A_A	B_B	B_B	B_B	B_B	B_B	B_B	B_B	A_A	B_B	A_A	A_A	A_A	B_B	A_A	B_B	?_?	A_A	A_A	B_B	B_B	A_A	A_A	B_B	B_B	B_B	A_A	A_A	A_A	A_A	B_B	B_B	A_A	B_B	B_B	B_B	?_?	A_A	B_B	A_A	?_?
100089689|F|0-12:C>T-12:C>T	A_A	A_A	B_B	A_A	A_A	A_A	B_B	B_B	B_B	B_B	A_A	B_B	B_B	A_A	A_A	A_A	A_A	A_A	A_A	B_B	B_B	A_A	B_B	B_B	B_B	A_A	A_A	B_B	A_A	A_A	A_A	B_B	B_B	B_B	B_B	B_B	A_A	B_B	B_B	A_A	B_B	A_A	A_A	B_B	B_B	B_B
100092059|F|0-12:C>T-12:C>T	B_B	B_B	?_?	?_?	?_?	B_B	B_B	B_B	B_B	?_?	B_B	B_B	B_B	?_?	B_B	B_B	?_?	B_B	B_B	?_?	B_B	B_B	?_?	?_?	B_B	?_?	B_B	B_B	?_?	?_?	?_?	B_B	B_B	B_B	B_B	B_B	?_?	?_?	B_B	B_B	B_B	?_?	?_?	B_B	B_B	?_?
100096396|F|0-12:C>T-12:C>T	A_A	B_B	A_A	A_A	B_B	A_A	B_B	B_B	A_A	A_A	A_A	B_B	A_A	B_B	A_A	B_B	A_A	A_A	B_B	B_B	A_A	B_B	A_A	B_B	A_A	A_A	A_A	A_A	A_A	A_A	B_B	A_A	A_A	B_B	A_A	A_A	B_B	B_B	B_B	A_A	A_A	A_A	B_B	A_A	A_A	A_A
100097060|F|0-12:C>T-12:C>T	A_A	B_B	A_A	A_A	B_B	B_B	B_B	A_A	A_A	A_A	B_B	A_A	B_B	B_B	B_B	B_B	A_A	B_B	B_B	A_A	B_B	B_B	B_B	A_A	B_B	A_A	B_B	A_A	B_B	A_A	A_A	B_B	B_B	A_A	B_B	B_B	A_A	A_A	B_B	B_B	A_A	A_A	A_A	A_A	A_A	B_B
100118826|F|0-12:C>T-12:C>T	B_B	B_B	B_B	B_B	B_B	B_B	B_B	B_B	B_B	B_B	A_A	A_A	B_B	B_B	B_B	B_B	B_B	B_B	A_A	B_B	A_A	B_B	A_A	?_?	A_A	A_A	B_B	B_B	A_A	B_B	B_B	A_A	A_A	B_B	B_B	A_A	A_A	A_A	B_B	B_B	B_B	B_B	B_B	B_B	B_B	B_B
100001164|F|0-12:G>A-12:G>A	B_B	B_B	B_B	B_B	B_B	B_B	A_A	A_A	B_B	B_B	B_B	B_B	B_B	B_B	B_B	B_B	B_B	B_B	B_B	B_B	B_B	B_B	B_B	B_B	B_B	B_B	B_B	B_B	B_B	B_B	B_B	B_B	B_B	B_B	B_B	B_B	A_A	B_B	B_B	B_B	B_B	B_B	B_B	B_B	B_B	B_B
100004761|F|0-12:G>A-12:G>A	B_B	B_B	B_B	B_B	B_B	B_B	B_B	B_B	A_A	B_B	B_B	B_B	B_B	B_B	B_B	B_B	B_B	B_B	B_B	A_A	B_B	B_B	B_B	B_B	B_B	B_B	B_B	B_B	B_B	B_B	B_B	B_B	B_B	B_B	B_B	B_B	B_B	B_B	B_B	B_B	B_B	B_B	B_B	B_B	B_B	B_B
100005684|F|0-12:G>A-12:G>A	B_B	B_B	B_B	B_B	B_B	B_B	B_B	B_B	B_B	B_B	B_B	B_B	B_B	B_B	B_B	B_B	B_B	B_B	B_B	B_B	B_B	B_B	B_B	B_B	B_B	B_B	B_B	B_B	B_B	B_B	B_B	B_B	B_B	B_B	B_B	B_B	B_B	B_B	B_B	B_B	B_B	B_B	B_B	B_B	B_B	B_B
100006170|F|0-12:G>A-12:G>A	A_A	B_B	B_B	A_A	B_B	B_B	B_B	B_B	B_B	A_A	A_A	B_B	A_A	A_A	B_B	A_A	A_A	A_A	B_B	B_B	B_B	A_A	B_B	B_B	A_A	A_A	A_A	B_B	A_A	A_A	A_A	B_B	B_B	B_B	B_B	B_B	A_A	B_B	B_B	A_A	A_A	B_B	A_A	A_A	B_B	A_A
100006474|F|0-12:G>A-12:G>A	B_B	B_B	B_B	B_B	B_B	B_B	B_B	B_B	B_B	B_B	B_B	B_B	B_B	B_B	B_B	B_B	B_B	B_B	B_B	B_B	B_B	B_B	B_B	?_?	B_B	B_B	B_B	B_B	B_B	B_B	B_B	B_B	B_B	B_B	B_B	B_B	B_B	B_B	B_B	B_B	B_B	B_B	B_B	B_B	B_B	B_B
100010052|F|0-12:G>A-12:G>A	A_A	B_B	B_B	A_A	B_B	A_A	B_B	A_A	A_A	A_A	B_B	A_A	B_B	B_B	A_A	B_B	B_B	A_A	A_A	A_A	A_A	A_A	A_A	A_A	A_A	B_B	B_B	B_B	A_A	A_A	A_A	A_A	A_A	A_A	A_A	A_A	A_A	B_B	A_A	A_A	B_B	B_B	A_A	A_A	A_A	A_A
100010553|F|0-12:G>A-12:G>A	A_A	A_A	A_A	A_A	A_A	A_A	A_A	A_A	A_A	A_A	A_A	A_A	A_A	A_A	A_A	A_A	A_A	A_A	A_A	A_A	A_A	A_A	A_A	A_A	A_A	A_A	A_A	A_A	A_A	A_A	A_A	A_A	A_A	A_A	A_A	A_A	A_A	A_A	A_A	A_A	A_A	A_A	A_A	A_A	A_A	A_A
100010778|F|0-12:G>A-12:G>A	B_B	B_B	B_B	B_B	B_B	B_B	B_B	B_B	B_B	B_B	B_B	B_B	B_B	B_B	B_B	B_B	B_B	B_B	B_B	B_B	B_B	B_B	B_B	B_B	B_B	B_B	B_B	B_B	B_B	B_B	B_B	B_B	B_B	B_B	B_B	B_B	B_B	B_B	B_B	B_B	B_B	B_B	B_B	B_B	B_B	B_B
100014308|F|0-12:G>A-12:G>A	B_B	B_B	B_B	B_B	B_B	B_B	B_B	B_B	B_B	B_B	B_B	B_B	B_B	B_B	B_B	B_B	B_B	B_B	B_B	B_B	B_B	B_B	B_B	B_B	B_B	B_B	B_B	B_B	B_B	B_B	B_B	B_B	B_B	B_B	B_B	B_B	B_B	B_B	B_B	B_B	B_B	B_B	B_B	B_B	B_B	B_B
100015680|F|0-12:G>A-12:G>A	B_B	?_?	?_?	B_B	B_B	B_B	B_B	?_?	B_B	B_B	B_B	?_?	?_?	B_B	?_?	?_?	A_A	B_B	B_B	?_?	B_B	?_?	?_?	B_B	B_B	B_B	?_?	B_B	?_?	B_B	B_B	?_?	B_B	B_B	B_B	B_B	B_B	B_B	B_B	B_B	A_A	B_B	B_B	B_B	B_B	B_B
100021888|F|0-12:G>A-12:G>A	B_B	B_B	A_A	B_B	B_B	B_B	B_B	B_B	B_B	B_B	B_B	B_B	B_B	B_B	B_B	B_B	B_B	B_B	B_B	B_B	B_B	B_B	B_B	B_B	B_B	B_B	B_B	B_B	B_B	B_B	B_B	B_B	B_B	B_B	B_B	B_B	A_A	B_B	B_B	B_B	B_B	B_B	B_B	B_B	B_B	B_B
100024470|F|0-12:G>A-12:G>A	B_B	B_B	B_B	B_B	B_B	B_B	B_B	B_B	B_B	B_B	B_B	B_B	B_B	B_B	B_B	B_B	B_B	B_B	B_B	B_B	B_B	B_B	B_B	B_B	B_B	B_B	B_B	B_B	B_B	B_B	B_B	B_B	B_B	B_B	B_B	B_B	B_B	B_B	B_B	B_B	B_B	B_B	B_B	B_B	B_B	B_B
100026359|F|0-12:G>A-12:G>A	B_B	B_B	B_B	B_B	B_B	B_B	B_B	B_B	B_B	B_B	B_B	B_B	B_B	B_B	B_B	B_B	B_B	B_B	B_B	B_B	B_B	B_B	B_B	B_B	B_B	B_B	B_B	B_B	B_B	B_B	A_A	B_B	B_B	B_B	B_B	B_B	B_B	B_B	B_B	B_B	B_B	B_B	B_B	B_B	B_B	B_B
100030055|F|0-12:G>A-12:G>A	B_B	B_B	B_B	B_B	B_B	B_B	B_B	B_B	B_B	B_B	B_B	B_B	B_B	B_B	B_B	B_B	B_B	B_B	B_B	B_B	B_B	B_B	B_B	?_?	B_B	B_B	B_B	B_B	B_B	B_B	B_B	B_B	B_B	B_B	B_B	B_B	B_B	B_B	B_B	B_B	B_B	B_B	B_B	B_B	B_B	B_B
100031627|F|0-12:G>A-12:G>A	B_B	B_B	B_B	B_B	B_B	B_B	B_B	B_B	B_B	B_B	B_B	B_B	B_B	B_B	B_B	B_B	B_B	B_B	B_B	B_B	B_B	B_B	B_B	B_B	B_B	B_B	B_B	B_B	B_B	B_B	B_B	B_B	B_B	B_B	B_B	B_B	B_B	B_B	B_B	B_B	B_B	B_B	B_B	B_B	B_B	B_B
100033483|F|0-12:G>A-12:G>A	A_A	A_A	B_B	B_B	A_A	A_A	A_A	B_B	B_B	A_A	A_A	B_B	B_B	A_A	B_B	B_B	B_B	B_B	A_A	A_A	A_A	B_B	B_B	B_B	A_A	A_A	B_B	A_A	A_A	A_A	A_A	B_B	B_B	A_A	A_A	A_A	B_B	A_A	A_A	B_B	A_A	B_B	A_A	A_A	A_A	A_A
100033500|F|0-12:G>A-12:G>A	B_B	A_A	B_B	B_B	A_A	B_B	B_B	B_B	B_B	B_B	B_B	B_B	B_B	B_B	B_B	B_B	B_B	B_B	B_B	B_B	B_B	B_B	B_B	B_B	B_B	B_B	B_B	B_B	B_B	B_B	B_B	B_B	B_B	B_B	B_B	B_B	B_B	B_B	B_B	B_B	B_B	B_B	B_B	B_B	B_B	B_B
100036835|F|0-12:G>A-12:G>A	A_A	A_A	A_A	A_A	A_A	B_B	?_?	A_A	A_A	?_?	?_?	A_A	B_B	A_A	A_A	A_A	A_A	A_A	?_?	A_A	?_?	A_A	A_A	?_?	?_?	B_B	A_A	B_B	?_?	?_?	A_A	A_A	A_A	A_A	A_A	?_?	A_A	A_A	?_?	A_A	B_B	A_A	A_A	?_?	A_A	A_A
100042532|F|0-12:G>A-12:G>A	B_B	B_B	?_?	B_B	B_B	B_B	B_B	B_B	B_B	B_B	B_B	B_B	B_B	B_B	B_B	B_B	B_B	B_B	B_B	B_B	B_B	B_B	B_B	B_B	B_B	B_B	B_B	B_B	B_B	B_B	B_B	B_B	B_B	B_B	B_B	B_B	B_B	B_B	B_B	B_B	B_B	B_B	B_B	B_B	B_B	B_B
100043071|F|0-12:G>A-12:G>A	B_B	B_B	B_B	B_B	B_B	B_B	B_B	B_B	B_B	B_B	?_?	B_B	B_B	B_B	B_B	B_B	B_B	B_B	B_B	B_B	B_B	B_B	B_B	B_B	B_B	B_B	B_B	B_B	B_B	B_B	B_B	B_B	B_B	B_B	B_B	B_B	B_B	B_B	B_B	B_B	B_B	B_B	B_B	B_B	B_B	B_B
100046606|F|0-12:G>A-12:G>A	B_B	B_B	B_B	B_B	B_B	B_B	B_B	B_B	B_B	B_B	?_?	B_B	B_B	B_B	B_B	B_B	B_B	B_B	B_B	B_B	B_B	B_B	B_B	B_B	B_B	B_B	B_B	B_B	B_B	B_B	B_B	B_B	B_B	B_B	B_B	B_B	B_B	B_B	B_B	B_B	B_B	B_B	B_B	B_B	B_B	B_B
100048216|F|0-12:G>A-12:G>A	A_A	A_A	A_A	A_A	A_A	A_A	A_A	A_A	A_A	A_A	?_?	A_A	A_A	B_B	A_A	A_A	B_B	A_A	A_A	A_A	A_A	B_B	A_A	?_?	A_A	A_A	A_A	A_A	A_A	A_A	A_A	A_A	A_A	A_A	A_A	A_A	A_A	A_A	A_A	B_B	A_A	A_A	A_A	A_A	A_A	A_A
100048326|F|0-12:G>A-12:G>A	?_?	A_A	A_A	?_?	?_?	?_?	?_?	?_?	A_A	?_?	?_?	B_B	?_?	A_A	A_A	B_B	?_?	A_A	B_B	?_?	B_B	A_A	?_?	?_?	A_A	?_?	A_A	A_A	A_A	A_A	A_A	?_?	A_A	?_?	?_?	A_A	?_?	B_B	B_B	?_?	?_?	?_?	?_?	?_?	?_?	?_?
100049677|F|0-12:G>A-12:G>A	?_?	A_A	?_?	?_?	?_?	A_A	?_?	?_?	A_A	A_A	?_?	A_A	A_A	?_?	A_A	?_?	?_?	B_B	A_A	?_?	?_?	A_A	?_?	?_?	?_?	?_?	?_?	?_?	?_?	A_A	?_?	A_A	?_?	?_?	?_?	A_A	?_?	?_?	?_?	?_?	?_?	?_?	?_?	A_A	A_A	?_?
100050658|F|0-12:G>A-12:G>A	B_B	B_B	B_B	A_A	?_?	A_A	B_B	A_A	A_A	B_B	A_A	B_B	?_?	B_B	A_A	B_B	B_B	B_B	B_B	A_A	B_B	B_B	B_B	A_A	?_?	B_B	A_A	B_B	B_B	A_A	A_A	?_?	?_?	A_A	B_B	B_B	A_A	?_?	B_B	A_A	A_A	B_B	A_A	B_B	A_A	A_A
100057028|F|0-12:G>A-12:G>A	A_A	A_A	A_A	A_A	A_A	B_B	B_B	A_A	A_A	A_A	A_A	A_A	A_A	A_A	A_A	A_A	A_A	A_A	A_A	A_A	A_A	A_A	A_A	B_B	A_A	A_A	A_A	A_A	A_A	A_A	A_A	A_A	A_A	B_B	A_A	B_B	A_A	A_A	A_A	A_A	A_A	A_A	A_A	A_A	A_A	A_A
100059767|F|0-12:G>A-12:G>A	A_A	A_A	A_A	A_A	A_A	A_A	A_A	A_A	A_A	A_A	B_B	A_A	A_A	A_A	A_A	A_A	A_A	A_A	A_A	A_A	A_A	A_A	A_A	B_B	A_A	A_A	A_A	A_A	A_A	A_A	A_A	A_A	A_A	A_A	A_A	A_A	A_A	A_A	A_A	A_A	A_A	A_A	A_A	A_A	A_A	A_A
100062293|F|0-12:G>A-12:G>A	A_A	?_?	B_B	?_?	B_B	A_A	A_A	A_A	A_A	A_A	?_?	A_A	A_A	A_A	A_A	A_A	A_A	B_B	B_B	A_A	A_A	B_B	A_A	A_A	A_A	A_A	A_A	A_A	B_B	A_A	A_A	A_A	A_A	A_A	A_A	A_A	A_A	A_A	A_A	A_A	A_A	A_A	A_A	A_A	A_A	B_B
100067233|F|0-12:G>A-12:G>A	B_B	B_B	B_B	B_B	B_B	?_?	B_B	B_B	B_B	?_?	B_B	B_B	B_B	B_B	B_B	B_B	B_B	?_?	B_B	B_B	B_B	?_?	?_?	B_B	B_B	B_B	B_B	B_B	B_B	B_B	B_B	B_B	B_B	B_B	B_B	B_B	B_B	B_B	B_B	B_B	B_B	?_?	B_B	B_B	?_?	B_B
100071853|F|0-12:G>A-12:G>A	A_A	A_A	A_A	A_A	A_A	A_A	A_A	A_A	A_A	A_A	B_B	A_A	A_A	A_A	A_A	A_A	A_A	B_B	A_A	A_A	A_A	B_B	B_B	B_B	A_A	A_A	A_A	A_A	A_A	B_B	A_A	A_A	A_A	A_A	A_A	A_A	A_A	A_A	A_A	A_A	A_A	A_A	A_A	A_A	A_A	A_A
100077568|F|0-12:G>A-12:G>A	A_A	B_B	B_B	B_B	B_B	B_B	B_B	B_B	B_B	B_B	B_B	B_B	B_B	B_B	B_B	B_B	B_B	A_A	B_B	B_B	B_B	B_B	B_B	B_B	B_B	B_B	B_B	B_B	B_B	B_B	B_B	A_A	A_A	A_A	B_B	B_B	B_B	B_B	B_B	B_B	B_B	B_B	B_B	B_B	B_B	B_B
100081688|F|0-12:G>A-12:G>A	B_B	?_?	B_B	?_?	B_B	B_B	A_A	B_B	B_B	B_B	B_B	B_B	B_B	B_B	B_B	B_B	?_?	B_B	A_A	B_B	B_B	B_B	B_B	?_?	B_B	B_B	A_A	B_B	?_?	A_A	B_B	B_B	B_B	B_B	B_B	B_B	B_B	B_B	B_B	?_?	B_B	B_B	B_B	B_B	B_B	B_B
100082196|F|0-12:G>A-12:G>A	B_B	B_B	B_B	B_B	B_B	B_B	B_B	B_B	B_B	B_B	B_B	B_B	B_B	B_B	B_B	B_B	B_B	B_B	B_B	B_B	A_A	B_B	B_B	B_B	B_B	B_B	B_B	B_B	?_?	B_B	B_B	B_B	B_B	?_?	B_B	B_B	?_?	B_B	B_B	B_B	B_B	?_?	B_B	?_?	B_B	B_B
100087535|F|0-12:G>A-12:G>A	A_A	A_A	A_A	A_A	A_A	A_A	A_A	A_A	A_A	A_A	A_A	A_A	A_A	A_A	A_A	A_A	A_A	A_A	A_A	A_A	A_A	A_A	A_A	B_B	A_A	A_A	A_A	A_A	A_A	A_A	A_A	A_A	A_A	A_A	A_A	A_A	A_A	A_A	A_A	B_B	A_A	A_A	A_A	A_A	A_A	A_A
100095639|F|0-12:G>A-12:G>A	B_B	B_B	B_B	B_B	B_B	B_B	B_B	B_B	B_B	B_B	B_B	B_B	B_B	B_B	B_B	B_B	B_B	B_B	B_B	B_B	B_B	B_B	B_B	B_B	B_B	B_B	B_B	B_B	B_B	B_B	B_B	B_B	B_B	B_B	B_B	B_B	B_B	B_B	B_B	B_B	B_B	B_B	B_B	B_B	B_B	?_?
100097211|F|0-12:G>A-12:G>A	A_A	A_A	A_A	A_A	B_B	A_A	A_A	A_A	A_A	A_A	A_A	A_A	A_A	A_A	A_A	A_A	A_A	A_A	A_A	A_A	A_A	A_A	A_A	A_A	A_A	A_A	A_A	A_A	A_A	A_A	A_A	A_A	A_A	A_A	A_A	A_A	A_A	A_A	A_A	A_A	A_A	A_A	A_A	A_A	A_A	B_B
100097450|F|0-12:G>A-12:G>A	A_A	A_A	A_A	A_A	B_B	A_A	?_?	A_A	A_A	?_?	A_A	A_A	A_A	A_A	A_A	A_A	A_A	A_A	A_A	A_A	B_B	A_A	A_A	B_B	A_A	A_A	A_A	A_A	A_A	A_A	A_A	A_A	A_A	B_B	A_A	A_A	A_A	A_A	A_A	B_B	A_A	A_A	A_A	A_A	A_A	A_A
100099559|F|0-12:G>A-12:G>A	B_B	B_B	B_B	B_B	B_B	B_B	B_B	B_B	B_B	B_B	B_B	B_B	B_B	B_B	B_B	B_B	B_B	B_B	B_B	B_B	B_B	B_B	B_B	?_?	B_B	B_B	B_B	B_B	B_B	B_B	B_B	B_B	B_B	B_B	B_B	B_B	B_B	B_B	B_B	B_B	B_B	B_B	B_B	B_B	B_B	B_B
100101258|F|0-12:G>A-12:G>A	B_B	B_B	B_B	B_B	B_B	B_B	B_B	B_B	B_B	B_B	B_B	B_B	B_B	B_B	B_B	B_B	B_B	B_B	B_B	B_B	B_B	B_B	B_B	?_?	B_B	B_B	B_B	B_B	B_B	B_B	B_B	B_B	B_B	B_B	B_B	B_B	B_B	B_B	B_B	B_B	B_B	B_B	B_B	B_B	B_B	B_B
100104801|F|0-12:G>A-12:G>A	B_B	B_B	A_A	A_A	A_A	A_A	B_B	A_A	A_A	B_B	A_A	B_B	B_B	A_A	A_A	B_B	?_?	?_?	A_A	A_A	B_B	B_B	A_A	?_?	B_B	A_A	B_B	B_B	A_A	A_A	B_B	A_A	B_B	A_A	?_?	B_B	A_A	B_B	B_B	?_?	B_B	B_B	A_A	B_B	A_A	B_B
100145784|F|0-12:G>A-12:G>A	A_A	B_B	A_A	A_A	B_B	A_A	B_B	B_B	A_A	A_A	A_A	B_B	A_A	B_B	A_A	B_B	A_A	A_A	B_B	B_B	A_A	B_B	A_A	?_?	A_A	A_A	A_A	A_A	A_A	A_A	B_B	A_A	A_A	?_?	A_A	A_A	?_?	B_B	B_B	A_A	A_A	A_A	B_B	A_A	A_A	?_?
100015209|F|0-12:G>C-12:G>C	A_A	A_A	A_A	B_B	A_A	A_A	A_A	B_B	A_A	B_B	A_A	B_B	A_A	?_?	A_A	A_A	A_A	A_A	B_B	A_A	B_B	A_A	B_B	?_?	A_A	B_B	A_A	A_A	A_A	A_A	A_A	A_A	B_B	A_A	?_?	B_B	B_B	B_B	B_B	?_?	B_B	A_A	B_B	B_B	B_B	A_A
100084775|F|0-12:G>C-12:G>C	B_B	B_B	B_B	B_B	B_B	B_B	B_B	B_B	B_B	B_B	?_?	B_B	B_B	B_B	B_B	B_B	B_B	B_B	B_B	B_B	B_B	?_?	B_B	?_?	B_B	B_B	B_B	B_B	B_B	B_B	B_B	B_B	B_B	B_B	B_B	B_B	B_B	B_B	B_B	B_B	B_B	B_B	B_B	B_B	B_B	B_B
100007330|F|0-12:G>T-12:G>T	B_B	?_?	?_?	B_B	?_?	B_B	?_?	?_?	?_?	?_?	B_B	B_B	?_?	B_B	?_?	B_B	?_?	B_B	?_?	?_?	B_B	B_B	?_?	?_?	?_?	B_B	B_B	?_?	?_?	B_B	?_?	?_?	B_B	?_?	B_B	B_B	?_?	?_?	?_?	B_B	B_B	B_B	?_?	?_?	B_B	?_?
100035745|F|0-12:G>T-12:G>T	B_B	B_B	B_B	B_B	B_B	B_B	B_B	B_B	B_B	B_B	B_B	B_B	B_B	B_B	B_B	B_B	B_B	B_B	B_B	B_B	B_B	B_B	B_B	B_B	B_B	B_B	B_B	B_B	B_B	B_B	B_B	B_B	B_B	B_B	B_B	B_B	B_B	B_B	B_B	B_B	B_B	B_B	B_B	B_B	B_B	B_B
100040477|F|0-12:G>T-12:G>T	B_B	B_B	B_B	B_B	B_B	?_?	B_B	B_B	B_B	B_B	B_B	B_B	B_B	B_B	B_B	?_?	?_?	B_B	B_B	B_B	B_B	B_B	B_B	B_B	B_B	B_B	B_B	B_B	B_B	B_B	B_B	B_B	B_B	?_?	B_B	?_?	?_?	B_B	B_B	B_B	B_B	B_B	B_B	B_B	B_B	B_B
100056728|F|0-12:G>T-12:G>T	A_A	?_?	A_A	B_B	B_B	A_A	A_A	A_A	A_A	A_A	A_A	A_A	A_A	A_A	A_A	A_A	A_A	A_A	A_A	A_A	A_A	A_A	A_A	?_?	A_A	A_A	A_A	A_A	A_A	A_A	A_A	A_A	A_A	A_A	A_A	A_A	A_A	A_A	A_A	B_B	A_A	A_A	B_B	A_A	A_A	A_A
100062012|F|0-12:G>T-12:G>T	?_?	?_?	?_?	?_?	?_?	?_?	?_?	?_?	?_?	?_?	B_B	?_?	B_B	B_B	B_B	?_?	B_B	B_B	B_B	?_?	?_?	B_B	?_?	?_?	?_?	B_B	B_B	?_?	?_?	B_B	B_B	?_?	?_?	?_?	?_?	B_B	B_B	?_?	?_?	B_B	B_B	?_?	B_B	B_B	?_?	B_B
100066422|F|0-12:G>T-12:G>T	B_B	B_B	B_B	B_B	B_B	B_B	B_B	B_B	B_B	B_B	B_B	B_B	B_B	B_B	B_B	B_B	B_B	B_B	B_B	B_B	B_B	B_B	B_B	?_?	A_A	B_B	B_B	B_B	B_B	B_B	B_B	B_B	B_B	B_B	B_B	B_B	B_B	B_B	B_B	B_B	B_B	B_B	B_B	B_B	B_B	B_B
100069579|F|0-12:G>T-12:G>T	B_B	B_B	B_B	B_B	B_B	B_B	B_B	B_B	B_B	B_B	B_B	A_A	B_B	B_B	B_B	B_B	B_B	B_B	B_B	B_B	B_B	B_B	B_B	B_B	B_B	B_B	B_B	B_B	B_B	B_B	B_B	B_B	B_B	B_B	B_B	B_B	B_B	B_B	B_B	B_B	B_B	B_B	B_B	B_B	B_B	B_B
100071171|F|0-12:G>T-12:G>T	B_B	B_B	B_B	B_B	B_B	B_B	B_B	B_B	B_B	B_B	B_B	B_B	B_B	B_B	B_B	B_B	B_B	B_B	B_B	B_B	B_B	B_B	B_B	?_?	B_B	B_B	B_B	B_B	B_B	B_B	B_B	B_B	B_B	B_B	B_B	B_B	B_B	B_B	B_B	B_B	B_B	B_B	B_B	B_B	B_B	B_B
100089320|F|0-12:G>T-12:G>T	B_B	A_A	B_B	B_B	A_A	B_B	A_A	B_B	B_B	B_B	B_B	A_A	B_B	A_A	B_B	B_B	B_B	?_?	A_A	A_A	B_B	A_A	B_B	B_B	B_B	B_B	B_B	A_A	B_B	B_B	A_A	B_B	B_B	A_A	B_B	?_?	A_A	B_B	A_A	B_B	B_B	B_B	A_A	B_B	B_B	?_?
100008829|F|0-12:T>A-12:T>A	A_A	A_A	B_B	A_A	A_A	A_A	A_A	A_A	A_A	A_A	B_B	B_B	A_A	A_A	B_B	A_A	A_A	B_B	A_A	A_A	A_A	A_A	B_B	?_?	A_A	A_A	A_A	A_A	A_A	A_A	A_A	A_A	A_A	A_A	A_A	A_A	A_A	A_A	A_A	A_A	A_A	A_A	A_A	A_A	A_A	A_A
100012569|F|0-12:T>A-12:T>A	B_B	B_B	B_B	B_B	B_B	B_B	B_B	B_B	B_B	B_B	B_B	B_B	B_B	B_B	B_B	B_B	B_B	B_B	B_B	B_B	B_B	B_B	B_B	?_?	B_B	B_B	B_B	B_B	B_B	B_B	B_B	B_B	B_B	B_B	B_B	B_B	B_B	B_B	B_B	B_B	B_B	B_B	B_B	B_B	B_B	B_B
100013412|F|0-12:T>A-12:T>A	B_B	B_B	A_A	A_A	A_A	A_A	B_B	A_A	A_A	B_B	A_A	B_B	B_B	A_A	A_A	B_B	B_B	A_A	A_A	A_A	B_B	B_B	A_A	A_A	A_A	A_A	B_B	B_B	B_B	A_A	B_B	A_A	B_B	A_A	B_B	B_B	A_A	B_B	B_B	B_B	B_B	B_B	A_A	A_A	A_A	B_B
100014785|F|0-12:T>A-12:T>A	B_B	B_B	B_B	B_B	B_B	B_B	B_B	B_B	B_B	B_B	B_B	B_B	B_B	B_B	B_B	B_B	B_B	B_B	B_B	B_B	B_B	B_B	B_B	B_B	B_B	B_B	B_B	B_B	B_B	B_B	B_B	B_B	B_B	B_B	B_B	B_B	B_B	B_B	B_B	B_B	B_B	B_B	B_B	B_B	B_B	B_B
100016749|F|0-12:T>A-12:T>A	B_B	B_B	B_B	B_B	A_A	B_B	A_A	B_B	B_B	A_A	B_B	B_B	A_A	A_A	A_A	B_B	A_A	B_B	A_A	A_A	A_A	B_B	B_B	?_?	B_B	A_A	A_A	A_A	B_B	A_A	B_B	A_A	A_A	B_B	B_B	A_A	B_B	B_B	A_A	A_A	A_A	A_A	A_A	A_A	A_A	B_B
100021312|F|0-12:T>A-12:T>A	A_A	B_B	B_B	B_B	B_B	A_A	B_B	A_A	A_A	B_B	A_A	A_A	A_A	B_B	A_A	A_A	B_B	B_B	A_A	B_B	A_A	B_B	B_B	?_?	A_A	B_B	A_A	A_A	B_B	A_A	B_B	B_B	B_B	A_A	A_A	A_A	B_B	B_B	A_A	A_A	A_A	B_B	B_B	A_A	B_B	B_B
100024354|F|0-12:T>A-12:T>A	A_A	B_B	B_B	B_B	B_B	B_B	B_B	A_A	A_A	B_B	B_B	B_B	A_A	A_A	B_B	B_B	B_B	B_B	A_A	A_A	B_B	B_B	B_B	A_A	A_A	A_A	A_A	A_A	A_A	A_A	A_A	A_A	A_A	B_B	A_A	B_B	B_B	A_A	A_A	A_A	B_B	A_A	A_A	B_B	A_A	A_A
100024641|F|0-12:T>A-12:T>A	A_A	A_A	B_B	B_B	B_B	B_B	A_A	B_B	A_A	B_B	B_B	A_A	B_B	B_B	B_B	B_B	B_B	B_B	B_B	B_B	B_B	A_A	B_B	B_B	A_A	B_B	A_A	A_A	B_B	B_B	B_B	A_A	A_A	B_B	A_A	A_A	B_B	B_B	B_B	B_B	A_A	B_B	B_B	B_B	A_A	B_B
100027687|F|0-12:T>A-12:T>A	B_B	B_B	B_B	B_B	B_B	B_B	B_B	B_B	B_B	B_B	B_B	B_B	B_B	B_B	B_B	B_B	?_?	B_B	B_B	B_B	B_B	B_B	B_B	B_B	B_B	B_B	B_B	B_B	B_B	B_B	B_B	B_B	B_B	B_B	B_B	B_B	B_B	B_B	B_B	B_B	B_B	B_B	B_B	B_B	B_B	B_B
100031112|F|0-12:T>A-12:T>A	A_A	B_B	B_B	B_B	B_B	A_A	B_B	B_B	A_A	B_B	A_A	B_B	A_A	A_A	B_B	A_A	B_B	A_A	B_B	B_B	A_A	B_B	B_B	?_?	A_A	A_A	A_A	B_B	B_B	B_B	B_B	B_B	A_A	A_A	A_A	A_A	A_A	B_B	B_B	A_A	A_A	A_A	B_B	B_B	A_A	B_B
100035699|F|0-12:T>A-12:T>A	B_B	B_B	B_B	B_B	B_B	B_B	B_B	B_B	B_B	B_B	B_B	B_B	B_B	B_B	B_B	B_B	B_B	B_B	B_B	B_B	B_B	B_B	B_B	?_?	B_B	B_B	B_B	?_?	B_B	B_B	B_B	B_B	B_B	B_B	B_B	B_B	B_B	B_B	B_B	B_B	B_B	B_B	B_B	B_B	B_B	B_B
100039862|F|0-12:T>A-12:T>A	B_B	A_A	B_B	B_B	B_B	A_A	B_B	B_B	A_A	B_B	A_A	A_A	B_B	A_A	B_B	A_A	B_B	B_B	B_B	A_A	A_A	B_B	B_B	?_?	B_B	B_B	B_B	A_A	B_B	B_B	B_B	B_B	B_B	A_A	A_A	B_B	B_B	B_B	B_B	B_B	B_B	B_B	B_B	A_A	B_B	B_B
100052127|F|0-12:T>A-12:T>A	A_A	B_B	A_A	A_A	A_A	A_A	A_A	A_A	A_A	B_B	?_?	B_B	A_A	A_A	A_A	A_A	B_B	A_A	B_B	B_B	A_A	A_A	B_B	?_?	A_A	B_B	A_A	B_B	B_B	A_A	B_B	B_B	B_B	B_B	A_A	A_A	A_A	A_A	B_B	B_B	B_B	B_B	B_B	A_A	A_A	?_?
100057174|F|0-12:T>A-12:T>A	A_A	A_A	A_A	A_A	A_A	A_A	A_A	A_A	A_A	A_A	A_A	A_A	A_A	A_A	A_A	A_A	A_A	A_A	A_A	A_A	A_A	A_A	A_A	A_A	A_A	A_A	A_A	A_A	A_A	A_A	A_A	A_A	A_A	A_A	A_A	A_A	A_A	A_A	A_A	A_A	A_A	A_A	A_A	A_A	A_A	A_A
100062712|F|0-12:T>A-12:T>A	?_?	B_B	B_B	?_?	B_B	?_?	B_B	B_B	B_B	B_B	B_B	A_A	B_B	B_B	?_?	B_B	B_B	B_B	A_A	B_B	A_A	B_B	?_?	?_?	A_A	A_A	B_B	?_?	A_A	?_?	B_B	A_A	A_A	B_B	B_B	B_B	A_A	A_A	B_B	B_B	B_B	B_B	B_B	B_B	B_B	B_B
100062753|F|0-12:T>A-12:T>A	B_B	B_B	B_B	B_B	B_B	B_B	B_B	B_B	B_B	B_B	?_?	B_B	B_B	A_A	B_B	B_B	B_B	B_B	B_B	B_B	B_B	B_B	B_B	B_B	B_B	B_B	B_B	B_B	B_B	B_B	B_B	B_B	B_B	B_B	B_B	B_B	B_B	B_B	B_B	B_B	B_B	B_B	B_B	B_B	B_B	B_B
100076170|F|0-12:T>A-12:T>A	A_A	A_A	A_A	A_A	A_A	B_B	A_A	A_A	A_A	A_A	A_A	A_A	A_A	A_A	A_A	A_A	B_B	A_A	A_A	A_A	A_A	A_A	A_A	B_B	A_A	A_A	A_A	B_B	A_A	B_B	A_A	A_A	A_A	A_A	B_B	A_A	A_A	A_A	A_A	A_A	B_B	A_A	B_B	A_A	A_A	A_A
100085655|F|0-12:T>A-12:T>A	A_A	A_A	A_A	A_A	A_A	A_A	A_A	A_A	A_A	A_A	A_A	A_A	A_A	A_A	A_A	A_A	A_A	A_A	A_A	A_A	A_A	A_A	A_A	A_A	A_A	A_A	A_A	A_A	A_A	A_A	A_A	A_A	A_A	A_A	A_A	A_A	A_A	A_A	A_A	A_A	A_A	A_A	A_A	A_A	A_A	A_A
100087915|F|0-12:T>A-12:T>A	B_B	B_B	B_B	B_B	B_B	B_B	B_B	B_B	B_B	B_B	B_B	B_B	B_B	B_B	B_B	B_B	B_B	B_B	B_B	B_B	B_B	B_B	B_B	?_?	B_B	B_B	B_B	B_B	B_B	B_B	B_B	B_B	B_B	B_B	B_B	B_B	B_B	B_B	B_B	B_B	B_B	B_B	B_B	B_B	B_B	B_B
100088347|F|0-12:T>A-12:T>A	A_A	A_A	?_?	?_?	A_A	A_A	A_A	B_B	?_?	A_A	A_A	B_B	B_B	A_A	?_?	?_?	?_?	?_?	A_A	A_A	A_A	?_?	?_?	A_A	A_A	A_A	B_B	A_A	A_A	A_A	A_A	?_?	B_B	A_A	A_A	A_A	B_B	A_A	A_A	A_A	A_A	B_B	B_B	A_A	A_A	B_B
100090850|F|0-12:T>A-12:T>A	B_B	B_B	B_B	A_A	B_B	A_A	B_B	A_A	A_A	A_A	B_B	A_A	B_B	B_B	A_A	B_B	A_A	A_A	A_A	A_A	A_A	A_A	?_?	A_A	A_A	B_B	B_B	B_B	A_A	?_?	A_A	A_A	A_A	A_A	A_A	A_A	A_A	B_B	A_A	B_B	B_B	B_B	A_A	A_A	B_B	A_A
100091881|F|0-12:T>A-12:T>A	B_B	B_B	A_A	B_B	B_B	A_A	A_A	A_A	B_B	B_B	A_A	B_B	A_A	A_A	A_A	A_A	A_A	B_B	A_A	A_A	A_A	B_B	A_A	B_B	A_A	A_A	A_A	B_B	B_B	A_A	A_A	B_B	B_B	B_B	A_A	A_A	B_B	A_A	B_B	?_?	?_?	B_B	A_A	A_A	B_B	?_?
100004679|F|0-12:T>C-12:T>C	B_B	B_B	B_B	A_A	B_B	A_A	A_A	A_A	A_A	A_A	B_B	A_A	B_B	B_B	B_B	B_B	A_A	B_B	B_B	A_A	B_B	A_A	B_B	A_A	B_B	A_A	B_B	A_A	B_B	A_A	B_B	A_A	B_B	A_A	B_B	A_A	A_A	B_B	A_A	B_B	A_A	A_A	B_B	A_A	A_A	B_B
100006899|F|0-12:T>C-12:T>C	A_A	A_A	A_A	A_A	A_A	B_B	A_A	A_A	B_B	A_A	A_A	A_A	B_B	B_B	A_A	A_A	A_A	B_B	B_B	A_A	B_B	B_B	A_A	A_A	B_B	A_A	B_B	B_B	B_B	B_B	A_A	B_B	B_B	B_B	A_A	B_B	B_B	A_A	B_B	B_B	A_A	B_B	A_A	A_A	A_A	A_A
100009392|F|0-12:T>C-12:T>C	A_A	B_B	B_B	B_B	A_A	A_A	B_B	B_B	A_A	B_B	A_A	B_B	B_B	A_A	B_B	B_B	B_B	B_B	A_A	B_B	A_A	B_B	A_A	A_A	A_A	A_A	B_B	A_A	A_A	A_A	B_B	A_A	B_B	A_A	A_A	A_A	B_B	A_A	A_A	B_B	A_A	A_A	A_A	A_A	A_A	B_B
100010837|F|0-12:T>C-12:T>C	B_B	B_B	B_B	B_B	B_B	B_B	B_B	B_B	B_B	B_B	B_B	A_A	B_B	B_B	B_B	B_B	B_B	B_B	B_B	B_B	B_B	B_B	B_B	A_A	B_B	B_B	B_B	B_B	B_B	B_B	B_B	B_B	B_B	B_B	B_B	B_B	B_B	B_B	B_B	A_A	B_B	B_B	B_B	B_B	B_B	B_B
100011004|F|0-12:T>C-12:T>C	A_A	A_A	A_A	A_A	A_A	A_A	A_A	A_A	A_A	A_A	A_A	A_A	A_A	A_A	A_A	A_A	A_A	A_A	A_A	A_A	A_A	A_A	?_?	?_?	A_A	A_A	A_A	A_A	A_A	A_A	A_A	A_A	A_A	A_A	A_A	A_A	A_A	A_A	A_A	A_A	A_A	A_A	A_A	A_A	A_A	A_A
100013222|F|0-12:T>C-12:T>C	A_A	A_A	A_A	A_A	A_A	A_A	B_B	A_A	A_A	A_A	?_?	B_B	B_B	B_B	A_A	B_B	B_B	B_B	B_B	A_A	B_B	B_B	B_B	?_?	B_B	A_A	B_B	A_A	A_A	B_B	A_A	A_A	B_B	B_B	A_A	A_A	B_B	A_A	B_B	A_A	B_B	A_A	B_B	B_B	B_B	A_A
100014458|F|0-12:T>C-12:T>C	B_B	B_B	B_B	B_B	B_B	B_B	B_B	B_B	B_B	B_B	B_B	B_B	B_B	B_B	B_B	B_B	B_B	B_B	B_B	B_B	B_B	B_B	B_B	B_B	B_B	B_B	B_B	B_B	B_B	B_B	B_B	B_B	B_B	B_B	B_B	B_B	B_B	B_B	B_B	B_B	B_B	B_B	B_B	B_B	B_B	B_B
100017389|F|0-12:T>C-12:T>C	A_A	A_A	A_A	A_A	A_A	A_A	A_A	A_A	A_A	A_A	A_A	A_A	A_A	A_A	A_A	A_A	A_A	A_A	A_A	A_A	A_A	A_A	A_A	B_B	A_A	A_A	A_A	A_A	A_A	A_A	A_A	A_A	A_A	A_A	A_A	A_A	A_A	A_A	A_A	A_A	A_A	A_A	A_A	A_A	A_A	A_A
100017677|F|0-12:T>C-12:T>C	B_B	B_B	B_B	?_?	?_?	?_?	B_B	?_?	?_?	B_B	?_?	B_B	B_B	?_?	?_?	B_B	B_B	?_?	B_B	?_?	A_A	B_B	B_B	?_?	B_B	B_B	?_?	B_B	B_B	?_?	B_B	?_?	B_B	?_?	B_B	B_B	?_?	B_B	B_B	B_B	?_?	B_B	?_?	B_B	B_B	?_?
100019200|F|0-12:T>C-12:T>C	B_B	B_B	A_A	B_B	B_B	B_B	B_B	B_B	B_B	B_B	A_A	B_B	B_B	B_B	B_B	B_B	B_B	B_B	B_B	B_B	B_B	B_B	B_B	B_B	B_B	B_B	B_B	B_B	B_B	B_B	B_B	B_B	B_B	B_B	B_B	B_B	B_B	B_B	B_B	B_B	B_B	B_B	B_B	B_B	B_B	B_B
100020740|F|0-12:T>C-12:T>C	B_B	A_A	B_B	B_B	A_A	B_B	B_B	A_A	B_B	A_A	A_A	B_B	B_B	B_B	A_A	B_B	B_B	A_A	A_A	B_B	B_B	B_B	B_B	B_B	A_A	A_A	A_A	B_B	B_B	A_A	B_B	B_B	B_B	A_A	B_B	B_B	B_B	A_A	B_B	A_A	B_B	A_A	B_B	B_B	A_A	B_B
100023715|F|0-12:T>C-12:T>C	A_A	A_A	A_A	B_B	B_B	B_B	A_A	A_A	B_B	A_A	B_B	A_A	A_A	A_A	B_B	A_A	A_A	A_A	A_A	A_A	A_A	A_A	A_A	B_B	A_A	A_A	B_B	A_A	A_A	B_B	B_B	A_A	A_A	B_B	A_A	A_A	B_B	A_A	A_A	B_B	B_B	A_A	B_B	A_A	A_A	B_B
100026920|F|0-12:T>C-12:T>C	B_B	B_B	B_B	B_B	B_B	B_B	B_B	B_B	B_B	B_B	B_B	B_B	B_B	B_B	B_B	B_B	B_B	B_B	B_B	B_B	B_B	B_B	B_B	B_B	B_B	B_B	B_B	B_B	B_B	B_B	B_B	B_B	B_B	B_B	B_B	B_B	B_B	B_B	B_B	B_B	B_B	B_B	B_B	B_B	B_B	B_B
100027518|F|0-12:T>C-12:T>C	A_A	B_B	A_A	A_A	A_A	A_A	A_A	A_A	A_A	A_A	B_B	A_A	A_A	A_A	A_A	A_A	A_A	A_A	A_A	A_A	A_A	A_A	A_A	A_A	A_A	A_A	A_A	A_A	A_A	A_A	A_A	A_A	A_A	A_A	A_A	A_A	A_A	A_A	A_A	A_A	A_A	A_A	A_A	A_A	A_A	B_B
100031591|F|0-12:T>C-12:T>C	A_A	A_A	A_A	A_A	A_A	A_A	A_A	A_A	A_A	A_A	?_?	A_A	A_A	A_A	A_A	A_A	A_A	A_A	A_A	A_A	A_A	A_A	A_A	A_A	A_A	A_A	A_A	A_A	A_A	A_A	A_A	A_A	A_A	A_A	A_A	A_A	A_A	A_A	A_A	A_A	A_A	A_A	A_A	A_A	A_A	A_A
100031676|F|0-12:T>C-12:T>C	B_B	B_B	B_B	B_B	B_B	B_B	B_B	B_B	B_B	B_B	B_B	B_B	B_B	B_B	B_B	A_A	B_B	B_B	B_B	B_B	B_B	B_B	B_B	B_B	B_B	B_B	B_B	B_B	B_B	B_B	B_B	B_B	B_B	B_B	B_B	B_B	B_B	B_B	B_B	B_B	B_B	B_B	B_B	B_B	B_B	B_B
100033176|F|0-12:T>C-12:T>C	B_B	B_B	B_B	B_B	B_B	B_B	B_B	B_B	B_B	B_B	B_B	B_B	B_B	B_B	B_B	B_B	B_B	B_B	B_B	B_B	B_B	B_B	B_B	B_B	B_B	A_A	B_B	B_B	B_B	B_B	B_B	B_B	B_B	B_B	B_B	B_B	B_B	B_B	B_B	B_B	B_B	B_B	B_B	B_B	B_B	B_B
100035937|F|0-12:T>C-12:T>C	A_A	?_?	A_A	A_A	A_A	A_A	A_A	A_A	A_A	A_A	A_A	A_A	A_A	A_A	B_B	A_A	A_A	B_B	A_A	A_A	A_A	A_A	A_A	A_A	A_A	A_A	A_A	A_A	?_?	A_A	B_B	A_A	A_A	A_A	A_A	A_A	A_A	A_A	?_?	A_A	A_A	A_A	A_A	A_A	A_A	B_B
100036912|F|0-12:T>C-12:T>C	A_A	B_B	A_A	A_A	A_A	B_B	A_A	A_A	B_B	A_A	B_B	B_B	A_A	B_B	A_A	B_B	A_A	A_A	A_A	B_B	B_B	A_A	A_A	A_A	A_A	A_A	A_A	B_B	A_A	A_A	A_A	A_A	A_A	B_B	B_B	A_A	A_A	A_A	A_A	B_B	B_B	A_A	A_A	B_B	A_A	A_A
100037105|F|0-12:T>C-12:T>C	A_A	B_B	B_B	A_A	A_A	B_B	B_B	B_B	B_B	A_A	B_B	B_B	B_B	A_A	B_B	B_B	B_B	B_B	B_B	B_B	B_B	B_B	B_B	B_B	B_B	B_B	B_B	B_B	B_B	B_B	B_B	B_B	B_B	B_B	B_B	B_B	B_B	B_B	B_B	B_B	B_B	A_A	B_B	B_B	B_B	B_B
100037387|F|0-12:T>C-12:T>C	A_A	A_A	B_B	A_A	B_B	B_B	B_B	A_A	A_A	A_A	B_B	A_A	B_B	A_A	B_B	B_B	A_A	A_A	B_B	B_B	B_B	B_B	B_B	?_?	B_B	B_B	A_A	A_A	A_A	B_B	A_A	B_B	A_A	A_A	A_A	A_A	B_B	A_A	B_B	?_?	A_A	B_B	A_A	B_B	B_B	B_B
100041636|F|0-12:T>C-12:T>C	B_B	A_A	B_B	B_B	B_B	B_B	B_B	B_B	B_B	B_B	B_B	B_B	B_B	B_B	B_B	B_B	B_B	B_B	B_B	B_B	B_B	B_B	B_B	B_B	A_A	B_B	B_B	B_B	B_B	B_B	B_B	B_B	B_B	B_B	B_B	B_B	B_B	B_B	B_B	B_B	B_B	B_B	B_B	B_B	B_B	B_B
100042984|F|0-12:T>C-12:T>C	B_B	B_B	B_B	B_B	B_B	B_B	B_B	B_B	B_B	B_B	B_B	B_B	B_B	B_B	B_B	B_B	B_B	B_B	B_B	B_B	B_B	B_B	B_B	B_B	B_B	B_B	B_B	B_B	B_B	B_B	B_B	B_B	B_B	B_B	B_B	B_B	B_B	B_B	B_B	B_B	B_B	B_B	B_B	B_B	B_B	B_B
100050712|F|0-12:T>C-12:T>C	A_A	A_A	A_A	A_A	A_A	B_B	B_B	B_B	A_A	A_A	B_B	A_A	A_A	A_A	B_B	B_B	A_A	A_A	B_B	B_B	B_B	B_B	B_B	?_?	B_B	A_A	B_B	A_A	A_A	B_B	B_B	B_B	B_B	A_A	A_A	A_A	A_A	A_A	A_A	B_B	B_B	A_A	A_A	B_B	A_A	A_A
100052302|F|0-12:T>C-12:T>C	B_B	B_B	B_B	B_B	B_B	B_B	B_B	B_B	B_B	B_B	B_B	B_B	B_B	B_B	B_B	B_B	B_B	B_B	A_A	B_B	B_B	B_B	B_B	B_B	B_B	B_B	B_B	A_A	B_B	B_B	B_B	B_B	B_B	B_B	B_B	B_B	B_B	B_B	B_B	B_B	B_B	B_B	B_B	B_B	B_B	B_B
100055483|F|0-12:T>C-12:T>C	B_B	B_B	B_B	B_B	B_B	B_B	B_B	B_B	B_B	B_B	?_?	B_B	B_B	B_B	B_B	B_B	B_B	B_B	B_B	B_B	B_B	B_B	B_B	B_B	B_B	B_B	B_B	B_B	B_B	B_B	B_B	B_B	B_B	A_A	B_B	B_B	B_B	A_A	B_B	B_B	B_B	B_B	B_B	B_B	B_B	B_B
100060920|F|0-12:T>C-12:T>C	A_A	A_A	A_A	A_A	A_A	A_A	A_A	A_A	A_A	A_A	A_A	B_B	A_A	A_A	A_A	A_A	A_A	A_A	A_A	A_A	A_A	A_A	A_A	A_A	A_A	A_A	A_A	A_A	A_A	A_A	A_A	A_A	A_A	A_A	A_A	A_A	A_A	A_A	A_A	A_A	A_A	A_A	A_A	A_A	A_A	A_A
100063881|F|0-12:T>C-12:T>C	A_A	?_?	B_B	B_B	B_B	B_B	B_B	B_B	B_B	A_A	A_A	B_B	A_A	A_A	A_A	B_B	A_A	A_A	A_A	B_B	B_B	A_A	B_B	A_A	B_B	A_A	A_A	B_B	B_B	A_A	A_A	B_B	B_B	B_B	B_B	A_A	A_A	B_B	B_B	A_A	A_A	B_B	A_A	A_A	B_B	A_A
100064002|F|0-12:T>C-12:T>C	B_B	B_B	B_B	B_B	B_B	B_B	B_B	B_B	B_B	B_B	B_B	B_B	A_A	B_B	B_B	B_B	B_B	B_B	B_B	B_B	B_B	B_B	B_B	B_B	B_B	B_B	A_A	B_B	B_B	B_B	B_B	B_B	B_B	B_B	B_B	B_B	B_B	B_B	B_B	B_B	B_B	B_B	B_B	B_B	B_B	B_B
100066546|F|0-12:T>C-12:T>C	B_B	B_B	B_B	B_B	B_B	B_B	B_B	B_B	B_B	B_B	B_B	B_B	B_B	B_B	B_B	B_B	B_B	B_B	B_B	B_B	B_B	B_B	B_B	B_B	B_B	B_B	B_B	B_B	B_B	B_B	B_B	B_B	B_B	B_B	B_B	B_B	B_B	B_B	B_B	B_B	B_B	B_B	B_B	B_B	B_B	B_B
100068652|F|0-12:T>C-12:T>C	A_A	A_A	A_A	A_A	A_A	A_A	A_A	A_A	A_A	A_A	A_A	A_A	A_A	A_A	A_A	A_A	A_A	A_A	A_A	A_A	A_A	A_A	A_A	A_A	A_A	A_A	A_A	A_A	A_A	A_A	A_A	A_A	A_A	A_A	A_A	A_A	A_A	A_A	A_A	A_A	A_A	A_A	A_A	A_A	A_A	A_A
100074963|F|0-12:T>C-12:T>C	A_A	A_A	A_A	A_A	A_A	A_A	A_A	A_A	A_A	A_A	?_?	A_A	A_A	A_A	A_A	A_A	A_A	A_A	A_A	A_A	A_A	A_A	A_A	?_?	A_A	A_A	A_A	A_A	A_A	A_A	A_A	A_A	A_A	A_A	A_A	A_A	A_A	A_A	A_A	A_A	A_A	A_A	A_A	A_A	A_A	A_A
100076770|F|0-12:T>C-12:T>C	B_B	B_B	B_B	?_?	B_B	B_B	B_B	B_B	B_B	B_B	?_?	B_B	B_B	B_B	B_B	?_?	B_B	B_B	B_B	B_B	B_B	B_B	B_B	B_B	B_B	B_B	B_B	B_B	B_B	B_B	B_B	B_B	B_B	B_B	B_B	B_B	B_B	B_B	B_B	B_B	B_B	B_B	B_B	B_B	B_B	B_B
100077451|F|0-12:T>C-12:T>C	?_?	?_?	B_B	?_?	A_A	?_?	A_A	B_B	?_?	?_?	?_?	B_B	?_?	A_A	?_?	?_?	?_?	?_?	B_B	B_B	B_B	?_?	?_?	B_B	?_?	?_?	?_?	?_?	?_?	A_A	A_A	?_?	A_A	?_?	?_?	?_?	A_A	B_B	?_?	B_B	?_?	?_?	A_A	?_?	B_B	?_?
100080924|F|0-12:T>C-12:T>C	A_A	B_B	A_A	B_B	B_B	B_B	A_A	A_A	A_A	B_B	A_A	B_B	B_B	B_B	A_A	B_B	A_A	B_B	?_?	B_B	B_B	B_B	B_B	A_A	A_A	A_A	B_B	A_A	A_A	B_B	A_A	A_A	A_A	?_?	B_B	A_A	B_B	A_A	A_A	A_A	?_?	A_A	A_A	B_B	A_A	B_B
100082460|F|0-12:T>C-12:T>C	B_B	A_A	B_B	B_B	A_A	A_A	B_B	B_B	A_A	B_B	B_B	A_A	A_A	B_B	A_A	A_A	B_B	B_B	A_A	B_B	A_A	B_B	A_A	B_B	A_A	A_A	A_A	?_?	B_B	B_B	A_A	A_A	B_B	A_A	B_B	B_B	A_A	A_A	B_B	B_B	B_B	A_A	B_B	A_A	A_A	B_B
100082675|F|0-12:T>C-12:T>C	B_B	A_A	B_B	A_A	A_A	B_B	B_B	B_B	A_A	B_B	B_B	A_A	A_A	B_B	B_B	?_?	B_B	B_B	A_A	B_B	A_A	B_B	?_?	B_B	B_B	A_A	A_A	A_A	B_B	?_?	B_B	A_A	B_B	A_A	B_B	B_B	A_A	B_B	B_B	B_B	B_B	B_B	B_B	A_A	A_A	?_?
100093188|F|0-12:T>C-12:T>C	A_A	A_A	B_B	A_A	A_A	A_A	B_B	B_B	B_B	B_B	A_A	B_B	B_B	A_A	A_A	A_A	A_A	A_A	A_A	B_B	B_B	A_A	B_B	B_B	B_B	A_A	A_A	B_B	A_A	A_A	A_A	B_B	B_B	B_B	B_B	B_B	A_A	B_B	B_B	A_A	B_B	A_A	A_A	B_B	B_B	B_B
100093767|F|0-12:T>C-12:T>C	A_A	A_A	A_A	A_A	A_A	A_A	A_A	A_A	A_A	A_A	A_A	A_A	A_A	A_A	A_A	A_A	B_B	A_A	B_B	A_A	A_A	A_A	B_B	A_A	A_A	A_A	A_A	A_A	A_A	A_A	A_A	A_A	A_A	A_A	A_A	A_A	A_A	A_A	A_A	A_A	A_A	A_A	A_A	A_A	A_A	A_A
100094596|F|0-12:T>C-12:T>C	A_A	A_A	A_A	B_B	A_A	?_?	A_A	A_A	B_B	B_B	A_A	B_B	B_B	A_A	B_B	?_?	B_B	?_?	B_B	A_A	A_A	?_?	B_B	?_?	A_A	A_A	A_A	A_A	A_A	?_?	A_A	B_B	A_A	B_B	A_A	A_A	A_A	A_A	A_A	A_A	A_A	A_A	A_A	B_B	B_B	A_A
100097108|F|0-12:T>C-12:T>C	B_B	B_B	B_B	B_B	B_B	B_B	B_B	B_B	B_B	B_B	B_B	B_B	B_B	B_B	B_B	B_B	B_B	B_B	B_B	B_B	B_B	B_B	B_B	B_B	B_B	B_B	B_B	B_B	B_B	B_B	B_B	B_B	B_B	B_B	B_B	?_?	B_B	B_B	B_B	B_B	B_B	B_B	B_B	B_B	B_B	B_B
100125522|F|0-12:T>C-12:T>C	B_B	B_B	B_B	?_?	A_A	B_B	A_A	B_B	B_B	A_A	B_B	A_A	A_A	A_A	B_B	A_A	?_?	B_B	B_B	A_A	A_A	B_B	A_A	A_A	A_A	B_B	A_A	A_A	A_A	A_A	A_A	B_B	B_B	A_A	B_B	B_B	A_A	A_A	B_B	?_?	A_A	B_B	A_A	A_A	A_A	?_?
100010004|F|0-12:T>G-12:T>G	A_A	A_A	?_?	B_B	A_A	B_B	A_A	B_B	B_B	?_?	B_B	?_?	A_A	A_A	?_?	?_?	B_B	B_B	B_B	A_A	A_A	B_B	A_A	?_?	A_A	?_?	A_A	A_A	A_A	A_A	A_A	B_B	B_B	A_A	A_A	A_A	A_A	A_A	B_B	B_B	A_A	?_?	B_B	A_A	A_A	A_A
100013939|F|0-12:T>G-12:T>G	B_B	B_B	B_B	B_B	B_B	B_B	B_B	B_B	B_B	B_B	B_B	B_B	B_B	B_B	B_B	B_B	B_B	B_B	B_B	B_B	B_B	B_B	B_B	?_?	B_B	B_B	B_B	B_B	B_B	B_B	B_B	B_B	B_B	B_B	B_B	B_B	B_B	B_B	B_B	B_B	B_B	B_B	B_B	B_B	B_B	B_B
100013965|F|0-12:T>G-12:T>G	B_B	B_B	B_B	B_B	B_B	B_B	B_B	B_B	B_B	B_B	B_B	B_B	B_B	B_B	B_B	B_B	B_B	B_B	B_B	B_B	B_B	B_B	B_B	B_B	B_B	B_B	B_B	B_B	B_B	B_B	B_B	B_B	B_B	B_B	B_B	B_B	B_B	B_B	B_B	B_B	B_B	B_B	B_B	B_B	B_B	B_B
100015333|F|0-12:T>G-12:T>G	B_B	B_B	B_B	B_B	B_B	B_B	B_B	B_B	B_B	B_B	B_B	?_?	B_B	B_B	B_B	B_B	B_B	B_B	B_B	B_B	B_B	B_B	B_B	?_?	B_B	B_B	B_B	B_B	B_B	B_B	B_B	B_B	B_B	B_B	B_B	B_B	B_B	B_B	B_B	B_B	B_B	B_B	B_B	B_B	B_B	B_B
100020565|F|0-12:T>G-12:T>G	B_B	B_B	B_B	B_B	B_B	B_B	B_B	B_B	B_B	B_B	B_B	B_B	B_B	B_B	B_B	B_B	B_B	B_B	B_B	B_B	B_B	B_B	B_B	?_?	B_B	B_B	B_B	B_B	B_B	B_B	B_B	B_B	B_B	B_B	B_B	B_B	B_B	B_B	B_B	B_B	B_B	B_B	B_B	B_B	B_B	B_B
100031912|F|0-12:T>G-12:T>G	?_?	B_B	?_?	?_?	B_B	?_?	B_B	?_?	?_?	B_B	?_?	B_B	B_B	B_B	?_?	B_B	?_?	?_?	?_?	B_B	B_B	?_?	B_B	B_B	B_B	?_?	B_B	B_B	B_B	B_B	B_B	?_?	?_?	B_B	?_?	?_?	B_B	B_B	?_?	?_?	B_B	?_?	B_B	B_B	B_B	B_B
100051372|F|0-12:T>G-12:T>G	B_B	B_B	B_B	?_?	B_B	?_?	B_B	B_B	B_B	B_B	?_?	B_B	B_B	B_B	B_B	B_B	B_B	B_B	B_B	B_B	B_B	B_B	B_B	?_?	B_B	B_B	B_B	B_B	B_B	B_B	B_B	B_B	B_B	B_B	B_B	B_B	B_B	B_B	B_B	B_B	B_B	B_B	B_B	B_B	B_B	B_B
100051423|F|0-12:T>G-12:T>G	B_B	B_B	B_B	B_B	B_B	B_B	B_B	B_B	B_B	B_B	B_B	B_B	B_B	B_B	B_B	B_B	B_B	?_?	B_B	B_B	B_B	B_B	B_B	B_B	B_B	B_B	B_B	B_B	B_B	B_B	B_B	B_B	B_B	B_B	B_B	B_B	B_B	B_B	B_B	B_B	B_B	B_B	B_B	B_B	B_B	B_B
100061664|F|0-12:T>G-12:T>G	B_B	B_B	B_B	B_B	B_B	B_B	B_B	B_B	B_B	B_B	B_B	B_B	B_B	B_B	B_B	B_B	B_B	B_B	B_B	B_B	B_B	B_B	B_B	B_B	B_B	B_B	B_B	B_B	B_B	B_B	B_B	B_B	B_B	B_B	B_B	B_B	B_B	B_B	B_B	B_B	B_B	B_B	B_B	B_B	B_B	B_B
100071401|F|0-12:T>G-12:T>G	A_A	A_A	A_A	A_A	A_A	A_A	A_A	A_A	A_A	A_A	?_?	A_A	A_A	A_A	A_A	A_A	A_A	A_A	A_A	A_A	A_A	A_A	A_A	A_A	A_A	A_A	A_A	A_A	A_A	A_A	A_A	A_A	A_A	A_A	A_A	A_A	A_A	A_A	A_A	A_A	A_A	A_A	A_A	A_A	A_A	A_A
100084730|F|0-12:T>G-12:T>G	B_B	B_B	B_B	B_B	B_B	B_B	B_B	B_B	B_B	B_B	B_B	B_B	B_B	B_B	B_B	B_B	B_B	B_B	B_B	B_B	B_B	B_B	B_B	?_?	B_B	B_B	B_B	B_B	B_B	B_B	B_B	B_B	B_B	B_B	B_B	B_B	B_B	B_B	B_B	B_B	B_B	?_?	B_B	B_B	B_B	B_B
100092138|F|0-12:T>G-12:T>G	A_A	A_A	A_A	?_?	A_A	A_A	A_A	A_A	A_A	?_?	?_?	?_?	A_A	A_A	A_A	A_A	A_A	A_A	?_?	A_A	?_?	A_A	?_?	?_?	A_A	?_?	A_A	?_?	A_A	A_A	A_A	A_A	?_?	A_A	A_A	?_?	?_?	?_?	?_?	A_A	A_A	A_A	?_?	?_?	A_A	A_A
100096152|F|0-12:T>G-12:T>G	A_A	A_A	A_A	A_A	A_A	A_A	A_A	A_A	A_A	A_A	A_A	A_A	A_A	A_A	A_A	A_A	A_A	A_A	A_A	A_A	A_A	A_A	A_A	A_A	A_A	A_A	A_A	A_A	A_A	A_A	A_A	A_A	A_A	A_A	A_A	A_A	A_A	A_A	A_A	A_A	A_A	A_A	A_A	A_A	A_A	A_A
100002724|F|0-13:A>C-13:A>C	B_B	B_B	B_B	A_A	B_B	B_B	B_B	B_B	B_B	A_A	B_B	A_A	B_B	B_B	B_B	B_B	B_B	B_B	A_A	B_B	A_A	B_B	A_A	B_B	A_A	A_A	B_B	B_B	B_B	B_B	B_B	B_B	A_A	B_B	B_B	A_A	A_A	A_A	A_A	B_B	B_B	B_B	B_B	B_B	B_B	B_B
100003572|F|0-13:A>C-13:A>C	B_B	B_B	B_B	B_B	B_B	B_B	A_A	B_B	B_B	B_B	B_B	A_A	B_B	B_B	B_B	B_B	B_B	B_B	B_B	B_B	A_A	B_B	B_B	B_B	B_B	B_B	B_B	B_B	B_B	B_B	B_B	B_B	B_B	B_B	B_B	B_B	B_B	B_B	B_B	B_B	A_A	B_B	B_B	B_B	B_B	B_B
100006686|F|0-13:A>C-13:A>C	A_A	A_A	A_A	B_B	B_B	A_A	B_B	B_B	B_B	A_A	B_B	B_B	A_A	A_A	B_B	A_A	A_A	B_B	A_A	A_A	A_A	?_?	A_A	B_B	B_B	A_A	B_B	?_?	A_A	A_A	A_A	B_B	A_A	B_B	A_A	B_B	B_B	B_B	B_B	A_A	A_A	A_A	A_A	A_A	B_B	?_?
100010869|F|0-13:A>C-13:A>C	B_B	B_B	B_B	B_B	B_B	B_B	B_B	B_B	B_B	B_B	B_B	B_B	B_B	B_B	B_B	B_B	B_B	B_B	B_B	B_B	B_B	B_B	B_B	B_B	B_B	B_B	B_B	B_B	B_B	B_B	B_B	B_B	B_B	B_B	B_B	B_B	B_B	B_B	B_B	B_B	B_B	B_B	B_B	B_B	B_B	B_B
100024432|F|0-13:A>C-13:A>C	A_A	B_B	B_B	A_A	B_B	A_A	B_B	B_B	A_A	A_A	B_B	A_A	B_B	B_B	A_A	A_A	A_A	B_B	A_A	B_B	A_A	A_A	B_B	A_A	B_B	B_B	B_B	B_B	B_B	A_A	B_B	A_A	B_B	A_A	A_A	A_A	B_B	B_B	B_B	B_B	B_B	B_B	B_B	A_A	A_A	B_B
100071771|F|0-13:A>C-13:A>C	B_B	?_?	A_A	A_A	A_A	A_A	B_B	A_A	A_A	B_B	A_A	B_B	B_B	A_A	A_A	B_B	B_B	A_A	A_A	A_A	A_A	B_B	A_A	B_B	B_B	A_A	A_A	B_B	A_A	A_A	?_?	A_A	B_B	A_A	B_B	A_A	A_A	B_B	A_A	A_A	B_B	B_B	A_A	B_B	A_A	?_?
100081677|F|0-13:A>C-13:A>C	B_B	B_B	B_B	A_A	B_B	A_A	B_B	A_A	A_A	A_A	B_B	A_A	A_A	B_B	B_B	B_B	A_A	B_B	B_B	A_A	B_B	B_B	B_B	A_A	B_B	B_B	B_B	A_A	B_B	A_A	B_B	B_B	B_B	A_A	B_B	B_B	A_A	B_B	A_A	B_B	A_A	A_A	B_B	A_A	A_A	B_B
100001597|F|0-13:A>G-13:A>G	B_B	B_B	B_B	B_B	B_B	B_B	B_B	B_B	B_B	B_B	B_B	B_B	B_B	B_B	B_B	B_B	B_B	B_B	B_B	B_B	B_B	B_B	B_B	B_B	B_B	B_B	B_B	B_B	B_B	B_B	B_B	B_B	B_B	B_B	B_B	B_B	B_B	A_A	A_A	B_B	B_B	B_B	B_B	B_B	B_B	B_B
100003984|F|0-13:A>G-13:A>G	B_B	B_B	B_B	B_B	A_A	B_B	B_B	B_B	B_B	B_B	B_B	A_A	B_B	B_B	B_B	B_B	B_B	B_B	B_B	B_B	B_B	B_B	B_B	B_B	A_A	B_B	A_A	B_B	B_B	B_B	B_B	A_A	A_A	B_B	A_A	A_A	B_B	B_B	B_B	B_B	B_B	A_A	B_B	B_B	B_B	B_B
100007824|F|0-13:A>G-13:A>G	A_A	B_B	B_B	B_B	B_B	B_B	B_B	B_B	B_B	B_B	B_B	B_B	B_B	B_B	B_B	B_B	B_B	B_B	B_B	B_B	B_B	B_B	B_B	B_B	B_B	B_B	B_B	B_B	B_B	B_B	A_A	B_B	B_B	B_B	B_B	B_B	B_B	B_B	B_B	B_B	B_B	B_B	B_B	B_B	B_B	B_B
100008009|F|0-13:A>G-13:A>G	B_B	B_B	B_B	A_A	B_B	B_B	B_B	A_A	B_B	B_B	A_A	B_B	B_B	B_B	B_B	B_B	B_B	B_B	B_B	A_A	B_B	B_B	B_B	B_B	B_B	B_B	B_B	B_B	B_B	B_B	B_B	A_A	B_B	B_B	B_B	B_B	B_B	B_B	B_B	B_B	B_B	A_A	B_B	B_B	B_B	B_B
100013083|F|0-13:A>G-13:A>G	B_B	B_B	B_B	B_B	B_B	B_B	B_B	B_B	B_B	B_B	?_?	B_B	B_B	B_B	B_B	B_B	B_B	B_B	B_B	B_B	B_B	B_B	B_B	B_B	B_B	A_A	B_B	B_B	B_B	B_B	B_B	B_B	B_B	B_B	B_B	B_B	B_B	B_B	B_B	B_B	B_B	B_B	B_B	B_B	B_B	A_A
100014358|F|0-13:A>G-13:A>G	B_B	B_B	B_B	B_B	B_B	B_B	B_B	B_B	B_B	B_B	B_B	B_B	B_B	B_B	B_B	B_B	B_B	B_B	B_B	B_B	A_A	B_B	B_B	?_?	B_B	B_B	B_B	A_A	B_B	B_B	B_B	B_B	B_B	B_B	B_B	B_B	B_B	B_B	B_B	B_B	B_B	B_B	B_B	B_B	B_B	B_B
100015752|F|0-13:A>G-13:A>G	A_A	B_B	B_B	A_A	B_B	A_A	B_B	B_B	B_B	B_B	B_B	B_B	B_B	A_A	B_B	A_A	A_A	A_A	B_B	A_A	B_B	A_A	A_A	A_A	B_B	B_B	A_A	A_A	B_B	B_B	B_B	A_A	A_A	A_A	A_A	B_B	B_B	A_A	B_B	B_B	B_B	B_B	A_A	B_B	A_A	B_B
100017341|F|0-13:A>G-13:A>G	B_B	B_B	A_A	A_A	B_B	B_B	B_B	A_A	B_B	B_B	A_A	A_A	A_A	A_A	A_A	B_B	B_B	A_A	B_B	B_B	A_A	B_B	A_A	B_B	A_A	B_B	A_A	B_B	B_B	A_A	B_B	B_B	B_B	A_A	B_B	A_A	A_A	A_A	B_B	A_A	B_B	B_B	A_A	A_A	A_A	A_A
100017667|F|0-13:A>G-13:A>G	B_B	B_B	A_A	A_A	A_A	A_A	B_B	A_A	A_A	B_B	A_A	B_B	A_A	A_A	A_A	B_B	B_B	A_A	A_A	A_A	B_B	B_B	A_A	A_A	A_A	A_A	B_B	B_B	B_B	A_A	B_B	A_A	B_B	A_A	B_B	B_B	A_A	B_B	B_B	B_B	B_B	B_B	A_A	A_A	A_A	B_B
100019457|F|0-13:A>G-13:A>G	B_B	A_A	A_A	B_B	A_A	B_B	A_A	A_A	A_A	A_A	A_A	A_A	B_B	B_B	A_A	B_B	B_B	?_?	A_A	B_B	A_A	B_B	A_A	B_B	A_A	B_B	B_B	B_B	A_A	A_A	A_A	B_B	B_B	B_B	B_B	A_A	A_A	B_B	A_A	A_A	A_A	A_A	B_B	A_A	B_B	A_A
100024499|F|0-13:A>G-13:A>G	A_A	A_A	A_A	A_A	A_A	A_A	A_A	A_A	A_A	A_A	B_B	A_A	A_A	A_A	A_A	A_A	A_A	A_A	A_A	A_A	A_A	A_A	?_?	A_A	A_A	A_A	A_A	A_A	A_A	A_A	A_A	A_A	A_A	A_A	A_A	A_A	A_A	A_A	A_A	A_A	A_A	A_A	A_A	A_A	A_A	A_A
100024519|F|0-13:A>G-13:A>G	B_B	B_B	B_B	B_B	B_B	B_B	B_B	B_B	B_B	B_B	B_B	B_B	B_B	B_B	B_B	B_B	B_B	B_B	B_B	B_B	B_B	B_B	B_B	B_B	A_A	B_B	B_B	B_B	B_B	B_B	B_B	B_B	B_B	B_B	B_B	B_B	B_B	B_B	B_B	B_B	B_B	B_B	B_B	B_B	B_B	B_B
100029969|F|0-13:A>G-13:A>G	B_B	B_B	B_B	B_B	B_B	B_B	B_B	B_B	B_B	B_B	B_B	B_B	B_B	B_B	B_B	B_B	B_B	B_B	B_B	B_B	B_B	B_B	B_B	B_B	B_B	B_B	B_B	B_B	B_B	B_B	B_B	B_B	B_B	B_B	B_B	B_B	B_B	B_B	B_B	?_?	B_B	B_B	B_B	B_B	B_B	B_B
100030100|F|0-13:A>G-13:A>G	A_A	A_A	A_A	A_A	A_A	A_A	B_B	A_A	A_A	A_A	A_A	B_B	A_A	A_A	A_A	A_A	A_A	A_A	A_A	A_A	A_A	A_A	A_A	B_B	A_A	B_B	A_A	A_A	A_A	A_A	A_A	A_A	A_A	A_A	A_A	A_A	A_A	A_A	A_A	A_A	A_A	A_A	A_A	A_A	A_A	A_A
100033646|F|0-13:A>G-13:A>G	A_A	B_B	B_B	A_A	B_B	A_A	B_B	B_B	B_B	B_B	B_B	B_B	B_B	A_A	B_B	A_A	A_A	A_A	B_B	A_A	B_B	A_A	B_B	A_A	A_A	B_B	A_A	A_A	B_B	B_B	B_B	A_A	A_A	A_A	A_A	B_B	B_B	A_A	B_B	B_B	B_B	B_B	A_A	B_B	A_A	B_B
100034091|F|0-13:A>G-13:A>G	B_B	B_B	B_B	B_B	B_B	B_B	B_B	A_A	B_B	B_B	B_B	B_B	B_B	B_B	B_B	B_B	B_B	B_B	B_B	B_B	B_B	B_B	B_B	B_B	B_B	B_B	B_B	B_B	B_B	B_B	B_B	B_B	B_B	B_B	B_B	B_B	A_A	B_B	B_B	B_B	B_B	B_B	B_B	B_B	B_B	B_B
100035467|F|0-13:A>G-13:A>G	A_A	A_A	A_A	A_A	A_A	A_A	A_A	A_A	A_A	A_A	A_A	B_B	A_A	A_A	A_A	A_A	A_A	A_A	A_A	A_A	A_A	A_A	B_B	A_A	A_A	A_A	A_A	A_A	B_B	A_A	A_A	A_A	B_B	A_A	A_A	A_A	A_A	A_A	A_A	A_A	A_A	A_A	A_A	A_A	A_A	A_A
100036461|F|0-13:A>G-13:A>G	B_B	B_B	B_B	B_B	B_B	B_B	B_B	B_B	B_B	B_B	B_B	B_B	B_B	B_B	B_B	B_B	B_B	B_B	B_B	B_B	B_B	B_B	B_B	B_B	B_B	B_B	B_B	B_B	B_B	A_A	B_B	B_B	B_B	B_B	B_B	B_B	B_B	B_B	B_B	B_B	B_B	B_B	B_B	B_B	B_B	B_B
100037002|F|0-13:A>G-13:A>G	A_A	A_A	A_A	A_A	A_A	B_B	A_A	B_B	A_A	A_A	A_A	B_B	B_B	A_A	A_A	A_A	B_B	A_A	B_B	A_A	A_A	B_B	B_B	B_B	A_A	A_A	B_B	A_A	B_B	B_B	A_A	A_A	B_B	A_A	A_A	A_A	B_B	A_A	A_A	A_A	A_A	A_A	A_A	A_A	A_A	A_A
100040960|F|0-13:A>G-13:A>G	A_A	A_A	A_A	A_A	B_B	A_A	B_B	A_A	A_A	B_B	A_A	B_B	B_B	B_B	A_A	B_B	A_A	A_A	A_A	B_B	B_B	A_A	B_B	B_B	B_B	A_A	B_B	B_B	B_B	B_B	B_B	A_A	A_A	A_A	A_A	A_A	B_B	B_B	A_A	A_A	B_B	A_A	B_B	B_B	B_B	B_B
100041181|F|0-13:A>G-13:A>G	A_A	A_A	A_A	?_?	B_B	A_A	A_A	A_A	A_A	A_A	A_A	A_A	B_B	A_A	A_A	B_B	B_B	A_A	A_A	A_A	B_B	A_A	B_B	A_A	A_A	A_A	A_A	A_A	A_A	A_A	A_A	A_A	A_A	A_A	A_A	A_A	A_A	A_A	A_A	?_?	A_A	A_A	A_A	A_A	A_A	A_A
100044209|F|0-13:A>G-13:A>G	A_A	A_A	A_A	A_A	A_A	A_A	A_A	A_A	A_A	A_A	A_A	A_A	A_A	A_A	A_A	A_A	A_A	A_A	A_A	A_A	A_A	A_A	A_A	B_B	A_A	A_A	A_A	A_A	A_A	A_A	A_A	A_A	A_A	A_A	A_A	A_A	A_A	A_A	A_A	A_A	A_A	A_A	A_A	A_A	A_A	A_A
100046614|F|0-13:A>G-13:A>G	?_?	A_A	A_A	A_A	A_A	A_A	?_?	A_A	A_A	A_A	?_?	B_B	A_A	A_A	A_A	A_A	A_A	?_?	B_B	A_A	B_B	A_A	?_?	?_?	B_B	B_B	A_A	A_A	B_B	?_?	A_A	B_B	?_?	A_A	?_?	B_B	B_B	B_B	A_A	A_A	A_A	A_A	A_A	A_A	A_A	A_A
100053421|F|0-13:A>G-13:A>G	A_A	A_A	A_A	A_A	A_A	A_A	A_A	A_A	A_A	A_A	?_?	A_A	A_A	A_A	A_A	A_A	A_A	A_A	A_A	A_A	A_A	A_A	A_A	A_A	A_A	A_A	A_A	A_A	A_A	A_A	A_A	A_A	A_A	A_A	A_A	A_A	A_A	A_A	A_A	A_A	A_A	A_A	A_A	A_A	A_A	A_A
100057051|F|0-13:A>G-13:A>G	B_B	B_B	B_B	B_B	B_B	B_B	B_B	B_B	B_B	B_B	B_B	B_B	B_B	B_B	B_B	B_B	B_B	B_B	B_B	B_B	B_B	B_B	?_?	B_B	A_A	B_B	B_B	B_B	B_B	B_B	B_B	B_B	B_B	B_B	B_B	B_B	B_B	B_B	B_B	B_B	B_B	B_B	B_B	B_B	B_B	B_B
100059259|F|0-13:A>G-13:A>G	?_?	A_A	?_?	?_?	A_A	?_?	A_A	A_A	?_?	?_?	?_?	A_A	?_?	A_A	?_?	?_?	?_?	A_A	A_A	?_?	?_?	?_?	?_?	?_?	?_?	?_?	?_?	?_?	?_?	?_?	?_?	?_?	?_?	A_A	A_A	?_?	A_A	A_A	B_B	?_?	?_?	?_?	A_A	?_?	A_A	?_?
100059664|F|0-13:A>G-13:A>G	A_A	A_A	B_B	A_A	A_A	B_B	B_B	B_B	B_B	B_B	B_B	A_A	A_A	B_B	B_B	A_A	B_B	B_B	A_A	B_B	A_A	B_B	A_A	B_B	B_B	A_A	A_A	B_B	B_B	B_B	B_B	A_A	B_B	B_B	A_A	B_B	A_A	B_B	B_B	B_B	B_B	B_B	B_B	A_A	B_B	B_B
100061509|F|0-13:A>G-13:A>G	A_A	A_A	A_A	A_A	A_A	A_A	A_A	A_A	A_A	A_A	A_A	A_A	A_A	A_A	A_A	A_A	A_A	A_A	A_A	A_A	A_A	A_A	?_?	B_B	A_A	A_A	A_A	A_A	A_A	A_A	A_A	A_A	A_A	A_A	A_A	A_A	A_A	A_A	A_A	A_A	A_A	A_A	A_A	A_A	A_A	A_A
100061943|F|0-13:A>G-13:A>G	?_?	B_B	A_A	B_B	A_A	?_?	B_B	A_A	A_A	B_B	A_A	B_B	B_B	B_B	B_B	B_B	B_B	?_?	A_A	A_A	A_A	B_B	?_?	B_B	A_A	A_A	A_A	B_B	B_B	A_A	B_B	B_B	B_B	A_A	B_B	A_A	A_A	A_A	A_A	B_B	A_A	B_B	A_A	B_B	A_A	?_?
100063600|F|0-13:A>G-13:A>G	B_B	B_B	A_A	A_A	B_B	B_B	B_B	A_A	A_A	B_B	B_B	A_A	B_B	A_A	A_A	A_A	A_A	A_A	B_B	B_B	B_B	A_A	A_A	B_B	A_A	B_B	A_A	B_B	B_B	B_B	B_B	A_A	A_A	B_B	B_B	B_B	A_A	B_B	B_B	B_B	B_B	A_A	A_A	B_B	A_A	A_A
100064131|F|0-13:A>G-13:A>G	B_B	B_B	B_B	B_B	B_B	B_B	?_?	B_B	B_B	B_B	B_B	B_B	B_B	B_B	?_?	B_B	B_B	B_B	?_?	B_B	B_B	?_?	B_B	?_?	B_B	B_B	B_B	B_B	B_B	?_?	B_B	B_B	B_B	B_B	B_B	B_B	B_B	B_B	B_B	?_?	B_B	B_B	B_B	B_B	B_B	B_B
100066009|F|0-13:A>G-13:A>G	B_B	B_B	B_B	B_B	B_B	B_B	B_B	B_B	B_B	B_B	B_B	B_B	B_B	B_B	B_B	B_B	B_B	B_B	B_B	B_B	?_?	B_B	B_B	B_B	B_B	B_B	B_B	B_B	B_B	B_B	B_B	B_B	B_B	B_B	B_B	B_B	B_B	B_B	B_B	B_B	B_B	B_B	B_B	B_B	B_B	B_B
100075815|F|0-13:A>G-13:A>G	?_?	?_?	?_?	?_?	A_A	?_?	A_A	A_A	?_?	?_?	?_?	A_A	?_?	A_A	?_?	A_A	?_?	A_A	A_A	A_A	?_?	A_A	?_?	A_A	?_?	?_?	?_?	A_A	?_?	?_?	A_A	?_?	?_?	A_A	?_?	A_A	A_A	A_A	A_A	?_?	?_?	?_?	A_A	?_?	A_A	?_?
100076259|F|0-13:A>G-13:A>G	B_B	B_B	A_A	A_A	B_B	B_B	B_B	A_A	A_A	B_B	B_B	A_A	B_B	A_A	A_A	A_A	A_A	A_A	B_B	A_A	B_B	A_A	A_A	B_B	A_A	B_B	A_A	B_B	B_B	B_B	B_B	A_A	A_A	B_B	B_B	B_B	A_A	B_B	B_B	B_B	B_B	A_A	A_A	B_B	A_A	A_A
100082038|F|0-13:A>G-13:A>G	A_A	A_A	?_?	?_?	?_?	A_A	?_?	?_?	A_A	?_?	A_A	A_A	?_?	A_A	?_?	?_?	?_?	?_?	?_?	A_A	A_A	?_?	?_?	A_A	?_?	?_?	?_?	?_?	?_?	A_A	?_?	?_?	?_?	A_A	A_A	?_?	?_?	?_?	?_?	?_?	?_?	A_A	?_?	?_?	?_?	?_?
100083072|F|0-13:A>G-13:A>G	B_B	A_A	A_A	A_A	A_A	A_A	A_A	A_A	A_A	A_A	?_?	A_A	A_A	A_A	B_B	A_A	B_B	B_B	A_A	A_A	A_A	A_A	B_B	?_?	A_A	A_A	A_A	A_A	A_A	A_A	A_A	A_A	A_A	A_A	A_A	B_B	A_A	A_A	A_A	A_A	A_A	A_A	A_A	A_A	A_A	A_A
100085203|F|0-13:A>G-13:A>G	A_A	A_A	A_A	A_A	A_A	A_A	A_A	A_A	A_A	A_A	A_A	A_A	A_A	A_A	A_A	A_A	A_A	?_?	A_A	A_A	A_A	?_?	?_?	A_A	A_A	A_A	A_A	A_A	A_A	A_A	A_A	A_A	A_A	A_A	A_A	A_A	A_A	A_A	A_A	A_A	A_A	A_A	A_A	A_A	A_A	A_A
100086130|F|0-13:A>G-13:A>G	A_A	A_A	A_A	A_A	A_A	A_A	A_A	A_A	A_A	A_A	A_A	A_A	A_A	A_A	A_A	A_A	A_A	A_A	A_A	A_A	A_A	A_A	A_A	A_A	A_A	A_A	A_A	A_A	A_A	A_A	A_A	A_A	A_A	A_A	A_A	A_A	A_A	A_A	A_A	A_A	A_A	A_A	A_A	A_A	A_A	A_A
100089764|F|0-13:A>G-13:A>G	B_B	B_B	B_B	B_B	B_B	B_B	B_B	B_B	B_B	B_B	B_B	B_B	B_B	B_B	B_B	B_B	B_B	B_B	B_B	B_B	B_B	B_B	B_B	B_B	B_B	B_B	B_B	B_B	B_B	B_B	B_B	B_B	B_B	B_B	B_B	B_B	B_B	B_B	B_B	B_B	B_B	B_B	B_B	B_B	B_B	B_B
100092049|F|0-13:A>G-13:A>G	?_?	?_?	B_B	A_A	B_B	A_A	?_?	A_A	A_A	A_A	B_B	A_A	B_B	B_B	?_?	B_B	A_A	B_B	B_B	A_A	B_B	B_B	B_B	?_?	B_B	B_B	B_B	A_A	?_?	A_A	?_?	B_B	B_B	A_A	B_B	B_B	A_A	B_B	?_?	B_B	A_A	A_A	B_B	A_A	B_B	B_B
100103500|F|0-13:A>G-13:A>G	B_B	A_A	A_A	B_B	A_A	B_B	B_B	B_B	A_A	B_B	B_B	B_B	A_A	B_B	B_B	B_B	B_B	B_B	A_A	A_A	A_A	B_B	B_B	?_?	B_B	A_A	B_B	B_B	A_A	B_B	A_A	A_A	B_B	A_A	B_B	B_B	A_A	A_A	A_A	B_B	B_B	B_B	B_B	A_A	A_A	B_B
100001766|F|0-13:A>T-13:A>T	A_A	A_A	A_A	B_B	B_B	A_A	B_B	A_A	B_B	B_B	B_B	A_A	A_A	B_B	A_A	A_A	B_B	A_A	B_B	A_A	B_B	A_A	A_A	A_A	A_A	B_B	A_A	B_B	A_A	B_B	B_B	A_A	B_B	B_B	B_B	B_B	B_B	B_B	B_B	B_B	B_B	B_B	B_B	B_B	A_A	B_B
100002724|F|0-13:A>T-13:A>T	B_B	B_B	B_B	B_B	B_B	B_B	A_A	B_B	B_B	B_B	B_B	B_B	B_B	B_B	B_B	B_B	B_B	B_B	B_B	B_B	B_B	B_B	B_B	B_B	B_B	B_B	B_B	B_B	B_B	B_B	A_A	B_B	B_B	B_B	B_B	B_B	B_B	B_B	B_B	B_B	B_B	B_B	B_B	B_B	B_B	B_B
100012468|F|0-13:A>T-13:A>T	A_A	A_A	A_A	A_A	A_A	A_A	A_A	A_A	A_A	A_A	A_A	A_A	A_A	A_A	A_A	A_A	A_A	A_A	A_A	A_A	A_A	A_A	A_A	A_A	A_A	A_A	A_A	A_A	A_A	A_A	A_A	A_A	A_A	A_A	A_A	A_A	A_A	A_A	A_A	A_A	A_A	A_A	A_A	A_A	A_A	A_A
100014608|F|0-13:A>T-13:A>T	B_B	B_B	B_B	B_B	B_B	B_B	B_B	B_B	B_B	B_B	B_B	B_B	B_B	B_B	B_B	B_B	B_B	B_B	B_B	B_B	B_B	B_B	B_B	B_B	B_B	B_B	B_B	B_B	B_B	B_B	B_B	B_B	B_B	B_B	B_B	B_B	B_B	B_B	B_B	B_B	B_B	B_B	B_B	B_B	B_B	B_B
100018597|F|0-13:A>T-13:A>T	?_?	?_?	?_?	?_?	?_?	?_?	?_?	?_?	?_?	?_?	?_?	?_?	?_?	?_?	?_?	?_?	?_?	?_?	?_?	?_?	?_?	?_?	?_?	?_?	?_?	?_?	?_?	?_?	?_?	?_?	?_?	?_?	?_?	?_?	?_?	?_?	?_?	?_?	?_?	?_?	?_?	?_?	?_?	?_?	?_?	?_?
100020004|F|0-13:A>T-13:A>T	B_B	B_B	B_B	B_B	B_B	B_B	B_B	B_B	B_B	B_B	B_B	B_B	B_B	B_B	B_B	B_B	B_B	B_B	B_B	B_B	B_B	B_B	B_B	B_B	B_B	B_B	B_B	B_B	B_B	B_B	B_B	B_B	B_B	B_B	B_B	B_B	B_B	B_B	B_B	B_B	B_B	B_B	B_B	B_B	B_B	B_B
100023360|F|0-13:A>T-13:A>T	B_B	B_B	B_B	B_B	B_B	B_B	B_B	B_B	B_B	B_B	B_B	B_B	B_B	B_B	B_B	B_B	B_B	B_B	B_B	B_B	B_B	B_B	B_B	?_?	B_B	B_B	B_B	B_B	B_B	B_B	B_B	B_B	B_B	B_B	B_B	B_B	B_B	B_B	B_B	B_B	B_B	B_B	B_B	B_B	B_B	B_B
100028107|F|0-13:A>T-13:A>T	A_A	B_B	B_B	A_A	B_B	A_A	A_A	A_A	B_B	A_A	B_B	A_A	B_B	A_A	A_A	A_A	A_A	A_A	B_B	B_B	B_B	A_A	B_B	B_B	B_B	A_A	A_A	A_A	A_A	A_A	A_A	B_B	A_A	B_B	A_A	B_B	B_B	B_B	B_B	B_B	A_A	A_A	A_A	B_B	A_A	A_A
100034784|F|0-13:A>T-13:A>T	B_B	B_B	B_B	B_B	B_B	B_B	B_B	B_B	B_B	B_B	B_B	B_B	B_B	B_B	B_B	B_B	B_B	B_B	B_B	B_B	B_B	B_B	B_B	B_B	B_B	B_B	B_B	B_B	B_B	B_B	B_B	B_B	B_B	B_B	B_B	B_B	B_B	B_B	B_B	B_B	B_B	B_B	B_B	B_B	B_B	B_B
100044078|F|0-13:A>T-13:A>T	B_B	B_B	B_B	B_B	B_B	B_B	B_B	B_B	B_B	B_B	B_B	B_B	B_B	B_B	B_B	B_B	B_B	B_B	B_B	B_B	B_B	B_B	B_B	B_B	B_B	B_B	B_B	B_B	B_B	B_B	B_B	B_B	B_B	B_B	B_B	B_B	B_B	B_B	B_B	B_B	B_B	B_B	B_B	B_B	B_B	B_B
100068488|F|0-13:A>T-13:A>T	B_B	B_B	B_B	B_B	B_B	B_B	B_B	B_B	B_B	B_B	B_B	B_B	B_B	B_B	B_B	B_B	B_B	B_B	B_B	B_B	B_B	B_B	B_B	?_?	B_B	B_B	B_B	B_B	B_B	B_B	B_B	B_B	B_B	B_B	B_B	B_B	B_B	B_B	B_B	B_B	B_B	B_B	B_B	B_B	B_B	B_B
100069963|F|0-13:A>T-13:A>T	A_A	A_A	A_A	A_A	A_A	A_A	A_A	A_A	A_A	A_A	A_A	A_A	A_A	A_A	A_A	A_A	A_A	A_A	A_A	A_A	A_A	A_A	A_A	A_A	A_A	A_A	A_A	A_A	A_A	A_A	A_A	A_A	A_A	A_A	A_A	A_A	A_A	A_A	A_A	A_A	A_A	A_A	A_A	A_A	A_A	A_A
100076053|F|0-13:A>T-13:A>T	A_A	B_B	A_A	A_A	B_B	A_A	B_B	A_A	A_A	B_B	A_A	B_B	B_B	B_B	A_A	B_B	A_A	A_A	A_A	B_B	B_B	A_A	B_B	?_?	B_B	A_A	B_B	B_B	B_B	B_B	B_B	A_A	A_A	B_B	B_B	B_B	B_B	B_B	A_A	A_A	B_B	A_A	A_A	B_B	B_B	B_B
100076780|F|0-13:A>T-13:A>T	A_A	A_A	B_B	B_B	A_A	A_A	A_A	B_B	B_B	A_A	?_?	B_B	A_A	B_B	B_B	B_B	B_B	B_B	A_A	A_A	A_A	B_B	B_B	?_?	B_B	A_A	B_B	?_?	A_A	A_A	A_A	B_B	B_B	A_A	A_A	A_A	B_B	A_A	A_A	A_A	A_A	B_B	B_B	A_A	A_A	B_B
100098186|F|0-13:A>T-13:A>T	?_?	A_A	A_A	?_?	A_A	?_?	A_A	?_?	?_?	?_?	A_A	?_?	A_A	A_A	?_?	A_A	?_?	?_?	?_?	?_?	?_?	?_?	?_?	?_?	?_?	A_A	A_A	A_A	?_?	?_?	?_?	?_?	?_?	?_?	?_?	?_?	?_?	A_A	?_?	A_A	A_A	A_A	?_?	?_?	A_A	?_?
100026759|F|0-13:C>A-13:C>A	B_B	B_B	B_B	B_B	B_B	B_B	B_B	B_B	B_B	B_B	B_B	B_B	B_B	B_B	B_B	B_B	B_B	B_B	B_B	B_B	B_B	B_B	B_B	B_B	B_B	B_B	B_B	B_B	B_B	B_B	B_B	B_B	B_B	B_B	B_B	B_B	B_B	B_B	B_B	B_B	B_B	B_B	B_B	B_B	B_B	B_B
100070392|F|0-13:C>A-13:C>A	A_A	A_A	A_A	?_?	A_A	A_A	?_?	A_A	A_A	A_A	A_A	A_A	A_A	A_A	A_A	A_A	A_A	?_?	A_A	A_A	A_A	A_A	A_A	A_A	A_A	A_A	A_A	?_?	A_A	A_A	A_A	A_A	A_A	A_A	A_A	A_A	A_A	A_A	A_A	?_?	A_A	A_A	A_A	A_A	A_A	A_A
100075469|F|0-13:C>A-13:C>A	?_?	?_?	?_?	A_A	?_?	B_B	B_B	A_A	B_B	?_?	A_A	B_B	A_A	?_?	A_A	A_A	A_A	?_?	A_A	A_A	A_A	A_A	A_A	A_A	A_A	B_B	A_A	B_B	B_B	A_A	A_A	A_A	A_A	A_A	?_?	?_?	B_B	A_A	B_B	A_A	A_A	B_B	B_B	B_B	?_?	B_B
100085345|F|0-13:C>A-13:C>A	B_B	B_B	B_B	B_B	B_B	B_B	B_B	B_B	B_B	B_B	B_B	B_B	B_B	B_B	B_B	B_B	B_B	B_B	B_B	B_B	B_B	B_B	B_B	B_B	?_?	B_B	B_B	B_B	?_?	B_B	B_B	B_B	B_B	?_?	B_B	B_B	?_?	B_B	B_B	B_B	B_B	?_?	B_B	?_?	B_B	B_B
100091579|F|0-13:C>A-13:C>A	A_A	A_A	A_A	A_A	A_A	A_A	A_A	A_A	A_A	A_A	A_A	A_A	A_A	A_A	A_A	A_A	A_A	A_A	A_A	A_A	A_A	A_A	A_A	?_?	A_A	A_A	A_A	A_A	A_A	A_A	A_A	A_A	A_A	A_A	A_A	A_A	A_A	A_A	A_A	A_A	A_A	A_A	A_A	A_A	A_A	A_A
100092845|F|0-13:C>A-13:C>A	?_?	?_?	?_?	?_?	?_?	?_?	?_?	?_?	?_?	?_?	?_?	?_?	?_?	?_?	B_B	?_?	?_?	?_?	?_?	?_?	?_?	?_?	?_?	?_?	?_?	?_?	?_?	?_?	?_?	?_?	?_?	?_?	?_?	?_?	?_?	?_?	?_?	?_?	?_?	?_?	?_?	?_?	?_?	?_?	?_?	?_?
100000812|F|0-13:C>G-13:C>G	B_B	B_B	B_B	B_B	B_B	B_B	B_B	B_B	B_B	B_B	B_B	B_B	B_B	B_B	B_B	B_B	B_B	B_B	B_B	B_B	B_B	B_B	B_B	?_?	B_B	B_B	B_B	B_B	B_B	B_B	B_B	B_B	B_B	B_B	B_B	B_B	B_B	B_B	B_B	B_B	B_B	B_B	B_B	B_B	B_B	B_B
100009502|F|0-13:C>G-13:C>G	B_B	B_B	B_B	B_B	B_B	B_B	B_B	B_B	B_B	B_B	B_B	B_B	B_B	B_B	B_B	B_B	B_B	B_B	B_B	B_B	B_B	B_B	B_B	B_B	A_A	B_B	B_B	B_B	B_B	B_B	B_B	B_B	B_B	B_B	B_B	B_B	B_B	B_B	B_B	B_B	B_B	B_B	B_B	B_B	B_B	B_B
100014726|F|0-13:C>G-13:C>G	A_A	B_B	A_A	B_B	A_A	A_A	B_B	A_A	A_A	B_B	A_A	B_B	A_A	B_B	A_A	B_B	A_A	B_B	A_A	B_B	A_A	A_A	B_B	B_B	A_A	A_A	A_A	B_B	B_B	A_A	A_A	B_B	B_B	B_B	B_B	A_A	A_A	A_A	A_A	A_A	A_A	B_B	A_A	B_B	A_A	A_A
100020640|F|0-13:C>G-13:C>G	A_A	A_A	A_A	A_A	A_A	A_A	A_A	A_A	A_A	A_A	A_A	A_A	A_A	A_A	A_A	A_A	A_A	A_A	A_A	A_A	A_A	A_A	B_B	B_B	A_A	A_A	A_A	A_A	A_A	A_A	A_A	A_A	A_A	A_A	A_A	A_A	A_A	A_A	A_A	A_A	A_A	A_A	A_A	A_A	A_A	A_A
100023983|F|0-13:C>G-13:C>G	B_B	B_B	?_?	?_?	?_?	?_?	?_?	B_B	?_?	?_?	?_?	B_B	B_B	B_B	B_B	B_B	?_?	?_?	?_?	B_B	?_?	B_B	B_B	?_?	A_A	?_?	B_B	?_?	B_B	?_?	B_B	B_B	?_?	?_?	?_?	?_?	?_?	?_?	?_?	?_?	?_?	?_?	?_?	?_?	B_B	?_?
100025597|F|0-13:C>G-13:C>G	B_B	B_B	B_B	B_B	B_B	B_B	B_B	B_B	B_B	B_B	B_B	B_B	B_B	B_B	B_B	B_B	B_B	B_B	B_B	B_B	B_B	B_B	B_B	B_B	B_B	B_B	B_B	B_B	B_B	B_B	B_B	B_B	B_B	B_B	B_B	B_B	B_B	B_B	B_B	B_B	B_B	B_B	B_B	B_B	B_B	B_B
100028828|F|0-13:C>G-13:C>G	A_A	B_B	B_B	A_A	A_A	A_A	B_B	A_A	A_A	B_B	B_B	A_A	B_B	?_?	B_B	?_?	B_B	A_A	B_B	A_A	?_?	B_B	?_?	B_B	B_B	B_B	A_A	A_A	?_?	?_?	?_?	A_A	A_A	A_A	B_B	B_B	B_B	B_B	B_B	?_?	B_B	B_B	A_A	A_A	B_B	?_?
100042665|F|0-13:C>G-13:C>G	B_B	B_B	B_B	B_B	B_B	B_B	B_B	B_B	B_B	B_B	B_B	B_B	B_B	B_B	B_B	B_B	B_B	B_B	B_B	B_B	B_B	B_B	B_B	B_B	B_B	B_B	B_B	B_B	B_B	B_B	B_B	B_B	B_B	B_B	B_B	B_B	B_B	B_B	B_B	B_B	B_B	B_B	B_B	B_B	B_B	B_B
100052034|F|0-13:C>G-13:C>G	?_?	B_B	?_?	?_?	?_?	?_?	B_B	B_B	A_A	B_B	B_B	B_B	B_B	A_A	B_B	?_?	?_?	?_?	B_B	A_A	B_B	A_A	?_?	A_A	?_?	B_B	?_?	?_?	A_A	A_A	A_A	?_?	?_?	A_A	?_?	B_B	?_?	A_A	B_B	B_B	A_A	B_B	A_A	A_A	A_A	?_?
100061767|F|0-13:C>G-13:C>G	A_A	A_A	A_A	A_A	A_A	A_A	A_A	A_A	A_A	A_A	A_A	A_A	A_A	A_A	A_A	A_A	A_A	A_A	A_A	A_A	A_A	A_A	A_A	B_B	A_A	A_A	A_A	A_A	A_A	A_A	A_A	A_A	A_A	A_A	A_A	A_A	A_A	A_A	A_A	A_A	A_A	A_A	A_A	A_A	A_A	A_A
100080282|F|0-13:C>G-13:C>G	B_B	B_B	B_B	B_B	B_B	B_B	B_B	B_B	B_B	B_B	B_B	B_B	B_B	B_B	B_B	B_B	B_B	B_B	B_B	B_B	B_B	B_B	B_B	B_B	B_B	B_B	B_B	B_B	B_B	B_B	B_B	B_B	B_B	B_B	B_B	B_B	B_B	B_B	B_B	B_B	B_B	B_B	B_B	B_B	B_B	B_B
100100331|F|0-13:C>G-13:C>G	?_?	?_?	B_B	B_B	?_?	B_B	?_?	B_B	B_B	?_?	B_B	B_B	B_B	?_?	?_?	?_?	B_B	B_B	B_B	?_?	B_B	B_B	?_?	?_?	B_B	B_B	B_B	B_B	?_?	B_B	?_?	B_B	B_B	?_?	?_?	B_B	?_?	?_?	B_B	B_B	?_?	B_B	?_?	?_?	?_?	B_B
100001663|F|0-13:C>T-13:C>T	B_B	B_B	B_B	B_B	B_B	B_B	B_B	B_B	B_B	B_B	B_B	B_B	B_B	A_A	B_B	B_B	B_B	B_B	B_B	B_B	B_B	B_B	B_B	B_B	B_B	B_B	B_B	B_B	B_B	B_B	B_B	B_B	B_B	B_B	B_B	B_B	B_B	B_B	B_B	B_B	B_B	B_B	B_B	B_B	B_B	B_B
100002664|F|0-13:C>T-13:C>T	?_?	B_B	A_A	A_A	B_B	?_?	B_B	B_B	A_A	A_A	?_?	B_B	A_A	B_B	A_A	?_?	A_A	B_B	B_B	A_A	A_A	A_A	?_?	B_B	A_A	A_A	A_A	B_B	A_A	A_A	A_A	A_A	A_A	B_B	B_B	A_A	B_B	B_B	B_B	?_?	A_A	A_A	B_B	A_A	A_A	A_A
100004070|F|0-13:C>T-13:C>T	A_A	?_?	A_A	A_A	A_A	?_?	A_A	B_B	?_?	A_A	B_B	B_B	?_?	B_B	A_A	A_A	B_B	B_B	B_B	A_A	?_?	B_B	A_A	A_A	B_B	A_A	B_B	?_?	B_B	B_B	A_A	?_?	B_B	?_?	A_A	B_B	B_B	A_A	B_B	A_A	A_A	B_B	A_A	B_B	A_A	A_A
100009266|F|0-13:C>T-13:C>T	B_B	B_B	B_B	B_B	B_B	B_B	B_B	B_B	B_B	B_B	B_B	A_A	B_B	B_B	B_B	B_B	B_B	B_B	B_B	B_B	B_B	B_B	B_B	B_B	B_B	B_B	B_B	B_B	B_B	B_B	B_B	B_B	B_B	B_B	B_B	B_B	B_B	B_B	B_B	B_B	B_B	B_B	A_A	B_B	B_B	B_B
100013174|F|0-13:C>T-13:C>T	A_A	A_A	A_A	A_A	A_A	A_A	A_A	B_B	A_A	B_B	A_A	B_B	?_?	?_?	A_A	?_?	A_A	A_A	B_B	B_B	A_A	?_?	B_B	B_B	?_?	A_A	B_B	A_A	B_B	A_A	B_B	B_B	A_A	B_B	A_A	A_A	A_A	A_A	B_B	A_A	A_A	A_A	A_A	A_A	A_A	B_B
100014249|F|0-13:C>T-13:C>T	B_B	B_B	B_B	B_B	B_B	B_B	B_B	B_B	B_B	B_B	B_B	A_A	B_B	B_B	B_B	B_B	B_B	B_B	B_B	B_B	B_B	B_B	B_B	B_B	B_B	B_B	B_B	B_B	B_B	B_B	B_B	B_B	B_B	B_B	B_B	B_B	B_B	B_B	B_B	B_B	B_B	B_B	B_B	B_B	B_B	B_B
100017951|F|0-13:C>T-13:C>T	B_B	B_B	B_B	B_B	B_B	B_B	B_B	B_B	B_B	B_B	B_B	?_?	B_B	B_B	B_B	B_B	B_B	B_B	B_B	B_B	B_B	B_B	?_?	B_B	B_B	B_B	B_B	B_B	B_B	B_B	B_B	B_B	B_B	B_B	B_B	B_B	B_B	B_B	B_B	B_B	B_B	B_B	B_B	B_B	B_B	B_B
100021928|F|0-13:C>T-13:C>T	A_A	B_B	B_B	A_A	B_B	B_B	B_B	B_B	A_A	A_A	B_B	B_B	A_A	B_B	A_A	B_B	B_B	B_B	B_B	A_A	A_A	B_B	B_B	B_B	B_B	A_A	B_B	B_B	A_A	A_A	B_B	A_A	A_A	B_B	B_B	B_B	B_B	A_A	B_B	B_B	B_B	B_B	A_A	B_B	A_A	B_B
100022329|F|0-13:C>T-13:C>T	B_B	B_B	B_B	B_B	B_B	B_B	B_B	B_B	B_B	B_B	B_B	A_A	B_B	B_B	B_B	B_B	B_B	B_B	B_B	B_B	B_B	B_B	B_B	?_?	B_B	B_B	B_B	B_B	B_B	B_B	B_B	B_B	B_B	B_B	B_B	B_B	B_B	B_B	B_B	B_B	B_B	B_B	B_B	B_B	B_B	B_B
100025240|F|0-13:C>T-13:C>T	B_B	B_B	B_B	A_A	A_A	A_A	B_B	A_A	A_A	B_B	?_?	B_B	B_B	A_A	A_A	B_B	B_B	A_A	B_B	A_A	B_B	B_B	?_?	?_?	B_B	B_B	B_B	B_B	B_B	?_?	B_B	A_A	B_B	A_A	B_B	B_B	A_A	B_B	B_B	B_B	A_A	B_B	A_A	A_A	A_A	B_B
100026560|F|0-13:C>T-13:C>T	A_A	A_A	A_A	A_A	A_A	A_A	A_A	A_A	A_A	A_A	A_A	A_A	A_A	A_A	A_A	A_A	A_A	A_A	A_A	A_A	A_A	A_A	A_A	A_A	A_A	A_A	A_A	A_A	A_A	A_A	A_A	A_A	A_A	A_A	A_A	A_A	A_A	A_A	A_A	A_A	A_A	A_A	A_A	?_?	A_A	A_A
100027624|F|0-13:C>T-13:C>T	B_B	B_B	B_B	B_B	B_B	B_B	B_B	B_B	B_B	B_B	B_B	B_B	B_B	B_B	B_B	B_B	B_B	B_B	B_B	B_B	B_B	B_B	B_B	?_?	A_A	B_B	B_B	B_B	B_B	B_B	B_B	B_B	B_B	B_B	B_B	B_B	B_B	B_B	B_B	B_B	B_B	B_B	B_B	B_B	B_B	B_B
100029214|F|0-13:C>T-13:C>T	B_B	?_?	?_?	B_B	?_?	?_?	B_B	?_?	?_?	?_?	?_?	B_B	B_B	B_B	?_?	B_B	B_B	B_B	B_B	?_?	B_B	B_B	B_B	B_B	B_B	?_?	B_B	?_?	?_?	B_B	?_?	?_?	B_B	B_B	?_?	B_B	B_B	?_?	B_B	?_?	B_B	?_?	B_B	B_B	B_B	?_?
100032996|F|0-13:C>T-13:C>T	A_A	A_A	B_B	A_A	B_B	B_B	B_B	A_A	B_B	A_A	B_B	A_A	B_B	A_A	B_B	B_B	A_A	A_A	B_B	B_B	B_B	B_B	B_B	B_B	B_B	B_B	A_A	A_A	A_A	B_B	A_A	B_B	A_A	A_A	A_A	A_A	B_B	A_A	B_B	B_B	A_A	B_B	A_A	B_B	B_B	B_B
100033635|F|0-13:C>T-13:C>T	A_A	B_B	B_B	B_B	B_B	B_B	B_B	B_B	B_B	B_B	A_A	B_B	A_A	A_A	A_A	A_A	B_B	A_A	B_B	B_B	A_A	B_B	B_B	?_?	A_A	A_A	B_B	B_B	B_B	B_B	B_B	B_B	B_B	A_A	A_A	A_A	A_A	B_B	B_B	B_B	B_B	B_B	B_B	B_B	B_B	B_B
100038738|F|0-13:C>T-13:C>T	B_B	B_B	B_B	B_B	B_B	B_B	B_B	B_B	B_B	B_B	B_B	A_A	B_B	B_B	B_B	B_B	B_B	B_B	B_B	B_B	B_B	B_B	B_B	?_?	B_B	B_B	B_B	B_B	?_?	B_B	B_B	B_B	B_B	B_B	B_B	B_B	B_B	B_B	B_B	B_B	B_B	B_B	B_B	B_B	B_B	B_B
100051048|F|0-13:C>T-13:C>T	B_B	B_B	B_B	B_B	B_B	B_B	B_B	B_B	B_B	B_B	?_?	B_B	B_B	B_B	B_B	B_B	B_B	B_B	B_B	B_B	B_B	B_B	?_?	B_B	B_B	B_B	B_B	?_?	B_B	B_B	B_B	B_B	B_B	B_B	B_B	B_B	B_B	B_B	B_B	?_?	B_B	B_B	B_B	B_B	B_B	B_B
100063495|F|0-13:C>T-13:C>T	B_B	B_B	B_B	B_B	B_B	B_B	B_B	B_B	B_B	B_B	B_B	B_B	B_B	B_B	B_B	B_B	B_B	B_B	B_B	B_B	B_B	B_B	B_B	B_B	B_B	B_B	B_B	B_B	B_B	B_B	B_B	B_B	B_B	B_B	B_B	B_B	B_B	B_B	B_B	B_B	B_B	B_B	B_B	B_B	B_B	B_B
100065582|F|0-13:C>T-13:C>T	A_A	B_B	B_B	B_B	B_B	?_?	B_B	B_B	B_B	B_B	B_B	B_B	B_B	B_B	B_B	?_?	?_?	B_B	B_B	B_B	B_B	A_A	?_?	B_B	B_B	A_A	A_A	B_B	B_B	B_B	?_?	A_A	B_B	?_?	B_B	?_?	B_B	A_A	B_B	?_?	?_?	?_?	B_B	B_B	B_B	?_?
100069655|F|0-13:C>T-13:C>T	B_B	B_B	A_A	A_A	A_A	A_A	B_B	A_A	A_A	?_?	A_A	B_B	B_B	A_A	A_A	B_B	B_B	A_A	A_A	A_A	B_B	B_B	A_A	A_A	A_A	A_A	B_B	?_?	?_?	B_B	B_B	A_A	B_B	A_A	B_B	B_B	A_A	B_B	B_B	B_B	B_B	B_B	A_A	A_A	A_A	B_B
100074116|F|0-13:C>T-13:C>T	B_B	B_B	B_B	B_B	B_B	B_B	B_B	B_B	B_B	B_B	B_B	B_B	B_B	B_B	B_B	B_B	B_B	B_B	B_B	B_B	B_B	B_B	B_B	B_B	B_B	B_B	B_B	B_B	B_B	B_B	B_B	B_B	B_B	B_B	B_B	B_B	B_B	B_B	B_B	B_B	B_B	B_B	B_B	B_B	B_B	B_B
100074747|F|0-13:C>T-13:C>T	A_A	A_A	?_?	?_?	?_?	?_?	A_A	?_?	?_?	A_A	?_?	A_A	A_A	?_?	?_?	A_A	A_A	?_?	?_?	?_?	A_A	A_A	?_?	?_?	?_?	?_?	A_A	A_A	A_A	?_?	A_A	?_?	A_A	?_?	A_A	A_A	?_?	A_A	A_A	?_?	A_A	A_A	?_?	?_?	?_?	A_A
100081706|F|0-13:C>T-13:C>T	B_B	B_B	B_B	B_B	B_B	B_B	B_B	B_B	B_B	B_B	B_B	B_B	B_B	B_B	B_B	B_B	B_B	B_B	B_B	B_B	B_B	B_B	B_B	B_B	B_B	B_B	B_B	B_B	B_B	B_B	B_B	B_B	B_B	B_B	B_B	B_B	B_B	B_B	B_B	B_B	B_B	B_B	B_B	B_B	B_B	B_B
100085508|F|0-13:C>T-13:C>T	B_B	A_A	A_A	A_A	A_A	B_B	?_?	A_A	A_A	B_B	A_A	A_A	A_A	A_A	A_A	A_A	A_A	?_?	A_A	A_A	A_A	A_A	A_A	A_A	A_A	?_?	A_A	?_?	?_?	?_?	A_A	A_A	A_A	A_A	A_A	?_?	A_A	A_A	A_A	A_A	A_A	A_A	A_A	A_A	A_A	?_?
100090739|F|0-13:C>T-13:C>T	B_B	B_B	A_A	A_A	A_A	B_B	A_A	A_A	B_B	B_B	A_A	B_B	B_B	A_A	B_B	B_B	A_A	B_B	B_B	A_A	A_A	B_B	B_B	?_?	B_B	A_A	A_A	A_A	A_A	B_B	A_A	B_B	A_A	B_B	A_A	B_B	A_A	A_A	B_B	A_A	A_A	A_A	A_A	B_B	B_B	A_A
100001382|F|0-13:G>A-13:G>A	B_B	B_B	B_B	B_B	B_B	B_B	B_B	B_B	B_B	B_B	B_B	A_A	B_B	B_B	B_B	B_B	B_B	B_B	B_B	B_B	B_B	B_B	B_B	B_B	B_B	B_B	B_B	B_B	B_B	B_B	B_B	B_B	B_B	B_B	B_B	B_B	B_B	B_B	B_B	B_B	B_B	A_A	B_B	B_B	B_B	B_B
100003608|F|0-13:G>A-13:G>A	B_B	A_A	B_B	A_A	A_A	A_A	A_A	B_B	A_A	A_A	A_A	B_B	A_A	B_B	A_A	B_B	B_B	B_B	A_A	A_A	B_B	B_B	B_B	A_A	A_A	A_A	A_A	A_A	B_B	B_B	B_B	A_A	A_A	B_B	A_A	A_A	B_B	B_B	B_B	A_A	B_B	B_B	A_A	A_A	A_A	B_B
100004450|F|0-13:G>A-13:G>A	B_B	B_B	B_B	B_B	B_B	B_B	B_B	B_B	B_B	B_B	B_B	B_B	B_B	B_B	B_B	B_B	A_A	B_B	B_B	B_B	B_B	B_B	B_B	B_B	B_B	B_B	B_B	B_B	B_B	B_B	B_B	B_B	B_B	B_B	B_B	B_B	B_B	B_B	B_B	B_B	B_B	B_B	B_B	B_B	B_B	B_B
100006227|F|0-13:G>A-13:G>A	A_A	B_B	A_A	B_B	B_B	B_B	A_A	A_A	A_A	A_A	A_A	A_A	B_B	B_B	A_A	A_A	B_B	B_B	B_B	B_B	A_A	A_A	B_B	B_B	B_B	A_A	A_A	A_A	B_B	B_B	B_B	B_B	B_B	A_A	A_A	A_A	B_B	A_A	A_A	A_A	A_A	A_A	B_B	A_A	A_A	A_A
100011883|F|0-13:G>A-13:G>A	A_A	A_A	B_B	B_B	B_B	B_B	A_A	B_B	B_B	A_A	B_B	A_A	A_A	B_B	B_B	A_A	A_A	B_B	B_B	B_B	A_A	A_A	B_B	B_B	B_B	B_B	A_A	A_A	A_A	B_B	A_A	B_B	A_A	B_B	A_A	A_A	B_B	A_A	A_A	A_A	A_A	A_A	B_B	B_B	B_B	A_A
100013820|F|0-13:G>A-13:G>A	B_B	B_B	B_B	B_B	B_B	B_B	B_B	B_B	B_B	B_B	B_B	B_B	B_B	B_B	B_B	B_B	B_B	B_B	B_B	B_B	B_B	B_B	B_B	?_?	B_B	B_B	B_B	B_B	B_B	B_B	B_B	B_B	B_B	B_B	B_B	B_B	B_B	B_B	B_B	B_B	B_B	B_B	B_B	B_B	B_B	B_B
100013894|F|0-13:G>A-13:G>A	B_B	B_B	B_B	B_B	B_B	B_B	B_B	B_B	B_B	B_B	B_B	B_B	B_B	B_B	B_B	B_B	B_B	B_B	B_B	B_B	B_B	B_B	B_B	B_B	B_B	B_B	B_B	B_B	B_B	B_B	B_B	B_B	B_B	B_B	B_B	B_B	B_B	B_B	B_B	B_B	B_B	B_B	B_B	B_B	B_B	B_B
100016720|F|0-13:G>A-13:G>A	B_B	B_B	B_B	B_B	B_B	B_B	B_B	B_B	B_B	B_B	B_B	B_B	B_B	B_B	B_B	B_B	B_B	B_B	B_B	B_B	B_B	B_B	?_?	B_B	B_B	B_B	B_B	B_B	B_B	B_B	B_B	B_B	B_B	B_B	B_B	B_B	B_B	B_B	B_B	B_B	B_B	B_B	B_B	B_B	B_B	B_B
100019336|F|0-13:G>A-13:G>A	B_B	B_B	B_B	B_B	B_B	B_B	B_B	B_B	B_B	B_B	B_B	B_B	B_B	B_B	B_B	B_B	B_B	B_B	B_B	B_B	B_B	B_B	B_B	B_B	A_A	B_B	B_B	B_B	B_B	B_B	B_B	B_B	B_B	B_B	B_B	B_B	B_B	B_B	B_B	B_B	B_B	B_B	B_B	B_B	B_B	B_B
100020587|F|0-13:G>A-13:G>A	B_B	B_B	B_B	B_B	B_B	B_B	B_B	B_B	B_B	B_B	B_B	A_A	B_B	B_B	B_B	B_B	B_B	B_B	B_B	B_B	B_B	B_B	B_B	B_B	B_B	B_B	B_B	B_B	B_B	B_B	B_B	B_B	B_B	B_B	B_B	B_B	B_B	B_B	B_B	B_B	B_B	B_B	B_B	B_B	B_B	B_B
100020800|F|0-13:G>A-13:G>A	A_A	B_B	A_A	A_A	A_A	A_A	A_A	A_A	B_B	A_A	B_B	B_B	B_B	B_B	B_B	A_A	B_B	?_?	B_B	A_A	A_A	B_B	A_A	B_B	B_B	B_B	B_B	A_A	B_B	B_B	B_B	A_A	A_A	B_B	A_A	B_B	B_B	B_B	B_B	A_A	B_B	B_B	B_B	B_B	A_A	B_B
100024880|F|0-13:G>A-13:G>A	B_B	?_?	B_B	B_B	?_?	B_B	?_?	B_B	B_B	B_B	?_?	B_B	B_B	?_?	B_B	B_B	B_B	B_B	?_?	B_B	B_B	B_B	A_A	B_B	?_?	B_B	B_B	B_B	B_B	?_?	?_?	B_B	B_B	?_?	B_B	B_B	B_B	?_?	?_?	B_B	B_B	B_B	?_?	B_B	B_B	B_B
100024965|F|0-13:G>A-13:G>A	A_A	B_B	B_B	B_B	B_B	B_B	A_A	B_B	B_B	A_A	B_B	A_A	A_A	A_A	A_A	B_B	B_B	B_B	B_B	B_B	B_B	A_A	B_B	B_B	A_A	A_A	B_B	B_B	B_B	B_B	B_B	B_B	B_B	A_A	A_A	A_A	B_B	B_B	B_B	B_B	B_B	B_B	B_B	B_B	B_B	B_B
100027759|F|0-13:G>A-13:G>A	A_A	A_A	A_A	A_A	A_A	A_A	A_A	A_A	A_A	B_B	B_B	A_A	B_B	A_A	A_A	A_A	B_B	A_A	B_B	A_A	A_A	A_A	A_A	B_B	A_A	B_B	B_B	A_A	B_B	A_A	A_A	A_A	B_B	A_A	A_A	B_B	A_A	B_B	A_A	A_A	A_A	B_B	A_A	A_A	A_A	B_B
100030999|F|0-13:G>A-13:G>A	B_B	B_B	B_B	A_A	B_B	A_A	A_A	A_A	A_A	B_B	A_A	B_B	A_A	A_A	B_B	B_B	A_A	A_A	A_A	B_B	A_A	A_A	B_B	B_B	B_B	A_A	A_A	A_A	B_B	A_A	B_B	A_A	A_A	B_B	B_B	A_A	B_B	B_B	A_A	A_A	B_B	B_B	B_B	B_B	B_B	A_A
100033213|F|0-13:G>A-13:G>A	A_A	A_A	A_A	A_A	A_A	A_A	A_A	A_A	A_A	A_A	B_B	A_A	A_A	A_A	A_A	A_A	A_A	B_B	A_A	A_A	A_A	A_A	A_A	A_A	A_A	A_A	A_A	A_A	A_A	B_B	A_A	A_A	A_A	A_A	A_A	A_A	A_A	A_A	A_A	A_A	A_A	A_A	A_A	A_A	A_A	A_A
100035724|F|0-13:G>A-13:G>A	B_B	B_B	B_B	B_B	B_B	B_B	B_B	B_B	B_B	B_B	?_?	B_B	B_B	B_B	B_B	B_B	B_B	?_?	B_B	B_B	B_B	B_B	?_?	?_?	B_B	B_B	B_B	B_B	B_B	B_B	B_B	B_B	B_B	B_B	B_B	?_?	B_B	B_B	B_B	B_B	B_B	B_B	B_B	B_B	B_B	B_B
100045446|F|0-13:G>A-13:G>A	B_B	B_B	B_B	B_B	B_B	B_B	?_?	B_B	B_B	B_B	B_B	B_B	B_B	B_B	?_?	?_?	?_?	?_?	B_B	B_B	B_B	B_B	?_?	B_B	B_B	B_B	B_B	B_B	B_B	B_B	B_B	B_B	B_B	B_B	?_?	B_B	B_B	B_B	B_B	B_B	B_B	B_B	B_B	B_B	B_B	?_?
100048032|F|0-13:G>A-13:G>A	B_B	B_B	B_B	B_B	B_B	B_B	B_B	B_B	B_B	B_B	B_B	B_B	B_B	B_B	B_B	B_B	B_B	B_B	B_B	B_B	B_B	B_B	B_B	B_B	B_B	B_B	B_B	B_B	?_?	B_B	B_B	B_B	B_B	B_B	B_B	B_B	B_B	B_B	B_B	B_B	B_B	?_?	B_B	B_B	B_B	?_?
100050371|F|0-13:G>A-13:G>A	A_A	B_B	A_A	B_B	B_B	A_A	B_B	A_A	B_B	B_B	B_B	A_A	B_B	A_A	B_B	A_A	A_A	A_A	B_B	A_A	A_A	A_A	A_A	B_B	B_B	B_B	B_B	B_B	A_A	A_A	A_A	B_B	B_B	A_A	B_B	A_A	A_A	B_B	A_A	A_A	A_A	A_A	B_B	B_B	B_B	A_A
100051186|F|0-13:G>A-13:G>A	?_?	?_?	?_?	?_?	?_?	?_?	?_?	?_?	?_?	?_?	?_?	?_?	?_?	?_?	?_?	?_?	?_?	?_?	?_?	?_?	?_?	?_?	?_?	?_?	A_A	?_?	?_?	?_?	?_?	?_?	?_?	?_?	?_?	?_?	?_?	?_?	?_?	?_?	?_?	?_?	?_?	?_?	?_?	?_?	?_?	?_?
100058425|F|0-13:G>A-13:G>A	B_B	A_A	B_B	B_B	A_A	A_A	A_A	B_B	B_B	B_B	A_A	B_B	A_A	A_A	B_B	B_B	B_B	A_A	A_A	B_B	A_A	A_A	B_B	B_B	A_A	B_B	A_A	B_B	A_A	B_B	B_B	A_A	A_A	B_B	A_A	A_A	B_B	B_B	A_A	A_A	B_B	B_B	B_B	B_B	B_B	A_A
100067883|F|0-13:G>A-13:G>A	?_?	?_?	B_B	B_B	B_B	B_B	?_?	B_B	B_B	?_?	B_B	?_?	?_?	B_B	B_B	?_?	?_?	B_B	B_B	B_B	B_B	?_?	B_B	?_?	B_B	B_B	B_B	?_?	B_B	B_B	?_?	B_B	?_?	B_B	?_?	?_?	B_B	?_?	B_B	B_B	?_?	?_?	B_B	?_?	B_B	?_?
100092859|F|0-13:G>A-13:G>A	A_A	A_A	A_A	A_A	A_A	A_A	B_B	A_A	A_A	B_B	A_A	A_A	A_A	A_A	A_A	B_B	B_B	A_A	A_A	A_A	A_A	A_A	A_A	B_B	A_A	B_B	A_A	B_B	A_A	A_A	A_A	A_A	A_A	A_A	A_A	A_A	A_A	A_A	A_A	A_A	B_B	A_A	A_A	B_B	A_A	B_B
100000794|F|0-13:G>C-13:G>C	A_A	A_A	A_A	A_A	A_A	A_A	A_A	A_A	A_A	A_A	A_A	B_B	A_A	A_A	A_A	A_A	A_A	A_A	A_A	A_A	A_A	A_A	A_A	A_A	A_A	A_A	A_A	A_A	A_A	A_A	A_A	A_A	A_A	A_A	A_A	A_A	A_A	A_A	A_A	A_A	A_A	A_A	A_A	A_A	A_A	A_A
100000847|F|0-13:G>C-13:G>C	B_B	B_B	B_B	B_B	B_B	B_B	B_B	B_B	B_B	B_B	B_B	B_B	B_B	B_B	B_B	B_B	B_B	B_B	B_B	B_B	B_B	B_B	B_B	B_B	B_B	B_B	B_B	B_B	B_B	B_B	B_B	B_B	B_B	B_B	B_B	B_B	B_B	B_B	B_B	B_B	B_B	B_B	B_B	B_B	B_B	B_B
100009423|F|0-13:G>C-13:G>C	B_B	B_B	A_A	A_A	A_A	A_A	B_B	A_A	A_A	B_B	A_A	B_B	B_B	A_A	A_A	B_B	B_B	A_A	A_A	B_B	B_B	B_B	A_A	?_?	B_B	A_A	B_B	B_B	A_A	A_A	B_B	A_A	B_B	A_A	B_B	B_B	A_A	B_B	B_B	B_B	B_B	B_B	A_A	B_B	A_A	B_B
100011665|F|0-13:G>C-13:G>C	B_B	?_?	?_?	?_?	?_?	B_B	?_?	?_?	B_B	B_B	?_?	B_B	B_B	?_?	B_B	B_B	?_?	B_B	B_B	?_?	?_?	B_B	B_B	B_B	?_?	?_?	?_?	?_?	?_?	B_B	?_?	B_B	?_?	B_B	?_?	B_B	?_?	?_?	?_?	?_?	?_?	?_?	?_?	B_B	B_B	?_?
100020221|F|0-13:G>C-13:G>C	?_?	?_?	?_?	?_?	?_?	?_?	?_?	B_B	?_?	?_?	?_?	B_B	?_?	?_?	?_?	?_?	B_B	?_?	B_B	?_?	?_?	B_B	?_?	?_?	?_?	?_?	?_?	?_?	B_B	B_B	?_?	?_?	B_B	?_?	?_?	?_?	B_B	?_?	?_?	?_?	?_?	B_B	B_B	?_?	?_?	?_?
100026707|F|0-13:G>C-13:G>C	B_B	B_B	B_B	B_B	B_B	B_B	B_B	B_B	B_B	B_B	B_B	A_A	B_B	B_B	B_B	B_B	B_B	B_B	B_B	B_B	B_B	B_B	B_B	B_B	B_B	B_B	B_B	B_B	B_B	B_B	B_B	B_B	B_B	B_B	B_B	B_B	B_B	B_B	B_B	B_B	B_B	B_B	B_B	B_B	B_B	B_B
100034338|F|0-13:G>C-13:G>C	B_B	B_B	B_B	B_B	B_B	B_B	B_B	B_B	B_B	B_B	?_?	B_B	B_B	B_B	B_B	B_B	B_B	B_B	B_B	B_B	B_B	B_B	B_B	B_B	B_B	B_B	B_B	B_B	B_B	B_B	B_B	B_B	B_B	B_B	B_B	B_B	B_B	B_B	B_B	?_?	B_B	B_B	B_B	B_B	B_B	?_?
100052369|F|0-13:G>C-13:G>C	A_A	B_B	B_B	A_A	B_B	A_A	A_A	B_B	A_A	A_A	B_B	A_A	B_B	B_B	A_A	A_A	A_A	?_?	A_A	?_?	A_A	A_A	B_B	B_B	B_B	B_B	B_B	B_B	B_B	A_A	B_B	A_A	B_B	A_A	A_A	A_A	B_B	B_B	B_B	B_B	?_?	B_B	B_B	A_A	A_A	B_B
100058785|F|0-13:G>C-13:G>C	?_?	?_?	?_?	?_?	?_?	?_?	?_?	?_?	?_?	?_?	?_?	B_B	?_?	?_?	?_?	?_?	?_?	?_?	?_?	?_?	?_?	?_?	?_?	?_?	?_?	?_?	?_?	?_?	?_?	?_?	?_?	?_?	?_?	?_?	?_?	?_?	?_?	?_?	?_?	?_?	?_?	?_?	?_?	?_?	?_?	?_?
100061445|F|0-13:G>C-13:G>C	A_A	B_B	B_B	A_A	B_B	A_A	A_A	B_B	A_A	A_A	B_B	A_A	A_A	B_B	A_A	?_?	A_A	A_A	A_A	B_B	B_B	A_A	?_?	A_A	B_B	B_B	B_B	B_B	B_B	A_A	B_B	B_B	B_B	A_A	B_B	A_A	B_B	B_B	B_B	B_B	B_B	B_B	?_?	A_A	A_A	B_B
100074305|F|0-13:G>C-13:G>C	B_B	B_B	B_B	B_B	B_B	B_B	B_B	B_B	B_B	B_B	B_B	B_B	B_B	B_B	B_B	B_B	B_B	B_B	B_B	B_B	B_B	B_B	B_B	B_B	B_B	B_B	B_B	B_B	B_B	B_B	B_B	B_B	B_B	B_B	B_B	B_B	B_B	B_B	B_B	B_B	B_B	B_B	B_B	B_B	B_B	B_B
100076709|F|0-13:G>C-13:G>C	B_B	B_B	B_B	B_B	B_B	B_B	B_B	B_B	B_B	B_B	B_B	B_B	B_B	B_B	B_B	B_B	B_B	B_B	B_B	B_B	B_B	B_B	B_B	B_B	B_B	B_B	B_B	B_B	B_B	B_B	B_B	B_B	B_B	B_B	B_B	B_B	B_B	B_B	B_B	B_B	B_B	B_B	B_B	B_B	B_B	B_B
100000673|F|0-13:G>T-13:G>T	B_B	B_B	B_B	B_B	B_B	B_B	B_B	B_B	B_B	B_B	B_B	B_B	B_B	B_B	B_B	B_B	B_B	B_B	B_B	B_B	B_B	B_B	B_B	?_?	B_B	B_B	A_A	B_B	B_B	B_B	B_B	B_B	B_B	B_B	B_B	B_B	B_B	B_B	B_B	B_B	B_B	B_B	B_B	B_B	B_B	B_B
100001455|F|0-13:G>T-13:G>T	B_B	B_B	B_B	B_B	B_B	B_B	B_B	B_B	B_B	B_B	B_B	B_B	B_B	B_B	B_B	B_B	B_B	B_B	B_B	B_B	B_B	B_B	B_B	B_B	B_B	B_B	B_B	B_B	B_B	B_B	B_B	B_B	B_B	B_B	B_B	B_B	B_B	B_B	B_B	B_B	B_B	B_B	B_B	B_B	B_B	B_B
100001551|F|0-13:G>T-13:G>T	B_B	B_B	B_B	B_B	B_B	B_B	B_B	B_B	B_B	B_B	B_B	B_B	B_B	B_B	B_B	B_B	B_B	B_B	B_B	B_B	B_B	B_B	B_B	B_B	B_B	A_A	B_B	B_B	B_B	B_B	B_B	B_B	B_B	B_B	B_B	B_B	B_B	B_B	B_B	B_B	B_B	B_B	B_B	B_B	B_B	B_B
100003170|F|0-13:G>T-13:G>T	B_B	B_B	B_B	B_B	B_B	B_B	B_B	B_B	B_B	B_B	B_B	B_B	B_B	B_B	B_B	B_B	B_B	B_B	B_B	B_B	B_B	B_B	B_B	B_B	B_B	B_B	B_B	B_B	B_B	B_B	B_B	B_B	B_B	B_B	B_B	B_B	B_B	B_B	B_B	B_B	B_B	B_B	B_B	B_B	B_B	B_B
100003228|F|0-13:G>T-13:G>T	B_B	B_B	B_B	B_B	B_B	B_B	B_B	B_B	B_B	B_B	B_B	B_B	B_B	B_B	B_B	B_B	B_B	B_B	B_B	B_B	B_B	B_B	B_B	B_B	B_B	B_B	B_B	B_B	B_B	B_B	B_B	B_B	B_B	B_B	B_B	B_B	B_B	B_B	B_B	B_B	B_B	B_B	B_B	B_B	B_B	B_B
100010882|F|0-13:G>T-13:G>T	B_B	B_B	B_B	B_B	B_B	B_B	B_B	B_B	B_B	B_B	B_B	A_A	B_B	B_B	B_B	B_B	B_B	B_B	B_B	B_B	B_B	B_B	B_B	B_B	B_B	B_B	B_B	B_B	B_B	B_B	B_B	B_B	B_B	B_B	B_B	B_B	B_B	B_B	B_B	B_B	B_B	B_B	B_B	B_B	B_B	B_B
100017619|F|0-13:G>T-13:G>T	B_B	B_B	B_B	B_B	B_B	B_B	B_B	B_B	B_B	B_B	B_B	B_B	B_B	B_B	B_B	B_B	B_B	B_B	B_B	B_B	B_B	B_B	B_B	B_B	B_B	B_B	B_B	B_B	B_B	B_B	B_B	B_B	B_B	B_B	B_B	B_B	B_B	B_B	B_B	B_B	B_B	B_B	B_B	B_B	B_B	B_B
100021590|F|0-13:G>T-13:G>T	B_B	?_?	?_?	B_B	?_?	B_B	?_?	?_?	?_?	?_?	?_?	?_?	B_B	B_B	?_?	B_B	B_B	B_B	?_?	B_B	?_?	B_B	?_?	B_B	B_B	?_?	B_B	B_B	?_?	?_?	?_?	A_A	B_B	B_B	B_B	?_?	?_?	B_B	?_?	?_?	?_?	?_?	B_B	B_B	B_B	?_?
100024897|F|0-13:G>T-13:G>T	A_A	A_A	A_A	B_B	B_B	A_A	B_B	A_A	B_B	B_B	B_B	A_A	B_B	B_B	A_A	A_A	B_B	A_A	B_B	A_A	B_B	A_A	A_A	B_B	B_B	B_B	A_A	B_B	A_A	B_B	B_B	B_B	B_B	B_B	A_A	B_B	B_B	B_B	B_B	B_B	B_B	B_B	B_B	B_B	A_A	B_B
100040587|F|0-13:G>T-13:G>T	?_?	B_B	?_?	?_?	B_B	?_?	?_?	?_?	?_?	B_B	?_?	?_?	?_?	?_?	?_?	B_B	?_?	?_?	?_?	?_?	B_B	?_?	?_?	?_?	?_?	?_?	B_B	?_?	?_?	B_B	?_?	?_?	B_B	?_?	B_B	?_?	B_B	B_B	B_B	B_B	?_?	B_B	B_B	?_?	?_?	?_?
100047597|F|0-13:G>T-13:G>T	B_B	B_B	B_B	B_B	B_B	B_B	B_B	B_B	B_B	B_B	B_B	B_B	B_B	B_B	B_B	B_B	B_B	B_B	B_B	B_B	B_B	B_B	B_B	B_B	B_B	B_B	B_B	B_B	B_B	B_B	B_B	B_B	B_B	B_B	B_B	B_B	B_B	B_B	B_B	B_B	B_B	B_B	B_B	B_B	A_A	B_B
100051298|F|0-13:G>T-13:G>T	A_A	A_A	B_B	A_A	B_B	B_B	B_B	B_B	A_A	A_A	B_B	B_B	B_B	B_B	A_A	B_B	B_B	A_A	B_B	A_A	A_A	B_B	?_?	B_B	B_B	A_A	A_A	B_B	A_A	A_A	B_B	B_B	A_A	B_B	B_B	B_B	B_B	A_A	B_B	B_B	A_A	B_B	A_A	B_B	A_A	A_A
100052313|F|0-13:G>T-13:G>T	B_B	B_B	B_B	B_B	?_?	B_B	B_B	B_B	B_B	B_B	?_?	B_B	B_B	B_B	B_B	B_B	B_B	B_B	B_B	B_B	B_B	B_B	?_?	B_B	B_B	B_B	B_B	B_B	B_B	?_?	B_B	B_B	B_B	B_B	B_B	B_B	B_B	B_B	B_B	B_B	?_?	B_B	B_B	B_B	B_B	B_B
100059069|F|0-13:G>T-13:G>T	A_A	B_B	B_B	B_B	B_B	B_B	B_B	B_B	B_B	B_B	B_B	A_A	B_B	B_B	B_B	B_B	A_A	B_B	A_A	B_B	B_B	B_B	B_B	A_A	B_B	B_B	B_B	B_B	A_A	B_B	B_B	B_B	B_B	B_B	B_B	B_B	A_A	B_B	B_B	B_B	B_B	A_A	A_A	B_B	B_B	B_B
100065574|F|0-13:G>T-13:G>T	A_A	A_A	B_B	A_A	B_B	B_B	B_B	A_A	B_B	A_A	B_B	A_A	B_B	A_A	B_B	B_B	A_A	A_A	B_B	B_B	B_B	B_B	B_B	B_B	B_B	B_B	A_A	B_B	A_A	B_B	A_A	B_B	A_A	A_A	A_A	A_A	B_B	A_A	B_B	B_B	A_A	B_B	A_A	B_B	B_B	B_B
100071349|F|0-13:G>T-13:G>T	B_B	B_B	B_B	B_B	B_B	B_B	B_B	B_B	B_B	?_?	B_B	B_B	B_B	B_B	B_B	B_B	B_B	B_B	B_B	B_B	B_B	B_B	B_B	B_B	B_B	B_B	B_B	B_B	B_B	B_B	B_B	B_B	B_B	B_B	B_B	B_B	B_B	B_B	B_B	B_B	B_B	B_B	B_B	B_B	B_B	B_B
100082340|F|0-13:G>T-13:G>T	?_?	B_B	A_A	B_B	B_B	?_?	A_A	A_A	A_A	A_A	B_B	A_A	A_A	?_?	B_B	?_?	?_?	?_?	B_B	A_A	A_A	?_?	A_A	?_?	A_A	B_B	?_?	A_A	B_B	A_A	B_B	A_A	A_A	A_A	A_A	A_A	B_B	A_A	A_A	B_B	A_A	B_B	?_?	A_A	A_A	A_A
100083979|F|0-13:G>T-13:G>T	B_B	B_B	B_B	B_B	B_B	B_B	B_B	B_B	B_B	B_B	B_B	B_B	B_B	B_B	B_B	B_B	B_B	B_B	B_B	B_B	B_B	B_B	B_B	B_B	B_B	B_B	B_B	B_B	B_B	B_B	B_B	B_B	B_B	B_B	?_?	B_B	B_B	B_B	B_B	B_B	B_B	B_B	B_B	B_B	B_B	B_B
100087771|F|0-13:G>T-13:G>T	A_A	A_A	B_B	A_A	B_B	B_B	B_B	B_B	A_A	A_A	B_B	B_B	B_B	B_B	A_A	B_B	?_?	A_A	B_B	A_A	A_A	B_B	A_A	?_?	B_B	A_A	B_B	B_B	A_A	A_A	B_B	B_B	A_A	B_B	B_B	B_B	B_B	A_A	B_B	B_B	A_A	B_B	A_A	B_B	A_A	A_A
100006580|F|0-13:T>A-13:T>A	B_B	B_B	B_B	B_B	B_B	B_B	B_B	B_B	B_B	B_B	B_B	B_B	B_B	B_B	B_B	B_B	B_B	B_B	B_B	B_B	A_A	B_B	B_B	B_B	B_B	B_B	B_B	B_B	B_B	B_B	B_B	B_B	B_B	B_B	B_B	B_B	B_B	B_B	B_B	B_B	B_B	B_B	B_B	B_B	B_B	B_B
100008419|F|0-13:T>A-13:T>A	B_B	A_A	A_A	A_A	A_A	B_B	B_B	B_B	A_A	A_A	B_B	A_A	A_A	B_B	B_B	B_B	B_B	A_A	B_B	B_B	B_B	B_B	B_B	B_B	B_B	A_A	B_B	B_B	B_B	B_B	B_B	B_B	B_B	A_A	A_A	A_A	A_A	B_B	A_A	B_B	B_B	A_A	A_A	B_B	A_A	B_B
100012988|F|0-13:T>A-13:T>A	B_B	B_B	B_B	B_B	B_B	B_B	B_B	B_B	B_B	B_B	B_B	A_A	B_B	B_B	B_B	B_B	B_B	B_B	B_B	B_B	B_B	B_B	B_B	B_B	B_B	B_B	B_B	B_B	B_B	B_B	B_B	B_B	B_B	B_B	B_B	B_B	B_B	B_B	B_B	B_B	B_B	B_B	B_B	B_B	B_B	B_B
100013105|F|0-13:T>A-13:T>A	A_A	A_A	A_A	A_A	A_A	B_B	A_A	B_B	A_A	A_A	A_A	B_B	B_B	A_A	A_A	A_A	B_B	A_A	B_B	A_A	A_A	B_B	B_B	B_B	A_A	A_A	B_B	A_A	B_B	B_B	A_A	A_A	B_B	A_A	A_A	A_A	B_B	A_A	A_A	A_A	A_A	A_A	B_B	A_A	A_A	B_B
100014431|F|0-13:T>A-13:T>A	B_B	B_B	B_B	B_B	B_B	B_B	B_B	B_B	B_B	B_B	B_B	B_B	B_B	B_B	B_B	B_B	B_B	B_B	B_B	B_B	B_B	B_B	B_B	B_B	B_B	B_B	B_B	A_A	B_B	B_B	B_B	B_B	B_B	B_B	B_B	B_B	B_B	B_B	B_B	B_B	B_B	B_B	B_B	B_B	B_B	B_B
100015332|F|0-13:T>A-13:T>A	A_A	B_B	B_B	A_A	B_B	A_A	B_B	B_B	B_B	B_B	B_B	B_B	B_B	A_A	B_B	A_A	A_A	A_A	B_B	A_A	B_B	A_A	A_A	A_A	B_B	B_B	A_A	A_A	B_B	B_B	B_B	A_A	A_A	A_A	A_A	B_B	B_B	A_A	B_B	B_B	B_B	B_B	A_A	B_B	A_A	B_B
100041948|F|0-13:T>A-13:T>A	B_B	B_B	B_B	A_A	A_A	B_B	B_B	A_A	A_A	B_B	B_B	B_B	B_B	A_A	B_B	B_B	B_B	A_A	B_B	A_A	B_B	B_B	B_B	?_?	B_B	B_B	B_B	B_B	B_B	B_B	A_A	A_A	B_B	?_?	A_A	B_B	A_A	B_B	B_B	B_B	A_A	B_B	A_A	A_A	A_A	B_B
100043710|F|0-13:T>A-13:T>A	B_B	?_?	?_?	?_?	?_?	?_?	?_?	?_?	?_?	B_B	?_?	?_?	B_B	B_B	B_B	?_?	?_?	?_?	?_?	?_?	?_?	B_B	?_?	?_?	B_B	B_B	?_?	?_?	?_?	?_?	?_?	?_?	?_?	B_B	B_B	B_B	?_?	?_?	?_?	?_?	?_?	?_?	?_?	?_?	?_?	?_?
100046438|F|0-13:T>A-13:T>A	A_A	B_B	A_A	A_A	A_A	A_A	B_B	A_A	A_A	A_A	B_B	A_A	A_A	A_A	A_A	A_A	A_A	A_A	A_A	A_A	A_A	A_A	A_A	B_B	A_A	A_A	A_A	A_A	A_A	A_A	A_A	A_A	A_A	A_A	A_A	A_A	A_A	A_A	A_A	B_B	A_A	A_A	A_A	A_A	A_A	A_A
100055790|F|0-13:T>A-13:T>A	?_?	?_?	?_?	B_B	?_?	B_B	B_B	B_B	B_B	?_?	B_B	?_?	B_B	B_B	?_?	?_?	?_?	?_?	B_B	?_?	B_B	B_B	?_?	?_?	?_?	B_B	B_B	B_B	?_?	B_B	?_?	B_B	B_B	?_?	?_?	B_B	?_?	?_?	B_B	B_B	?_?	?_?	?_?	?_?	?_?	?_?
100060037|F|0-13:T>A-13:T>A	A_A	A_A	A_A	A_A	A_A	A_A	A_A	A_A	A_A	A_A	A_A	A_A	A_A	A_A	A_A	A_A	A_A	A_A	A_A	A_A	A_A	A_A	A_A	A_A	?_?	A_A	A_A	A_A	A_A	A_A	A_A	A_A	A_A	A_A	A_A	A_A	A_A	A_A	A_A	A_A	A_A	A_A	A_A	A_A	A_A	A_A
100065049|F|0-13:T>A-13:T>A	A_A	A_A	A_A	A_A	A_A	B_B	A_A	A_A	A_A	A_A	A_A	A_A	A_A	A_A	A_A	A_A	A_A	A_A	A_A	A_A	A_A	A_A	A_A	B_B	A_A	A_A	A_A	A_A	A_A	A_A	A_A	A_A	A_A	A_A	A_A	A_A	A_A	A_A	A_A	A_A	A_A	A_A	A_A	A_A	A_A	A_A
100069212|F|0-13:T>A-13:T>A	B_B	B_B	B_B	B_B	B_B	B_B	B_B	B_B	B_B	B_B	B_B	B_B	B_B	B_B	B_B	B_B	B_B	B_B	B_B	B_B	B_B	B_B	?_?	B_B	B_B	B_B	B_B	B_B	B_B	B_B	B_B	B_B	B_B	B_B	B_B	B_B	B_B	B_B	B_B	?_?	B_B	B_B	B_B	B_B	B_B	B_B
100078438|F|0-13:T>A-13:T>A	A_A	A_A	B_B	A_A	B_B	B_B	A_A	A_A	A_A	A_A	A_A	A_A	B_B	B_B	B_B	A_A	A_A	B_B	A_A	B_B	B_B	B_B	A_A	B_B	A_A	B_B	A_A	B_B	A_A	B_B	A_A	B_B	B_B	A_A	A_A	A_A	B_B	A_A	B_B	A_A	A_A	A_A	A_A	B_B	A_A	A_A
100085022|F|0-13:T>A-13:T>A	A_A	A_A	A_A	A_A	B_B	B_B	B_B	B_B	A_A	A_A	B_B	A_A	A_A	A_A	A_A	B_B	?_?	A_A	B_B	A_A	A_A	B_B	B_B	?_?	B_B	A_A	A_A	?_?	A_A	A_A	B_B	B_B	A_A	B_B	A_A	B_B	A_A	A_A	B_B	B_B	A_A	A_A	A_A	B_B	A_A	A_A
100109164|F|0-13:T>A-13:T>A	A_A	A_A	A_A	A_A	A_A	A_A	A_A	A_A	A_A	A_A	A_A	A_A	A_A	A_A	A_A	A_A	A_A	A_A	A_A	A_A	A_A	A_A	A_A	?_?	A_A	A_A	A_A	A_A	A_A	A_A	A_A	A_A	A_A	A_A	A_A	A_A	A_A	A_A	A_A	A_A	A_A	A_A	A_A	A_A	A_A	A_A
100139724|F|0-13:T>A-13:T>A	A_A	B_B	A_A	A_A	B_B	B_B	A_A	B_B	A_A	A_A	B_B	A_A	B_B	A_A	?_?	B_B	?_?	A_A	B_B	A_A	?_?	A_A	A_A	?_?	B_B	A_A	?_?	A_A	?_?	?_?	A_A	B_B	B_B	A_A	A_A	B_B	A_A	A_A	B_B	B_B	A_A	A_A	A_A	A_A	A_A	?_?
100001765|F|0-13:T>C-13:T>C	B_B	B_B	B_B	B_B	B_B	B_B	B_B	B_B	A_A	B_B	B_B	B_B	B_B	B_B	B_B	B_B	A_A	B_B	B_B	B_B	B_B	B_B	B_B	B_B	B_B	B_B	B_B	A_A	B_B	B_B	B_B	B_B	B_B	B_B	B_B	B_B	A_A	B_B	B_B	B_B	B_B	B_B	B_B	B_B	B_B	B_B
100004420|F|0-13:T>C-13:T>C	B_B	B_B	B_B	B_B	B_B	B_B	B_B	B_B	B_B	B_B	B_B	B_B	B_B	B_B	B_B	B_B	B_B	B_B	B_B	B_B	B_B	B_B	B_B	B_B	B_B	B_B	B_B	B_B	B_B	B_B	B_B	B_B	B_B	B_B	B_B	B_B	B_B	B_B	B_B	B_B	B_B	B_B	B_B	B_B	B_B	B_B
100005548|F|0-13:T>C-13:T>C	A_A	A_A	A_A	B_B	A_A	B_B	A_A	A_A	A_A	B_B	A_A	A_A	B_B	A_A	B_B	A_A	A_A	A_A	B_B	A_A	B_B	A_A	A_A	B_B	B_B	A_A	B_B	A_A	A_A	A_A	A_A	A_A	A_A	B_B	A_A	A_A	B_B	B_B	A_A	B_B	B_B	B_B	A_A	A_A	A_A	B_B
100007649|F|0-13:T>C-13:T>C	A_A	B_B	A_A	A_A	A_A	B_B	A_A	A_A	A_A	A_A	A_A	B_B	A_A	B_B	B_B	A_A	B_B	B_B	B_B	A_A	A_A	B_B	B_B	B_B	B_B	B_B	A_A	A_A	B_B	B_B	B_B	B_B	A_A	A_A	A_A	A_A	B_B	A_A	A_A	B_B	A_A	A_A	B_B	A_A	A_A	A_A
100008157|F|0-13:T>C-13:T>C	B_B	B_B	B_B	B_B	B_B	A_A	B_B	B_B	B_B	B_B	B_B	B_B	B_B	B_B	B_B	B_B	B_B	B_B	B_B	B_B	B_B	B_B	B_B	A_A	B_B	B_B	B_B	B_B	B_B	B_B	B_B	B_B	B_B	B_B	B_B	B_B	B_B	B_B	B_B	B_B	B_B	B_B	B_B	B_B	B_B	B_B
100009600|F|0-13:T>C-13:T>C	B_B	B_B	B_B	B_B	B_B	B_B	B_B	A_A	B_B	B_B	B_B	B_B	B_B	B_B	B_B	B_B	B_B	B_B	B_B	B_B	B_B	B_B	B_B	B_B	B_B	B_B	B_B	A_A	B_B	B_B	B_B	B_B	B_B	B_B	B_B	B_B	B_B	B_B	B_B	B_B	B_B	B_B	B_B	B_B	B_B	B_B
100009941|F|0-13:T>C-13:T>C	B_B	B_B	B_B	B_B	B_B	B_B	B_B	B_B	B_B	B_B	B_B	B_B	B_B	B_B	B_B	B_B	B_B	B_B	B_B	B_B	B_B	B_B	B_B	B_B	A_A	B_B	B_B	B_B	B_B	B_B	B_B	B_B	B_B	B_B	B_B	B_B	A_A	B_B	B_B	B_B	B_B	B_B	B_B	B_B	B_B	B_B
100012934|F|0-13:T>C-13:T>C	B_B	A_A	A_A	B_B	A_A	B_B	A_A	A_A	A_A	A_A	A_A	A_A	A_A	B_B	A_A	B_B	B_B	B_B	A_A	B_B	A_A	B_B	B_B	B_B	A_A	A_A	B_B	B_B	A_A	A_A	A_A	B_B	B_B	B_B	B_B	A_A	A_A	B_B	A_A	A_A	A_A	A_A	B_B	A_A	A_A	A_A
100015001|F|0-13:T>C-13:T>C	B_B	B_B	B_B	B_B	B_B	B_B	B_B	B_B	B_B	B_B	B_B	A_A	B_B	B_B	B_B	B_B	B_B	B_B	A_A	B_B	A_A	B_B	A_A	?_?	A_A	A_A	B_B	B_B	A_A	B_B	B_B	A_A	A_A	B_B	B_B	A_A	A_A	A_A	B_B	B_B	B_B	B_B	B_B	B_B	B_B	B_B
100017708|F|0-13:T>C-13:T>C	A_A	A_A	A_A	A_A	A_A	A_A	A_A	A_A	A_A	A_A	A_A	A_A	A_A	A_A	A_A	A_A	A_A	A_A	A_A	A_A	A_A	A_A	A_A	B_B	A_A	A_A	A_A	A_A	A_A	A_A	A_A	A_A	A_A	A_A	A_A	A_A	A_A	A_A	A_A	A_A	A_A	A_A	A_A	A_A	A_A	A_A
100020123|F|0-13:T>C-13:T>C	B_B	A_A	B_B	B_B	B_B	B_B	?_?	B_B	B_B	B_B	B_B	B_B	B_B	B_B	B_B	A_A	B_B	B_B	B_B	B_B	B_B	B_B	?_?	?_?	B_B	?_?	B_B	B_B	B_B	A_A	B_B	B_B	B_B	B_B	B_B	B_B	B_B	B_B	B_B	B_B	B_B	B_B	B_B	B_B	B_B	B_B
100020955|F|0-13:T>C-13:T>C	A_A	A_A	A_A	A_A	A_A	A_A	A_A	?_?	A_A	A_A	A_A	B_B	A_A	A_A	A_A	A_A	B_B	A_A	B_B	A_A	A_A	?_?	A_A	A_A	A_A	A_A	A_A	A_A	B_B	?_?	A_A	A_A	?_?	A_A	A_A	A_A	B_B	A_A	A_A	A_A	A_A	B_B	B_B	A_A	A_A	A_A
100023319|F|0-13:T>C-13:T>C	A_A	A_A	A_A	B_B	A_A	A_A	A_A	B_B	B_B	A_A	B_B	A_A	B_B	B_B	B_B	A_A	B_B	B_B	B_B	B_B	B_B	B_B	B_B	A_A	B_B	A_A	B_B	A_A	B_B	B_B	A_A	B_B	B_B	B_B	A_A	B_B	B_B	A_A	B_B	B_B	A_A	A_A	B_B	B_B	A_A	B_B
100024594|F|0-13:T>C-13:T>C	B_B	B_B	B_B	B_B	B_B	B_B	B_B	B_B	B_B	B_B	B_B	A_A	B_B	B_B	B_B	B_B	B_B	B_B	B_B	B_B	B_B	B_B	B_B	B_B	B_B	B_B	B_B	B_B	B_B	B_B	B_B	B_B	B_B	B_B	B_B	B_B	B_B	B_B	B_B	B_B	B_B	B_B	B_B	B_B	B_B	B_B
100025666|F|0-13:T>C-13:T>C	A_A	A_A	A_A	A_A	A_A	A_A	A_A	A_A	A_A	A_A	A_A	A_A	A_A	A_A	A_A	A_A	A_A	A_A	A_A	A_A	A_A	A_A	A_A	B_B	A_A	A_A	A_A	A_A	A_A	A_A	A_A	A_A	A_A	A_A	A_A	A_A	A_A	A_A	A_A	A_A	A_A	A_A	A_A	A_A	A_A	A_A
100027688|F|0-13:T>C-13:T>C	B_B	A_A	B_B	A_A	A_A	A_A	B_B	B_B	A_A	B_B	B_B	A_A	A_A	B_B	B_B	A_A	B_B	B_B	A_A	B_B	A_A	B_B	A_A	B_B	B_B	A_A	A_A	A_A	B_B	B_B	B_B	A_A	B_B	A_A	B_B	B_B	A_A	B_B	B_B	B_B	B_B	B_B	B_B	A_A	B_B	B_B
100032950|F|0-13:T>C-13:T>C	B_B	B_B	B_B	B_B	B_B	B_B	B_B	B_B	B_B	B_B	B_B	B_B	B_B	B_B	B_B	B_B	B_B	B_B	B_B	B_B	B_B	B_B	B_B	?_?	A_A	B_B	B_B	B_B	A_A	B_B	B_B	B_B	B_B	B_B	B_B	B_B	B_B	A_A	B_B	B_B	B_B	B_B	B_B	B_B	B_B	B_B
100033059|F|0-13:T>C-13:T>C	A_A	A_A	A_A	A_A	A_A	A_A	A_A	A_A	A_A	A_A	A_A	A_A	A_A	A_A	A_A	A_A	A_A	A_A	A_A	A_A	A_A	A_A	A_A	A_A	A_A	A_A	A_A	A_A	A_A	A_A	A_A	A_A	A_A	A_A	A_A	A_A	A_A	A_A	A_A	A_A	A_A	A_A	A_A	A_A	A_A	A_A
100034342|F|0-13:T>C-13:T>C	A_A	A_A	B_B	A_A	A_A	A_A	B_B	B_B	B_B	B_B	B_B	B_B	B_B	A_A	A_A	A_A	A_A	A_A	A_A	B_B	B_B	A_A	B_B	B_B	B_B	A_A	A_A	B_B	A_A	B_B	A_A	B_B	B_B	B_B	B_B	B_B	A_A	B_B	B_B	A_A	B_B	A_A	A_A	B_B	B_B	B_B
100037222|F|0-13:T>C-13:T>C	?_?	A_A	A_A	A_A	A_A	A_A	A_A	A_A	A_A	A_A	A_A	B_B	A_A	A_A	A_A	A_A	A_A	A_A	B_B	A_A	B_B	A_A	B_B	A_A	B_B	B_B	A_A	A_A	B_B	A_A	A_A	B_B	B_B	A_A	A_A	B_B	B_B	B_B	A_A	A_A	?_?	A_A	A_A	A_A	A_A	A_A
100038751|F|0-13:T>C-13:T>C	A_A	A_A	A_A	A_A	A_A	A_A	A_A	A_A	A_A	?_?	A_A	A_A	A_A	A_A	A_A	A_A	A_A	A_A	A_A	A_A	A_A	A_A	A_A	A_A	A_A	A_A	A_A	?_?	A_A	A_A	A_A	A_A	A_A	A_A	A_A	A_A	A_A	A_A	A_A	A_A	A_A	A_A	A_A	A_A	A_A	A_A
100047462|F|0-13:T>C-13:T>C	A_A	A_A	A_A	B_B	B_B	A_A	B_B	B_B	B_B	A_A	B_B	A_A	A_A	A_A	B_B	A_A	A_A	B_B	A_A	A_A	A_A	A_A	B_B	B_B	B_B	A_A	B_B	A_A	A_A	A_A	A_A	B_B	A_A	B_B	A_A	A_A	B_B	B_B	A_A	A_A	B_B	A_A	A_A	A_A	A_A	A_A
100047960|F|0-13:T>C-13:T>C	A_A	A_A	A_A	A_A	A_A	A_A	A_A	A_A	A_A	A_A	A_A	A_A	A_A	A_A	A_A	A_A	A_A	A_A	A_A	A_A	A_A	A_A	A_A	A_A	A_A	A_A	A_A	A_A	A_A	A_A	A_A	A_A	A_A	A_A	A_A	A_A	A_A	A_A	A_A	A_A	A_A	A_A	A_A	A_A	A_A	A_A
100052241|F|0-13:T>C-13:T>C	A_A	A_A	A_A	B_B	B_B	A_A	B_B	A_A	B_B	B_B	B_B	A_A	A_A	B_B	A_A	A_A	B_B	A_A	B_B	A_A	B_B	A_A	A_A	B_B	B_B	B_B	A_A	B_B	A_A	B_B	B_B	A_A	B_B	B_B	B_B	B_B	B_B	B_B	B_B	B_B	B_B	B_B	B_B	B_B	A_A	B_B
100053105|F|0-13:T>C-13:T>C	?_?	?_?	B_B	B_B	B_B	B_B	B_B	B_B	B_B	A_A	B_B	B_B	?_?	B_B	A_A	B_B	?_?	A_A	?_?	?_?	?_?	?_?	?_?	A_A	B_B	A_A	B_B	?_?	?_?	B_B	?_?	B_B	A_A	A_A	?_?	?_?	?_?	B_B	B_B	?_?	A_A	B_B	B_B	A_A	A_A	B_B
100054003|F|0-13:T>C-13:T>C	?_?	A_A	A_A	A_A	A_A	A_A	A_A	A_A	A_A	A_A	A_A	A_A	A_A	A_A	A_A	?_?	A_A	A_A	A_A	A_A	A_A	A_A	A_A	A_A	A_A	A_A	?_?	A_A	A_A	A_A	A_A	A_A	A_A	A_A	A_A	A_A	A_A	A_A	A_A	A_A	A_A	A_A	A_A	A_A	A_A	?_?
100057020|F|0-13:T>C-13:T>C	?_?	?_?	?_?	?_?	?_?	?_?	?_?	?_?	?_?	?_?	?_?	B_B	?_?	?_?	?_?	?_?	?_?	?_?	?_?	?_?	?_?	?_?	?_?	?_?	?_?	?_?	?_?	?_?	?_?	?_?	?_?	?_?	?_?	?_?	?_?	?_?	?_?	?_?	?_?	?_?	?_?	?_?	?_?	?_?	?_?	?_?
100057476|F|0-13:T>C-13:T>C	B_B	B_B	?_?	B_B	B_B	B_B	B_B	B_B	B_B	?_?	?_?	B_B	B_B	A_A	B_B	B_B	?_?	?_?	B_B	A_A	B_B	B_B	?_?	?_?	B_B	B_B	B_B	B_B	?_?	A_A	B_B	B_B	B_B	B_B	B_B	?_?	A_A	A_A	A_A	B_B	A_A	B_B	B_B	B_B	B_B	?_?
100066638|F|0-13:T>C-13:T>C	A_A	A_A	B_B	A_A	B_B	B_B	B_B	A_A	A_A	A_A	A_A	B_B	A_A	B_B	?_?	A_A	B_B	B_B	A_A	A_A	A_A	A_A	A_A	?_?	A_A	A_A	B_B	A_A	A_A	A_A	A_A	A_A	A_A	A_A	?_?	A_A	A_A	B_B	A_A	A_A	B_B	B_B	B_B	B_B	B_B	A_A
100070874|F|0-13:T>C-13:T>C	A_A	A_A	A_A	A_A	B_B	A_A	A_A	A_A	A_A	A_A	?_?	B_B	A_A	A_A	A_A	B_B	?_?	A_A	A_A	A_A	A_A	A_A	A_A	A_A	A_A	A_A	A_A	B_B	A_A	A_A	A_A	A_A	A_A	A_A	A_A	A_A	A_A	A_A	A_A	A_A	A_A	A_A	A_A	A_A	A_A	A_A
100073075|F|0-13:T>C-13:T>C	A_A	A_A	A_A	A_A	A_A	A_A	A_A	A_A	A_A	A_A	A_A	A_A	A_A	A_A	A_A	A_A	A_A	A_A	A_A	A_A	A_A	A_A	A_A	?_?	A_A	A_A	A_A	A_A	A_A	A_A	A_A	A_A	A_A	A_A	A_A	A_A	A_A	A_A	A_A	A_A	A_A	A_A	A_A	A_A	A_A	A_A
100074244|F|0-13:T>C-13:T>C	B_B	B_B	B_B	B_B	B_B	B_B	B_B	B_B	B_B	B_B	B_B	B_B	B_B	B_B	B_B	B_B	B_B	B_B	B_B	B_B	B_B	B_B	B_B	B_B	B_B	B_B	B_B	B_B	B_B	B_B	B_B	B_B	B_B	B_B	B_B	B_B	B_B	B_B	B_B	B_B	B_B	B_B	B_B	B_B	B_B	B_B
100075755|F|0-13:T>C-13:T>C	A_A	A_A	A_A	A_A	B_B	A_A	B_B	B_B	B_B	B_B	B_B	B_B	A_A	B_B	B_B	A_A	B_B	A_A	A_A	B_B	B_B	A_A	B_B	B_B	A_A	A_A	B_B	B_B	A_A	A_A	B_B	B_B	A_A	A_A	A_A	B_B	B_B	A_A	B_B	A_A	A_A	B_B	A_A	A_A	A_A	A_A
100081040|F|0-13:T>C-13:T>C	B_B	B_B	A_A	A_A	?_?	A_A	A_A	A_A	A_A	A_A	A_A	A_A	A_A	A_A	?_?	A_A	A_A	?_?	A_A	A_A	?_?	A_A	B_B	?_?	A_A	A_A	A_A	A_A	A_A	?_?	A_A	A_A	?_?	A_A	B_B	?_?	A_A	A_A	A_A	A_A	A_A	B_B	A_A	A_A	A_A	B_B
100085243|F|0-13:T>C-13:T>C	B_B	B_B	B_B	B_B	B_B	B_B	B_B	B_B	B_B	B_B	B_B	B_B	B_B	B_B	A_A	B_B	B_B	B_B	B_B	B_B	B_B	B_B	B_B	B_B	B_B	B_B	B_B	B_B	B_B	B_B	B_B	B_B	B_B	B_B	B_B	B_B	B_B	B_B	B_B	B_B	B_B	B_B	B_B	B_B	B_B	B_B
100085367|F|0-13:T>C-13:T>C	A_A	?_?	B_B	B_B	A_A	B_B	A_A	B_B	A_A	A_A	?_?	A_A	B_B	A_A	?_?	A_A	B_B	A_A	A_A	B_B	B_B	B_B	?_?	B_B	A_A	A_A	A_A	A_A	B_B	B_B	A_A	A_A	A_A	B_B	B_B	B_B	B_B	A_A	B_B	B_B	A_A	A_A	A_A	B_B	B_B	?_?
100085395|F|0-13:T>C-13:T>C	B_B	B_B	B_B	B_B	B_B	A_A	B_B	B_B	B_B	B_B	B_B	B_B	B_B	B_B	B_B	B_B	A_A	B_B	B_B	B_B	B_B	B_B	B_B	B_B	B_B	B_B	B_B	B_B	B_B	B_B	A_A	A_A	B_B	B_B	B_B	A_A	B_B	B_B	B_B	B_B	B_B	B_B	B_B	B_B	B_B	B_B
100087059|F|0-13:T>C-13:T>C	A_A	A_A	A_A	A_A	A_A	A_A	B_B	B_B	A_A	A_A	A_A	A_A	A_A	A_A	A_A	A_A	B_B	A_A	B_B	A_A	A_A	A_A	A_A	A_A	A_A	A_A	A_A	A_A	A_A	B_B	A_A	A_A	A_A	A_A	A_A	A_A	A_A	A_A	A_A	A_A	B_B	?_?	A_A	A_A	A_A	A_A
100088298|F|0-13:T>C-13:T>C	A_A	A_A	A_A	A_A	A_A	A_A	A_A	A_A	A_A	A_A	?_?	B_B	A_A	A_A	A_A	A_A	A_A	A_A	A_A	A_A	A_A	A_A	A_A	A_A	A_A	A_A	A_A	A_A	A_A	A_A	A_A	A_A	A_A	A_A	A_A	A_A	A_A	A_A	A_A	A_A	A_A	A_A	A_A	A_A	A_A	A_A
100089481|F|0-13:T>C-13:T>C	A_A	A_A	B_B	A_A	B_B	B_B	B_B	A_A	B_B	A_A	B_B	A_A	B_B	A_A	B_B	B_B	A_A	A_A	B_B	B_B	B_B	B_B	B_B	?_?	B_B	A_A	A_A	A_A	A_A	B_B	A_A	B_B	A_A	A_A	A_A	A_A	B_B	A_A	B_B	B_B	A_A	B_B	A_A	A_A	B_B	B_B
100092298|F|0-13:T>C-13:T>C	A_A	?_?	B_B	?_?	A_A	A_A	?_?	A_A	A_A	A_A	A_A	A_A	?_?	?_?	A_A	B_B	A_A	B_B	A_A	A_A	B_B	A_A	?_?	A_A	A_A	?_?	A_A	?_?	?_?	B_B	B_B	A_A	B_B	A_A	?_?	?_?	A_A	B_B	B_B	A_A	A_A	B_B	A_A	B_B	B_B	?_?
100097419|F|0-13:T>C-13:T>C	A_A	A_A	A_A	A_A	A_A	A_A	A_A	A_A	A_A	A_A	A_A	A_A	A_A	A_A	A_A	A_A	A_A	A_A	A_A	A_A	A_A	A_A	A_A	A_A	A_A	A_A	A_A	A_A	A_A	A_A	A_A	A_A	A_A	A_A	A_A	?_?	A_A	A_A	A_A	A_A	A_A	A_A	A_A	A_A	A_A	A_A
100105089|F|0-13:T>C-13:T>C	A_A	A_A	A_A	A_A	A_A	A_A	A_A	A_A	A_A	A_A	A_A	A_A	A_A	A_A	A_A	A_A	A_A	A_A	A_A	A_A	A_A	A_A	A_A	A_A	A_A	A_A	A_A	A_A	A_A	A_A	A_A	A_A	A_A	A_A	A_A	A_A	A_A	A_A	A_A	A_A	A_A	A_A	A_A	A_A	A_A	A_A
100111805|F|0-13:T>C-13:T>C	B_B	B_B	B_B	B_B	B_B	B_B	B_B	B_B	B_B	B_B	B_B	B_B	B_B	B_B	B_B	B_B	B_B	B_B	B_B	B_B	B_B	B_B	B_B	B_B	B_B	B_B	B_B	B_B	B_B	B_B	B_B	B_B	B_B	B_B	B_B	B_B	B_B	B_B	B_B	B_B	B_B	B_B	B_B	B_B	B_B	B_B
100017859|F|0-13:T>G-13:T>G	B_B	B_B	B_B	B_B	B_B	B_B	B_B	B_B	B_B	B_B	B_B	B_B	B_B	B_B	B_B	B_B	B_B	B_B	B_B	B_B	B_B	B_B	?_?	?_?	A_A	B_B	B_B	B_B	B_B	B_B	B_B	B_B	B_B	B_B	B_B	B_B	B_B	B_B	B_B	B_B	B_B	B_B	B_B	B_B	B_B	B_B
100018277|F|0-13:T>G-13:T>G	B_B	B_B	B_B	B_B	B_B	B_B	B_B	B_B	B_B	B_B	B_B	B_B	B_B	B_B	B_B	B_B	B_B	B_B	B_B	B_B	B_B	B_B	B_B	B_B	B_B	B_B	B_B	B_B	B_B	B_B	B_B	B_B	B_B	B_B	B_B	B_B	B_B	B_B	B_B	B_B	B_B	B_B	B_B	B_B	B_B	B_B
100022047|F|0-13:T>G-13:T>G	B_B	B_B	?_?	B_B	?_?	?_?	?_?	B_B	?_?	B_B	?_?	B_B	?_?	B_B	?_?	?_?	B_B	B_B	?_?	?_?	?_?	?_?	?_?	?_?	?_?	?_?	B_B	B_B	B_B	?_?	B_B	?_?	B_B	B_B	B_B	B_B	?_?	B_B	?_?	?_?	B_B	?_?	B_B	?_?	?_?	?_?
100024887|F|0-13:T>G-13:T>G	B_B	B_B	B_B	B_B	B_B	B_B	B_B	B_B	B_B	B_B	B_B	B_B	B_B	B_B	B_B	B_B	B_B	B_B	B_B	B_B	B_B	B_B	B_B	B_B	B_B	B_B	B_B	B_B	B_B	B_B	B_B	B_B	B_B	B_B	B_B	B_B	B_B	B_B	B_B	B_B	B_B	B_B	B_B	B_B	B_B	B_B
100048653|F|0-13:T>G-13:T>G	?_?	B_B	B_B	B_B	B_B	B_B	B_B	?_?	B_B	B_B	B_B	B_B	B_B	?_?	B_B	B_B	B_B	?_?	B_B	B_B	B_B	B_B	B_B	B_B	?_?	B_B	B_B	B_B	B_B	B_B	B_B	B_B	B_B	?_?	B_B	?_?	B_B	B_B	B_B	B_B	B_B	B_B	B_B	B_B	B_B	B_B
100052366|F|0-13:T>G-13:T>G	B_B	B_B	B_B	B_B	B_B	B_B	B_B	B_B	B_B	B_B	?_?	B_B	B_B	B_B	B_B	B_B	B_B	?_?	B_B	B_B	?_?	B_B	B_B	?_?	B_B	B_B	B_B	?_?	B_B	B_B	B_B	B_B	B_B	B_B	B_B	?_?	B_B	B_B	B_B	?_?	B_B	B_B	B_B	B_B	B_B	B_B
100087071|F|0-13:T>G-13:T>G	A_A	A_A	A_A	A_A	A_A	A_A	A_A	A_A	A_A	A_A	A_A	A_A	A_A	A_A	A_A	A_A	A_A	A_A	A_A	A_A	A_A	A_A	A_A	B_B	A_A	A_A	A_A	A_A	A_A	A_A	A_A	A_A	A_A	A_A	A_A	A_A	A_A	A_A	A_A	A_A	A_A	A_A	A_A	A_A	A_A	A_A
100090651|F|0-13:T>G-13:T>G	B_B	B_B	B_B	B_B	A_A	A_A	A_A	A_A	B_B	B_B	A_A	B_B	B_B	B_B	B_B	A_A	A_A	B_B	A_A	B_B	B_B	A_A	A_A	A_A	A_A	B_B	B_B	A_A	B_B	B_B	A_A	A_A	B_B	A_A	B_B	A_A	B_B	B_B	A_A	A_A	B_B	B_B	B_B	A_A	A_A	B_B
100096662|F|0-13:T>G-13:T>G	?_?	?_?	A_A	A_A	A_A	A_A	?_?	A_A	A_A	A_A	A_A	A_A	A_A	A_A	?_?	A_A	?_?	?_?	A_A	?_?	?_?	A_A	A_A	?_?	?_?	A_A	?_?	A_A	A_A	?_?	?_?	A_A	A_A	A_A	?_?	A_A	A_A	A_A	A_A	A_A	?_?	A_A	A_A	?_?	A_A	?_?
100100200|F|0-13:T>G-13:T>G	B_B	?_?	?_?	B_B	?_?	?_?	?_?	B_B	B_B	B_B	?_?	A_A	B_B	?_?	B_B	?_?	B_B	B_B	A_A	B_B	A_A	?_?	A_A	?_?	A_A	A_A	?_?	?_?	A_A	B_B	?_?	A_A	A_A	B_B	B_B	A_A	A_A	A_A	?_?	B_B	?_?	B_B	B_B	B_B	?_?	B_B
100110688|F|0-13:T>G-13:T>G	A_A	A_A	A_A	A_A	A_A	A_A	A_A	A_A	A_A	A_A	A_A	A_A	A_A	A_A	A_A	A_A	A_A	A_A	A_A	A_A	A_A	A_A	A_A	A_A	A_A	A_A	A_A	A_A	A_A	A_A	A_A	A_A	A_A	A_A	A_A	A_A	A_A	A_A	A_A	A_A	A_A	A_A	A_A	A_A	A_A	A_A
100011110|F|0-14:A>C-14:A>C	A_A	A_A	A_A	A_A	A_A	A_A	A_A	A_A	A_A	A_A	A_A	A_A	A_A	A_A	A_A	A_A	A_A	A_A	A_A	A_A	A_A	A_A	A_A	A_A	A_A	A_A	A_A	A_A	A_A	A_A	A_A	A_A	A_A	A_A	A_A	A_A	A_A	A_A	A_A	A_A	A_A	A_A	A_A	A_A	A_A	A_A
100034097|F|0-14:A>C-14:A>C	A_A	B_B	B_B	B_B	B_B	B_B	B_B	A_A	B_B	A_A	B_B	B_B	A_A	A_A	B_B	A_A	B_B	B_B	A_A	A_A	B_B	A_A	A_A	A_A	A_A	B_B	A_A	B_B	A_A	B_B	A_A	A_A	B_B	A_A	B_B	A_A	B_B	B_B	A_A	B_B	B_B	B_B	B_B	B_B	B_B	A_A
100061157|F|0-14:A>C-14:A>C	B_B	A_A	B_B	A_A	B_B	A_A	A_A	A_A	A_A	A_A	?_?	A_A	A_A	A_A	A_A	A_A	A_A	?_?	A_A	A_A	A_A	B_B	A_A	?_?	A_A	B_B	A_A	?_?	A_A	B_B	A_A	A_A	A_A	A_A	B_B	?_?	A_A	A_A	A_A	A_A	A_A	A_A	A_A	A_A	A_A	B_B
100066313|F|0-14:A>C-14:A>C	B_B	B_B	B_B	B_B	B_B	B_B	B_B	?_?	?_?	B_B	B_B	B_B	B_B	B_B	B_B	B_B	B_B	B_B	?_?	B_B	A_A	?_?	B_B	B_B	B_B	?_?	B_B	B_B	B_B	?_?	B_B	B_B	B_B	B_B	B_B	B_B	B_B	?_?	B_B	?_?	B_B	B_B	B_B	B_B	B_B	B_B
100075019|F|0-14:A>C-14:A>C	A_A	A_A	A_A	A_A	A_A	A_A	A_A	A_A	A_A	A_A	?_?	B_B	A_A	A_A	A_A	A_A	A_A	A_A	B_B	A_A	B_B	A_A	?_?	A_A	B_B	B_B	A_A	A_A	B_B	A_A	A_A	B_B	B_B	A_A	A_A	B_B	B_B	B_B	A_A	A_A	A_A	A_A	A_A	A_A	A_A	A_A
100082269|F|0-14:A>C-14:A>C	A_A	A_A	A_A	B_B	B_B	A_A	B_B	A_A	B_B	B_B	B_B	A_A	B_B	B_B	A_A	A_A	B_B	A_A	B_B	A_A	B_B	A_A	A_A	B_B	B_B	B_B	A_A	B_B	A_A	B_B	B_B	B_B	B_B	B_B	B_B	B_B	B_B	B_B	B_B	B_B	B_B	B_B	B_B	B_B	A_A	B_B
100001632|F|0-14:A>G-14:A>G	B_B	B_B	A_A	A_A	A_A	A_A	B_B	A_A	A_A	A_A	A_A	A_A	A_A	A_A	A_A	A_A	A_A	B_B	B_B	A_A	A_A	B_B	B_B	B_B	B_B	A_A	B_B	B_B	A_A	A_A	A_A	B_B	B_B	A_A	B_B	A_A	A_A	A_A	A_A	A_A	B_B	A_A	A_A	A_A	A_A	A_A
100002374|F|0-14:A>G-14:A>G	B_B	A_A	B_B	B_B	B_B	B_B	A_A	A_A	A_A	A_A	A_A	A_A	B_B	B_B	B_B	B_B	B_B	B_B	A_A	B_B	A_A	B_B	B_B	B_B	B_B	A_A	B_B	B_B	A_A	A_A	A_A	B_B	B_B	B_B	B_B	A_A	B_B	B_B	A_A	A_A	A_A	A_A	B_B	A_A	A_A	B_B
100004003|F|0-14:A>G-14:A>G	?_?	B_B	?_?	?_?	?_?	?_?	B_B	B_B	B_B	B_B	B_B	A_A	A_A	?_?	B_B	?_?	?_?	?_?	B_B	?_?	A_A	?_?	?_?	?_?	?_?	B_B	?_?	?_?	B_B	B_B	B_B	?_?	?_?	?_?	?_?	A_A	B_B	?_?	B_B	A_A	?_?	B_B	?_?	B_B	B_B	B_B
100004066|F|0-14:A>G-14:A>G	B_B	B_B	B_B	B_B	B_B	B_B	B_B	B_B	B_B	B_B	B_B	B_B	B_B	B_B	B_B	B_B	B_B	B_B	B_B	B_B	A_A	B_B	B_B	B_B	B_B	B_B	B_B	B_B	B_B	B_B	B_B	B_B	B_B	B_B	B_B	B_B	B_B	A_A	B_B	A_A	B_B	B_B	B_B	B_B	B_B	B_B
100005201|F|0-14:A>G-14:A>G	A_A	A_A	A_A	A_A	A_A	A_A	B_B	A_A	A_A	A_A	A_A	A_A	A_A	A_A	A_A	A_A	A_A	A_A	A_A	A_A	A_A	A_A	A_A	A_A	A_A	B_B	A_A	A_A	A_A	A_A	A_A	A_A	A_A	A_A	A_A	A_A	A_A	A_A	A_A	A_A	A_A	A_A	A_A	A_A	A_A	A_A
100007473|F|0-14:A>G-14:A>G	B_B	B_B	B_B	B_B	B_B	B_B	A_A	A_A	B_B	B_B	B_B	B_B	A_A	B_B	A_A	B_B	B_B	B_B	B_B	B_B	B_B	B_B	B_B	B_B	B_B	B_B	B_B	B_B	B_B	B_B	B_B	B_B	B_B	B_B	A_A	A_A	B_B	B_B	B_B	B_B	B_B	B_B	B_B	B_B	B_B	B_B
100009277|F|0-14:A>G-14:A>G	?_?	A_A	?_?	?_?	A_A	?_?	A_A	A_A	?_?	?_?	?_?	A_A	?_?	A_A	?_?	A_A	?_?	A_A	A_A	A_A	?_?	A_A	?_?	?_?	?_?	?_?	?_?	A_A	?_?	?_?	A_A	?_?	?_?	A_A	?_?	A_A	A_A	A_A	A_A	?_?	?_?	?_?	A_A	?_?	A_A	?_?
100011278|F|0-14:A>G-14:A>G	A_A	A_A	A_A	A_A	B_B	B_B	A_A	A_A	B_B	A_A	A_A	B_B	A_A	A_A	B_B	B_B	A_A	A_A	B_B	A_A	B_B	A_A	B_B	A_A	B_B	B_B	B_B	B_B	A_A	A_A	A_A	B_B	B_B	B_B	A_A	A_A	B_B	B_B	A_A	A_A	A_A	A_A	A_A	A_A	A_A	A_A
100012231|F|0-14:A>G-14:A>G	A_A	A_A	?_?	A_A	?_?	?_?	?_?	A_A	?_?	A_A	?_?	A_A	?_?	A_A	?_?	?_?	A_A	A_A	?_?	?_?	?_?	?_?	?_?	?_?	?_?	?_?	A_A	B_B	A_A	?_?	A_A	?_?	A_A	A_A	A_A	A_A	?_?	A_A	?_?	?_?	A_A	?_?	A_A	?_?	?_?	?_?
100017115|F|0-14:A>G-14:A>G	B_B	B_B	A_A	A_A	B_B	B_B	B_B	A_A	B_B	B_B	B_B	B_B	A_A	B_B	A_A	B_B	B_B	A_A	B_B	B_B	B_B	B_B	A_A	B_B	A_A	B_B	B_B	B_B	B_B	A_A	B_B	B_B	B_B	A_A	B_B	A_A	A_A	A_A	B_B	A_A	B_B	B_B	A_A	A_A	A_A	A_A
100021221|F|0-14:A>G-14:A>G	B_B	B_B	B_B	B_B	B_B	B_B	B_B	A_A	B_B	B_B	B_B	B_B	B_B	B_B	B_B	B_B	B_B	B_B	B_B	B_B	B_B	B_B	B_B	B_B	B_B	B_B	B_B	B_B	B_B	B_B	B_B	B_B	B_B	B_B	B_B	B_B	B_B	B_B	B_B	B_B	B_B	B_B	B_B	B_B	B_B	B_B
100022685|F|0-14:A>G-14:A>G	B_B	B_B	A_A	B_B	A_A	A_A	A_A	B_B	A_A	B_B	A_A	B_B	A_A	A_A	A_A	A_A	B_B	A_A	A_A	A_A	A_A	A_A	A_A	A_A	A_A	A_A	B_B	B_B	B_B	A_A	B_B	A_A	B_B	B_B	B_B	A_A	A_A	B_B	A_A	B_B	B_B	A_A	B_B	A_A	A_A	A_A
100023387|F|0-14:A>G-14:A>G	A_A	A_A	A_A	B_B	B_B	A_A	B_B	B_B	B_B	A_A	B_B	B_B	A_A	A_A	B_B	A_A	A_A	B_B	A_A	A_A	A_A	A_A	B_B	B_B	B_B	A_A	A_A	A_A	A_A	A_A	A_A	B_B	A_A	B_B	A_A	A_A	B_B	A_A	A_A	A_A	B_B	A_A	A_A	B_B	B_B	A_A
100026650|F|0-14:A>G-14:A>G	B_B	B_B	B_B	B_B	B_B	B_B	B_B	B_B	B_B	B_B	B_B	A_A	B_B	B_B	B_B	B_B	B_B	B_B	A_A	B_B	A_A	B_B	A_A	B_B	A_A	A_A	B_B	B_B	A_A	B_B	B_B	A_A	A_A	B_B	B_B	A_A	A_A	A_A	B_B	B_B	B_B	B_B	B_B	B_B	B_B	B_B
100027265|F|0-14:A>G-14:A>G	B_B	B_B	B_B	A_A	B_B	A_A	B_B	A_A	A_A	B_B	A_A	A_A	A_A	A_A	A_A	B_B	A_A	A_A	A_A	A_A	A_A	A_A	B_B	B_B	A_A	B_B	A_A	A_A	A_A	A_A	B_B	A_A	A_A	A_A	B_B	A_A	A_A	B_B	A_A	A_A	B_B	B_B	B_B	A_A	A_A	A_A
100028279|F|0-14:A>G-14:A>G	A_A	A_A	A_A	A_A	A_A	A_A	A_A	A_A	A_A	A_A	A_A	A_A	A_A	A_A	A_A	A_A	A_A	A_A	A_A	A_A	A_A	A_A	A_A	?_?	A_A	A_A	A_A	A_A	A_A	A_A	A_A	A_A	A_A	A_A	A_A	A_A	A_A	A_A	A_A	A_A	A_A	A_A	A_A	A_A	A_A	A_A
100028630|F|0-14:A>G-14:A>G	A_A	A_A	B_B	B_B	A_A	A_A	A_A	B_B	A_A	B_B	A_A	A_A	A_A	A_A	B_B	B_B	A_A	B_B	B_B	B_B	A_A	A_A	B_B	B_B	A_A	A_A	A_A	A_A	A_A	A_A	A_A	B_B	A_A	A_A	A_A	B_B	A_A	A_A	B_B	A_A	B_B	A_A	B_B	B_B	B_B	A_A
100029280|F|0-14:A>G-14:A>G	B_B	?_?	A_A	B_B	B_B	B_B	B_B	B_B	B_B	A_A	?_?	B_B	A_A	B_B	A_A	B_B	?_?	B_B	A_A	B_B	B_B	A_A	B_B	?_?	B_B	A_A	A_A	B_B	B_B	A_A	A_A	B_B	B_B	B_B	B_B	B_B	B_B	B_B	B_B	A_A	A_A	B_B	B_B	A_A	B_B	A_A
100029680|F|0-14:A>G-14:A>G	A_A	A_A	B_B	B_B	A_A	A_A	A_A	B_B	A_A	B_B	A_A	A_A	A_A	A_A	B_B	B_B	A_A	B_B	B_B	B_B	B_B	A_A	B_B	B_B	B_B	A_A	A_A	A_A	A_A	A_A	A_A	B_B	A_A	B_B	A_A	B_B	A_A	A_A	B_B	A_A	B_B	A_A	B_B	B_B	B_B	A_A
100033745|F|0-14:A>G-14:A>G	B_B	B_B	B_B	B_B	B_B	B_B	B_B	B_B	B_B	B_B	B_B	B_B	B_B	B_B	B_B	B_B	B_B	B_B	B_B	B_B	B_B	B_B	B_B	B_B	B_B	B_B	B_B	B_B	B_B	B_B	B_B	B_B	B_B	B_B	B_B	B_B	B_B	B_B	B_B	B_B	B_B	B_B	B_B	B_B	B_B	B_B
100035316|F|0-14:A>G-14:A>G	A_A	A_A	A_A	A_A	A_A	A_A	A_A	A_A	A_A	A_A	A_A	B_B	A_A	A_A	A_A	A_A	A_A	A_A	B_B	A_A	B_B	A_A	B_B	A_A	B_B	B_B	A_A	A_A	B_B	A_A	A_A	B_B	B_B	A_A	A_A	A_A	B_B	B_B	A_A	A_A	A_A	A_A	A_A	A_A	A_A	A_A
100035319|F|0-14:A>G-14:A>G	B_B	A_A	B_B	B_B	B_B	B_B	B_B	B_B	A_A	B_B	B_B	B_B	B_B	B_B	B_B	B_B	B_B	B_B	B_B	B_B	B_B	B_B	B_B	B_B	B_B	B_B	B_B	B_B	B_B	B_B	B_B	B_B	B_B	B_B	B_B	B_B	B_B	B_B	B_B	B_B	B_B	B_B	A_A	B_B	B_B	B_B
100035790|F|0-14:A>G-14:A>G	A_A	B_B	B_B	A_A	A_A	A_A	A_A	A_A	B_B	A_A	B_B	A_A	B_B	A_A	A_A	A_A	B_B	A_A	B_B	A_A	B_B	B_B	B_B	?_?	B_B	A_A	A_A	B_B	?_?	B_B	A_A	B_B	B_B	?_?	B_B	A_A	?_?	A_A	A_A	A_A	A_A	?_?	A_A	?_?	A_A	B_B
100036918|F|0-14:A>G-14:A>G	A_A	A_A	B_B	B_B	A_A	A_A	A_A	B_B	B_B	A_A	A_A	B_B	B_B	B_B	B_B	B_B	B_B	B_B	A_A	A_A	A_A	B_B	B_B	B_B	A_A	A_A	B_B	A_A	B_B	A_A	A_A	B_B	B_B	A_A	A_A	A_A	B_B	A_A	A_A	A_A	A_A	B_B	B_B	A_A	A_A	B_B
100037127|F|0-14:A>G-14:A>G	A_A	A_A	A_A	B_B	A_A	B_B	A_A	B_B	B_B	A_A	B_B	A_A	B_B	B_B	A_A	A_A	B_B	B_B	B_B	B_B	B_B	B_B	A_A	A_A	B_B	A_A	B_B	A_A	B_B	B_B	A_A	B_B	B_B	B_B	A_A	B_B	B_B	A_A	B_B	B_B	A_A	A_A	B_B	B_B	A_A	B_B
100038211|F|0-14:A>G-14:A>G	B_B	B_B	B_B	B_B	A_A	B_B	B_B	B_B	A_A	B_B	B_B	A_A	B_B	B_B	A_A	B_B	B_B	B_B	A_A	B_B	A_A	B_B	A_A	B_B	A_A	A_A	B_B	B_B	B_B	B_B	B_B	A_A	A_A	B_B	B_B	B_B	A_A	A_A	B_B	B_B	B_B	B_B	B_B	B_B	B_B	B_B
100038362|F|0-14:A>G-14:A>G	B_B	B_B	B_B	B_B	B_B	B_B	B_B	B_B	B_B	?_?	B_B	B_B	B_B	B_B	B_B	B_B	B_B	B_B	B_B	B_B	B_B	B_B	B_B	?_?	B_B	B_B	B_B	B_B	B_B	B_B	B_B	B_B	B_B	B_B	B_B	B_B	B_B	B_B	B_B	B_B	B_B	B_B	B_B	B_B	B_B	B_B
100042860|F|0-14:A>G-14:A>G	B_B	B_B	B_B	B_B	B_B	B_B	B_B	B_B	B_B	B_B	B_B	B_B	B_B	B_B	B_B	B_B	B_B	B_B	B_B	B_B	B_B	B_B	B_B	B_B	B_B	B_B	B_B	B_B	B_B	B_B	B_B	B_B	B_B	B_B	B_B	B_B	B_B	B_B	B_B	B_B	B_B	B_B	B_B	B_B	B_B	B_B
100043469|F|0-14:A>G-14:A>G	B_B	B_B	B_B	B_B	B_B	B_B	B_B	B_B	B_B	B_B	B_B	B_B	B_B	B_B	B_B	B_B	B_B	B_B	B_B	B_B	B_B	B_B	B_B	B_B	B_B	B_B	B_B	B_B	B_B	B_B	B_B	B_B	B_B	B_B	B_B	B_B	B_B	B_B	B_B	B_B	B_B	B_B	B_B	B_B	B_B	B_B
100048288|F|0-14:A>G-14:A>G	A_A	A_A	B_B	A_A	B_B	B_B	B_B	B_B	A_A	A_A	B_B	A_A	B_B	B_B	A_A	A_A	B_B	A_A	B_B	A_A	A_A	B_B	A_A	?_?	B_B	A_A	A_A	B_B	A_A	A_A	B_B	B_B	A_A	B_B	B_B	B_B	A_A	A_A	B_B	B_B	A_A	B_B	A_A	B_B	A_A	A_A
100054766|F|0-14:A>G-14:A>G	A_A	B_B	A_A	A_A	A_A	B_B	?_?	A_A	A_A	A_A	A_A	A_A	A_A	A_A	A_A	B_B	A_A	A_A	A_A	A_A	A_A	A_A	A_A	A_A	A_A	A_A	A_A	A_A	A_A	A_A	A_A	A_A	A_A	?_?	A_A	B_B	A_A	A_A	B_B	A_A	A_A	?_?	A_A	A_A	A_A	A_A
100056812|F|0-14:A>G-14:A>G	A_A	A_A	A_A	A_A	A_A	A_A	A_A	A_A	A_A	A_A	A_A	A_A	A_A	A_A	A_A	A_A	A_A	A_A	A_A	A_A	A_A	A_A	?_?	A_A	A_A	A_A	A_A	A_A	A_A	A_A	A_A	A_A	A_A	A_A	A_A	A_A	A_A	A_A	A_A	A_A	A_A	A_A	A_A	A_A	A_A	A_A
100062805|F|0-14:A>G-14:A>G	B_B	B_B	B_B	B_B	B_B	B_B	B_B	B_B	B_B	B_B	B_B	B_B	B_B	B_B	B_B	B_B	B_B	B_B	B_B	B_B	B_B	B_B	B_B	B_B	B_B	B_B	B_B	B_B	B_B	B_B	B_B	B_B	B_B	B_B	B_B	B_B	B_B	B_B	B_B	B_B	B_B	B_B	B_B	B_B	B_B	B_B
100070441|F|0-14:A>G-14:A>G	B_B	B_B	B_B	B_B	B_B	B_B	B_B	B_B	B_B	B_B	B_B	B_B	B_B	B_B	B_B	B_B	B_B	B_B	B_B	B_B	B_B	B_B	?_?	A_A	B_B	B_B	B_B	B_B	B_B	B_B	B_B	B_B	B_B	A_A	B_B	B_B	B_B	B_B	B_B	B_B	B_B	B_B	B_B	B_B	B_B	B_B
100072032|F|0-14:A>G-14:A>G	B_B	B_B	B_B	B_B	B_B	B_B	B_B	B_B	B_B	B_B	B_B	B_B	B_B	B_B	B_B	B_B	B_B	B_B	B_B	B_B	B_B	B_B	B_B	B_B	B_B	B_B	B_B	B_B	B_B	B_B	B_B	B_B	B_B	B_B	B_B	B_B	B_B	B_B	B_B	B_B	B_B	B_B	B_B	B_B	B_B	B_B
100074420|F|0-14:A>G-14:A>G	A_A	A_A	B_B	B_B	B_B	B_B	A_A	B_B	B_B	B_B	B_B	B_B	B_B	B_B	A_A	B_B	A_A	A_A	B_B	A_A	A_A	B_B	B_B	A_A	?_?	?_?	A_A	B_B	B_B	A_A	A_A	B_B	B_B	B_B	A_A	A_A	B_B	B_B	B_B	?_?	A_A	B_B	B_B	A_A	A_A	A_A
100079340|F|0-14:A>G-14:A>G	A_A	A_A	A_A	A_A	A_A	A_A	A_A	A_A	A_A	A_A	A_A	A_A	A_A	A_A	A_A	A_A	A_A	A_A	A_A	A_A	A_A	A_A	A_A	?_?	A_A	A_A	A_A	A_A	A_A	A_A	A_A	A_A	A_A	A_A	A_A	A_A	A_A	A_A	A_A	A_A	A_A	A_A	A_A	A_A	A_A	A_A
100083293|F|0-14:A>G-14:A>G	B_B	B_B	B_B	B_B	B_B	A_A	A_A	A_A	B_B	B_B	A_A	B_B	B_B	A_A	A_A	A_A	B_B	B_B	A_A	A_A	A_A	A_A	A_A	A_A	A_A	B_B	A_A	B_B	B_B	A_A	A_A	A_A	A_A	B_B	B_B	B_B	B_B	A_A	B_B	A_A	A_A	B_B	B_B	A_A	A_A	B_B
100084066|F|0-14:A>G-14:A>G	A_A	A_A	A_A	A_A	A_A	A_A	A_A	A_A	A_A	A_A	A_A	A_A	A_A	A_A	A_A	A_A	A_A	A_A	A_A	A_A	A_A	A_A	A_A	A_A	A_A	A_A	A_A	A_A	A_A	A_A	A_A	A_A	A_A	A_A	A_A	A_A	A_A	A_A	A_A	A_A	A_A	A_A	A_A	A_A	A_A	A_A
100084067|F|0-14:A>G-14:A>G	B_B	B_B	B_B	B_B	B_B	B_B	B_B	B_B	B_B	B_B	B_B	B_B	B_B	B_B	B_B	B_B	B_B	B_B	B_B	B_B	B_B	B_B	?_?	?_?	B_B	B_B	B_B	B_B	B_B	B_B	B_B	B_B	B_B	B_B	B_B	B_B	B_B	B_B	B_B	B_B	B_B	B_B	B_B	B_B	B_B	B_B
100085293|F|0-14:A>G-14:A>G	A_A	A_A	A_A	A_A	A_A	A_A	A_A	A_A	A_A	A_A	A_A	A_A	A_A	A_A	A_A	A_A	A_A	A_A	A_A	A_A	A_A	A_A	A_A	A_A	A_A	A_A	A_A	A_A	A_A	A_A	A_A	A_A	A_A	A_A	A_A	A_A	A_A	A_A	A_A	A_A	A_A	A_A	A_A	A_A	A_A	A_A
100087752|F|0-14:A>G-14:A>G	A_A	A_A	?_?	A_A	A_A	A_A	A_A	A_A	A_A	?_?	?_?	A_A	?_?	A_A	A_A	A_A	A_A	B_B	A_A	A_A	A_A	?_?	?_?	?_?	A_A	A_A	A_A	B_B	A_A	?_?	A_A	A_A	A_A	A_A	A_A	?_?	A_A	A_A	A_A	A_A	A_A	A_A	A_A	A_A	A_A	?_?
100089453|F|0-14:A>G-14:A>G	B_B	B_B	B_B	B_B	B_B	B_B	B_B	B_B	B_B	B_B	B_B	A_A	B_B	B_B	B_B	B_B	B_B	B_B	B_B	A_A	B_B	B_B	B_B	B_B	B_B	B_B	B_B	B_B	B_B	B_B	B_B	B_B	B_B	B_B	B_B	B_B	B_B	B_B	B_B	B_B	B_B	B_B	B_B	B_B	B_B	B_B
100090620|F|0-14:A>G-14:A>G	?_?	A_A	A_A	?_?	A_A	?_?	?_?	A_A	B_B	?_?	A_A	B_B	A_A	A_A	B_B	?_?	?_?	A_A	B_B	A_A	B_B	B_B	A_A	B_B	A_A	A_A	A_A	A_A	A_A	B_B	A_A	B_B	A_A	B_B	?_?	B_B	A_A	A_A	A_A	A_A	A_A	A_A	A_A	B_B	B_B	A_A
100090909|F|0-14:A>G-14:A>G	?_?	?_?	B_B	A_A	A_A	B_B	A_A	A_A	A_A	A_A	B_B	A_A	A_A	A_A	B_B	A_A	A_A	B_B	B_B	A_A	A_A	B_B	A_A	A_A	A_A	A_A	A_A	A_A	A_A	A_A	A_A	A_A	A_A	?_?	A_A	?_?	A_A	A_A	B_B	?_?	A_A	A_A	A_A	A_A	A_A	?_?
100093902|F|0-14:A>G-14:A>G	A_A	A_A	A_A	A_A	A_A	A_A	B_B	A_A	A_A	A_A	B_B	A_A	A_A	A_A	A_A	A_A	A_A	A_A	A_A	A_A	A_A	A_A	A_A	B_B	A_A	B_B	A_A	A_A	A_A	A_A	A_A	A_A	A_A	A_A	A_A	A_A	A_A	A_A	A_A	A_A	A_A	A_A	A_A	A_A	A_A	A_A
100100025|F|0-14:A>G-14:A>G	B_B	B_B	B_B	B_B	B_B	B_B	B_B	B_B	B_B	B_B	B_B	B_B	B_B	B_B	B_B	B_B	B_B	B_B	B_B	B_B	B_B	B_B	B_B	?_?	B_B	B_B	B_B	B_B	B_B	B_B	B_B	B_B	B_B	B_B	B_B	B_B	B_B	B_B	B_B	B_B	B_B	B_B	B_B	B_B	B_B	B_B
100013245|F|0-14:A>T-14:A>T	B_B	B_B	B_B	B_B	B_B	B_B	B_B	B_B	B_B	B_B	B_B	B_B	B_B	B_B	B_B	B_B	B_B	B_B	B_B	B_B	B_B	B_B	B_B	B_B	B_B	B_B	B_B	B_B	B_B	B_B	B_B	B_B	B_B	B_B	B_B	B_B	B_B	B_B	B_B	B_B	B_B	B_B	B_B	B_B	B_B	B_B
100016913|F|0-14:A>T-14:A>T	B_B	B_B	B_B	B_B	B_B	B_B	B_B	B_B	B_B	B_B	B_B	B_B	B_B	B_B	B_B	B_B	B_B	B_B	B_B	B_B	B_B	B_B	B_B	B_B	B_B	B_B	B_B	B_B	B_B	B_B	B_B	B_B	B_B	B_B	B_B	B_B	B_B	B_B	B_B	B_B	B_B	B_B	B_B	B_B	B_B	B_B
100029334|F|0-14:A>T-14:A>T	A_A	A_A	A_A	B_B	B_B	B_B	A_A	B_B	B_B	A_A	A_A	A_A	B_B	A_A	B_B	A_A	A_A	A_A	A_A	B_B	A_A	A_A	B_B	B_B	B_B	A_A	B_B	A_A	A_A	B_B	A_A	B_B	B_B	B_B	A_A	A_A	A_A	B_B	A_A	A_A	B_B	A_A	A_A	A_A	A_A	B_B
100050863|F|0-14:A>T-14:A>T	B_B	B_B	B_B	B_B	B_B	B_B	B_B	B_B	B_B	B_B	B_B	B_B	B_B	B_B	B_B	B_B	B_B	B_B	B_B	B_B	B_B	B_B	B_B	B_B	B_B	B_B	B_B	B_B	B_B	B_B	B_B	B_B	B_B	B_B	B_B	B_B	B_B	B_B	B_B	B_B	B_B	B_B	B_B	B_B	B_B	B_B
100068695|F|0-14:A>T-14:A>T	A_A	?_?	A_A	?_?	A_A	A_A	A_A	A_A	A_A	A_A	A_A	A_A	?_?	A_A	?_?	A_A	?_?	?_?	A_A	?_?	A_A	?_?	?_?	?_?	A_A	A_A	A_A	A_A	?_?	A_A	A_A	A_A	A_A	?_?	A_A	?_?	A_A	A_A	A_A	A_A	?_?	A_A	A_A	A_A	?_?	A_A
100000975|F|0-14:C>A-14:C>A	A_A	B_B	B_B	B_B	A_A	A_A	B_B	B_B	A_A	B_B	A_A	B_B	B_B	A_A	B_B	B_B	A_A	B_B	A_A	B_B	A_A	B_B	A_A	A_A	A_A	A_A	B_B	A_A	A_A	A_A	B_B	A_A	A_A	A_A	A_A	A_A	B_B	A_A	A_A	B_B	A_A	A_A	A_A	A_A	A_A	B_B
100001264|F|0-14:C>A-14:C>A	B_B	B_B	B_B	B_B	B_B	B_B	B_B	B_B	B_B	B_B	B_B	B_B	B_B	B_B	B_B	B_B	B_B	B_B	B_B	B_B	B_B	B_B	B_B	B_B	B_B	B_B	B_B	B_B	B_B	B_B	B_B	B_B	B_B	B_B	B_B	B_B	B_B	B_B	B_B	B_B	B_B	B_B	B_B	B_B	B_B	A_A
100005746|F|0-14:C>A-14:C>A	B_B	B_B	B_B	B_B	B_B	B_B	B_B	B_B	B_B	B_B	B_B	B_B	B_B	B_B	B_B	B_B	B_B	B_B	B_B	B_B	B_B	B_B	B_B	B_B	B_B	B_B	B_B	B_B	B_B	B_B	B_B	B_B	B_B	B_B	B_B	B_B	B_B	B_B	B_B	B_B	B_B	B_B	B_B	B_B	B_B	B_B
100021664|F|0-14:C>A-14:C>A	B_B	B_B	B_B	B_B	B_B	B_B	B_B	B_B	B_B	B_B	B_B	B_B	B_B	B_B	B_B	B_B	B_B	B_B	B_B	B_B	B_B	B_B	B_B	B_B	B_B	B_B	B_B	B_B	B_B	B_B	B_B	B_B	B_B	B_B	B_B	B_B	B_B	B_B	B_B	B_B	B_B	B_B	B_B	B_B	B_B	B_B
100025018|F|0-14:C>A-14:C>A	B_B	B_B	A_A	A_A	B_B	B_B	B_B	A_A	A_A	B_B	B_B	A_A	B_B	A_A	A_A	A_A	A_A	A_A	B_B	B_B	B_B	A_A	A_A	B_B	A_A	B_B	A_A	B_B	B_B	B_B	B_B	A_A	A_A	B_B	B_B	B_B	A_A	B_B	B_B	B_B	B_B	A_A	A_A	B_B	A_A	A_A
100026853|F|0-14:C>A-14:C>A	B_B	B_B	A_A	A_A	B_B	B_B	B_B	A_A	A_A	B_B	B_B	A_A	A_A	B_B	A_A	A_A	A_A	A_A	B_B	B_B	B_B	A_A	?_?	B_B	B_B	B_B	A_A	B_B	B_B	B_B	B_B	A_A	A_A	B_B	B_B	B_B	A_A	B_B	B_B	B_B	B_B	A_A	A_A	B_B	A_A	A_A
100027725|F|0-14:C>A-14:C>A	B_B	B_B	B_B	B_B	B_B	B_B	B_B	B_B	B_B	?_?	B_B	B_B	B_B	B_B	B_B	B_B	B_B	B_B	B_B	B_B	B_B	B_B	B_B	?_?	B_B	B_B	B_B	B_B	B_B	B_B	B_B	B_B	B_B	B_B	B_B	B_B	B_B	B_B	B_B	B_B	B_B	B_B	B_B	B_B	B_B	B_B
100043986|F|0-14:C>A-14:C>A	B_B	B_B	B_B	B_B	B_B	B_B	B_B	B_B	B_B	B_B	B_B	B_B	B_B	B_B	B_B	B_B	B_B	B_B	B_B	B_B	B_B	B_B	B_B	?_?	?_?	B_B	B_B	B_B	?_?	B_B	B_B	B_B	B_B	?_?	B_B	B_B	?_?	B_B	B_B	B_B	B_B	?_?	B_B	?_?	B_B	B_B
100046821|F|0-14:C>A-14:C>A	B_B	B_B	B_B	B_B	B_B	B_B	B_B	B_B	B_B	B_B	B_B	B_B	B_B	B_B	B_B	B_B	B_B	B_B	B_B	B_B	B_B	B_B	B_B	?_?	B_B	B_B	B_B	B_B	B_B	B_B	B_B	B_B	B_B	B_B	B_B	B_B	B_B	B_B	B_B	B_B	B_B	B_B	B_B	B_B	B_B	B_B
100046829|F|0-14:C>A-14:C>A	B_B	B_B	B_B	B_B	B_B	B_B	B_B	B_B	B_B	B_B	B_B	B_B	B_B	B_B	B_B	B_B	B_B	B_B	B_B	B_B	B_B	B_B	B_B	B_B	B_B	B_B	B_B	B_B	B_B	B_B	B_B	B_B	B_B	B_B	B_B	B_B	B_B	B_B	B_B	B_B	B_B	B_B	B_B	B_B	B_B	B_B
100050622|F|0-14:C>A-14:C>A	?_?	A_A	B_B	A_A	B_B	B_B	B_B	A_A	B_B	A_A	B_B	A_A	B_B	A_A	B_B	B_B	?_?	A_A	B_B	B_B	B_B	B_B	B_B	B_B	B_B	B_B	A_A	?_?	A_A	B_B	A_A	B_B	A_A	A_A	A_A	A_A	B_B	A_A	B_B	B_B	A_A	B_B	A_A	B_B	B_B	B_B
100062749|F|0-14:C>A-14:C>A	?_?	?_?	?_?	?_?	?_?	A_A	?_?	A_A	A_A	?_?	A_A	A_A	A_A	?_?	A_A	A_A	?_?	?_?	A_A	?_?	A_A	?_?	?_?	?_?	A_A	?_?	A_A	A_A	?_?	?_?	?_?	?_?	?_?	A_A	A_A	A_A	?_?	?_?	A_A	A_A	A_A	?_?	?_?	A_A	A_A	?_?
100063858|F|0-14:C>A-14:C>A	A_A	A_A	B_B	B_B	A_A	A_A	A_A	B_B	B_B	A_A	A_A	B_B	B_B	A_A	B_B	B_B	B_B	B_B	A_A	B_B	A_A	B_B	B_B	?_?	A_A	A_A	B_B	A_A	A_A	A_A	A_A	B_B	B_B	A_A	A_A	A_A	B_B	A_A	A_A	B_B	A_A	B_B	A_A	A_A	A_A	B_B
100067399|F|0-14:C>A-14:C>A	?_?	B_B	B_B	B_B	B_B	B_B	B_B	B_B	B_B	B_B	B_B	B_B	B_B	B_B	B_B	B_B	?_?	B_B	B_B	B_B	B_B	B_B	B_B	?_?	B_B	B_B	B_B	B_B	B_B	B_B	B_B	B_B	B_B	B_B	B_B	B_B	B_B	B_B	B_B	?_?	?_?	B_B	B_B	B_B	B_B	B_B
100072954|F|0-14:C>A-14:C>A	?_?	?_?	?_?	?_?	?_?	?_?	?_?	?_?	A_A	A_A	?_?	B_B	?_?	?_?	?_?	?_?	?_?	?_?	?_?	A_A	?_?	?_?	?_?	?_?	?_?	?_?	?_?	?_?	?_?	?_?	?_?	?_?	A_A	?_?	?_?	A_A	A_A	?_?	A_A	?_?	?_?	?_?	?_?	?_?	?_?	?_?
100079910|F|0-14:C>A-14:C>A	B_B	?_?	B_B	B_B	B_B	B_B	B_B	B_B	B_B	B_B	B_B	B_B	B_B	B_B	B_B	B_B	B_B	?_?	B_B	B_B	B_B	B_B	B_B	B_B	B_B	B_B	B_B	B_B	B_B	B_B	B_B	B_B	B_B	B_B	?_?	B_B	B_B	B_B	B_B	B_B	B_B	B_B	B_B	B_B	B_B	B_B
100127406|F|0-14:C>A-14:C>A	A_A	A_A	A_A	A_A	A_A	A_A	A_A	A_A	A_A	A_A	A_A	A_A	A_A	A_A	A_A	A_A	A_A	A_A	A_A	A_A	A_A	A_A	A_A	A_A	A_A	A_A	A_A	A_A	A_A	A_A	A_A	A_A	A_A	A_A	A_A	A_A	A_A	A_A	A_A	A_A	A_A	A_A	A_A	A_A	A_A	A_A
100000317|F|0-14:C>G-14:C>G	B_B	B_B	B_B	B_B	B_B	B_B	B_B	B_B	B_B	B_B	B_B	B_B	B_B	B_B	A_A	B_B	B_B	B_B	B_B	B_B	B_B	B_B	B_B	B_B	B_B	B_B	B_B	B_B	B_B	B_B	B_B	B_B	B_B	B_B	B_B	B_B	B_B	B_B	B_B	B_B	B_B	B_B	B_B	B_B	B_B	B_B
100011257|F|0-14:C>G-14:C>G	B_B	B_B	B_B	B_B	B_B	B_B	B_B	B_B	B_B	B_B	B_B	B_B	B_B	B_B	B_B	B_B	B_B	B_B	B_B	B_B	B_B	B_B	B_B	B_B	B_B	B_B	B_B	B_B	B_B	B_B	B_B	B_B	B_B	B_B	B_B	B_B	B_B	B_B	B_B	B_B	B_B	B_B	B_B	B_B	B_B	B_B
100012633|F|0-14:C>G-14:C>G	A_A	B_B	B_B	B_B	B_B	B_B	B_B	A_A	B_B	A_A	B_B	B_B	A_A	A_A	B_B	A_A	B_B	B_B	A_A	A_A	B_B	A_A	A_A	A_A	A_A	B_B	A_A	B_B	A_A	B_B	A_A	A_A	B_B	A_A	B_B	A_A	B_B	B_B	A_A	B_B	B_B	B_B	B_B	A_A	A_A	A_A
100017206|F|0-14:C>G-14:C>G	?_?	?_?	?_?	B_B	B_B	B_B	B_B	B_B	?_?	B_B	?_?	B_B	?_?	B_B	B_B	B_B	B_B	B_B	B_B	B_B	?_?	B_B	?_?	B_B	?_?	B_B	?_?	?_?	?_?	?_?	B_B	?_?	?_?	?_?	?_?	B_B	?_?	B_B	B_B	B_B	B_B	?_?	B_B	?_?	B_B	?_?
100040981|F|0-14:C>G-14:C>G	?_?	B_B	A_A	A_A	A_A	A_A	B_B	A_A	A_A	B_B	?_?	B_B	B_B	A_A	A_A	B_B	B_B	A_A	A_A	A_A	B_B	B_B	A_A	A_A	A_A	A_A	B_B	?_?	A_A	A_A	B_B	A_A	B_B	A_A	B_B	A_A	A_A	B_B	A_A	B_B	B_B	B_B	A_A	B_B	A_A	B_B
100044011|F|0-14:C>G-14:C>G	A_A	A_A	A_A	B_B	A_A	?_?	A_A	B_B	A_A	A_A	B_B	A_A	B_B	A_A	B_B	B_B	A_A	A_A	B_B	B_B	B_B	B_B	B_B	B_B	B_B	A_A	B_B	A_A	A_A	B_B	B_B	B_B	B_B	B_B	A_A	A_A	A_A	B_B	A_A	B_B	B_B	A_A	A_A	A_A	A_A	A_A
100048077|F|0-14:C>G-14:C>G	A_A	A_A	A_A	A_A	A_A	B_B	B_B	B_B	B_B	A_A	B_B	B_B	B_B	B_B	A_A	A_A	B_B	B_B	B_B	A_A	B_B	B_B	A_A	B_B	A_A	B_B	B_B	B_B	A_A	B_B	A_A	B_B	B_B	A_A	A_A	B_B	A_A	A_A	B_B	B_B	A_A	A_A	A_A	A_A	A_A	B_B
100061745|F|0-14:C>G-14:C>G	B_B	?_?	?_?	?_?	?_?	?_?	?_?	?_?	?_?	B_B	?_?	A_A	B_B	B_B	A_A	?_?	?_?	?_?	?_?	?_?	?_?	B_B	?_?	?_?	B_B	B_B	?_?	?_?	?_?	?_?	?_?	?_?	?_?	B_B	B_B	B_B	?_?	?_?	?_?	?_?	?_?	?_?	?_?	?_?	?_?	?_?
100066323|F|0-14:C>G-14:C>G	A_A	?_?	B_B	?_?	B_B	A_A	?_?	?_?	A_A	A_A	B_B	A_A	A_A	B_B	?_?	B_B	B_B	A_A	A_A	B_B	A_A	A_A	A_A	A_A	A_A	?_?	B_B	?_?	?_?	A_A	?_?	A_A	B_B	A_A	B_B	A_A	A_A	B_B	A_A	B_B	B_B	B_B	B_B	A_A	A_A	B_B
100074680|F|0-14:C>G-14:C>G	?_?	A_A	A_A	A_A	?_?	?_?	?_?	A_A	A_A	A_A	?_?	A_A	A_A	A_A	?_?	A_A	A_A	A_A	A_A	A_A	A_A	?_?	A_A	?_?	A_A	A_A	A_A	?_?	A_A	A_A	A_A	A_A	A_A	A_A	A_A	A_A	A_A	A_A	A_A	A_A	A_A	A_A	A_A	A_A	A_A	A_A
100082821|F|0-14:C>G-14:C>G	A_A	A_A	A_A	A_A	A_A	A_A	A_A	A_A	A_A	A_A	A_A	A_A	A_A	A_A	A_A	A_A	A_A	A_A	A_A	A_A	A_A	A_A	A_A	A_A	B_B	A_A	?_?	A_A	B_B	A_A	A_A	A_A	A_A	B_B	A_A	A_A	B_B	A_A	A_A	A_A	A_A	B_B	A_A	B_B	A_A	?_?
100088193|F|0-14:C>G-14:C>G	B_B	B_B	B_B	B_B	B_B	B_B	B_B	B_B	B_B	B_B	B_B	B_B	B_B	B_B	B_B	B_B	B_B	B_B	B_B	B_B	B_B	B_B	B_B	?_?	B_B	B_B	B_B	B_B	B_B	B_B	B_B	B_B	B_B	B_B	B_B	B_B	B_B	B_B	B_B	B_B	B_B	B_B	B_B	B_B	B_B	B_B
100092259|F|0-14:C>G-14:C>G	A_A	A_A	A_A	B_B	B_B	A_A	B_B	A_A	B_B	B_B	B_B	A_A	B_B	B_B	A_A	A_A	B_B	A_A	B_B	A_A	B_B	A_A	A_A	B_B	B_B	B_B	A_A	B_B	A_A	B_B	B_B	B_B	B_B	B_B	B_B	B_B	B_B	B_B	B_B	B_B	B_B	B_B	B_B	B_B	A_A	B_B
100000408|F|0-14:C>T-14:C>T	B_B	B_B	B_B	B_B	B_B	B_B	B_B	B_B	B_B	B_B	B_B	B_B	B_B	B_B	B_B	B_B	B_B	B_B	B_B	B_B	B_B	A_A	B_B	B_B	B_B	A_A	B_B	B_B	B_B	B_B	B_B	B_B	B_B	B_B	B_B	B_B	B_B	B_B	B_B	B_B	B_B	B_B	B_B	B_B	B_B	B_B
100007969|F|0-14:C>T-14:C>T	B_B	A_A	B_B	A_A	A_A	A_A	B_B	B_B	A_A	B_B	B_B	A_A	A_A	B_B	B_B	A_A	B_B	B_B	A_A	B_B	A_A	B_B	A_A	B_B	B_B	A_A	A_A	A_A	B_B	B_B	B_B	A_A	B_B	A_A	B_B	B_B	A_A	B_B	B_B	B_B	B_B	B_B	B_B	A_A	A_A	B_B
100014265|F|0-14:C>T-14:C>T	A_A	A_A	A_A	A_A	A_A	A_A	A_A	A_A	A_A	A_A	B_B	A_A	A_A	A_A	A_A	A_A	B_B	A_A	A_A	A_A	A_A	A_A	A_A	B_B	A_A	A_A	A_A	A_A	A_A	A_A	A_A	A_A	A_A	A_A	A_A	A_A	A_A	A_A	A_A	A_A	A_A	A_A	A_A	A_A	A_A	A_A
100017081|F|0-14:C>T-14:C>T	A_A	B_B	B_B	A_A	B_B	A_A	B_B	B_B	B_B	B_B	B_B	B_B	B_B	A_A	B_B	A_A	A_A	A_A	B_B	A_A	B_B	A_A	A_A	?_?	B_B	B_B	A_A	A_A	B_B	B_B	B_B	A_A	A_A	A_A	A_A	B_B	A_A	A_A	B_B	B_B	B_B	B_B	A_A	B_B	A_A	B_B
100018864|F|0-14:C>T-14:C>T	B_B	?_?	?_?	B_B	?_?	B_B	?_?	?_?	?_?	?_?	?_?	A_A	?_?	B_B	?_?	B_B	B_B	B_B	?_?	B_B	?_?	B_B	?_?	B_B	B_B	?_?	B_B	B_B	?_?	?_?	?_?	B_B	B_B	B_B	B_B	?_?	?_?	B_B	?_?	?_?	?_?	?_?	B_B	?_?	B_B	?_?
100022194|F|0-14:C>T-14:C>T	A_A	A_A	B_B	B_B	A_A	A_A	A_A	B_B	B_B	A_A	A_A	B_B	A_A	B_B	B_B	B_B	B_B	B_B	A_A	A_A	A_A	B_B	B_B	A_A	B_B	A_A	B_B	A_A	A_A	A_A	A_A	B_B	B_B	A_A	A_A	A_A	B_B	A_A	A_A	A_A	A_A	B_B	B_B	A_A	A_A	B_B
100026445|F|0-14:C>T-14:C>T	A_A	A_A	A_A	A_A	A_A	B_B	B_B	B_B	B_B	A_A	B_B	A_A	B_B	B_B	A_A	A_A	B_B	B_B	B_B	A_A	B_B	B_B	A_A	A_A	A_A	B_B	B_B	B_B	A_A	B_B	A_A	B_B	B_B	A_A	A_A	B_B	A_A	A_A	B_B	B_B	A_A	A_A	A_A	A_A	A_A	B_B
100026585|F|0-14:C>T-14:C>T	B_B	B_B	B_B	B_B	B_B	?_?	B_B	B_B	B_B	B_B	B_B	B_B	B_B	B_B	B_B	B_B	B_B	B_B	B_B	B_B	?_?	B_B	B_B	B_B	A_A	B_B	B_B	B_B	B_B	B_B	B_B	B_B	A_A	B_B	B_B	B_B	B_B	B_B	B_B	?_?	B_B	B_B	B_B	B_B	B_B	B_B
100027023|F|0-14:C>T-14:C>T	A_A	A_A	A_A	A_A	A_A	A_A	A_A	A_A	A_A	A_A	B_B	A_A	A_A	A_A	A_A	A_A	B_B	B_B	B_B	A_A	B_B	A_A	B_B	A_A	A_A	A_A	A_A	A_A	B_B	A_A	A_A	A_A	A_A	A_A	B_B	A_A	A_A	A_A	A_A	A_A	A_A	B_B	A_A	A_A	A_A	A_A
100028100|F|0-14:C>T-14:C>T	B_B	B_B	B_B	B_B	B_B	B_B	B_B	B_B	B_B	B_B	B_B	B_B	B_B	B_B	B_B	B_B	B_B	B_B	B_B	B_B	B_B	B_B	B_B	B_B	A_A	B_B	B_B	B_B	B_B	B_B	B_B	B_B	B_B	B_B	B_B	B_B	B_B	B_B	B_B	B_B	B_B	B_B	B_B	B_B	B_B	B_B
100029791|F|0-14:C>T-14:C>T	A_A	A_A	A_A	A_A	A_A	A_A	A_A	A_A	A_A	A_A	?_?	A_A	B_B	A_A	A_A	B_B	A_A	A_A	A_A	A_A	A_A	A_A	A_A	B_B	A_A	A_A	B_B	B_B	A_A	A_A	B_B	A_A	A_A	A_A	A_A	B_B	A_A	A_A	A_A	B_B	B_B	A_A	A_A	A_A	A_A	A_A
100043502|F|0-14:C>T-14:C>T	B_B	B_B	B_B	B_B	B_B	B_B	B_B	B_B	B_B	B_B	B_B	B_B	B_B	B_B	B_B	B_B	B_B	B_B	B_B	B_B	B_B	B_B	B_B	?_?	B_B	B_B	B_B	B_B	B_B	B_B	B_B	B_B	B_B	B_B	B_B	B_B	B_B	B_B	B_B	?_?	B_B	B_B	B_B	B_B	B_B	B_B
100044783|F|0-14:C>T-14:C>T	B_B	B_B	B_B	B_B	B_B	B_B	B_B	B_B	B_B	B_B	?_?	B_B	B_B	B_B	B_B	B_B	B_B	B_B	B_B	B_B	B_B	B_B	B_B	B_B	B_B	B_B	B_B	B_B	B_B	B_B	B_B	B_B	B_B	B_B	B_B	B_B	B_B	B_B	B_B	B_B	B_B	B_B	B_B	B_B	B_B	B_B
100044812|F|0-14:C>T-14:C>T	A_A	B_B	A_A	A_A	A_A	B_B	A_A	B_B	B_B	A_A	B_B	B_B	A_A	B_B	A_A	B_B	A_A	A_A	A_A	B_B	B_B	A_A	A_A	A_A	B_B	A_A	A_A	B_B	A_A	?_?	A_A	A_A	?_?	B_B	B_B	A_A	A_A	A_A	A_A	B_B	?_?	A_A	A_A	B_B	A_A	?_?
100047040|F|0-14:C>T-14:C>T	B_B	B_B	B_B	B_B	B_B	B_B	B_B	B_B	B_B	B_B	B_B	B_B	B_B	B_B	B_B	B_B	B_B	B_B	B_B	B_B	B_B	B_B	B_B	?_?	B_B	B_B	B_B	B_B	B_B	B_B	B_B	B_B	B_B	B_B	B_B	B_B	B_B	B_B	B_B	B_B	B_B	B_B	B_B	B_B	B_B	B_B
100047318|F|0-14:C>T-14:C>T	A_A	A_A	A_A	A_A	B_B	A_A	A_A	A_A	B_B	A_A	A_A	B_B	A_A	A_A	B_B	A_A	A_A	A_A	B_B	A_A	B_B	A_A	B_B	A_A	B_B	B_B	A_A	A_A	A_A	A_A	A_A	B_B	B_B	A_A	A_A	A_A	B_B	B_B	A_A	A_A	A_A	A_A	A_A	A_A	A_A	?_?
100051632|F|0-14:C>T-14:C>T	B_B	A_A	B_B	B_B	A_A	B_B	B_B	A_A	A_A	B_B	?_?	B_B	A_A	B_B	A_A	B_B	B_B	B_B	B_B	B_B	A_A	?_?	B_B	?_?	B_B	?_?	B_B	?_?	A_A	A_A	B_B	B_B	B_B	B_B	?_?	?_?	A_A	B_B	?_?	?_?	A_A	?_?	B_B	A_A	B_B	?_?
100053185|F|0-14:C>T-14:C>T	?_?	?_?	A_A	?_?	?_?	A_A	A_A	A_A	?_?	?_?	A_A	B_B	A_A	A_A	A_A	?_?	A_A	?_?	A_A	A_A	A_A	?_?	A_A	?_?	A_A	A_A	A_A	?_?	?_?	?_?	A_A	?_?	?_?	?_?	A_A	A_A	?_?	A_A	A_A	?_?	A_A	?_?	A_A	A_A	A_A	?_?
100055987|F|0-14:C>T-14:C>T	A_A	A_A	A_A	A_A	A_A	A_A	?_?	A_A	A_A	B_B	B_B	A_A	A_A	B_B	B_B	A_A	A_A	?_?	A_A	A_A	A_A	?_?	B_B	A_A	A_A	A_A	A_A	B_B	A_A	A_A	A_A	A_A	A_A	B_B	B_B	A_A	A_A	A_A	A_A	A_A	B_B	B_B	A_A	A_A	A_A	B_B
100076303|F|0-14:C>T-14:C>T	B_B	B_B	B_B	B_B	B_B	B_B	B_B	B_B	B_B	B_B	B_B	B_B	B_B	B_B	B_B	B_B	B_B	B_B	B_B	B_B	B_B	?_?	B_B	B_B	B_B	B_B	B_B	B_B	B_B	B_B	B_B	B_B	B_B	B_B	B_B	?_?	B_B	B_B	B_B	B_B	B_B	B_B	B_B	B_B	B_B	B_B
100088337|F|0-14:C>T-14:C>T	B_B	B_B	B_B	B_B	B_B	B_B	B_B	B_B	B_B	B_B	B_B	B_B	B_B	B_B	B_B	B_B	B_B	B_B	B_B	B_B	B_B	B_B	B_B	B_B	A_A	B_B	B_B	B_B	B_B	B_B	B_B	B_B	B_B	B_B	B_B	B_B	B_B	B_B	B_B	B_B	B_B	B_B	B_B	B_B	B_B	B_B
100093217|F|0-14:C>T-14:C>T	B_B	B_B	B_B	B_B	B_B	B_B	B_B	B_B	B_B	B_B	B_B	B_B	B_B	B_B	B_B	B_B	B_B	B_B	A_A	B_B	B_B	B_B	B_B	B_B	B_B	B_B	B_B	B_B	B_B	B_B	B_B	B_B	A_A	B_B	B_B	B_B	B_B	B_B	B_B	B_B	B_B	B_B	B_B	B_B	B_B	?_?
100100032|F|0-14:C>T-14:C>T	B_B	A_A	A_A	A_A	A_A	A_A	A_A	A_A	A_A	A_A	B_B	B_B	B_B	B_B	B_B	A_A	B_B	B_B	A_A	A_A	A_A	B_B	B_B	B_B	B_B	A_A	B_B	A_A	B_B	B_B	B_B	A_A	A_A	B_B	A_A	A_A	B_B	B_B	A_A	A_A	B_B	B_B	B_B	A_A	A_A	B_B
100118584|F|0-14:C>T-14:C>T	A_A	A_A	A_A	A_A	A_A	A_A	A_A	A_A	A_A	A_A	A_A	A_A	A_A	A_A	A_A	A_A	A_A	A_A	A_A	A_A	A_A	A_A	A_A	A_A	A_A	A_A	A_A	A_A	A_A	A_A	A_A	A_A	A_A	A_A	A_A	A_A	A_A	A_A	A_A	A_A	A_A	A_A	A_A	A_A	A_A	A_A
100004986|F|0-14:G>A-14:G>A	B_B	B_B	B_B	B_B	B_B	B_B	B_B	B_B	B_B	B_B	B_B	B_B	B_B	B_B	B_B	B_B	B_B	B_B	B_B	B_B	B_B	B_B	B_B	B_B	B_B	A_A	B_B	B_B	B_B	B_B	A_A	B_B	B_B	B_B	B_B	B_B	B_B	B_B	B_B	B_B	B_B	B_B	B_B	B_B	B_B	B_B
100005986|F|0-14:G>A-14:G>A	B_B	B_B	B_B	B_B	B_B	B_B	B_B	B_B	B_B	B_B	B_B	B_B	B_B	B_B	B_B	B_B	B_B	B_B	B_B	B_B	B_B	B_B	B_B	B_B	B_B	A_A	B_B	B_B	B_B	B_B	B_B	B_B	B_B	B_B	B_B	B_B	B_B	B_B	B_B	B_B	B_B	B_B	B_B	B_B	B_B	B_B
100008555|F|0-14:G>A-14:G>A	A_A	A_A	A_A	A_A	A_A	A_A	A_A	A_A	A_A	A_A	A_A	B_B	A_A	A_A	A_A	A_A	A_A	A_A	A_A	A_A	A_A	A_A	A_A	A_A	A_A	A_A	A_A	A_A	A_A	A_A	A_A	A_A	A_A	A_A	A_A	A_A	A_A	A_A	A_A	A_A	A_A	A_A	A_A	A_A	A_A	A_A
100013569|F|0-14:G>A-14:G>A	A_A	B_B	A_A	B_B	A_A	B_B	A_A	A_A	A_A	A_A	A_A	B_B	B_B	B_B	B_B	A_A	B_B	B_B	B_B	B_B	A_A	A_A	B_B	B_B	B_B	B_B	A_A	A_A	B_B	B_B	B_B	B_B	B_B	A_A	A_A	A_A	B_B	A_A	A_A	A_A	A_A	A_A	A_A	A_A	B_B	A_A
100013904|F|0-14:G>A-14:G>A	B_B	B_B	B_B	B_B	B_B	B_B	B_B	B_B	B_B	B_B	B_B	A_A	B_B	B_B	B_B	B_B	B_B	B_B	A_A	B_B	A_A	B_B	A_A	B_B	A_A	A_A	B_B	B_B	A_A	B_B	A_A	A_A	A_A	B_B	B_B	A_A	A_A	A_A	B_B	B_B	B_B	B_B	B_B	B_B	B_B	B_B
100015250|F|0-14:G>A-14:G>A	B_B	B_B	B_B	B_B	B_B	B_B	B_B	B_B	B_B	B_B	B_B	B_B	B_B	B_B	B_B	B_B	B_B	B_B	B_B	A_A	B_B	B_B	B_B	B_B	B_B	B_B	B_B	B_B	B_B	B_B	B_B	B_B	B_B	B_B	B_B	B_B	B_B	B_B	B_B	B_B	B_B	B_B	B_B	B_B	B_B	B_B
100018053|F|0-14:G>A-14:G>A	A_A	A_A	B_B	A_A	B_B	B_B	A_A	B_B	B_B	A_A	B_B	A_A	B_B	A_A	B_B	A_A	B_B	A_A	A_A	A_A	B_B	B_B	A_A	A_A	B_B	B_B	B_B	A_A	A_A	B_B	A_A	A_A	A_A	A_A	A_A	A_A	B_B	B_B	B_B	B_B	B_B	A_A	B_B	A_A	A_A	B_B
100019156|F|0-14:G>A-14:G>A	B_B	B_B	B_B	B_B	B_B	B_B	B_B	B_B	B_B	B_B	B_B	B_B	B_B	B_B	B_B	B_B	B_B	B_B	B_B	B_B	B_B	B_B	B_B	B_B	B_B	B_B	B_B	B_B	B_B	B_B	B_B	B_B	B_B	B_B	B_B	B_B	B_B	B_B	B_B	B_B	B_B	B_B	B_B	B_B	B_B	B_B
100021738|F|0-14:G>A-14:G>A	B_B	B_B	B_B	B_B	B_B	B_B	B_B	B_B	B_B	B_B	B_B	B_B	B_B	B_B	B_B	B_B	B_B	B_B	B_B	B_B	B_B	B_B	B_B	?_?	B_B	B_B	B_B	B_B	B_B	B_B	B_B	B_B	B_B	B_B	B_B	B_B	B_B	B_B	B_B	B_B	B_B	B_B	B_B	B_B	B_B	B_B
100023226|F|0-14:G>A-14:G>A	B_B	B_B	B_B	B_B	B_B	B_B	B_B	B_B	B_B	B_B	B_B	A_A	B_B	B_B	B_B	B_B	B_B	B_B	A_A	B_B	A_A	B_B	A_A	B_B	A_A	A_A	B_B	B_B	A_A	B_B	B_B	A_A	A_A	B_B	B_B	A_A	A_A	A_A	B_B	B_B	B_B	B_B	B_B	B_B	B_B	B_B
100024634|F|0-14:G>A-14:G>A	B_B	B_B	B_B	B_B	B_B	B_B	B_B	B_B	B_B	B_B	B_B	B_B	B_B	B_B	B_B	B_B	B_B	B_B	B_B	B_B	B_B	?_?	B_B	?_?	B_B	B_B	B_B	B_B	B_B	B_B	B_B	B_B	B_B	B_B	B_B	B_B	B_B	B_B	B_B	B_B	B_B	B_B	A_A	B_B	B_B	B_B
100026279|F|0-14:G>A-14:G>A	B_B	?_?	?_?	?_?	?_?	?_?	?_?	?_?	?_?	?_?	?_?	B_B	B_B	B_B	B_B	?_?	B_B	B_B	?_?	?_?	B_B	B_B	B_B	B_B	B_B	?_?	B_B	?_?	B_B	B_B	B_B	?_?	?_?	B_B	?_?	B_B	B_B	B_B	B_B	?_?	B_B	B_B	B_B	?_?	?_?	B_B
100029150|F|0-14:G>A-14:G>A	B_B	B_B	B_B	B_B	B_B	B_B	B_B	B_B	B_B	B_B	B_B	A_A	B_B	B_B	B_B	B_B	B_B	B_B	B_B	B_B	B_B	B_B	B_B	B_B	B_B	B_B	B_B	B_B	B_B	B_B	B_B	B_B	B_B	B_B	B_B	B_B	B_B	B_B	B_B	B_B	B_B	B_B	B_B	B_B	B_B	B_B
100030116|F|0-14:G>A-14:G>A	B_B	B_B	B_B	B_B	B_B	B_B	B_B	B_B	B_B	B_B	?_?	B_B	B_B	B_B	B_B	B_B	B_B	B_B	B_B	B_B	B_B	B_B	B_B	B_B	B_B	B_B	B_B	B_B	B_B	B_B	B_B	B_B	B_B	B_B	B_B	B_B	B_B	B_B	B_B	B_B	B_B	B_B	?_?	B_B	B_B	B_B
100030391|F|0-14:G>A-14:G>A	B_B	B_B	A_A	B_B	A_A	A_A	A_A	B_B	A_A	B_B	A_A	B_B	A_A	B_B	A_A	A_A	B_B	A_A	A_A	A_A	A_A	A_A	A_A	A_A	A_A	A_A	B_B	B_B	B_B	A_A	B_B	A_A	B_B	B_B	B_B	A_A	A_A	B_B	A_A	B_B	B_B	A_A	B_B	A_A	A_A	A_A
100034504|F|0-14:G>A-14:G>A	B_B	B_B	B_B	A_A	B_B	B_B	B_B	B_B	A_A	A_A	B_B	A_A	B_B	B_B	A_A	A_A	A_A	B_B	B_B	A_A	B_B	A_A	A_A	B_B	B_B	A_A	B_B	A_A	B_B	A_A	A_A	B_B	B_B	B_B	B_B	A_A	A_A	A_A	B_B	B_B	A_A	A_A	A_A	A_A	A_A	?_?
100038492|F|0-14:G>A-14:G>A	B_B	B_B	B_B	B_B	B_B	B_B	B_B	B_B	B_B	B_B	B_B	B_B	B_B	B_B	B_B	B_B	B_B	B_B	B_B	B_B	B_B	B_B	B_B	?_?	A_A	A_A	B_B	B_B	B_B	B_B	B_B	B_B	B_B	B_B	B_B	B_B	B_B	B_B	B_B	B_B	B_B	B_B	B_B	B_B	B_B	B_B
100043483|F|0-14:G>A-14:G>A	A_A	B_B	B_B	A_A	A_A	A_A	B_B	B_B	A_A	B_B	A_A	B_B	B_B	A_A	A_A	A_A	A_A	A_A	A_A	B_B	B_B	B_B	B_B	?_?	B_B	A_A	A_A	B_B	A_A	B_B	A_A	B_B	B_B	B_B	B_B	B_B	A_A	B_B	B_B	?_?	B_B	A_A	A_A	B_B	B_B	?_?
100060383|F|0-14:G>A-14:G>A	A_A	B_B	B_B	B_B	A_A	B_B	B_B	B_B	B_B	B_B	A_A	B_B	A_A	B_B	B_B	B_B	B_B	B_B	A_A	A_A	A_A	B_B	B_B	B_B	B_B	B_B	B_B	B_B	B_B	B_B	A_A	B_B	B_B	A_A	A_A	B_B	B_B	A_A	A_A	B_B	B_B	B_B	B_B	A_A	B_B	B_B
100063495|F|0-14:G>A-14:G>A	B_B	B_B	B_B	B_B	B_B	B_B	B_B	A_A	B_B	B_B	B_B	B_B	B_B	B_B	B_B	B_B	B_B	B_B	B_B	B_B	B_B	B_B	B_B	B_B	B_B	B_B	B_B	B_B	B_B	B_B	B_B	B_B	B_B	B_B	B_B	B_B	B_B	B_B	B_B	B_B	B_B	B_B	B_B	B_B	B_B	B_B
100063913|F|0-14:G>A-14:G>A	B_B	B_B	B_B	B_B	A_A	A_A	B_B	A_A	B_B	B_B	?_?	A_A	A_A	A_A	A_A	A_A	A_A	A_A	A_A	B_B	B_B	B_B	A_A	A_A	A_A	A_A	B_B	B_B	B_B	A_A	A_A	A_A	A_A	B_B	A_A	A_A	A_A	B_B	B_B	A_A	B_B	B_B	A_A	B_B	B_B	B_B
100068546|F|0-14:G>A-14:G>A	A_A	A_A	B_B	B_B	A_A	A_A	A_A	B_B	A_A	B_B	A_A	A_A	A_A	A_A	B_B	B_B	A_A	B_B	B_B	B_B	B_B	A_A	B_B	B_B	B_B	A_A	A_A	A_A	A_A	A_A	A_A	B_B	A_A	B_B	A_A	B_B	A_A	A_A	B_B	A_A	B_B	A_A	B_B	B_B	B_B	A_A
100070809|F|0-14:G>A-14:G>A	B_B	B_B	B_B	B_B	B_B	B_B	B_B	B_B	B_B	B_B	B_B	B_B	B_B	B_B	B_B	B_B	B_B	B_B	A_A	B_B	B_B	B_B	B_B	B_B	B_B	B_B	B_B	B_B	B_B	B_B	B_B	B_B	B_B	B_B	B_B	B_B	B_B	B_B	B_B	B_B	B_B	B_B	B_B	B_B	B_B	B_B
100073026|F|0-14:G>A-14:G>A	B_B	B_B	B_B	B_B	B_B	B_B	B_B	B_B	B_B	B_B	B_B	B_B	B_B	A_A	B_B	B_B	B_B	B_B	B_B	B_B	B_B	B_B	B_B	B_B	B_B	B_B	B_B	B_B	B_B	B_B	B_B	B_B	B_B	B_B	B_B	B_B	B_B	B_B	B_B	B_B	B_B	B_B	B_B	B_B	B_B	B_B
100073325|F|0-14:G>A-14:G>A	B_B	?_?	B_B	A_A	B_B	A_A	B_B	A_A	A_A	?_?	A_A	A_A	A_A	A_A	B_B	B_B	A_A	B_B	A_A	B_B	A_A	A_A	B_B	?_?	A_A	B_B	A_A	A_A	A_A	B_B	B_B	A_A	A_A	?_?	B_B	B_B	A_A	B_B	A_A	B_B	?_?	A_A	B_B	A_A	B_B	B_B
100101102|F|0-14:G>A-14:G>A	A_A	B_B	B_B	A_A	B_B	A_A	B_B	B_B	B_B	B_B	B_B	B_B	B_B	A_A	B_B	A_A	A_A	A_A	B_B	A_A	B_B	A_A	A_A	A_A	B_B	B_B	A_A	A_A	B_B	B_B	B_B	A_A	A_A	A_A	A_A	B_B	B_B	A_A	B_B	B_B	B_B	B_B	A_A	B_B	A_A	B_B
100051642|F|0-14:G>C-14:G>C	A_A	A_A	A_A	B_B	A_A	B_B	A_A	B_B	B_B	A_A	B_B	A_A	B_B	B_B	A_A	A_A	B_B	B_B	B_B	A_A	B_B	B_B	A_A	A_A	?_?	A_A	B_B	B_B	?_?	B_B	A_A	B_B	B_B	?_?	A_A	B_B	?_?	A_A	B_B	B_B	A_A	?_?	A_A	?_?	A_A	B_B
100060479|F|0-14:G>C-14:G>C	?_?	?_?	?_?	?_?	?_?	?_?	?_?	?_?	?_?	?_?	?_?	?_?	?_?	?_?	?_?	?_?	?_?	?_?	?_?	?_?	?_?	?_?	?_?	?_?	?_?	?_?	?_?	?_?	?_?	?_?	?_?	?_?	?_?	?_?	?_?	?_?	?_?	?_?	?_?	?_?	?_?	?_?	?_?	?_?	?_?	?_?
100094520|F|0-14:G>C-14:G>C	B_B	A_A	B_B	B_B	A_A	B_B	A_A	B_B	B_B	?_?	B_B	A_A	A_A	A_A	B_B	?_?	B_B	B_B	B_B	A_A	A_A	B_B	A_A	A_A	A_A	B_B	?_?	A_A	A_A	?_?	A_A	B_B	B_B	A_A	B_B	B_B	A_A	A_A	B_B	B_B	A_A	B_B	A_A	A_A	A_A	A_A
100120393|F|0-14:G>C-14:G>C	B_B	B_B	B_B	B_B	B_B	B_B	B_B	B_B	B_B	B_B	B_B	B_B	B_B	B_B	B_B	B_B	B_B	B_B	B_B	B_B	B_B	B_B	B_B	?_?	B_B	B_B	B_B	B_B	B_B	B_B	B_B	B_B	B_B	B_B	B_B	B_B	B_B	B_B	B_B	B_B	B_B	B_B	B_B	B_B	B_B	B_B
100007793|F|0-14:G>T-14:G>T	B_B	B_B	B_B	B_B	B_B	B_B	B_B	B_B	B_B	B_B	B_B	B_B	B_B	B_B	B_B	B_B	B_B	B_B	B_B	B_B	B_B	B_B	B_B	B_B	B_B	B_B	B_B	B_B	B_B	B_B	B_B	B_B	B_B	B_B	B_B	B_B	B_B	B_B	B_B	B_B	B_B	B_B	B_B	B_B	B_B	B_B
100012045|F|0-14:G>T-14:G>T	B_B	B_B	B_B	B_B	B_B	B_B	B_B	B_B	B_B	B_B	B_B	B_B	B_B	B_B	B_B	B_B	B_B	B_B	B_B	B_B	B_B	B_B	B_B	B_B	B_B	B_B	B_B	B_B	B_B	B_B	B_B	B_B	B_B	B_B	B_B	B_B	B_B	B_B	B_B	B_B	B_B	B_B	B_B	B_B	B_B	B_B
100021387|F|0-14:G>T-14:G>T	B_B	B_B	B_B	B_B	B_B	B_B	B_B	B_B	B_B	B_B	B_B	A_A	B_B	B_B	B_B	B_B	B_B	B_B	B_B	B_B	B_B	B_B	B_B	B_B	B_B	B_B	B_B	B_B	B_B	B_B	B_B	B_B	B_B	B_B	B_B	B_B	B_B	B_B	B_B	B_B	B_B	B_B	B_B	B_B	B_B	B_B
100045114|F|0-14:G>T-14:G>T	B_B	B_B	B_B	B_B	B_B	B_B	B_B	B_B	B_B	B_B	B_B	B_B	B_B	B_B	B_B	B_B	B_B	B_B	B_B	B_B	B_B	B_B	B_B	?_?	B_B	B_B	B_B	B_B	B_B	B_B	B_B	B_B	B_B	B_B	B_B	B_B	B_B	B_B	B_B	B_B	B_B	B_B	B_B	B_B	B_B	B_B
100065068|F|0-14:G>T-14:G>T	?_?	?_?	B_B	?_?	?_?	?_?	?_?	?_?	B_B	?_?	?_?	B_B	?_?	B_B	B_B	B_B	?_?	?_?	?_?	?_?	B_B	B_B	?_?	?_?	B_B	B_B	B_B	B_B	?_?	?_?	B_B	?_?	B_B	?_?	?_?	B_B	B_B	B_B	B_B	B_B	?_?	B_B	B_B	?_?	?_?	?_?
100067228|F|0-14:G>T-14:G>T	A_A	A_A	A_A	B_B	A_A	A_A	A_A	A_A	A_A	B_B	A_A	B_B	A_A	A_A	B_B	B_B	A_A	A_A	A_A	B_B	A_A	A_A	B_B	B_B	A_A	A_A	A_A	A_A	A_A	A_A	A_A	A_A	A_A	A_A	A_A	A_A	A_A	A_A	A_A	A_A	B_B	A_A	B_B	B_B	B_B	A_A
100000069|F|0-14:T>A-14:T>A	B_B	B_B	B_B	B_B	B_B	B_B	B_B	B_B	B_B	B_B	B_B	B_B	B_B	B_B	B_B	B_B	B_B	B_B	B_B	B_B	B_B	B_B	B_B	B_B	B_B	B_B	B_B	B_B	B_B	B_B	B_B	B_B	B_B	B_B	B_B	B_B	B_B	B_B	B_B	B_B	B_B	B_B	B_B	B_B	B_B	B_B
100010963|F|0-14:T>A-14:T>A	A_A	A_A	A_A	A_A	A_A	A_A	A_A	A_A	A_A	A_A	B_B	A_A	A_A	A_A	A_A	A_A	A_A	A_A	A_A	A_A	A_A	A_A	A_A	B_B	B_B	A_A	A_A	A_A	A_A	A_A	A_A	A_A	A_A	A_A	A_A	A_A	A_A	A_A	A_A	A_A	A_A	A_A	A_A	A_A	A_A	A_A
100011039|F|0-14:T>A-14:T>A	B_B	B_B	B_B	B_B	B_B	B_B	B_B	B_B	B_B	B_B	B_B	B_B	B_B	B_B	A_A	B_B	B_B	B_B	B_B	B_B	B_B	B_B	B_B	B_B	B_B	B_B	B_B	B_B	B_B	B_B	B_B	B_B	B_B	B_B	B_B	B_B	B_B	B_B	B_B	B_B	B_B	B_B	B_B	B_B	B_B	B_B
100016614|F|0-14:T>A-14:T>A	B_B	B_B	A_A	A_A	B_B	B_B	B_B	A_A	B_B	B_B	B_B	A_A	A_A	B_B	A_A	B_B	B_B	A_A	B_B	B_B	B_B	B_B	A_A	B_B	B_B	B_B	B_B	B_B	B_B	B_B	B_B	A_A	A_A	B_B	B_B	B_B	A_A	B_B	B_B	B_B	B_B	A_A	A_A	B_B	B_B	A_A
100031057|F|0-14:T>A-14:T>A	B_B	B_B	B_B	B_B	B_B	B_B	B_B	B_B	B_B	B_B	B_B	?_?	B_B	B_B	B_B	B_B	B_B	B_B	B_B	B_B	B_B	B_B	B_B	B_B	B_B	B_B	B_B	B_B	B_B	B_B	B_B	B_B	B_B	B_B	B_B	B_B	B_B	B_B	B_B	B_B	B_B	B_B	B_B	B_B	B_B	B_B
100039699|F|0-14:T>A-14:T>A	?_?	?_?	B_B	?_?	?_?	?_?	?_?	?_?	A_A	?_?	?_?	B_B	?_?	B_B	?_?	B_B	?_?	B_B	A_A	?_?	B_B	B_B	B_B	?_?	?_?	?_?	B_B	B_B	?_?	B_B	A_A	?_?	A_A	?_?	B_B	?_?	A_A	?_?	?_?	A_A	?_?	B_B	A_A	?_?	?_?	?_?
100064970|F|0-14:T>A-14:T>A	A_A	A_A	A_A	A_A	A_A	A_A	A_A	A_A	A_A	A_A	A_A	A_A	A_A	A_A	A_A	A_A	A_A	A_A	A_A	A_A	A_A	A_A	A_A	A_A	A_A	A_A	A_A	A_A	A_A	A_A	A_A	A_A	A_A	A_A	A_A	A_A	A_A	A_A	A_A	A_A	A_A	A_A	A_A	A_A	A_A	A_A
100070992|F|0-14:T>A-14:T>A	B_B	B_B	B_B	B_B	B_B	B_B	B_B	A_A	B_B	B_B	B_B	A_A	B_B	B_B	B_B	B_B	B_B	B_B	B_B	B_B	B_B	B_B	B_B	B_B	B_B	B_B	B_B	B_B	B_B	B_B	B_B	B_B	B_B	B_B	B_B	B_B	B_B	B_B	B_B	B_B	B_B	B_B	B_B	B_B	B_B	B_B
100102886|F|0-14:T>A-14:T>A	B_B	B_B	B_B	?_?	B_B	B_B	B_B	A_A	B_B	A_A	B_B	A_A	B_B	A_A	B_B	A_A	A_A	B_B	B_B	B_B	B_B	B_B	B_B	?_?	B_B	B_B	B_B	A_A	B_B	A_A	A_A	B_B	A_A	B_B	B_B	B_B	B_B	B_B	B_B	A_A	B_B	A_A	A_A	B_B	A_A	B_B
100001139|F|0-14:T>C-14:T>C	B_B	B_B	B_B	B_B	B_B	B_B	B_B	B_B	B_B	B_B	A_A	B_B	B_B	B_B	B_B	B_B	B_B	B_B	B_B	B_B	B_B	B_B	B_B	B_B	B_B	B_B	B_B	B_B	B_B	B_B	B_B	B_B	B_B	B_B	B_B	B_B	B_B	A_A	A_A	B_B	B_B	B_B	B_B	B_B	B_B	A_A
100001874|F|0-14:T>C-14:T>C	B_B	B_B	B_B	B_B	B_B	B_B	B_B	B_B	B_B	B_B	B_B	A_A	B_B	B_B	B_B	B_B	B_B	B_B	A_A	B_B	B_B	B_B	B_B	B_B	B_B	B_B	B_B	B_B	B_B	B_B	B_B	B_B	B_B	B_B	B_B	B_B	B_B	B_B	B_B	B_B	B_B	B_B	B_B	B_B	B_B	B_B
100001957|F|0-14:T>C-14:T>C	B_B	B_B	B_B	B_B	B_B	B_B	B_B	B_B	B_B	B_B	B_B	B_B	B_B	B_B	B_B	B_B	B_B	B_B	B_B	A_A	B_B	B_B	B_B	B_B	B_B	B_B	B_B	B_B	B_B	B_B	B_B	B_B	B_B	B_B	B_B	B_B	B_B	A_A	B_B	B_B	B_B	B_B	A_A	B_B	B_B	B_B
100001965|F|0-14:T>C-14:T>C	B_B	B_B	B_B	B_B	B_B	B_B	B_B	B_B	B_B	B_B	B_B	B_B	B_B	B_B	B_B	B_B	B_B	B_B	A_A	B_B	B_B	B_B	B_B	B_B	B_B	B_B	B_B	B_B	B_B	B_B	B_B	B_B	B_B	B_B	B_B	B_B	A_A	B_B	B_B	B_B	B_B	B_B	B_B	B_B	B_B	B_B
100005131|F|0-14:T>C-14:T>C	B_B	B_B	B_B	B_B	B_B	B_B	B_B	B_B	B_B	B_B	B_B	A_A	B_B	A_A	A_A	B_B	B_B	B_B	B_B	B_B	B_B	B_B	B_B	A_A	B_B	B_B	B_B	B_B	B_B	B_B	B_B	B_B	B_B	B_B	B_B	B_B	B_B	B_B	B_B	B_B	A_A	B_B	B_B	B_B	B_B	B_B
100006735|F|0-14:T>C-14:T>C	?_?	?_?	?_?	?_?	?_?	?_?	?_?	?_?	?_?	?_?	?_?	A_A	?_?	?_?	?_?	?_?	?_?	?_?	A_A	?_?	A_A	?_?	A_A	?_?	A_A	A_A	?_?	?_?	A_A	?_?	?_?	?_?	A_A	?_?	?_?	A_A	A_A	A_A	?_?	?_?	?_?	?_?	?_?	?_?	?_?	?_?
100007806|F|0-14:T>C-14:T>C	B_B	B_B	B_B	B_B	B_B	B_B	B_B	B_B	B_B	B_B	B_B	B_B	B_B	B_B	B_B	B_B	B_B	B_B	B_B	B_B	B_B	B_B	B_B	B_B	B_B	B_B	A_A	B_B	B_B	B_B	A_A	A_A	B_B	B_B	B_B	B_B	B_B	B_B	B_B	B_B	B_B	B_B	B_B	B_B	B_B	B_B
100008365|F|0-14:T>C-14:T>C	A_A	B_B	A_A	B_B	A_A	A_A	B_B	A_A	A_A	B_B	A_A	B_B	A_A	B_B	A_A	B_B	A_A	B_B	A_A	B_B	A_A	A_A	B_B	B_B	A_A	A_A	A_A	B_B	B_B	A_A	A_A	B_B	B_B	B_B	B_B	A_A	A_A	A_A	A_A	A_A	A_A	B_B	A_A	B_B	A_A	A_A
100011867|F|0-14:T>C-14:T>C	B_B	B_B	B_B	B_B	B_B	B_B	B_B	B_B	B_B	B_B	A_A	B_B	B_B	B_B	B_B	B_B	B_B	B_B	B_B	B_B	B_B	B_B	B_B	B_B	B_B	B_B	B_B	B_B	B_B	B_B	B_B	B_B	B_B	B_B	B_B	B_B	B_B	B_B	B_B	B_B	B_B	B_B	B_B	B_B	B_B	B_B
100012560|F|0-14:T>C-14:T>C	A_A	A_A	A_A	A_A	A_A	A_A	A_A	A_A	A_A	A_A	A_A	A_A	A_A	A_A	A_A	A_A	A_A	A_A	A_A	A_A	A_A	A_A	A_A	A_A	A_A	A_A	A_A	A_A	A_A	A_A	A_A	A_A	A_A	A_A	A_A	A_A	A_A	A_A	A_A	A_A	A_A	A_A	A_A	A_A	A_A	A_A
100013154|F|0-14:T>C-14:T>C	A_A	A_A	A_A	A_A	A_A	A_A	A_A	A_A	A_A	A_A	A_A	A_A	A_A	A_A	A_A	A_A	A_A	A_A	A_A	A_A	A_A	A_A	A_A	A_A	A_A	A_A	A_A	A_A	A_A	A_A	A_A	A_A	A_A	A_A	A_A	A_A	A_A	A_A	A_A	A_A	B_B	A_A	A_A	A_A	A_A	A_A
100017609|F|0-14:T>C-14:T>C	A_A	A_A	B_B	A_A	B_B	A_A	A_A	B_B	A_A	A_A	A_A	A_A	B_B	B_B	B_B	A_A	A_A	B_B	A_A	B_B	A_A	B_B	A_A	B_B	A_A	B_B	A_A	A_A	A_A	B_B	A_A	B_B	B_B	A_A	A_A	B_B	B_B	A_A	B_B	A_A	A_A	B_B	B_B	B_B	A_A	B_B
100021352|F|0-14:T>C-14:T>C	B_B	B_B	B_B	B_B	B_B	B_B	B_B	B_B	B_B	B_B	B_B	A_A	B_B	B_B	B_B	B_B	B_B	B_B	B_B	B_B	B_B	B_B	B_B	B_B	B_B	B_B	A_A	A_A	B_B	B_B	B_B	B_B	B_B	B_B	B_B	A_A	B_B	A_A	B_B	B_B	B_B	B_B	B_B	B_B	B_B	B_B
100021760|F|0-14:T>C-14:T>C	B_B	B_B	B_B	B_B	B_B	B_B	B_B	B_B	B_B	B_B	B_B	B_B	B_B	B_B	B_B	B_B	B_B	B_B	B_B	B_B	B_B	B_B	B_B	B_B	B_B	B_B	B_B	B_B	B_B	B_B	B_B	B_B	B_B	B_B	B_B	B_B	B_B	B_B	B_B	B_B	B_B	B_B	B_B	B_B	B_B	B_B
100023295|F|0-14:T>C-14:T>C	A_A	B_B	A_A	A_A	A_A	B_B	A_A	B_B	B_B	A_A	B_B	A_A	B_B	B_B	A_A	A_A	B_B	B_B	B_B	A_A	B_B	B_B	A_A	A_A	?_?	A_A	B_B	B_B	?_?	B_B	A_A	B_B	B_B	?_?	B_B	B_B	?_?	A_A	B_B	A_A	A_A	?_?	A_A	?_?	A_A	B_B
100025381|F|0-14:T>C-14:T>C	B_B	B_B	B_B	B_B	B_B	B_B	B_B	B_B	B_B	B_B	B_B	B_B	B_B	B_B	B_B	B_B	B_B	B_B	B_B	B_B	B_B	B_B	B_B	B_B	B_B	B_B	B_B	B_B	B_B	B_B	B_B	B_B	B_B	B_B	B_B	B_B	B_B	B_B	B_B	B_B	B_B	B_B	B_B	B_B	B_B	B_B
100027409|F|0-14:T>C-14:T>C	A_A	B_B	B_B	A_A	A_A	A_A	A_A	A_A	B_B	A_A	B_B	A_A	B_B	A_A	A_A	A_A	B_B	A_A	A_A	A_A	B_B	B_B	B_B	A_A	?_?	A_A	B_B	B_B	?_?	B_B	A_A	B_B	B_B	?_?	B_B	A_A	?_?	A_A	A_A	A_A	A_A	?_?	A_A	?_?	A_A	B_B
100035005|F|0-14:T>C-14:T>C	A_A	A_A	A_A	A_A	A_A	A_A	A_A	A_A	A_A	A_A	A_A	A_A	A_A	A_A	A_A	A_A	A_A	A_A	A_A	A_A	A_A	A_A	A_A	A_A	A_A	A_A	A_A	A_A	A_A	A_A	A_A	A_A	A_A	A_A	A_A	A_A	A_A	A_A	A_A	A_A	A_A	A_A	A_A	A_A	A_A	A_A
100036715|F|0-14:T>C-14:T>C	B_B	B_B	B_B	B_B	B_B	B_B	B_B	B_B	B_B	B_B	B_B	B_B	B_B	B_B	B_B	B_B	B_B	B_B	B_B	B_B	B_B	B_B	B_B	?_?	B_B	B_B	B_B	B_B	B_B	?_?	B_B	B_B	B_B	B_B	B_B	B_B	B_B	B_B	B_B	B_B	B_B	B_B	B_B	B_B	B_B	B_B
100037043|F|0-14:T>C-14:T>C	A_A	B_B	A_A	A_A	A_A	A_A	A_A	B_B	B_B	B_B	B_B	A_A	B_B	A_A	B_B	B_B	A_A	A_A	B_B	B_B	B_B	A_A	B_B	A_A	B_B	B_B	A_A	B_B	A_A	A_A	B_B	B_B	B_B	B_B	A_A	B_B	B_B	A_A	A_A	B_B	A_A	A_A	A_A	A_A	A_A	B_B
100038141|F|0-14:T>C-14:T>C	A_A	B_B	?_?	A_A	A_A	B_B	A_A	?_?	A_A	B_B	A_A	?_?	A_A	A_A	A_A	A_A	A_A	A_A	A_A	A_A	B_B	A_A	A_A	A_A	A_A	A_A	A_A	A_A	B_B	B_B	B_B	A_A	A_A	B_B	A_A	A_A	?_?	A_A	B_B	B_B	B_B	?_?	A_A	A_A	A_A	?_?
100038846|F|0-14:T>C-14:T>C	?_?	B_B	B_B	B_B	?_?	?_?	?_?	?_?	?_?	B_B	B_B	B_B	B_B	?_?	?_?	B_B	B_B	?_?	B_B	B_B	B_B	?_?	?_?	?_?	B_B	B_B	B_B	?_?	B_B	B_B	B_B	B_B	B_B	B_B	B_B	?_?	B_B	?_?	B_B	B_B	B_B	B_B	B_B	?_?	?_?	?_?
100048539|F|0-14:T>C-14:T>C	A_A	A_A	A_A	B_B	A_A	B_B	A_A	B_B	B_B	A_A	B_B	A_A	B_B	B_B	B_B	A_A	B_B	B_B	B_B	B_B	B_B	B_B	B_B	A_A	B_B	A_A	B_B	A_A	B_B	B_B	A_A	B_B	B_B	B_B	A_A	B_B	B_B	A_A	B_B	B_B	A_A	A_A	B_B	B_B	A_A	B_B
100050432|F|0-14:T>C-14:T>C	B_B	B_B	B_B	B_B	B_B	B_B	B_B	B_B	B_B	B_B	B_B	B_B	B_B	B_B	B_B	B_B	B_B	B_B	B_B	B_B	B_B	B_B	B_B	A_A	B_B	B_B	B_B	B_B	B_B	B_B	B_B	B_B	B_B	B_B	B_B	B_B	B_B	B_B	B_B	B_B	B_B	B_B	B_B	B_B	B_B	B_B
100054850|F|0-14:T>C-14:T>C	A_A	A_A	B_B	B_B	B_B	?_?	B_B	B_B	A_A	B_B	B_B	B_B	A_A	A_A	B_B	?_?	A_A	?_?	?_?	B_B	A_A	B_B	B_B	?_?	B_B	B_B	B_B	A_A	A_A	A_A	B_B	A_A	A_A	B_B	B_B	B_B	B_B	A_A	A_A	A_A	B_B	A_A	A_A	B_B	A_A	B_B
100059471|F|0-14:T>C-14:T>C	B_B	A_A	B_B	?_?	A_A	?_?	B_B	B_B	B_B	?_?	B_B	A_A	A_A	A_A	A_A	?_?	A_A	A_A	A_A	B_B	B_B	A_A	A_A	A_A	A_A	A_A	B_B	B_B	?_?	?_?	A_A	A_A	A_A	B_B	B_B	B_B	A_A	B_B	B_B	?_?	B_B	?_?	A_A	B_B	A_A	B_B
100066159|F|0-14:T>C-14:T>C	B_B	B_B	A_A	A_A	B_B	A_A	B_B	B_B	A_A	A_A	A_A	B_B	A_A	B_B	?_?	B_B	?_?	?_?	B_B	B_B	A_A	B_B	?_?	B_B	B_B	A_A	A_A	A_A	A_A	A_A	B_B	A_A	A_A	B_B	A_A	B_B	B_B	B_B	B_B	B_B	A_A	A_A	B_B	A_A	B_B	?_?
100069860|F|0-14:T>C-14:T>C	A_A	A_A	A_A	A_A	A_A	A_A	A_A	A_A	A_A	A_A	A_A	B_B	A_A	A_A	A_A	A_A	A_A	?_?	A_A	A_A	A_A	A_A	?_?	A_A	A_A	A_A	A_A	A_A	A_A	A_A	A_A	A_A	?_?	A_A	A_A	A_A	A_A	A_A	A_A	A_A	A_A	A_A	A_A	A_A	A_A	?_?
100072309|F|0-14:T>C-14:T>C	A_A	A_A	?_?	?_?	?_?	?_?	B_B	?_?	?_?	B_B	?_?	B_B	B_B	?_?	?_?	B_B	B_B	?_?	?_?	?_?	B_B	B_B	?_?	?_?	?_?	?_?	A_A	B_B	B_B	?_?	B_B	?_?	B_B	?_?	B_B	B_B	?_?	B_B	B_B	B_B	B_B	B_B	?_?	?_?	?_?	B_B
100083684|F|0-14:T>C-14:T>C	A_A	A_A	B_B	A_A	B_B	B_B	A_A	B_B	B_B	A_A	B_B	A_A	A_A	B_B	B_B	A_A	A_A	B_B	B_B	B_B	A_A	A_A	B_B	B_B	B_B	B_B	A_A	A_A	A_A	B_B	A_A	B_B	A_A	B_B	A_A	A_A	B_B	A_A	A_A	A_A	A_A	A_A	B_B	B_B	B_B	A_A
100087981|F|0-14:T>C-14:T>C	A_A	A_A	A_A	A_A	A_A	A_A	A_A	A_A	A_A	A_A	A_A	A_A	A_A	A_A	A_A	A_A	A_A	A_A	A_A	A_A	A_A	A_A	A_A	A_A	A_A	A_A	A_A	A_A	A_A	A_A	A_A	A_A	A_A	A_A	A_A	A_A	A_A	A_A	A_A	A_A	A_A	A_A	A_A	A_A	A_A	A_A
100092708|F|0-14:T>C-14:T>C	B_B	B_B	B_B	B_B	B_B	B_B	B_B	B_B	B_B	B_B	B_B	B_B	B_B	B_B	B_B	B_B	B_B	B_B	B_B	B_B	B_B	B_B	B_B	B_B	B_B	B_B	B_B	A_A	B_B	B_B	B_B	B_B	B_B	B_B	B_B	B_B	B_B	B_B	A_A	B_B	B_B	B_B	B_B	B_B	B_B	B_B
100094891|F|0-14:T>C-14:T>C	B_B	B_B	B_B	B_B	B_B	B_B	A_A	B_B	B_B	B_B	B_B	B_B	B_B	B_B	B_B	B_B	B_B	B_B	B_B	B_B	B_B	B_B	B_B	B_B	B_B	B_B	B_B	B_B	B_B	B_B	B_B	B_B	B_B	B_B	B_B	B_B	B_B	B_B	B_B	B_B	B_B	B_B	B_B	B_B	B_B	B_B
100095657|F|0-14:T>C-14:T>C	A_A	A_A	A_A	A_A	A_A	A_A	A_A	A_A	A_A	A_A	A_A	A_A	A_A	A_A	A_A	A_A	A_A	A_A	A_A	A_A	A_A	A_A	A_A	A_A	A_A	A_A	A_A	A_A	A_A	A_A	A_A	A_A	A_A	A_A	A_A	A_A	A_A	A_A	A_A	A_A	A_A	A_A	A_A	A_A	A_A	A_A
100103175|F|0-14:T>C-14:T>C	A_A	A_A	A_A	A_A	A_A	A_A	A_A	A_A	A_A	A_A	A_A	A_A	A_A	A_A	A_A	A_A	B_B	B_B	A_A	A_A	A_A	A_A	B_B	B_B	A_A	A_A	A_A	B_B	A_A	A_A	A_A	A_A	A_A	A_A	A_A	A_A	A_A	A_A	A_A	B_B	A_A	A_A	A_A	A_A	A_A	B_B
100119348|F|0-14:T>C-14:T>C	A_A	A_A	A_A	A_A	A_A	A_A	A_A	A_A	A_A	A_A	A_A	A_A	A_A	A_A	A_A	A_A	A_A	A_A	A_A	A_A	A_A	A_A	A_A	A_A	A_A	A_A	A_A	A_A	A_A	A_A	A_A	A_A	A_A	A_A	A_A	A_A	A_A	A_A	A_A	A_A	A_A	A_A	A_A	A_A	A_A	A_A
100000452|F|0-14:T>G-14:T>G	A_A	A_A	B_B	B_B	B_B	B_B	A_A	B_B	B_B	B_B	B_B	B_B	B_B	B_B	B_B	B_B	A_A	B_B	B_B	A_A	A_A	B_B	A_A	A_A	B_B	B_B	A_A	A_A	B_B	A_A	A_A	B_B	B_B	B_B	A_A	A_A	A_A	A_A	B_B	B_B	A_A	B_B	B_B	A_A	A_A	A_A
100002555|F|0-14:T>G-14:T>G	B_B	B_B	A_A	A_A	B_B	B_B	A_A	A_A	B_B	A_A	A_A	B_B	B_B	B_B	A_A	B_B	B_B	A_A	A_A	A_A	B_B	A_A	A_A	B_B	A_A	A_A	A_A	B_B	B_B	B_B	B_B	B_B	B_B	B_B	A_A	A_A	A_A	B_B	B_B	B_B	A_A	B_B	B_B	A_A	A_A	A_A
100004797|F|0-14:T>G-14:T>G	A_A	B_B	A_A	B_B	B_B	A_A	B_B	B_B	B_B	B_B	A_A	A_A	B_B	A_A	B_B	A_A	A_A	A_A	A_A	B_B	B_B	B_B	B_B	B_B	A_A	B_B	A_A	B_B	B_B	B_B	B_B	B_B	B_B	B_B	B_B	A_A	A_A	A_A	B_B	B_B	A_A	A_A	B_B	A_A	A_A	B_B
100013555|F|0-14:T>G-14:T>G	B_B	B_B	B_B	B_B	B_B	B_B	B_B	B_B	B_B	B_B	B_B	B_B	B_B	B_B	B_B	B_B	B_B	B_B	B_B	B_B	B_B	B_B	B_B	B_B	B_B	B_B	B_B	B_B	B_B	B_B	B_B	B_B	B_B	B_B	B_B	B_B	B_B	B_B	B_B	B_B	B_B	B_B	B_B	B_B	B_B	B_B
100013824|F|0-14:T>G-14:T>G	?_?	B_B	?_?	?_?	?_?	B_B	B_B	B_B	B_B	?_?	B_B	B_B	B_B	B_B	?_?	?_?	B_B	B_B	B_B	?_?	B_B	B_B	?_?	?_?	?_?	B_B	B_B	B_B	?_?	B_B	?_?	B_B	B_B	?_?	?_?	B_B	?_?	?_?	B_B	B_B	?_?	?_?	?_?	?_?	?_?	B_B
100015517|F|0-14:T>G-14:T>G	B_B	B_B	B_B	A_A	A_A	A_A	B_B	A_A	A_A	B_B	A_A	B_B	B_B	A_A	A_A	B_B	B_B	A_A	B_B	A_A	B_B	B_B	B_B	A_A	B_B	B_B	B_B	B_B	B_B	A_A	B_B	A_A	B_B	A_A	B_B	B_B	A_A	B_B	B_B	B_B	A_A	B_B	A_A	A_A	A_A	B_B
100017542|F|0-14:T>G-14:T>G	A_A	A_A	A_A	A_A	A_A	A_A	A_A	A_A	A_A	A_A	B_B	A_A	A_A	A_A	A_A	A_A	A_A	A_A	A_A	A_A	A_A	A_A	?_?	?_?	A_A	A_A	A_A	A_A	A_A	A_A	A_A	A_A	A_A	A_A	A_A	A_A	A_A	A_A	A_A	A_A	A_A	A_A	A_A	A_A	A_A	A_A
100022224|F|0-14:T>G-14:T>G	A_A	A_A	B_B	A_A	B_B	B_B	A_A	A_A	A_A	A_A	A_A	A_A	B_B	B_B	B_B	A_A	A_A	B_B	A_A	B_B	B_B	B_B	A_A	B_B	A_A	B_B	A_A	B_B	A_A	B_B	A_A	B_B	B_B	A_A	A_A	A_A	B_B	A_A	B_B	A_A	A_A	A_A	A_A	B_B	A_A	A_A
100023620|F|0-14:T>G-14:T>G	B_B	B_B	B_B	B_B	B_B	?_?	B_B	?_?	?_?	B_B	?_?	?_?	?_?	B_B	?_?	?_?	B_B	B_B	?_?	B_B	?_?	B_B	B_B	B_B	?_?	B_B	?_?	?_?	B_B	?_?	B_B	B_B	B_B	?_?	B_B	?_?	B_B	B_B	?_?	?_?	?_?	B_B	B_B	?_?	B_B	B_B
100043679|F|0-14:T>G-14:T>G	B_B	B_B	B_B	B_B	B_B	B_B	B_B	B_B	B_B	B_B	B_B	B_B	B_B	B_B	B_B	B_B	B_B	B_B	B_B	B_B	B_B	B_B	B_B	B_B	B_B	B_B	B_B	B_B	B_B	B_B	B_B	B_B	B_B	B_B	B_B	B_B	B_B	B_B	B_B	B_B	B_B	B_B	B_B	B_B	B_B	B_B
100045213|F|0-14:T>G-14:T>G	A_A	A_A	A_A	A_A	A_A	A_A	A_A	A_A	A_A	A_A	A_A	A_A	A_A	A_A	A_A	A_A	A_A	A_A	A_A	A_A	A_A	A_A	A_A	A_A	A_A	A_A	A_A	A_A	A_A	A_A	A_A	A_A	A_A	A_A	A_A	A_A	A_A	A_A	A_A	A_A	A_A	A_A	A_A	A_A	A_A	A_A
100066935|F|0-14:T>G-14:T>G	A_A	A_A	A_A	A_A	A_A	A_A	A_A	A_A	A_A	A_A	A_A	A_A	A_A	A_A	A_A	A_A	A_A	A_A	A_A	A_A	A_A	A_A	A_A	?_?	A_A	A_A	A_A	A_A	A_A	A_A	A_A	A_A	A_A	A_A	A_A	A_A	A_A	A_A	A_A	A_A	A_A	A_A	A_A	A_A	A_A	A_A
100083380|F|0-14:T>G-14:T>G	A_A	A_A	A_A	A_A	A_A	A_A	A_A	A_A	A_A	A_A	A_A	A_A	A_A	A_A	A_A	A_A	A_A	A_A	A_A	A_A	A_A	A_A	A_A	A_A	A_A	A_A	A_A	B_B	A_A	A_A	A_A	A_A	A_A	A_A	A_A	A_A	A_A	A_A	A_A	A_A	A_A	A_A	A_A	A_A	A_A	A_A
100085499|F|0-14:T>G-14:T>G	A_A	B_B	B_B	A_A	A_A	A_A	B_B	B_B	A_A	A_A	A_A	B_B	A_A	A_A	B_B	A_A	B_B	A_A	A_A	A_A	A_A	B_B	A_A	B_B	A_A	A_A	A_A	B_B	A_A	A_A	A_A	A_A	A_A	B_B	A_A	A_A	A_A	A_A	A_A	B_B	A_A	B_B	A_A	A_A	A_A	A_A
100091014|F|0-14:T>G-14:T>G	A_A	A_A	A_A	A_A	A_A	A_A	A_A	A_A	A_A	A_A	A_A	A_A	A_A	A_A	A_A	A_A	A_A	A_A	A_A	A_A	A_A	A_A	A_A	?_?	A_A	A_A	A_A	A_A	A_A	A_A	A_A	A_A	A_A	A_A	A_A	A_A	A_A	A_A	A_A	A_A	A_A	A_A	A_A	A_A	A_A	A_A
100100715|F|0-14:T>G-14:T>G	B_B	B_B	B_B	B_B	B_B	B_B	B_B	B_B	B_B	B_B	B_B	B_B	B_B	B_B	B_B	B_B	B_B	B_B	B_B	B_B	B_B	B_B	B_B	B_B	B_B	B_B	B_B	B_B	B_B	B_B	B_B	B_B	B_B	B_B	B_B	B_B	B_B	B_B	B_B	B_B	B_B	B_B	B_B	B_B	B_B	B_B
100130690|F|0-14:T>G-14:T>G	B_B	B_B	B_B	A_A	B_B	?_?	B_B	A_A	B_B	B_B	A_A	B_B	A_A	B_B	A_A	A_A	B_B	B_B	A_A	A_A	A_A	A_A	?_?	A_A	A_A	B_B	A_A	B_B	B_B	A_A	A_A	A_A	A_A	A_A	B_B	B_B	B_B	A_A	B_B	A_A	A_A	B_B	B_B	B_B	B_B	B_B
100002250|F|0-15:A>C-15:A>C	B_B	B_B	B_B	B_B	B_B	B_B	B_B	B_B	B_B	B_B	B_B	B_B	B_B	B_B	B_B	B_B	B_B	B_B	B_B	B_B	B_B	B_B	B_B	B_B	B_B	B_B	B_B	B_B	B_B	B_B	B_B	B_B	B_B	B_B	B_B	B_B	B_B	B_B	B_B	B_B	B_B	B_B	B_B	B_B	B_B	B_B
100008359|F|0-15:A>C-15:A>C	B_B	A_A	A_A	B_B	A_A	B_B	A_A	A_A	B_B	A_A	B_B	A_A	B_B	B_B	A_A	B_B	A_A	B_B	A_A	A_A	B_B	A_A	A_A	A_A	B_B	B_B	A_A	A_A	A_A	A_A	A_A	A_A	B_B	A_A	B_B	A_A	B_B	A_A	A_A	B_B	B_B	B_B	A_A	A_A	B_B	A_A
100014545|F|0-15:A>C-15:A>C	B_B	?_?	B_B	B_B	B_B	B_B	B_B	B_B	B_B	B_B	B_B	B_B	B_B	B_B	B_B	B_B	B_B	B_B	B_B	B_B	B_B	B_B	B_B	B_B	B_B	B_B	B_B	B_B	B_B	B_B	B_B	B_B	B_B	B_B	B_B	B_B	B_B	B_B	B_B	B_B	B_B	B_B	B_B	B_B	B_B	B_B
100017442|F|0-15:A>C-15:A>C	B_B	?_?	?_?	B_B	?_?	?_?	?_?	?_?	B_B	?_?	?_?	?_?	?_?	?_?	B_B	B_B	B_B	B_B	B_B	B_B	B_B	?_?	?_?	?_?	?_?	B_B	B_B	B_B	B_B	?_?	?_?	?_?	?_?	?_?	B_B	?_?	B_B	B_B	?_?	?_?	B_B	?_?	B_B	B_B	B_B	?_?
100017675|F|0-15:A>C-15:A>C	A_A	A_A	A_A	A_A	A_A	A_A	A_A	A_A	A_A	A_A	A_A	A_A	A_A	A_A	A_A	A_A	A_A	A_A	A_A	A_A	A_A	A_A	A_A	B_B	A_A	A_A	A_A	A_A	A_A	A_A	A_A	A_A	A_A	A_A	A_A	A_A	A_A	A_A	A_A	A_A	A_A	A_A	A_A	A_A	A_A	A_A
100038293|F|0-15:A>C-15:A>C	B_B	B_B	B_B	B_B	B_B	B_B	B_B	B_B	B_B	B_B	?_?	B_B	B_B	B_B	B_B	B_B	?_?	B_B	B_B	B_B	B_B	B_B	?_?	B_B	B_B	B_B	B_B	B_B	B_B	B_B	B_B	B_B	B_B	B_B	B_B	B_B	B_B	B_B	B_B	B_B	B_B	B_B	B_B	B_B	B_B	?_?
100044936|F|0-15:A>C-15:A>C	B_B	B_B	B_B	B_B	B_B	B_B	B_B	B_B	B_B	B_B	?_?	B_B	B_B	B_B	B_B	B_B	B_B	B_B	B_B	B_B	B_B	B_B	?_?	?_?	B_B	B_B	B_B	B_B	A_A	B_B	B_B	A_A	B_B	B_B	B_B	B_B	B_B	B_B	B_B	B_B	B_B	B_B	B_B	B_B	A_A	B_B
100046048|F|0-15:A>C-15:A>C	A_A	B_B	A_A	A_A	A_A	B_B	A_A	A_A	B_B	B_B	A_A	A_A	B_B	A_A	B_B	B_B	B_B	B_B	B_B	A_A	A_A	B_B	B_B	?_?	A_A	A_A	A_A	A_A	A_A	B_B	A_A	B_B	A_A	?_?	A_A	A_A	A_A	A_A	A_A	B_B	A_A	A_A	A_A	B_B	B_B	A_A
100047179|F|0-15:A>C-15:A>C	A_A	A_A	A_A	A_A	A_A	A_A	A_A	A_A	A_A	A_A	A_A	A_A	A_A	A_A	A_A	A_A	A_A	A_A	A_A	A_A	A_A	A_A	A_A	A_A	A_A	A_A	A_A	A_A	A_A	A_A	A_A	A_A	A_A	A_A	A_A	A_A	A_A	A_A	A_A	A_A	A_A	A_A	A_A	A_A	A_A	A_A
100054326|F|0-15:A>C-15:A>C	A_A	A_A	A_A	A_A	A_A	A_A	A_A	A_A	A_A	A_A	A_A	A_A	A_A	A_A	A_A	A_A	A_A	A_A	A_A	A_A	A_A	A_A	A_A	A_A	A_A	A_A	A_A	A_A	A_A	A_A	A_A	A_A	A_A	A_A	A_A	A_A	A_A	A_A	A_A	A_A	A_A	A_A	A_A	A_A	A_A	A_A
100056956|F|0-15:A>C-15:A>C	A_A	A_A	B_B	?_?	B_B	B_B	A_A	B_B	?_?	A_A	B_B	A_A	A_A	A_A	?_?	A_A	A_A	A_A	B_B	?_?	?_?	A_A	A_A	A_A	A_A	?_?	?_?	A_A	?_?	?_?	A_A	B_B	A_A	B_B	A_A	A_A	?_?	?_?	B_B	?_?	A_A	A_A	?_?	A_A	A_A	?_?
100063173|F|0-15:A>C-15:A>C	?_?	B_B	B_B	B_B	B_B	B_B	B_B	B_B	B_B	B_B	?_?	A_A	B_B	B_B	B_B	B_B	A_A	B_B	A_A	B_B	B_B	A_A	?_?	?_?	B_B	B_B	B_B	B_B	A_A	A_A	B_B	B_B	B_B	?_?	B_B	B_B	A_A	B_B	B_B	B_B	B_B	A_A	A_A	B_B	B_B	B_B
100069956|F|0-15:A>C-15:A>C	B_B	B_B	B_B	B_B	B_B	B_B	B_B	B_B	B_B	B_B	B_B	B_B	B_B	B_B	B_B	B_B	B_B	B_B	B_B	B_B	B_B	B_B	B_B	B_B	B_B	B_B	B_B	B_B	B_B	B_B	B_B	B_B	B_B	B_B	B_B	B_B	B_B	B_B	B_B	B_B	B_B	B_B	B_B	B_B	B_B	B_B
100085665|F|0-15:A>C-15:A>C	B_B	B_B	B_B	B_B	B_B	A_A	B_B	B_B	B_B	A_A	B_B	B_B	B_B	A_A	A_A	B_B	B_B	A_A	A_A	A_A	A_A	A_A	B_B	A_A	A_A	A_A	A_A	A_A	B_B	B_B	B_B	A_A	A_A	B_B	B_B	A_A	A_A	B_B	A_A	B_B	B_B	B_B	B_B	B_B	B_B	B_B
100088990|F|0-15:A>C-15:A>C	B_B	B_B	B_B	B_B	B_B	B_B	B_B	B_B	B_B	B_B	B_B	B_B	B_B	B_B	B_B	B_B	B_B	B_B	B_B	B_B	B_B	B_B	B_B	B_B	B_B	B_B	B_B	B_B	B_B	B_B	B_B	B_B	B_B	B_B	B_B	B_B	B_B	B_B	B_B	B_B	B_B	B_B	B_B	B_B	B_B	B_B
100090154|F|0-15:A>C-15:A>C	B_B	B_B	B_B	B_B	B_B	A_A	B_B	A_A	B_B	B_B	B_B	A_A	A_A	B_B	B_B	B_B	A_A	B_B	A_A	B_B	B_B	A_A	A_A	A_A	B_B	B_B	A_A	B_B	A_A	A_A	B_B	B_B	A_A	B_B	B_B	A_A	A_A	B_B	B_B	B_B	B_B	B_B	B_B	B_B	A_A	B_B
100090586|F|0-15:A>C-15:A>C	B_B	B_B	B_B	B_B	?_?	B_B	B_B	B_B	B_B	B_B	B_B	B_B	B_B	B_B	B_B	B_B	B_B	B_B	B_B	B_B	B_B	B_B	B_B	B_B	B_B	B_B	B_B	B_B	B_B	B_B	B_B	B_B	B_B	B_B	B_B	B_B	B_B	B_B	B_B	B_B	B_B	B_B	B_B	B_B	B_B	B_B
100003483|F|0-15:A>G-15:A>G	B_B	B_B	B_B	B_B	B_B	B_B	B_B	B_B	B_B	B_B	B_B	B_B	B_B	B_B	B_B	B_B	B_B	B_B	B_B	B_B	B_B	B_B	B_B	B_B	B_B	B_B	A_A	B_B	B_B	A_A	B_B	B_B	B_B	B_B	B_B	B_B	B_B	B_B	B_B	B_B	B_B	B_B	B_B	B_B	B_B	B_B
100009640|F|0-15:A>G-15:A>G	B_B	B_B	B_B	B_B	B_B	B_B	B_B	B_B	B_B	B_B	A_A	B_B	B_B	B_B	B_B	B_B	B_B	B_B	B_B	B_B	B_B	B_B	B_B	B_B	B_B	B_B	B_B	B_B	B_B	B_B	B_B	B_B	B_B	B_B	B_B	B_B	A_A	B_B	B_B	B_B	B_B	B_B	B_B	B_B	B_B	B_B
100010655|F|0-15:A>G-15:A>G	A_A	B_B	B_B	B_B	B_B	B_B	B_B	B_B	B_B	B_B	?_?	A_A	B_B	B_B	B_B	B_B	B_B	B_B	B_B	B_B	B_B	B_B	B_B	?_?	B_B	B_B	B_B	B_B	B_B	B_B	B_B	B_B	B_B	B_B	B_B	B_B	B_B	B_B	B_B	B_B	B_B	B_B	B_B	B_B	B_B	B_B
100015588|F|0-15:A>G-15:A>G	B_B	B_B	B_B	B_B	B_B	B_B	B_B	B_B	B_B	B_B	B_B	B_B	A_A	B_B	B_B	B_B	A_A	A_A	B_B	B_B	B_B	B_B	B_B	A_A	B_B	A_A	B_B	A_A	B_B	B_B	A_A	B_B	B_B	B_B	B_B	B_B	B_B	B_B	B_B	B_B	B_B	B_B	B_B	B_B	B_B	B_B
100017077|F|0-15:A>G-15:A>G	B_B	A_A	B_B	B_B	A_A	A_A	B_B	B_B	B_B	B_B	B_B	A_A	A_A	A_A	A_A	B_B	A_A	A_A	A_A	A_A	B_B	A_A	A_A	A_A	A_A	A_A	B_B	B_B	A_A	A_A	A_A	A_A	A_A	B_B	B_B	A_A	A_A	B_B	A_A	B_B	B_B	B_B	A_A	B_B	A_A	B_B
100019419|F|0-15:A>G-15:A>G	A_A	A_A	B_B	B_B	A_A	A_A	A_A	B_B	A_A	B_B	A_A	B_B	A_A	A_A	B_B	B_B	A_A	B_B	B_B	A_A	B_B	A_A	?_?	B_B	B_B	A_A	A_A	A_A	A_A	A_A	A_A	B_B	A_A	B_B	A_A	B_B	A_A	A_A	B_B	A_A	B_B	A_A	B_B	B_B	B_B	A_A
100019572|F|0-15:A>G-15:A>G	A_A	A_A	A_A	A_A	A_A	A_A	A_A	A_A	A_A	A_A	A_A	A_A	A_A	A_A	A_A	A_A	A_A	A_A	A_A	A_A	A_A	A_A	A_A	A_A	A_A	A_A	A_A	A_A	A_A	A_A	A_A	A_A	A_A	A_A	A_A	A_A	A_A	A_A	A_A	A_A	A_A	A_A	A_A	A_A	A_A	A_A
100026433|F|0-15:A>G-15:A>G	B_B	B_B	B_B	B_B	B_B	A_A	B_B	A_A	A_A	B_B	A_A	A_A	A_A	B_B	B_B	A_A	B_B	B_B	A_A	B_B	A_A	B_B	B_B	?_?	A_A	B_B	A_A	A_A	B_B	B_B	B_B	B_B	B_B	A_A	A_A	A_A	B_B	B_B	A_A	A_A	A_A	B_B	B_B	A_A	A_A	B_B
100028231|F|0-15:A>G-15:A>G	A_A	A_A	A_A	A_A	A_A	A_A	A_A	A_A	A_A	A_A	?_?	A_A	A_A	A_A	A_A	A_A	A_A	A_A	A_A	A_A	A_A	A_A	A_A	A_A	A_A	A_A	A_A	A_A	A_A	A_A	A_A	A_A	A_A	A_A	A_A	A_A	A_A	A_A	A_A	A_A	A_A	A_A	A_A	A_A	A_A	A_A
100028372|F|0-15:A>G-15:A>G	B_B	?_?	?_?	?_?	?_?	?_?	?_?	?_?	?_?	B_B	?_?	A_A	B_B	B_B	B_B	?_?	?_?	?_?	?_?	?_?	?_?	B_B	?_?	?_?	B_B	B_B	?_?	?_?	?_?	?_?	?_?	?_?	?_?	B_B	B_B	B_B	?_?	?_?	?_?	?_?	?_?	?_?	?_?	?_?	?_?	?_?
100032236|F|0-15:A>G-15:A>G	A_A	A_A	A_A	A_A	A_A	A_A	A_A	A_A	A_A	A_A	?_?	A_A	A_A	A_A	A_A	A_A	A_A	A_A	A_A	A_A	A_A	A_A	?_?	?_?	A_A	A_A	A_A	B_B	B_B	A_A	A_A	A_A	A_A	A_A	B_B	A_A	A_A	A_A	A_A	A_A	A_A	A_A	A_A	?_?	A_A	A_A
100034688|F|0-15:A>G-15:A>G	B_B	?_?	A_A	B_B	B_B	B_B	?_?	B_B	B_B	?_?	B_B	?_?	B_B	B_B	B_B	?_?	?_?	B_B	B_B	B_B	?_?	?_?	B_B	B_B	B_B	B_B	B_B	?_?	?_?	B_B	?_?	B_B	?_?	B_B	B_B	B_B	B_B	?_?	B_B	?_?	B_B	?_?	B_B	B_B	B_B	B_B
100035247|F|0-15:A>G-15:A>G	B_B	B_B	B_B	A_A	?_?	A_A	B_B	A_A	B_B	B_B	B_B	A_A	B_B	B_B	B_B	B_B	A_A	B_B	B_B	A_A	B_B	A_A	B_B	A_A	B_B	B_B	B_B	A_A	B_B	A_A	B_B	B_B	B_B	A_A	B_B	A_A	A_A	B_B	A_A	B_B	B_B	A_A	B_B	A_A	A_A	B_B
100040571|F|0-15:A>G-15:A>G	B_B	B_B	B_B	B_B	B_B	B_B	?_?	B_B	B_B	?_?	B_B	B_B	B_B	B_B	B_B	B_B	B_B	B_B	B_B	B_B	B_B	B_B	B_B	B_B	B_B	B_B	B_B	B_B	B_B	B_B	B_B	B_B	B_B	B_B	B_B	B_B	B_B	B_B	B_B	B_B	B_B	B_B	B_B	B_B	B_B	B_B
100041542|F|0-15:A>G-15:A>G	B_B	B_B	A_A	A_A	A_A	A_A	B_B	A_A	A_A	B_B	A_A	B_B	B_B	A_A	A_A	B_B	B_B	A_A	A_A	A_A	B_B	B_B	A_A	A_A	A_A	A_A	B_B	B_B	B_B	A_A	B_B	A_A	B_B	A_A	B_B	A_A	A_A	B_B	B_B	B_B	B_B	B_B	A_A	A_A	A_A	B_B
100041629|F|0-15:A>G-15:A>G	A_A	B_B	A_A	B_B	B_B	B_B	A_A	A_A	A_A	A_A	B_B	A_A	A_A	A_A	B_B	B_B	B_B	B_B	B_B	A_A	A_A	B_B	A_A	A_A	A_A	B_B	A_A	A_A	B_B	A_A	A_A	A_A	A_A	A_A	A_A	A_A	B_B	A_A	A_A	A_A	A_A	B_B	A_A	A_A	A_A	A_A
100044870|F|0-15:A>G-15:A>G	A_A	A_A	B_B	B_B	B_B	B_B	A_A	B_B	B_B	B_B	B_B	B_B	B_B	B_B	B_B	B_B	A_A	B_B	B_B	A_A	A_A	B_B	A_A	A_A	B_B	B_B	A_A	A_A	B_B	A_A	A_A	B_B	B_B	B_B	A_A	A_A	A_A	A_A	B_B	B_B	A_A	B_B	B_B	A_A	A_A	A_A
100046077|F|0-15:A>G-15:A>G	B_B	B_B	B_B	B_B	B_B	B_B	B_B	B_B	B_B	B_B	B_B	B_B	B_B	B_B	B_B	B_B	B_B	B_B	B_B	B_B	B_B	B_B	B_B	B_B	B_B	B_B	B_B	B_B	B_B	B_B	B_B	B_B	B_B	B_B	B_B	B_B	B_B	B_B	B_B	B_B	B_B	B_B	B_B	B_B	B_B	B_B
100046366|F|0-15:A>G-15:A>G	A_A	B_B	A_A	B_B	A_A	A_A	A_A	A_A	B_B	A_A	A_A	B_B	B_B	A_A	B_B	A_A	B_B	?_?	B_B	B_B	B_B	A_A	B_B	A_A	B_B	B_B	A_A	A_A	B_B	B_B	B_B	B_B	B_B	A_A	A_A	A_A	B_B	A_A	A_A	A_A	A_A	A_A	A_A	A_A	A_A	A_A
100056333|F|0-15:A>G-15:A>G	A_A	A_A	B_B	B_B	A_A	A_A	A_A	A_A	B_B	B_B	A_A	B_B	A_A	A_A	B_B	B_B	B_B	A_A	A_A	B_B	A_A	A_A	B_B	?_?	A_A	B_B	A_A	B_B	A_A	B_B	B_B	A_A	A_A	B_B	A_A	B_B	B_B	B_B	A_A	A_A	B_B	B_B	B_B	B_B	B_B	A_A
100059634|F|0-15:A>G-15:A>G	B_B	B_B	B_B	A_A	B_B	B_B	?_?	A_A	A_A	B_B	A_A	B_B	B_B	A_A	B_B	B_B	A_A	A_A	A_A	B_B	A_A	A_A	B_B	?_?	A_A	?_?	A_A	A_A	A_A	A_A	B_B	A_A	A_A	A_A	A_A	A_A	A_A	B_B	A_A	A_A	B_B	A_A	B_B	A_A	A_A	B_B
100061764|F|0-15:A>G-15:A>G	A_A	A_A	?_?	?_?	?_?	?_?	A_A	?_?	?_?	A_A	?_?	A_A	A_A	?_?	?_?	A_A	A_A	?_?	?_?	?_?	?_?	A_A	?_?	A_A	A_A	?_?	?_?	A_A	?_?	?_?	A_A	?_?	A_A	?_?	A_A	A_A	?_?	A_A	?_?	?_?	A_A	A_A	?_?	A_A	A_A	A_A
100068672|F|0-15:A>G-15:A>G	A_A	A_A	A_A	A_A	A_A	A_A	A_A	A_A	A_A	A_A	A_A	A_A	A_A	A_A	A_A	A_A	A_A	?_?	A_A	A_A	A_A	A_A	A_A	A_A	A_A	A_A	A_A	A_A	A_A	A_A	A_A	A_A	A_A	A_A	A_A	A_A	A_A	A_A	A_A	A_A	A_A	A_A	A_A	A_A	A_A	A_A
100070191|F|0-15:A>G-15:A>G	?_?	A_A	?_?	A_A	A_A	?_?	?_?	?_?	?_?	?_?	A_A	A_A	B_B	B_B	A_A	A_A	A_A	B_B	A_A	A_A	A_A	A_A	A_A	B_B	B_B	A_A	A_A	?_?	?_?	A_A	A_A	A_A	A_A	?_?	A_A	A_A	A_A	?_?	B_B	A_A	A_A	A_A	A_A	A_A	A_A	?_?
100072550|F|0-15:A>G-15:A>G	B_B	B_B	B_B	A_A	A_A	B_B	A_A	A_A	A_A	B_B	A_A	A_A	B_B	B_B	A_A	B_B	B_B	A_A	B_B	B_B	B_B	B_B	A_A	A_A	A_A	B_B	A_A	B_B	B_B	B_B	B_B	A_A	B_B	A_A	B_B	A_A	A_A	B_B	B_B	B_B	A_A	B_B	B_B	A_A	A_A	B_B
100074706|F|0-15:A>G-15:A>G	?_?	?_?	B_B	B_B	B_B	B_B	B_B	B_B	B_B	B_B	B_B	B_B	B_B	B_B	B_B	B_B	B_B	B_B	B_B	B_B	B_B	B_B	B_B	B_B	B_B	B_B	B_B	B_B	B_B	B_B	B_B	B_B	B_B	B_B	B_B	?_?	B_B	?_?	B_B	B_B	B_B	B_B	B_B	B_B	B_B	B_B
100075256|F|0-15:A>G-15:A>G	B_B	B_B	B_B	B_B	B_B	B_B	B_B	B_B	B_B	B_B	B_B	B_B	B_B	B_B	B_B	B_B	B_B	B_B	B_B	B_B	B_B	B_B	B_B	B_B	B_B	B_B	B_B	B_B	B_B	B_B	B_B	B_B	B_B	B_B	B_B	B_B	B_B	B_B	B_B	B_B	B_B	B_B	B_B	B_B	B_B	B_B
100076265|F|0-15:A>G-15:A>G	A_A	A_A	A_A	A_A	A_A	A_A	A_A	A_A	A_A	A_A	A_A	?_?	A_A	A_A	A_A	A_A	A_A	A_A	?_?	A_A	?_?	A_A	?_?	A_A	?_?	?_?	A_A	A_A	?_?	A_A	A_A	?_?	?_?	A_A	A_A	A_A	?_?	?_?	A_A	A_A	A_A	A_A	A_A	A_A	A_A	A_A
100085854|F|0-15:A>G-15:A>G	A_A	B_B	A_A	A_A	B_B	A_A	B_B	A_A	A_A	B_B	B_B	A_A	A_A	A_A	A_A	A_A	A_A	A_A	B_B	A_A	B_B	A_A	A_A	B_B	A_A	A_A	A_A	A_A	B_B	B_B	B_B	A_A	A_A	A_A	A_A	B_B	A_A	A_A	B_B	B_B	A_A	A_A	A_A	B_B	A_A	A_A
100086938|F|0-15:A>G-15:A>G	A_A	A_A	A_A	A_A	A_A	A_A	A_A	A_A	A_A	A_A	A_A	A_A	A_A	A_A	A_A	A_A	A_A	A_A	A_A	A_A	A_A	A_A	A_A	A_A	A_A	A_A	A_A	A_A	A_A	A_A	A_A	A_A	A_A	A_A	A_A	A_A	A_A	A_A	A_A	A_A	A_A	A_A	A_A	A_A	A_A	A_A
100087836|F|0-15:A>G-15:A>G	B_B	A_A	A_A	B_B	A_A	B_B	A_A	A_A	B_B	A_A	A_A	A_A	A_A	A_A	B_B	B_B	A_A	A_A	A_A	B_B	A_A	A_A	B_B	B_B	A_A	A_A	B_B	B_B	B_B	B_B	A_A	A_A	B_B	B_B	A_A	A_A	A_A	A_A	B_B	B_B	A_A	A_A	B_B	B_B	A_A	B_B
100090780|F|0-15:A>G-15:A>G	A_A	A_A	A_A	A_A	A_A	A_A	A_A	A_A	A_A	A_A	A_A	A_A	A_A	A_A	A_A	A_A	A_A	A_A	A_A	A_A	A_A	A_A	A_A	A_A	A_A	A_A	A_A	A_A	A_A	A_A	A_A	A_A	A_A	A_A	A_A	A_A	A_A	A_A	A_A	A_A	A_A	A_A	A_A	A_A	A_A	A_A
100094595|F|0-15:A>G-15:A>G	A_A	?_?	A_A	?_?	?_?	?_?	A_A	A_A	A_A	A_A	A_A	A_A	?_?	A_A	A_A	A_A	A_A	A_A	A_A	A_A	?_?	A_A	?_?	A_A	A_A	A_A	A_A	A_A	A_A	A_A	A_A	?_?	A_A	?_?	A_A	A_A	A_A	A_A	A_A	A_A	A_A	A_A	A_A	A_A	A_A	A_A
100105556|F|0-15:A>G-15:A>G	A_A	A_A	A_A	A_A	A_A	A_A	B_B	A_A	A_A	A_A	A_A	A_A	A_A	A_A	A_A	A_A	A_A	A_A	A_A	A_A	A_A	A_A	A_A	A_A	A_A	B_B	A_A	A_A	A_A	A_A	A_A	A_A	A_A	A_A	A_A	A_A	A_A	A_A	A_A	A_A	A_A	A_A	A_A	A_A	A_A	A_A
100124857|F|0-15:A>G-15:A>G	B_B	B_B	B_B	B_B	B_B	B_B	A_A	B_B	B_B	B_B	B_B	B_B	B_B	B_B	B_B	B_B	B_B	B_B	B_B	B_B	B_B	?_?	?_?	B_B	B_B	B_B	B_B	B_B	B_B	B_B	B_B	B_B	B_B	B_B	B_B	B_B	B_B	B_B	B_B	B_B	B_B	B_B	B_B	B_B	B_B	B_B
100000355|F|0-15:A>T-15:A>T	B_B	B_B	B_B	B_B	A_A	B_B	B_B	B_B	B_B	B_B	B_B	B_B	B_B	B_B	B_B	B_B	B_B	B_B	B_B	B_B	B_B	B_B	B_B	B_B	B_B	B_B	B_B	A_A	B_B	B_B	B_B	B_B	B_B	B_B	B_B	B_B	B_B	B_B	B_B	B_B	B_B	B_B	B_B	B_B	B_B	B_B
100002910|F|0-15:A>T-15:A>T	A_A	B_B	A_A	A_A	B_B	A_A	A_A	B_B	B_B	A_A	B_B	B_B	A_A	B_B	A_A	B_B	B_B	A_A	A_A	B_B	A_A	B_B	A_A	A_A	A_A	A_A	A_A	B_B	B_B	B_B	B_B	B_B	A_A	A_A	A_A	B_B	A_A	A_A	B_B	A_A	A_A	A_A	B_B	B_B	B_B	A_A
100014350|F|0-15:A>T-15:A>T	B_B	B_B	B_B	B_B	B_B	B_B	B_B	B_B	B_B	B_B	B_B	B_B	B_B	B_B	B_B	B_B	B_B	B_B	B_B	B_B	B_B	B_B	B_B	B_B	B_B	B_B	B_B	B_B	B_B	B_B	B_B	B_B	B_B	B_B	B_B	B_B	B_B	B_B	B_B	B_B	B_B	B_B	B_B	B_B	B_B	B_B
100016361|F|0-15:A>T-15:A>T	?_?	?_?	A_A	A_A	A_A	A_A	?_?	A_A	?_?	A_A	A_A	A_A	A_A	A_A	A_A	A_A	A_A	?_?	?_?	A_A	A_A	?_?	A_A	A_A	?_?	A_A	?_?	?_?	A_A	A_A	A_A	A_A	?_?	A_A	?_?	A_A	A_A	A_A	A_A	A_A	?_?	A_A	A_A	A_A	A_A	A_A
100017169|F|0-15:A>T-15:A>T	?_?	?_?	A_A	?_?	A_A	A_A	?_?	?_?	A_A	A_A	A_A	?_?	A_A	?_?	A_A	A_A	?_?	?_?	A_A	A_A	A_A	A_A	?_?	A_A	A_A	A_A	?_?	?_?	?_?	A_A	?_?	?_?	?_?	?_?	A_A	A_A	?_?	?_?	A_A	?_?	?_?	A_A	?_?	A_A	A_A	A_A
100018316|F|0-15:A>T-15:A>T	A_A	B_B	A_A	A_A	B_B	B_B	A_A	B_B	A_A	A_A	A_A	B_B	B_B	B_B	B_B	B_B	B_B	B_B	B_B	A_A	A_A	B_B	B_B	B_B	B_B	B_B	A_A	A_A	B_B	B_B	B_B	B_B	B_B	A_A	B_B	A_A	B_B	A_A	A_A	B_B	A_A	A_A	B_B	A_A	A_A	A_A
100019225|F|0-15:A>T-15:A>T	B_B	B_B	B_B	B_B	B_B	B_B	B_B	B_B	B_B	B_B	B_B	B_B	B_B	B_B	B_B	B_B	B_B	B_B	B_B	B_B	B_B	B_B	B_B	B_B	B_B	B_B	B_B	B_B	B_B	B_B	B_B	B_B	B_B	B_B	B_B	B_B	B_B	B_B	B_B	B_B	B_B	B_B	B_B	B_B	B_B	B_B
100024437|F|0-15:A>T-15:A>T	A_A	A_A	A_A	A_A	A_A	A_A	A_A	A_A	A_A	A_A	A_A	A_A	A_A	A_A	A_A	A_A	A_A	A_A	A_A	A_A	A_A	A_A	A_A	A_A	A_A	A_A	A_A	A_A	A_A	A_A	A_A	A_A	A_A	A_A	A_A	A_A	A_A	A_A	A_A	A_A	A_A	A_A	A_A	A_A	A_A	A_A
100037835|F|0-15:A>T-15:A>T	A_A	B_B	B_B	B_B	B_B	B_B	B_B	A_A	B_B	A_A	B_B	B_B	A_A	A_A	B_B	A_A	B_B	B_B	A_A	A_A	B_B	A_A	A_A	A_A	A_A	B_B	A_A	B_B	A_A	B_B	A_A	A_A	B_B	A_A	B_B	A_A	B_B	B_B	A_A	B_B	B_B	B_B	B_B	B_B	B_B	A_A
100050980|F|0-15:A>T-15:A>T	A_A	A_A	A_A	?_?	B_B	?_?	A_A	B_B	B_B	A_A	B_B	A_A	A_A	B_B	?_?	A_A	A_A	?_?	A_A	B_B	A_A	A_A	B_B	B_B	A_A	A_A	B_B	A_A	A_A	B_B	A_A	B_B	A_A	B_B	A_A	A_A	B_B	A_A	A_A	B_B	B_B	A_A	B_B	A_A	B_B	B_B
100054230|F|0-15:A>T-15:A>T	A_A	B_B	A_A	B_B	B_B	B_B	?_?	B_B	A_A	B_B	A_A	B_B	A_A	B_B	B_B	B_B	B_B	B_B	B_B	B_B	B_B	B_B	B_B	?_?	A_A	A_A	B_B	A_A	B_B	?_?	B_B	B_B	B_B	B_B	A_A	B_B	B_B	A_A	B_B	?_?	A_A	B_B	B_B	A_A	B_B	B_B
100070835|F|0-15:A>T-15:A>T	B_B	B_B	B_B	B_B	B_B	B_B	B_B	B_B	B_B	B_B	B_B	B_B	B_B	B_B	B_B	B_B	B_B	B_B	B_B	B_B	B_B	B_B	B_B	B_B	B_B	B_B	B_B	B_B	B_B	B_B	B_B	B_B	B_B	B_B	B_B	B_B	B_B	B_B	B_B	B_B	B_B	B_B	B_B	B_B	B_B	B_B
100072372|F|0-15:A>T-15:A>T	A_A	B_B	B_B	B_B	B_B	B_B	B_B	B_B	B_B	B_B	A_A	B_B	A_A	A_A	B_B	B_B	B_B	B_B	A_A	A_A	B_B	B_B	B_B	B_B	A_A	A_A	A_A	B_B	B_B	B_B	B_B	B_B	B_B	A_A	B_B	B_B	B_B	B_B	B_B	B_B	B_B	A_A	B_B	B_B	B_B	B_B
100108165|F|0-15:A>T-15:A>T	A_A	B_B	A_A	A_A	A_A	B_B	A_A	B_B	B_B	A_A	B_B	B_B	B_B	B_B	A_A	B_B	A_A	A_A	A_A	A_A	B_B	A_A	A_A	A_A	B_B	A_A	A_A	B_B	A_A	A_A	A_A	A_A	A_A	B_B	B_B	A_A	A_A	A_A	B_B	B_B	B_B	A_A	A_A	B_B	A_A	A_A
100011273|F|0-15:C>A-15:C>A	A_A	A_A	B_B	B_B	B_B	B_B	A_A	B_B	A_A	B_B	B_B	A_A	B_B	B_B	B_B	B_B	B_B	A_A	B_B	B_B	B_B	A_A	B_B	?_?	A_A	B_B	A_A	A_A	B_B	B_B	B_B	A_A	A_A	B_B	A_A	A_A	B_B	B_B	B_B	B_B	A_A	B_B	B_B	B_B	A_A	B_B
100011592|F|0-15:C>A-15:C>A	B_B	B_B	B_B	B_B	B_B	B_B	B_B	B_B	B_B	B_B	B_B	B_B	B_B	B_B	B_B	B_B	B_B	B_B	B_B	B_B	B_B	B_B	B_B	B_B	B_B	B_B	B_B	B_B	B_B	B_B	B_B	B_B	B_B	B_B	B_B	B_B	B_B	B_B	B_B	B_B	B_B	B_B	B_B	B_B	B_B	B_B
100012116|F|0-15:C>A-15:C>A	B_B	B_B	B_B	B_B	B_B	B_B	B_B	B_B	B_B	B_B	B_B	B_B	B_B	B_B	B_B	B_B	B_B	B_B	B_B	B_B	B_B	B_B	B_B	B_B	B_B	B_B	B_B	B_B	B_B	B_B	B_B	B_B	B_B	B_B	B_B	B_B	B_B	B_B	B_B	B_B	B_B	B_B	B_B	B_B	B_B	B_B
100015700|F|0-15:C>A-15:C>A	?_?	?_?	?_?	B_B	?_?	?_?	?_?	?_?	B_B	B_B	?_?	B_B	?_?	?_?	B_B	B_B	B_B	?_?	?_?	B_B	?_?	B_B	B_B	B_B	?_?	B_B	?_?	B_B	?_?	B_B	B_B	?_?	?_?	?_?	?_?	B_B	B_B	B_B	?_?	?_?	B_B	B_B	B_B	B_B	B_B	?_?
100017768|F|0-15:C>A-15:C>A	B_B	B_B	B_B	B_B	B_B	B_B	B_B	B_B	B_B	B_B	B_B	B_B	B_B	B_B	B_B	B_B	B_B	B_B	B_B	B_B	B_B	B_B	B_B	B_B	B_B	B_B	B_B	B_B	B_B	B_B	B_B	B_B	B_B	B_B	B_B	B_B	B_B	B_B	B_B	B_B	B_B	B_B	B_B	B_B	B_B	B_B
100019466|F|0-15:C>A-15:C>A	A_A	A_A	B_B	B_B	B_B	A_A	B_B	B_B	A_A	A_A	B_B	A_A	A_A	B_B	A_A	A_A	B_B	A_A	A_A	B_B	B_B	A_A	A_A	A_A	B_B	B_B	B_B	B_B	B_B	A_A	B_B	A_A	B_B	A_A	B_B	A_A	B_B	B_B	B_B	B_B	B_B	B_B	B_B	A_A	A_A	B_B
100026547|F|0-15:C>A-15:C>A	A_A	A_A	A_A	A_A	A_A	B_B	A_A	A_A	A_A	A_A	B_B	A_A	B_B	B_B	B_B	B_B	A_A	B_B	?_?	A_A	B_B	B_B	B_B	B_B	B_B	B_B	A_A	B_B	B_B	A_A	A_A	A_A	B_B	A_A	B_B	A_A	A_A	A_A	B_B	B_B	A_A	B_B	B_B	A_A	B_B	A_A
100031503|F|0-15:C>A-15:C>A	B_B	B_B	A_A	A_A	A_A	A_A	A_A	B_B	A_A	A_A	B_B	B_B	B_B	B_B	B_B	B_B	A_A	A_A	A_A	B_B	A_A	B_B	B_B	A_A	A_A	A_A	B_B	A_A	B_B	A_A	B_B	B_B	A_A	A_A	A_A	A_A	A_A	A_A	A_A	A_A	A_A	A_A	A_A	A_A	B_B	A_A
100035660|F|0-15:C>A-15:C>A	B_B	B_B	B_B	B_B	B_B	B_B	B_B	B_B	B_B	B_B	?_?	A_A	B_B	B_B	B_B	B_B	B_B	B_B	A_A	B_B	A_A	B_B	A_A	B_B	A_A	A_A	B_B	B_B	A_A	B_B	B_B	A_A	A_A	B_B	B_B	A_A	A_A	A_A	B_B	B_B	B_B	B_B	B_B	B_B	B_B	B_B
100050223|F|0-15:C>A-15:C>A	A_A	A_A	A_A	A_A	A_A	A_A	A_A	A_A	A_A	A_A	?_?	B_B	A_A	A_A	A_A	?_?	A_A	A_A	B_B	A_A	B_B	A_A	B_B	?_?	B_B	B_B	A_A	A_A	B_B	A_A	?_?	B_B	B_B	A_A	?_?	A_A	B_B	B_B	A_A	?_?	A_A	A_A	A_A	A_A	A_A	A_A
100056764|F|0-15:C>A-15:C>A	B_B	A_A	A_A	B_B	A_A	B_B	?_?	A_A	B_B	B_B	A_A	B_B	B_B	A_A	B_B	B_B	B_B	B_B	B_B	A_A	A_A	B_B	?_?	B_B	A_A	A_A	A_A	A_A	A_A	B_B	A_A	A_A	A_A	B_B	?_?	?_?	A_A	A_A	A_A	?_?	A_A	A_A	A_A	B_B	B_B	A_A
100066086|F|0-15:C>A-15:C>A	A_A	A_A	B_B	A_A	B_B	B_B	B_B	B_B	A_A	A_A	B_B	A_A	A_A	B_B	A_A	B_B	B_B	A_A	B_B	A_A	A_A	B_B	A_A	B_B	B_B	A_A	A_A	B_B	A_A	A_A	B_B	B_B	A_A	B_B	B_B	B_B	A_A	A_A	B_B	B_B	A_A	B_B	A_A	B_B	A_A	A_A
100083110|F|0-15:C>A-15:C>A	B_B	B_B	B_B	B_B	B_B	B_B	?_?	B_B	B_B	B_B	B_B	A_A	B_B	B_B	B_B	B_B	B_B	B_B	B_B	B_B	B_B	B_B	B_B	B_B	B_B	?_?	B_B	B_B	B_B	B_B	B_B	B_B	B_B	B_B	B_B	B_B	B_B	B_B	B_B	B_B	B_B	B_B	B_B	B_B	B_B	B_B
100086163|F|0-15:C>A-15:C>A	A_A	A_A	B_B	A_A	A_A	B_B	B_B	B_B	A_A	A_A	B_B	A_A	B_B	B_B	B_B	A_A	B_B	A_A	B_B	B_B	B_B	A_A	B_B	A_A	A_A	B_B	B_B	A_A	A_A	A_A	B_B	A_A	A_A	A_A	B_B	B_B	A_A	B_B	B_B	A_A	B_B	A_A	B_B	B_B	A_A	A_A
100102953|F|0-15:C>A-15:C>A	B_B	B_B	?_?	A_A	B_B	?_?	B_B	A_A	B_B	B_B	A_A	B_B	A_A	B_B	A_A	A_A	B_B	B_B	A_A	A_A	?_?	A_A	A_A	A_A	A_A	B_B	A_A	B_B	?_?	A_A	A_A	A_A	A_A	A_A	B_B	B_B	B_B	A_A	B_B	A_A	A_A	B_B	B_B	B_B	B_B	?_?
100124343|F|0-15:C>A-15:C>A	A_A	A_A	A_A	B_B	B_B	A_A	B_B	A_A	B_B	B_B	?_?	A_A	B_B	B_B	A_A	A_A	B_B	A_A	B_B	A_A	B_B	A_A	A_A	B_B	B_B	B_B	A_A	B_B	A_A	B_B	B_B	B_B	B_B	B_B	B_B	B_B	B_B	B_B	B_B	?_?	B_B	B_B	B_B	B_B	A_A	B_B
100012184|F|0-15:C>G-15:C>G	B_B	B_B	B_B	B_B	B_B	B_B	B_B	B_B	B_B	B_B	B_B	B_B	B_B	B_B	B_B	B_B	B_B	B_B	B_B	B_B	B_B	B_B	B_B	B_B	B_B	B_B	B_B	B_B	B_B	B_B	B_B	B_B	B_B	B_B	B_B	B_B	B_B	B_B	B_B	B_B	B_B	B_B	B_B	B_B	B_B	B_B
100015700|F|0-15:C>G-15:C>G	A_A	A_A	A_A	B_B	A_A	A_A	A_A	A_A	B_B	B_B	A_A	B_B	A_A	A_A	B_B	B_B	B_B	A_A	A_A	B_B	A_A	B_B	B_B	B_B	A_A	B_B	A_A	B_B	A_A	B_B	B_B	A_A	A_A	A_A	A_A	A_A	B_B	B_B	A_A	A_A	B_B	B_B	B_B	B_B	B_B	A_A
100025189|F|0-15:C>G-15:C>G	B_B	B_B	B_B	B_B	B_B	B_B	B_B	B_B	B_B	B_B	B_B	B_B	B_B	B_B	B_B	B_B	B_B	B_B	B_B	B_B	B_B	B_B	B_B	B_B	B_B	B_B	B_B	B_B	B_B	B_B	B_B	B_B	B_B	B_B	B_B	B_B	B_B	B_B	B_B	B_B	B_B	B_B	B_B	B_B	B_B	B_B
100032567|F|0-15:C>G-15:C>G	B_B	B_B	B_B	B_B	B_B	?_?	B_B	B_B	B_B	B_B	B_B	B_B	B_B	B_B	B_B	B_B	B_B	B_B	B_B	B_B	B_B	B_B	B_B	?_?	B_B	B_B	B_B	B_B	B_B	B_B	B_B	B_B	B_B	B_B	B_B	B_B	B_B	B_B	B_B	B_B	B_B	B_B	B_B	B_B	B_B	B_B
100033536|F|0-15:C>G-15:C>G	A_A	B_B	A_A	B_B	A_A	A_A	A_A	A_A	B_B	B_B	A_A	B_B	A_A	A_A	B_B	A_A	A_A	B_B	A_A	B_B	B_B	A_A	B_B	?_?	A_A	B_B	B_B	A_A	B_B	B_B	A_A	A_A	B_B	A_A	A_A	A_A	B_B	B_B	A_A	A_A	B_B	A_A	B_B	A_A	A_A	B_B
100037484|F|0-15:C>G-15:C>G	A_A	A_A	B_B	A_A	B_B	B_B	B_B	B_B	A_A	A_A	B_B	B_B	B_B	B_B	A_A	B_B	B_B	A_A	B_B	A_A	A_A	B_B	A_A	B_B	B_B	A_A	B_B	B_B	A_A	A_A	B_B	B_B	A_A	B_B	B_B	B_B	B_B	A_A	B_B	B_B	A_A	B_B	A_A	B_B	A_A	A_A
100041878|F|0-15:C>G-15:C>G	B_B	B_B	B_B	B_B	B_B	B_B	B_B	B_B	B_B	B_B	B_B	A_A	B_B	B_B	A_A	B_B	B_B	B_B	A_A	B_B	B_B	B_B	B_B	B_B	A_A	A_A	B_B	B_B	B_B	B_B	B_B	B_B	B_B	B_B	B_B	B_B	A_A	A_A	B_B	B_B	B_B	?_?	B_B	B_B	B_B	B_B
100041889|F|0-15:C>G-15:C>G	B_B	B_B	B_B	B_B	B_B	B_B	B_B	B_B	B_B	B_B	B_B	A_A	B_B	B_B	B_B	B_B	B_B	B_B	B_B	B_B	B_B	B_B	B_B	B_B	B_B	B_B	B_B	B_B	B_B	B_B	B_B	B_B	B_B	B_B	B_B	B_B	B_B	B_B	B_B	B_B	B_B	B_B	B_B	B_B	B_B	B_B
100043942|F|0-15:C>G-15:C>G	B_B	B_B	B_B	B_B	B_B	B_B	B_B	B_B	B_B	B_B	B_B	B_B	B_B	B_B	B_B	B_B	B_B	B_B	B_B	B_B	B_B	B_B	B_B	B_B	B_B	B_B	B_B	B_B	B_B	B_B	B_B	B_B	B_B	B_B	B_B	B_B	B_B	B_B	B_B	B_B	B_B	B_B	B_B	B_B	B_B	B_B
100044702|F|0-15:C>G-15:C>G	A_A	A_A	A_A	B_B	A_A	B_B	B_B	B_B	B_B	B_B	A_A	B_B	A_A	A_A	A_A	A_A	B_B	A_A	A_A	B_B	A_A	B_B	B_B	?_?	A_A	A_A	A_A	B_B	A_A	B_B	A_A	A_A	A_A	B_B	A_A	A_A	B_B	A_A	A_A	A_A	B_B	B_B	A_A	B_B	A_A	A_A
100057022|F|0-15:C>G-15:C>G	A_A	B_B	A_A	B_B	A_A	A_A	A_A	A_A	B_B	B_B	A_A	A_A	B_B	A_A	B_B	A_A	A_A	B_B	A_A	B_B	B_B	A_A	B_B	?_?	A_A	B_B	A_A	A_A	B_B	B_B	A_A	B_B	B_B	A_A	A_A	A_A	A_A	B_B	A_A	A_A	A_A	A_A	B_B	A_A	A_A	A_A
100064913|F|0-15:C>G-15:C>G	?_?	B_B	B_B	B_B	B_B	B_B	B_B	B_B	B_B	B_B	B_B	B_B	B_B	B_B	B_B	?_?	B_B	B_B	B_B	B_B	B_B	B_B	B_B	B_B	?_?	B_B	B_B	B_B	?_?	B_B	B_B	B_B	B_B	?_?	B_B	B_B	?_?	B_B	B_B	B_B	B_B	?_?	B_B	?_?	?_?	B_B
100079501|F|0-15:C>G-15:C>G	A_A	A_A	B_B	B_B	A_A	B_B	A_A	A_A	A_A	B_B	B_B	A_A	A_A	A_A	A_A	A_A	A_A	B_B	A_A	A_A	A_A	B_B	A_A	A_A	A_A	A_A	A_A	?_?	A_A	A_A	A_A	B_B	A_A	A_A	A_A	A_A	B_B	A_A	A_A	B_B	B_B	A_A	A_A	A_A	A_A	A_A
100081706|F|0-15:C>G-15:C>G	B_B	B_B	B_B	B_B	B_B	B_B	B_B	B_B	B_B	B_B	B_B	B_B	B_B	B_B	B_B	B_B	B_B	B_B	B_B	B_B	B_B	B_B	B_B	B_B	B_B	B_B	B_B	B_B	B_B	B_B	B_B	B_B	B_B	B_B	B_B	B_B	B_B	B_B	B_B	B_B	B_B	B_B	B_B	B_B	B_B	B_B
100094892|F|0-15:C>G-15:C>G	A_A	B_B	?_?	A_A	?_?	B_B	?_?	?_?	A_A	B_B	?_?	A_A	B_B	?_?	A_A	A_A	A_A	A_A	A_A	A_A	A_A	B_B	B_B	B_B	B_B	A_A	A_A	A_A	A_A	B_B	?_?	B_B	?_?	B_B	A_A	B_B	A_A	A_A	B_B	?_?	A_A	?_?	A_A	A_A	A_A	?_?
100002153|F|0-15:C>T-15:C>T	A_A	B_B	B_B	B_B	B_B	B_B	B_B	B_B	B_B	B_B	B_B	B_B	B_B	B_B	B_B	B_B	B_B	B_B	B_B	B_B	B_B	B_B	B_B	B_B	A_A	B_B	B_B	B_B	B_B	B_B	B_B	B_B	B_B	B_B	B_B	B_B	B_B	B_B	B_B	B_B	B_B	B_B	B_B	B_B	B_B	B_B
100005546|F|0-15:C>T-15:C>T	B_B	B_B	B_B	B_B	B_B	B_B	B_B	B_B	B_B	B_B	B_B	B_B	B_B	B_B	B_B	B_B	B_B	B_B	B_B	B_B	B_B	B_B	B_B	B_B	B_B	B_B	B_B	B_B	B_B	B_B	B_B	B_B	B_B	B_B	B_B	B_B	B_B	B_B	B_B	B_B	B_B	B_B	B_B	B_B	B_B	B_B
100006350|F|0-15:C>T-15:C>T	B_B	B_B	B_B	B_B	B_B	B_B	B_B	B_B	B_B	B_B	B_B	B_B	B_B	B_B	B_B	B_B	B_B	B_B	B_B	B_B	B_B	B_B	B_B	B_B	B_B	B_B	B_B	B_B	B_B	B_B	B_B	B_B	B_B	B_B	B_B	A_A	B_B	B_B	B_B	B_B	B_B	B_B	B_B	B_B	B_B	B_B
100007780|F|0-15:C>T-15:C>T	B_B	B_B	B_B	B_B	B_B	B_B	B_B	B_B	B_B	B_B	B_B	B_B	B_B	B_B	B_B	B_B	B_B	B_B	B_B	B_B	B_B	B_B	B_B	B_B	B_B	B_B	B_B	B_B	B_B	B_B	B_B	B_B	B_B	B_B	B_B	B_B	B_B	B_B	B_B	B_B	B_B	B_B	B_B	B_B	B_B	B_B
100010175|F|0-15:C>T-15:C>T	B_B	B_B	B_B	B_B	B_B	B_B	B_B	B_B	B_B	B_B	B_B	B_B	B_B	B_B	B_B	B_B	B_B	B_B	B_B	B_B	B_B	B_B	B_B	B_B	B_B	B_B	B_B	B_B	B_B	B_B	B_B	B_B	B_B	B_B	B_B	B_B	B_B	B_B	B_B	B_B	B_B	B_B	B_B	B_B	B_B	B_B
100012049|F|0-15:C>T-15:C>T	A_A	A_A	A_A	B_B	A_A	A_A	A_A	B_B	A_A	A_A	B_B	B_B	A_A	B_B	A_A	B_B	A_A	B_B	B_B	A_A	A_A	A_A	B_B	B_B	A_A	A_A	A_A	A_A	A_A	A_A	A_A	A_A	A_A	A_A	B_B	A_A	A_A	B_B	A_A	A_A	B_B	B_B	B_B	A_A	B_B	B_B
100016222|F|0-15:C>T-15:C>T	B_B	B_B	B_B	B_B	B_B	B_B	B_B	B_B	B_B	B_B	B_B	B_B	B_B	B_B	B_B	B_B	B_B	B_B	B_B	B_B	B_B	B_B	B_B	B_B	B_B	B_B	B_B	B_B	B_B	B_B	B_B	B_B	B_B	B_B	B_B	B_B	B_B	B_B	B_B	B_B	B_B	B_B	B_B	B_B	B_B	B_B
100018765|F|0-15:C>T-15:C>T	A_A	A_A	A_A	A_A	A_A	A_A	A_A	A_A	A_A	A_A	A_A	A_A	A_A	A_A	A_A	A_A	A_A	A_A	A_A	A_A	A_A	A_A	A_A	A_A	A_A	A_A	A_A	A_A	A_A	A_A	A_A	A_A	A_A	A_A	A_A	A_A	A_A	A_A	A_A	A_A	A_A	A_A	A_A	A_A	A_A	A_A
100019922|F|0-15:C>T-15:C>T	B_B	B_B	B_B	B_B	B_B	B_B	B_B	B_B	B_B	B_B	B_B	B_B	B_B	B_B	B_B	B_B	B_B	B_B	B_B	B_B	B_B	B_B	B_B	B_B	B_B	B_B	B_B	B_B	B_B	B_B	B_B	B_B	B_B	B_B	A_A	B_B	B_B	B_B	B_B	B_B	B_B	B_B	B_B	B_B	B_B	B_B
100030025|F|0-15:C>T-15:C>T	B_B	B_B	B_B	B_B	B_B	B_B	B_B	B_B	B_B	B_B	B_B	B_B	B_B	B_B	B_B	B_B	B_B	B_B	B_B	B_B	B_B	B_B	B_B	B_B	B_B	B_B	B_B	B_B	B_B	B_B	B_B	B_B	B_B	B_B	B_B	B_B	B_B	B_B	B_B	B_B	B_B	B_B	B_B	B_B	B_B	B_B
100031709|F|0-15:C>T-15:C>T	?_?	A_A	A_A	A_A	A_A	A_A	A_A	A_A	A_A	?_?	?_?	A_A	?_?	A_A	A_A	?_?	?_?	?_?	A_A	A_A	A_A	?_?	?_?	?_?	A_A	?_?	A_A	A_A	A_A	A_A	A_A	A_A	?_?	A_A	A_A	A_A	A_A	A_A	?_?	?_?	A_A	?_?	A_A	A_A	A_A	?_?
100035121|F|0-15:C>T-15:C>T	B_B	B_B	B_B	B_B	A_A	A_A	A_A	B_B	B_B	A_A	A_A	A_A	A_A	A_A	B_B	A_A	B_B	B_B	A_A	A_A	A_A	A_A	A_A	A_A	A_A	B_B	A_A	A_A	B_B	A_A	A_A	B_B	B_B	B_B	B_B	B_B	A_A	A_A	B_B	B_B	A_A	B_B	A_A	A_A	A_A	A_A
100035997|F|0-15:C>T-15:C>T	B_B	B_B	B_B	B_B	B_B	B_B	B_B	B_B	B_B	B_B	B_B	B_B	B_B	B_B	A_A	B_B	B_B	B_B	B_B	A_A	B_B	B_B	B_B	B_B	B_B	B_B	B_B	B_B	B_B	B_B	B_B	B_B	A_A	B_B	B_B	B_B	B_B	B_B	B_B	B_B	B_B	B_B	B_B	B_B	A_A	B_B
100037129|F|0-15:C>T-15:C>T	B_B	B_B	B_B	B_B	B_B	B_B	B_B	B_B	B_B	B_B	B_B	B_B	B_B	B_B	B_B	B_B	B_B	B_B	B_B	B_B	B_B	B_B	?_?	B_B	B_B	B_B	B_B	B_B	B_B	B_B	B_B	B_B	B_B	B_B	B_B	B_B	B_B	B_B	B_B	B_B	B_B	B_B	B_B	B_B	B_B	B_B
100037150|F|0-15:C>T-15:C>T	B_B	B_B	A_A	B_B	A_A	?_?	?_?	A_A	A_A	?_?	?_?	A_A	B_B	A_A	?_?	A_A	A_A	?_?	A_A	?_?	A_A	A_A	?_?	?_?	A_A	A_A	A_A	B_B	?_?	B_B	A_A	B_B	A_A	?_?	B_B	?_?	A_A	A_A	A_A	A_A	?_?	B_B	A_A	B_B	B_B	?_?
100037169|F|0-15:C>T-15:C>T	B_B	B_B	B_B	A_A	?_?	A_A	B_B	A_A	A_A	B_B	A_A	B_B	A_A	A_A	B_B	?_?	A_A	A_A	B_B	A_A	A_A	A_A	B_B	?_?	A_A	B_B	A_A	B_B	A_A	A_A	B_B	A_A	A_A	A_A	B_B	A_A	A_A	B_B	A_A	A_A	B_B	B_B	A_A	A_A	A_A	A_A
100038805|F|0-15:C>T-15:C>T	A_A	?_?	B_B	B_B	A_A	B_B	B_B	A_A	B_B	A_A	B_B	B_B	A_A	A_A	B_B	A_A	B_B	B_B	A_A	A_A	B_B	A_A	B_B	A_A	A_A	A_A	A_A	B_B	B_B	B_B	A_A	A_A	B_B	A_A	B_B	A_A	B_B	B_B	A_A	B_B	B_B	B_B	B_B	B_B	B_B	A_A
100038870|F|0-15:C>T-15:C>T	A_A	A_A	A_A	A_A	A_A	A_A	A_A	A_A	A_A	A_A	A_A	A_A	A_A	A_A	A_A	A_A	A_A	A_A	A_A	A_A	A_A	A_A	A_A	A_A	A_A	A_A	A_A	A_A	A_A	A_A	A_A	A_A	A_A	A_A	A_A	A_A	A_A	A_A	A_A	A_A	A_A	A_A	A_A	A_A	A_A	A_A
100041977|F|0-15:C>T-15:C>T	A_A	A_A	A_A	A_A	B_B	B_B	B_B	B_B	A_A	A_A	A_A	A_A	A_A	A_A	A_A	B_B	B_B	B_B	B_B	B_B	A_A	B_B	B_B	A_A	A_A	B_B	A_A	B_B	A_A	A_A	A_A	B_B	A_A	A_A	A_A	B_B	A_A	B_B	A_A	B_B	A_A	A_A	B_B	A_A	A_A	B_B
100044021|F|0-15:C>T-15:C>T	B_B	B_B	B_B	B_B	B_B	B_B	B_B	B_B	B_B	B_B	B_B	B_B	B_B	B_B	B_B	B_B	B_B	B_B	B_B	B_B	B_B	B_B	B_B	B_B	B_B	B_B	B_B	B_B	B_B	B_B	B_B	B_B	B_B	B_B	B_B	B_B	B_B	B_B	B_B	B_B	B_B	B_B	B_B	B_B	B_B	B_B
100045185|F|0-15:C>T-15:C>T	A_A	A_A	A_A	B_B	A_A	B_B	A_A	B_B	B_B	B_B	?_?	B_B	A_A	B_B	B_B	A_A	B_B	B_B	B_B	B_B	B_B	B_B	B_B	?_?	B_B	A_A	B_B	A_A	B_B	B_B	B_B	B_B	B_B	B_B	A_A	B_B	B_B	A_A	B_B	B_B	A_A	A_A	B_B	B_B	A_A	B_B
100045807|F|0-15:C>T-15:C>T	A_A	B_B	B_B	B_B	B_B	A_A	B_B	A_A	A_A	B_B	A_A	A_A	A_A	B_B	A_A	A_A	B_B	B_B	A_A	B_B	A_A	B_B	B_B	B_B	A_A	B_B	A_A	A_A	B_B	B_B	B_B	B_B	B_B	A_A	A_A	A_A	B_B	B_B	A_A	A_A	A_A	B_B	B_B	A_A	A_A	B_B
100046087|F|0-15:C>T-15:C>T	B_B	B_B	B_B	?_?	B_B	B_B	B_B	B_B	B_B	B_B	B_B	B_B	B_B	B_B	B_B	B_B	B_B	B_B	B_B	B_B	B_B	B_B	B_B	B_B	B_B	?_?	B_B	B_B	B_B	B_B	B_B	B_B	B_B	B_B	B_B	B_B	B_B	B_B	B_B	B_B	B_B	B_B	B_B	B_B	B_B	B_B
100053107|F|0-15:C>T-15:C>T	A_A	B_B	A_A	B_B	A_A	A_A	A_A	A_A	B_B	A_A	A_A	B_B	B_B	A_A	B_B	A_A	B_B	B_B	B_B	B_B	B_B	A_A	B_B	?_?	A_A	B_B	A_A	A_A	B_B	B_B	B_B	B_B	B_B	A_A	A_A	A_A	B_B	A_A	A_A	A_A	A_A	A_A	A_A	A_A	A_A	A_A
100053648|F|0-15:C>T-15:C>T	B_B	?_?	B_B	A_A	A_A	?_?	?_?	A_A	A_A	A_A	A_A	A_A	A_A	A_A	A_A	A_A	A_A	?_?	A_A	A_A	A_A	A_A	?_?	B_B	A_A	?_?	A_A	A_A	A_A	A_A	A_A	A_A	A_A	?_?	A_A	?_?	A_A	A_A	A_A	?_?	A_A	?_?	A_A	A_A	A_A	A_A
100058186|F|0-15:C>T-15:C>T	A_A	?_?	A_A	?_?	?_?	?_?	A_A	A_A	A_A	A_A	?_?	A_A	A_A	?_?	?_?	?_?	?_?	?_?	?_?	A_A	A_A	?_?	A_A	A_A	A_A	?_?	?_?	A_A	?_?	A_A	?_?	A_A	A_A	A_A	A_A	A_A	?_?	A_A	A_A	?_?	B_B	?_?	?_?	A_A	A_A	A_A
100064034|F|0-15:C>T-15:C>T	B_B	B_B	B_B	B_B	B_B	B_B	B_B	B_B	B_B	B_B	B_B	B_B	B_B	B_B	B_B	B_B	B_B	B_B	B_B	B_B	B_B	B_B	B_B	B_B	B_B	B_B	B_B	B_B	B_B	B_B	B_B	B_B	B_B	B_B	B_B	B_B	B_B	B_B	B_B	B_B	B_B	B_B	B_B	B_B	B_B	B_B
100065768|F|0-15:C>T-15:C>T	B_B	B_B	B_B	B_B	B_B	B_B	B_B	B_B	B_B	B_B	B_B	B_B	B_B	B_B	B_B	B_B	B_B	B_B	B_B	B_B	B_B	B_B	B_B	?_?	B_B	B_B	B_B	B_B	B_B	A_A	B_B	B_B	B_B	B_B	B_B	B_B	B_B	B_B	B_B	B_B	B_B	B_B	B_B	B_B	B_B	B_B
100071393|F|0-15:C>T-15:C>T	B_B	B_B	B_B	B_B	A_A	?_?	?_?	B_B	A_A	B_B	B_B	B_B	B_B	B_B	B_B	B_B	B_B	B_B	B_B	B_B	B_B	B_B	B_B	A_A	B_B	B_B	B_B	B_B	B_B	A_A	B_B	A_A	B_B	B_B	B_B	B_B	A_A	B_B	B_B	B_B	?_?	B_B	B_B	B_B	B_B	B_B
100074897|F|0-15:C>T-15:C>T	B_B	B_B	B_B	B_B	B_B	B_B	B_B	B_B	B_B	B_B	?_?	A_A	B_B	B_B	B_B	B_B	B_B	B_B	A_A	B_B	B_B	B_B	B_B	?_?	A_A	A_A	B_B	B_B	B_B	B_B	B_B	A_A	A_A	B_B	B_B	B_B	A_A	B_B	A_A	B_B	B_B	B_B	B_B	B_B	B_B	B_B
100082386|F|0-15:C>T-15:C>T	A_A	B_B	A_A	B_B	B_B	A_A	B_B	B_B	B_B	B_B	A_A	A_A	B_B	A_A	B_B	A_A	A_A	A_A	A_A	B_B	B_B	B_B	B_B	B_B	B_B	B_B	A_A	B_B	B_B	B_B	B_B	B_B	B_B	B_B	B_B	A_A	A_A	A_A	B_B	B_B	A_A	A_A	B_B	A_A	A_A	B_B
100082493|F|0-15:C>T-15:C>T	A_A	A_A	A_A	B_B	A_A	A_A	?_?	A_A	A_A	A_A	B_B	A_A	A_A	A_A	A_A	B_B	A_A	A_A	A_A	A_A	A_A	A_A	A_A	A_A	A_A	A_A	A_A	A_A	A_A	?_?	A_A	A_A	B_B	B_B	A_A	B_B	A_A	B_B	A_A	B_B	?_?	A_A	A_A	A_A	A_A	A_A
100089882|F|0-15:C>T-15:C>T	A_A	A_A	A_A	?_?	A_A	A_A	A_A	A_A	?_?	A_A	A_A	A_A	A_A	A_A	A_A	A_A	A_A	A_A	A_A	A_A	A_A	A_A	A_A	A_A	A_A	A_A	A_A	A_A	A_A	A_A	A_A	A_A	A_A	A_A	A_A	A_A	A_A	A_A	A_A	A_A	A_A	A_A	A_A	A_A	A_A	A_A
100129841|F|0-15:C>T-15:C>T	B_B	B_B	B_B	B_B	B_B	B_B	B_B	B_B	B_B	B_B	B_B	B_B	B_B	B_B	B_B	B_B	B_B	B_B	B_B	B_B	B_B	B_B	B_B	?_?	B_B	B_B	B_B	B_B	B_B	B_B	B_B	B_B	B_B	B_B	B_B	B_B	B_B	B_B	B_B	B_B	B_B	B_B	B_B	B_B	B_B	B_B
100003212|F|0-15:G>A-15:G>A	B_B	B_B	B_B	B_B	B_B	B_B	B_B	B_B	B_B	B_B	B_B	B_B	B_B	A_A	B_B	B_B	B_B	B_B	B_B	B_B	B_B	B_B	B_B	B_B	B_B	B_B	B_B	B_B	B_B	B_B	B_B	B_B	B_B	B_B	B_B	B_B	B_B	B_B	B_B	B_B	B_B	B_B	B_B	A_A	B_B	B_B
100004974|F|0-15:G>A-15:G>A	B_B	B_B	B_B	B_B	B_B	B_B	B_B	B_B	B_B	B_B	B_B	B_B	B_B	B_B	B_B	B_B	B_B	B_B	B_B	B_B	B_B	B_B	B_B	B_B	B_B	B_B	B_B	B_B	B_B	B_B	B_B	B_B	B_B	B_B	B_B	B_B	B_B	B_B	B_B	B_B	B_B	B_B	B_B	B_B	B_B	B_B
100015532|F|0-15:G>A-15:G>A	A_A	A_A	B_B	B_B	A_A	A_A	A_A	B_B	B_B	A_A	A_A	B_B	A_A	B_B	B_B	B_B	B_B	B_B	A_A	A_A	A_A	B_B	B_B	B_B	B_B	A_A	B_B	A_A	A_A	A_A	A_A	B_B	B_B	A_A	A_A	A_A	B_B	A_A	A_A	A_A	A_A	B_B	B_B	A_A	A_A	B_B
100016199|F|0-15:G>A-15:G>A	B_B	B_B	B_B	B_B	B_B	B_B	B_B	B_B	B_B	B_B	B_B	B_B	B_B	B_B	B_B	B_B	B_B	B_B	B_B	B_B	B_B	B_B	B_B	?_?	B_B	B_B	B_B	B_B	B_B	B_B	B_B	B_B	B_B	B_B	B_B	B_B	B_B	B_B	B_B	B_B	B_B	B_B	B_B	B_B	B_B	B_B
100018437|F|0-15:G>A-15:G>A	A_A	A_A	A_A	A_A	A_A	A_A	A_A	A_A	A_A	A_A	A_A	B_B	A_A	A_A	A_A	A_A	A_A	A_A	A_A	A_A	A_A	A_A	A_A	A_A	A_A	A_A	A_A	A_A	A_A	A_A	A_A	A_A	A_A	A_A	A_A	A_A	A_A	A_A	A_A	A_A	A_A	A_A	A_A	A_A	A_A	?_?
100020840|F|0-15:G>A-15:G>A	A_A	A_A	B_B	A_A	B_B	B_B	B_B	B_B	A_A	B_B	B_B	B_B	A_A	B_B	A_A	B_B	B_B	A_A	B_B	A_A	A_A	B_B	A_A	B_B	B_B	A_A	B_B	B_B	A_A	A_A	B_B	A_A	A_A	B_B	B_B	A_A	B_B	A_A	B_B	B_B	B_B	B_B	A_A	B_B	A_A	B_B
100022882|F|0-15:G>A-15:G>A	A_A	A_A	A_A	A_A	A_A	A_A	A_A	A_A	A_A	A_A	?_?	A_A	A_A	A_A	A_A	A_A	A_A	A_A	A_A	A_A	A_A	A_A	A_A	?_?	A_A	A_A	A_A	A_A	A_A	A_A	A_A	A_A	A_A	A_A	A_A	A_A	A_A	A_A	A_A	A_A	A_A	A_A	A_A	A_A	A_A	A_A
100030606|F|0-15:G>A-15:G>A	B_B	B_B	B_B	B_B	B_B	B_B	B_B	B_B	B_B	B_B	B_B	B_B	B_B	B_B	B_B	B_B	B_B	B_B	B_B	B_B	B_B	B_B	B_B	B_B	A_A	A_A	A_A	B_B	B_B	B_B	B_B	B_B	B_B	B_B	B_B	B_B	B_B	B_B	B_B	B_B	B_B	B_B	B_B	B_B	B_B	B_B
100032784|F|0-15:G>A-15:G>A	B_B	B_B	B_B	B_B	B_B	B_B	B_B	B_B	B_B	B_B	?_?	B_B	B_B	B_B	B_B	B_B	B_B	B_B	B_B	B_B	B_B	B_B	B_B	B_B	B_B	B_B	B_B	B_B	B_B	B_B	B_B	B_B	B_B	B_B	B_B	B_B	B_B	B_B	B_B	B_B	B_B	B_B	B_B	B_B	B_B	B_B
100032961|F|0-15:G>A-15:G>A	?_?	?_?	?_?	B_B	?_?	B_B	B_B	B_B	?_?	?_?	B_B	B_B	B_B	B_B	?_?	B_B	B_B	B_B	B_B	?_?	B_B	B_B	?_?	?_?	B_B	B_B	B_B	B_B	?_?	B_B	?_?	B_B	B_B	?_?	?_?	B_B	?_?	?_?	B_B	?_?	B_B	?_?	?_?	?_?	?_?	?_?
100038904|F|0-15:G>A-15:G>A	B_B	B_B	A_A	B_B	B_B	B_B	B_B	B_B	B_B	B_B	B_B	B_B	B_B	B_B	B_B	B_B	B_B	B_B	B_B	B_B	B_B	B_B	B_B	B_B	B_B	B_B	B_B	B_B	B_B	B_B	B_B	B_B	B_B	B_B	B_B	B_B	B_B	B_B	B_B	B_B	B_B	B_B	B_B	B_B	B_B	B_B
100039125|F|0-15:G>A-15:G>A	B_B	B_B	A_A	B_B	B_B	B_B	B_B	B_B	B_B	B_B	A_A	B_B	B_B	B_B	B_B	B_B	B_B	B_B	B_B	A_A	B_B	B_B	B_B	B_B	B_B	B_B	B_B	B_B	B_B	B_B	B_B	B_B	B_B	B_B	B_B	B_B	B_B	B_B	B_B	B_B	B_B	B_B	A_A	B_B	B_B	B_B
100041680|F|0-15:G>A-15:G>A	B_B	B_B	B_B	B_B	B_B	B_B	B_B	B_B	B_B	B_B	B_B	B_B	B_B	B_B	B_B	B_B	B_B	B_B	B_B	B_B	B_B	B_B	B_B	B_B	B_B	B_B	B_B	B_B	B_B	B_B	B_B	B_B	B_B	B_B	B_B	B_B	B_B	B_B	B_B	B_B	B_B	B_B	B_B	B_B	B_B	B_B
100043662|F|0-15:G>A-15:G>A	B_B	B_B	A_A	B_B	A_A	A_A	A_A	B_B	A_A	?_?	?_?	B_B	A_A	B_B	?_?	A_A	B_B	?_?	A_A	A_A	A_A	A_A	?_?	?_?	A_A	A_A	?_?	B_B	B_B	A_A	B_B	A_A	B_B	B_B	B_B	B_B	A_A	B_B	A_A	?_?	B_B	A_A	B_B	A_A	A_A	A_A
100044930|F|0-15:G>A-15:G>A	A_A	A_A	A_A	A_A	A_A	B_B	A_A	A_A	A_A	A_A	B_B	A_A	A_A	B_B	A_A	A_A	A_A	A_A	A_A	A_A	A_A	A_A	A_A	A_A	A_A	A_A	A_A	A_A	A_A	A_A	A_A	A_A	A_A	A_A	A_A	A_A	A_A	A_A	A_A	A_A	A_A	A_A	A_A	A_A	A_A	A_A
100046256|F|0-15:G>A-15:G>A	B_B	B_B	B_B	B_B	?_?	B_B	B_B	B_B	B_B	B_B	B_B	B_B	B_B	B_B	B_B	B_B	B_B	B_B	B_B	B_B	B_B	B_B	B_B	B_B	B_B	B_B	B_B	B_B	B_B	B_B	B_B	B_B	B_B	B_B	B_B	B_B	B_B	B_B	B_B	B_B	B_B	B_B	B_B	B_B	B_B	B_B
100053733|F|0-15:G>A-15:G>A	B_B	B_B	B_B	A_A	B_B	A_A	A_A	A_A	A_A	A_A	B_B	A_A	A_A	B_B	B_B	B_B	A_A	B_B	B_B	A_A	B_B	A_A	B_B	B_B	B_B	B_B	B_B	B_B	B_B	A_A	B_B	B_B	B_B	A_A	B_B	B_B	B_B	B_B	A_A	B_B	A_A	A_A	B_B	A_A	A_A	B_B
100057355|F|0-15:G>A-15:G>A	B_B	B_B	B_B	B_B	B_B	B_B	B_B	B_B	B_B	B_B	B_B	B_B	B_B	B_B	B_B	B_B	B_B	B_B	B_B	B_B	B_B	B_B	B_B	B_B	B_B	B_B	B_B	B_B	B_B	B_B	B_B	B_B	B_B	B_B	B_B	B_B	B_B	B_B	B_B	B_B	B_B	B_B	B_B	B_B	B_B	B_B
100058330|F|0-15:G>A-15:G>A	A_A	A_A	B_B	B_B	A_A	A_A	A_A	B_B	A_A	B_B	A_A	B_B	A_A	A_A	?_?	B_B	A_A	?_?	B_B	B_B	B_B	A_A	B_B	B_B	B_B	A_A	A_A	A_A	A_A	A_A	A_A	B_B	A_A	B_B	?_?	B_B	A_A	A_A	B_B	A_A	B_B	A_A	B_B	B_B	B_B	?_?
100069338|F|0-15:G>A-15:G>A	?_?	B_B	A_A	B_B	B_B	A_A	?_?	A_A	B_B	B_B	B_B	A_A	A_A	B_B	A_A	A_A	B_B	B_B	B_B	A_A	B_B	A_A	A_A	B_B	?_?	B_B	A_A	?_?	A_A	B_B	B_B	B_B	B_B	B_B	B_B	B_B	B_B	B_B	B_B	B_B	B_B	B_B	B_B	B_B	A_A	B_B
100071730|F|0-15:G>A-15:G>A	B_B	B_B	B_B	B_B	B_B	B_B	B_B	B_B	B_B	B_B	B_B	B_B	B_B	B_B	B_B	B_B	B_B	B_B	B_B	B_B	B_B	B_B	B_B	B_B	B_B	B_B	B_B	B_B	B_B	B_B	B_B	B_B	B_B	B_B	B_B	B_B	B_B	B_B	B_B	B_B	B_B	B_B	B_B	B_B	B_B	B_B
100072047|F|0-15:G>A-15:G>A	B_B	B_B	B_B	B_B	B_B	B_B	B_B	B_B	B_B	B_B	B_B	B_B	B_B	B_B	B_B	B_B	B_B	B_B	B_B	B_B	B_B	B_B	B_B	B_B	B_B	B_B	B_B	B_B	B_B	B_B	B_B	B_B	B_B	B_B	B_B	B_B	B_B	B_B	B_B	B_B	B_B	B_B	B_B	B_B	B_B	B_B
100080462|F|0-15:G>A-15:G>A	B_B	B_B	B_B	B_B	B_B	?_?	B_B	B_B	B_B	?_?	?_?	B_B	B_B	?_?	B_B	B_B	?_?	?_?	B_B	B_B	B_B	B_B	B_B	?_?	?_?	B_B	B_B	B_B	B_B	B_B	B_B	B_B	B_B	B_B	B_B	?_?	B_B	B_B	B_B	B_B	?_?	B_B	B_B	B_B	B_B	B_B
100089715|F|0-15:G>A-15:G>A	B_B	B_B	B_B	B_B	B_B	B_B	B_B	B_B	B_B	B_B	B_B	B_B	B_B	B_B	B_B	B_B	B_B	B_B	B_B	B_B	B_B	B_B	?_?	B_B	B_B	B_B	B_B	B_B	B_B	B_B	B_B	B_B	B_B	B_B	B_B	B_B	B_B	B_B	B_B	B_B	B_B	B_B	B_B	B_B	B_B	B_B
100090439|F|0-15:G>A-15:G>A	B_B	A_A	A_A	B_B	A_A	B_B	A_A	A_A	A_A	A_A	B_B	A_A	A_A	B_B	A_A	B_B	A_A	B_B	A_A	A_A	B_B	B_B	A_A	B_B	A_A	B_B	B_B	A_A	A_A	B_B	A_A	A_A	B_B	A_A	B_B	A_A	A_A	A_A	A_A	B_B	B_B	A_A	A_A	A_A	B_B	A_A
100091722|F|0-15:G>A-15:G>A	B_B	?_?	B_B	?_?	?_?	?_?	?_?	?_?	B_B	B_B	?_?	B_B	?_?	B_B	B_B	B_B	?_?	B_B	B_B	B_B	B_B	?_?	?_?	?_?	?_?	?_?	?_?	?_?	?_?	?_?	?_?	?_?	B_B	?_?	?_?	?_?	B_B	B_B	B_B	B_B	B_B	?_?	?_?	?_?	B_B	?_?
100091854|F|0-15:G>A-15:G>A	B_B	B_B	B_B	B_B	B_B	B_B	B_B	B_B	B_B	B_B	B_B	B_B	B_B	B_B	B_B	B_B	B_B	B_B	B_B	B_B	B_B	B_B	B_B	B_B	B_B	B_B	B_B	B_B	B_B	B_B	B_B	B_B	B_B	B_B	B_B	B_B	B_B	B_B	B_B	B_B	B_B	B_B	B_B	B_B	B_B	B_B
100095705|F|0-15:G>A-15:G>A	B_B	B_B	B_B	A_A	A_A	?_?	B_B	A_A	A_A	B_B	B_B	B_B	A_A	B_B	A_A	B_B	A_A	B_B	B_B	A_A	B_B	B_B	B_B	A_A	A_A	B_B	A_A	B_B	B_B	A_A	B_B	A_A	A_A	A_A	B_B	B_B	B_B	A_A	B_B	B_B	A_A	B_B	B_B	B_B	B_B	A_A
100097548|F|0-15:G>A-15:G>A	B_B	B_B	A_A	B_B	A_A	B_B	B_B	B_B	B_B	B_B	A_A	B_B	B_B	A_A	B_B	B_B	B_B	B_B	B_B	A_A	B_B	B_B	?_?	B_B	A_A	A_A	A_A	B_B	B_B	B_B	A_A	B_B	A_A	B_B	?_?	B_B	A_A	B_B	B_B	?_?	B_B	A_A	A_A	B_B	B_B	?_?
100100121|F|0-15:G>A-15:G>A	A_A	A_A	A_A	A_A	A_A	A_A	A_A	A_A	A_A	A_A	A_A	B_B	A_A	A_A	A_A	A_A	A_A	A_A	A_A	A_A	A_A	A_A	A_A	A_A	A_A	A_A	A_A	A_A	A_A	A_A	A_A	A_A	A_A	A_A	A_A	A_A	A_A	A_A	A_A	A_A	A_A	A_A	A_A	A_A	A_A	A_A
100100772|F|0-15:G>A-15:G>A	B_B	B_B	B_B	B_B	B_B	B_B	B_B	B_B	B_B	B_B	?_?	B_B	B_B	B_B	B_B	B_B	B_B	B_B	B_B	B_B	B_B	B_B	B_B	?_?	B_B	B_B	B_B	B_B	B_B	B_B	B_B	B_B	B_B	B_B	B_B	B_B	B_B	B_B	B_B	B_B	B_B	B_B	B_B	B_B	B_B	B_B
100101116|F|0-15:G>A-15:G>A	A_A	A_A	A_A	A_A	A_A	A_A	A_A	A_A	A_A	A_A	A_A	A_A	A_A	A_A	A_A	A_A	A_A	A_A	A_A	A_A	A_A	A_A	A_A	A_A	A_A	A_A	A_A	A_A	A_A	A_A	A_A	A_A	A_A	A_A	A_A	A_A	A_A	A_A	A_A	A_A	A_A	A_A	A_A	A_A	A_A	A_A
100008976|F|0-15:G>C-15:G>C	B_B	A_A	A_A	B_B	A_A	B_B	A_A	A_A	A_A	A_A	B_B	A_A	B_B	A_A	A_A	B_B	B_B	B_B	A_A	B_B	A_A	B_B	A_A	B_B	A_A	B_B	B_B	B_B	A_A	A_A	A_A	B_B	B_B	B_B	B_B	A_A	A_A	B_B	A_A	A_A	B_B	A_A	B_B	B_B	B_B	A_A
100020717|F|0-15:G>C-15:G>C	B_B	B_B	B_B	B_B	B_B	B_B	B_B	B_B	B_B	B_B	B_B	B_B	B_B	B_B	B_B	B_B	B_B	B_B	B_B	B_B	B_B	B_B	B_B	B_B	B_B	B_B	B_B	B_B	B_B	B_B	B_B	B_B	B_B	B_B	B_B	B_B	B_B	B_B	B_B	B_B	B_B	B_B	B_B	B_B	B_B	B_B
100022916|F|0-15:G>C-15:G>C	B_B	B_B	A_A	A_A	B_B	A_A	A_A	A_A	B_B	B_B	A_A	B_B	A_A	A_A	A_A	A_A	A_A	A_A	A_A	B_B	A_A	A_A	B_B	?_?	A_A	A_A	A_A	A_A	B_B	B_B	B_B	A_A	A_A	B_B	B_B	A_A	B_B	B_B	A_A	B_B	A_A	B_B	B_B	B_B	B_B	B_B
100025758|F|0-15:G>C-15:G>C	A_A	A_A	A_A	A_A	A_A	A_A	A_A	A_A	A_A	A_A	A_A	B_B	A_A	A_A	A_A	A_A	A_A	A_A	A_A	A_A	A_A	A_A	A_A	B_B	A_A	A_A	A_A	A_A	A_A	A_A	A_A	A_A	A_A	A_A	A_A	A_A	A_A	A_A	A_A	A_A	A_A	A_A	A_A	A_A	A_A	A_A
100037461|F|0-15:G>C-15:G>C	B_B	B_B	B_B	B_B	B_B	B_B	B_B	B_B	B_B	B_B	B_B	B_B	B_B	B_B	B_B	B_B	B_B	B_B	B_B	B_B	B_B	B_B	B_B	B_B	B_B	B_B	B_B	B_B	B_B	B_B	B_B	B_B	B_B	B_B	B_B	B_B	B_B	B_B	B_B	B_B	B_B	B_B	B_B	B_B	B_B	B_B
100045134|F|0-15:G>C-15:G>C	A_A	A_A	A_A	A_A	A_A	A_A	A_A	A_A	A_A	A_A	A_A	A_A	A_A	A_A	A_A	A_A	A_A	A_A	A_A	A_A	A_A	A_A	A_A	A_A	A_A	A_A	A_A	A_A	A_A	A_A	A_A	A_A	A_A	A_A	A_A	A_A	A_A	A_A	A_A	A_A	A_A	A_A	A_A	A_A	A_A	A_A
100060001|F|0-15:G>C-15:G>C	B_B	B_B	B_B	B_B	B_B	B_B	B_B	B_B	B_B	A_A	B_B	A_A	B_B	B_B	?_?	B_B	B_B	B_B	?_?	B_B	A_A	B_B	A_A	B_B	A_A	A_A	B_B	B_B	A_A	B_B	B_B	B_B	A_A	B_B	B_B	A_A	A_A	A_A	B_B	B_B	B_B	B_B	B_B	B_B	B_B	B_B
100067393|F|0-15:G>C-15:G>C	B_B	B_B	A_A	B_B	A_A	B_B	A_A	A_A	B_B	B_B	A_A	B_B	B_B	A_A	A_A	A_A	B_B	B_B	B_B	B_B	A_A	A_A	A_A	B_B	A_A	B_B	B_B	?_?	A_A	A_A	B_B	B_B	A_A	B_B	A_A	B_B	B_B	A_A	A_A	B_B	?_?	A_A	B_B	B_B	B_B	?_?
100073042|F|0-15:G>C-15:G>C	A_A	A_A	A_A	A_A	A_A	A_A	A_A	A_A	A_A	A_A	A_A	A_A	A_A	A_A	A_A	A_A	A_A	A_A	A_A	A_A	A_A	B_B	?_?	A_A	A_A	A_A	A_A	B_B	A_A	A_A	A_A	A_A	A_A	B_B	A_A	A_A	A_A	A_A	A_A	B_B	B_B	A_A	A_A	A_A	A_A	A_A
100073086|F|0-15:G>C-15:G>C	A_A	A_A	A_A	A_A	A_A	A_A	A_A	A_A	A_A	A_A	A_A	A_A	A_A	A_A	A_A	A_A	A_A	A_A	A_A	A_A	A_A	A_A	?_?	A_A	A_A	A_A	A_A	A_A	A_A	A_A	A_A	A_A	A_A	A_A	A_A	A_A	A_A	A_A	A_A	A_A	A_A	A_A	A_A	A_A	A_A	A_A
100080911|F|0-15:G>C-15:G>C	B_B	B_B	B_B	B_B	B_B	B_B	B_B	B_B	B_B	B_B	B_B	B_B	B_B	B_B	B_B	B_B	B_B	B_B	B_B	B_B	B_B	B_B	B_B	?_?	B_B	B_B	B_B	B_B	B_B	B_B	B_B	B_B	B_B	B_B	B_B	B_B	B_B	B_B	B_B	B_B	B_B	B_B	B_B	B_B	B_B	B_B
100112855|F|0-15:G>C-15:G>C	A_A	B_B	A_A	A_A	A_A	A_A	A_A	B_B	A_A	A_A	A_A	B_B	B_B	B_B	B_B	B_B	A_A	A_A	A_A	B_B	A_A	B_B	B_B	A_A	B_B	A_A	B_B	A_A	B_B	A_A	B_B	B_B	A_A	A_A	A_A	A_A	A_A	A_A	A_A	A_A	A_A	A_A	A_A	A_A	A_A	A_A
100001199|F|0-15:G>T-15:G>T	B_B	B_B	B_B	B_B	B_B	B_B	B_B	B_B	B_B	B_B	B_B	B_B	B_B	B_B	B_B	B_B	B_B	B_B	B_B	B_B	B_B	B_B	B_B	B_B	B_B	B_B	B_B	B_B	B_B	B_B	B_B	B_B	B_B	B_B	B_B	B_B	B_B	B_B	B_B	B_B	B_B	B_B	B_B	B_B	B_B	B_B
100004541|F|0-15:G>T-15:G>T	B_B	B_B	B_B	B_B	B_B	B_B	B_B	B_B	B_B	B_B	B_B	B_B	B_B	B_B	B_B	B_B	B_B	B_B	B_B	B_B	B_B	B_B	B_B	B_B	B_B	B_B	B_B	B_B	B_B	B_B	B_B	B_B	B_B	B_B	B_B	B_B	B_B	B_B	B_B	B_B	B_B	B_B	B_B	B_B	B_B	B_B
100031493|F|0-15:G>T-15:G>T	B_B	B_B	B_B	B_B	B_B	B_B	B_B	B_B	B_B	B_B	B_B	B_B	B_B	B_B	B_B	B_B	B_B	B_B	B_B	B_B	B_B	B_B	B_B	B_B	B_B	B_B	B_B	B_B	B_B	B_B	B_B	B_B	B_B	B_B	B_B	B_B	B_B	B_B	B_B	B_B	B_B	B_B	B_B	B_B	B_B	B_B
100037707|F|0-15:G>T-15:G>T	B_B	A_A	A_A	B_B	A_A	B_B	B_B	A_A	B_B	B_B	A_A	B_B	A_A	A_A	B_B	B_B	B_B	A_A	B_B	A_A	B_B	B_B	A_A	B_B	A_A	A_A	A_A	A_A	A_A	B_B	A_A	B_B	A_A	B_B	B_B	A_A	A_A	A_A	A_A	A_A	A_A	A_A	A_A	B_B	B_B	A_A
100037964|F|0-15:G>T-15:G>T	A_A	B_B	B_B	B_B	B_B	B_B	A_A	B_B	B_B	B_B	B_B	A_A	A_A	A_A	A_A	B_B	B_B	B_B	B_B	B_B	B_B	A_A	B_B	B_B	A_A	A_A	B_B	B_B	B_B	B_B	B_B	A_A	B_B	A_A	A_A	B_B	B_B	B_B	B_B	B_B	B_B	B_B	B_B	B_B	B_B	B_B
100045693|F|0-15:G>T-15:G>T	A_A	A_A	A_A	A_A	A_A	A_A	?_?	A_A	A_A	A_A	A_A	A_A	B_B	A_A	A_A	B_B	A_A	B_B	A_A	A_A	B_B	B_B	?_?	?_?	A_A	A_A	A_A	B_B	A_A	B_B	B_B	A_A	A_A	B_B	A_A	A_A	A_A	A_A	A_A	?_?	B_B	A_A	A_A	A_A	A_A	?_?
100048049|F|0-15:G>T-15:G>T	B_B	B_B	A_A	A_A	B_B	B_B	B_B	A_A	A_A	B_B	B_B	A_A	A_A	A_A	?_?	A_A	A_A	B_B	?_?	?_?	B_B	?_?	A_A	B_B	?_?	B_B	A_A	B_B	?_?	B_B	?_?	A_A	A_A	B_B	B_B	B_B	A_A	B_B	?_?	B_B	B_B	B_B	A_A	B_B	A_A	A_A
100061093|F|0-15:G>T-15:G>T	A_A	B_B	A_A	A_A	A_A	B_B	A_A	B_B	B_B	A_A	B_B	B_B	B_B	B_B	A_A	B_B	A_A	A_A	A_A	A_A	B_B	A_A	A_A	A_A	B_B	A_A	A_A	B_B	A_A	A_A	A_A	A_A	A_A	B_B	B_B	A_A	A_A	A_A	B_B	B_B	B_B	A_A	A_A	B_B	A_A	A_A
100064267|F|0-15:G>T-15:G>T	B_B	B_B	B_B	B_B	A_A	A_A	A_A	B_B	B_B	A_A	?_?	B_B	A_A	A_A	B_B	A_A	B_B	B_B	B_B	A_A	A_A	B_B	A_A	A_A	A_A	B_B	A_A	A_A	A_A	A_A	A_A	B_B	B_B	B_B	B_B	B_B	A_A	A_A	B_B	B_B	A_A	B_B	A_A	A_A	A_A	A_A
100066060|F|0-15:G>T-15:G>T	B_B	B_B	B_B	B_B	B_B	?_?	B_B	B_B	B_B	B_B	B_B	B_B	B_B	B_B	B_B	B_B	B_B	B_B	B_B	B_B	B_B	B_B	B_B	B_B	B_B	B_B	B_B	B_B	B_B	B_B	B_B	B_B	B_B	B_B	B_B	B_B	B_B	B_B	B_B	B_B	B_B	B_B	B_B	B_B	B_B	B_B
100066345|F|0-15:G>T-15:G>T	?_?	A_A	B_B	?_?	B_B	?_?	A_A	?_?	?_?	?_?	A_A	?_?	A_A	A_A	?_?	B_B	B_B	B_B	?_?	?_?	?_?	?_?	?_?	?_?	?_?	B_B	A_A	B_B	?_?	?_?	?_?	?_?	?_?	?_?	?_?	?_?	?_?	?_?	?_?	A_A	A_A	A_A	?_?	?_?	A_A	?_?
100066488|F|0-15:G>T-15:G>T	A_A	?_?	B_B	?_?	B_B	?_?	B_B	B_B	B_B	B_B	B_B	A_A	B_B	B_B	A_A	B_B	A_A	?_?	A_A	B_B	B_B	?_?	B_B	A_A	B_B	B_B	B_B	B_B	A_A	B_B	B_B	B_B	B_B	?_?	B_B	B_B	A_A	B_B	B_B	B_B	B_B	A_A	A_A	B_B	B_B	?_?
100079115|F|0-15:G>T-15:G>T	A_A	A_A	A_A	A_A	A_A	A_A	?_?	A_A	A_A	A_A	A_A	A_A	A_A	A_A	A_A	A_A	A_A	A_A	A_A	A_A	A_A	A_A	A_A	A_A	A_A	A_A	A_A	A_A	A_A	A_A	A_A	A_A	A_A	A_A	A_A	A_A	A_A	A_A	A_A	?_?	A_A	A_A	A_A	A_A	A_A	A_A
100001134|F|0-15:T>A-15:T>A	B_B	B_B	B_B	B_B	B_B	B_B	B_B	B_B	B_B	B_B	B_B	B_B	B_B	B_B	B_B	B_B	B_B	B_B	B_B	B_B	B_B	B_B	B_B	B_B	A_A	B_B	B_B	B_B	B_B	B_B	B_B	B_B	B_B	B_B	B_B	B_B	B_B	B_B	B_B	B_B	B_B	B_B	B_B	B_B	B_B	B_B
100011534|F|0-15:T>A-15:T>A	B_B	B_B	B_B	B_B	A_A	A_A	A_A	B_B	B_B	A_A	A_A	B_B	A_A	A_A	B_B	A_A	A_A	B_B	A_A	A_A	A_A	A_A	A_A	A_A	A_A	A_A	A_A	A_A	B_B	A_A	A_A	B_B	B_B	B_B	B_B	B_B	A_A	A_A	B_B	B_B	A_A	B_B	A_A	A_A	A_A	A_A
100018938|F|0-15:T>A-15:T>A	B_B	B_B	B_B	A_A	B_B	A_A	A_A	A_A	A_A	B_B	A_A	B_B	A_A	A_A	B_B	B_B	A_A	A_A	A_A	B_B	A_A	A_A	B_B	B_B	B_B	A_A	A_A	A_A	B_B	A_A	B_B	A_A	A_A	B_B	B_B	A_A	B_B	B_B	A_A	A_A	B_B	B_B	B_B	B_B	B_B	A_A
100022842|F|0-15:T>A-15:T>A	B_B	B_B	B_B	B_B	B_B	B_B	B_B	B_B	B_B	B_B	B_B	B_B	B_B	B_B	B_B	B_B	B_B	B_B	B_B	B_B	B_B	B_B	B_B	?_?	B_B	B_B	B_B	B_B	B_B	B_B	B_B	A_A	B_B	B_B	B_B	B_B	B_B	B_B	B_B	B_B	B_B	B_B	B_B	B_B	B_B	B_B
100025687|F|0-15:T>A-15:T>A	B_B	B_B	B_B	B_B	B_B	A_A	B_B	A_A	A_A	B_B	A_A	A_A	A_A	B_B	?_?	?_?	B_B	B_B	A_A	B_B	?_?	B_B	B_B	B_B	A_A	B_B	A_A	?_?	B_B	B_B	B_B	B_B	B_B	A_A	A_A	?_?	B_B	B_B	A_A	?_?	A_A	B_B	B_B	A_A	B_B	B_B
100029807|F|0-15:T>A-15:T>A	B_B	B_B	B_B	B_B	B_B	B_B	B_B	B_B	B_B	B_B	B_B	B_B	B_B	B_B	B_B	B_B	B_B	B_B	B_B	B_B	B_B	B_B	B_B	B_B	B_B	B_B	B_B	B_B	B_B	B_B	B_B	B_B	B_B	B_B	B_B	B_B	B_B	B_B	B_B	B_B	B_B	B_B	B_B	B_B	B_B	B_B
100042258|F|0-15:T>A-15:T>A	B_B	B_B	A_A	A_A	A_A	A_A	B_B	A_A	B_B	A_A	A_A	B_B	A_A	A_A	A_A	A_A	A_A	?_?	A_A	A_A	A_A	B_B	A_A	A_A	B_B	A_A	B_B	B_B	A_A	A_A	A_A	B_B	B_B	A_A	B_B	A_A	A_A	A_A	A_A	A_A	B_B	A_A	A_A	A_A	A_A	A_A
100050437|F|0-15:T>A-15:T>A	A_A	B_B	B_B	A_A	B_B	A_A	B_B	B_B	A_A	B_B	?_?	A_A	B_B	B_B	A_A	A_A	B_B	B_B	A_A	B_B	B_B	A_A	B_B	A_A	B_B	B_B	B_B	B_B	B_B	A_A	B_B	A_A	B_B	A_A	A_A	A_A	B_B	B_B	B_B	B_B	B_B	B_B	B_B	A_A	A_A	B_B
100063864|F|0-15:T>A-15:T>A	B_B	B_B	A_A	B_B	A_A	B_B	A_A	B_B	B_B	A_A	A_A	B_B	A_A	B_B	A_A	B_B	B_B	B_B	B_B	B_B	A_A	A_A	B_B	?_?	A_A	A_A	A_A	A_A	A_A	A_A	B_B	A_A	A_A	B_B	A_A	B_B	B_B	A_A	A_A	A_A	B_B	B_B	A_A	A_A	A_A	?_?
100081944|F|0-15:T>A-15:T>A	A_A	B_B	A_A	A_A	B_B	A_A	B_B	B_B	A_A	B_B	B_B	B_B	B_B	B_B	A_A	A_A	B_B	B_B	B_B	A_A	B_B	B_B	A_A	A_A	B_B	B_B	A_A	A_A	A_A	A_A	A_A	B_B	A_A	A_A	A_A	A_A	B_B	B_B	A_A	A_A	B_B	B_B	A_A	A_A	A_A	A_A
100097673|F|0-15:T>A-15:T>A	B_B	B_B	A_A	A_A	A_A	A_A	B_B	A_A	A_A	B_B	B_B	B_B	B_B	A_A	A_A	B_B	?_?	A_A	A_A	A_A	B_B	B_B	A_A	A_A	A_A	A_A	B_B	?_?	B_B	A_A	B_B	A_A	B_B	A_A	B_B	?_?	A_A	B_B	B_B	B_B	B_B	B_B	A_A	A_A	A_A	?_?
100127884|F|0-15:T>A-15:T>A	?_?	B_B	B_B	?_?	B_B	?_?	B_B	B_B	B_B	B_B	?_?	B_B	B_B	?_?	A_A	?_?	?_?	?_?	B_B	?_?	B_B	?_?	?_?	?_?	B_B	B_B	?_?	?_?	B_B	B_B	B_B	?_?	?_?	?_?	?_?	?_?	B_B	?_?	B_B	?_?	B_B	B_B	?_?	A_A	?_?	B_B
100000072|F|0-15:T>C-15:T>C	B_B	B_B	B_B	B_B	A_A	B_B	B_B	B_B	B_B	B_B	B_B	B_B	B_B	B_B	B_B	B_B	B_B	B_B	B_B	A_A	A_A	B_B	B_B	B_B	B_B	B_B	A_A	A_A	B_B	B_B	B_B	A_A	B_B	B_B	B_B	B_B	B_B	B_B	B_B	B_B	B_B	B_B	B_B	B_B	B_B	B_B
100000140|F|0-15:T>C-15:T>C	B_B	B_B	B_B	B_B	B_B	B_B	B_B	A_A	A_A	B_B	B_B	B_B	B_B	A_A	B_B	B_B	B_B	B_B	A_A	B_B	B_B	B_B	B_B	B_B	A_A	B_B	B_B	B_B	B_B	B_B	B_B	B_B	A_A	B_B	B_B	B_B	B_B	B_B	B_B	B_B	B_B	A_A	B_B	B_B	B_B	A_A
100000412|F|0-15:T>C-15:T>C	B_B	B_B	B_B	B_B	B_B	B_B	A_A	B_B	B_B	B_B	B_B	B_B	B_B	B_B	B_B	B_B	B_B	B_B	B_B	A_A	B_B	B_B	B_B	B_B	B_B	B_B	B_B	B_B	B_B	B_B	B_B	B_B	B_B	A_A	B_B	B_B	B_B	B_B	A_A	B_B	B_B	B_B	B_B	B_B	B_B	B_B
100002809|F|0-15:T>C-15:T>C	B_B	B_B	A_A	A_A	A_A	A_A	B_B	A_A	A_A	A_A	A_A	B_B	B_B	A_A	A_A	B_B	B_B	B_B	A_A	A_A	B_B	B_B	A_A	B_B	A_A	A_A	B_B	B_B	B_B	A_A	B_B	A_A	B_B	A_A	B_B	B_B	A_A	B_B	B_B	B_B	B_B	B_B	A_A	A_A	A_A	B_B
100003360|F|0-15:T>C-15:T>C	B_B	B_B	B_B	B_B	B_B	?_?	B_B	?_?	?_?	B_B	?_?	?_?	?_?	?_?	B_B	B_B	?_?	?_?	?_?	B_B	?_?	?_?	B_B	B_B	B_B	?_?	?_?	?_?	B_B	?_?	A_A	B_B	?_?	B_B	B_B	?_?	B_B	B_B	?_?	?_?	B_B	B_B	B_B	B_B	B_B	?_?
100003927|F|0-15:T>C-15:T>C	A_A	A_A	A_A	A_A	A_A	B_B	A_A	B_B	A_A	A_A	B_B	B_B	B_B	B_B	B_B	B_B	A_A	A_A	A_A	B_B	B_B	A_A	B_B	?_?	B_B	B_B	B_B	A_A	A_A	B_B	B_B	A_A	A_A	A_A	A_A	A_A	A_A	B_B	A_A	B_B	B_B	A_A	B_B	A_A	A_A	A_A
100004219|F|0-15:T>C-15:T>C	A_A	A_A	A_A	A_A	A_A	B_B	A_A	B_B	B_B	A_A	B_B	B_B	B_B	A_A	B_B	B_B	A_A	A_A	B_B	A_A	B_B	A_A	A_A	A_A	B_B	A_A	B_B	B_B	A_A	A_A	A_A	A_A	A_A	B_B	B_B	B_B	A_A	A_A	B_B	B_B	B_B	A_A	A_A	B_B	A_A	A_A
100006139|F|0-15:T>C-15:T>C	B_B	B_B	A_A	A_A	B_B	A_A	B_B	A_A	A_A	B_B	A_A	B_B	A_A	A_A	B_B	B_B	A_A	A_A	A_A	A_A	A_A	A_A	B_B	B_B	A_A	B_B	A_A	A_A	A_A	A_A	B_B	A_A	A_A	A_A	B_B	A_A	A_A	B_B	A_A	A_A	B_B	A_A	B_B	A_A	A_A	A_A
100007183|F|0-15:T>C-15:T>C	A_A	A_A	B_B	A_A	A_A	B_B	B_B	B_B	A_A	A_A	B_B	B_B	B_B	B_B	B_B	A_A	B_B	A_A	A_A	B_B	B_B	A_A	B_B	A_A	B_B	B_B	B_B	A_A	A_A	A_A	A_A	A_A	A_A	A_A	B_B	B_B	A_A	B_B	B_B	A_A	B_B	A_A	A_A	B_B	A_A	A_A
100007870|F|0-15:T>C-15:T>C	B_B	B_B	B_B	B_B	B_B	B_B	B_B	B_B	B_B	B_B	B_B	B_B	B_B	B_B	B_B	B_B	B_B	B_B	B_B	A_A	A_A	B_B	A_A	B_B	B_B	B_B	B_B	B_B	A_A	B_B	B_B	A_A	B_B	B_B	B_B	B_B	B_B	B_B	A_A	B_B	B_B	B_B	A_A	A_A	B_B	B_B
100012261|F|0-15:T>C-15:T>C	A_A	A_A	B_B	B_B	B_B	B_B	A_A	B_B	B_B	A_A	B_B	A_A	A_A	B_B	B_B	A_A	A_A	B_B	B_B	B_B	A_A	A_A	B_B	?_?	B_B	B_B	A_A	A_A	A_A	B_B	A_A	B_B	A_A	B_B	A_A	A_A	B_B	A_A	A_A	A_A	A_A	A_A	B_B	B_B	B_B	A_A
100012845|F|0-15:T>C-15:T>C	B_B	B_B	B_B	B_B	B_B	B_B	B_B	B_B	A_A	B_B	B_B	B_B	B_B	B_B	A_A	B_B	B_B	B_B	B_B	B_B	B_B	B_B	B_B	?_?	B_B	B_B	B_B	B_B	B_B	B_B	B_B	B_B	B_B	B_B	B_B	B_B	B_B	B_B	B_B	B_B	B_B	B_B	B_B	B_B	B_B	B_B
100013637|F|0-15:T>C-15:T>C	B_B	B_B	B_B	B_B	B_B	B_B	B_B	B_B	B_B	B_B	B_B	B_B	B_B	B_B	B_B	B_B	B_B	B_B	B_B	B_B	B_B	B_B	B_B	B_B	B_B	B_B	B_B	B_B	B_B	B_B	B_B	B_B	B_B	B_B	B_B	B_B	B_B	B_B	B_B	B_B	B_B	A_A	B_B	A_A	B_B	B_B
100017189|F|0-15:T>C-15:T>C	A_A	B_B	A_A	A_A	A_A	B_B	A_A	A_A	B_B	A_A	?_?	B_B	A_A	B_B	A_A	B_B	A_A	A_A	A_A	B_B	A_A	A_A	A_A	B_B	B_B	A_A	A_A	B_B	A_A	A_A	A_A	A_A	A_A	B_B	B_B	A_A	A_A	A_A	A_A	B_B	A_A	A_A	A_A	B_B	A_A	A_A
100019848|F|0-15:T>C-15:T>C	A_A	A_A	A_A	A_A	A_A	A_A	A_A	A_A	A_A	A_A	B_B	?_?	A_A	A_A	A_A	A_A	A_A	A_A	?_?	A_A	?_?	A_A	?_?	B_B	?_?	?_?	A_A	A_A	?_?	A_A	A_A	?_?	?_?	A_A	A_A	?_?	?_?	?_?	A_A	A_A	A_A	A_A	A_A	A_A	A_A	A_A
100020299|F|0-15:T>C-15:T>C	A_A	B_B	B_B	B_B	B_B	B_B	A_A	B_B	B_B	A_A	B_B	A_A	A_A	B_B	B_B	A_A	A_A	B_B	B_B	A_A	A_A	A_A	B_B	B_B	B_B	B_B	A_A	A_A	A_A	B_B	A_A	B_B	A_A	B_B	A_A	A_A	B_B	A_A	A_A	B_B	A_A	A_A	B_B	B_B	B_B	A_A
100021663|F|0-15:T>C-15:T>C	A_A	A_A	A_A	A_A	A_A	A_A	A_A	A_A	A_A	A_A	A_A	A_A	A_A	A_A	A_A	A_A	A_A	A_A	A_A	A_A	A_A	A_A	A_A	A_A	A_A	A_A	A_A	A_A	A_A	A_A	A_A	A_A	A_A	A_A	A_A	A_A	A_A	A_A	A_A	A_A	A_A	A_A	A_A	A_A	A_A	A_A
100021812|F|0-15:T>C-15:T>C	B_B	B_B	B_B	B_B	B_B	B_B	B_B	B_B	B_B	B_B	B_B	B_B	B_B	B_B	B_B	B_B	B_B	B_B	B_B	B_B	B_B	B_B	B_B	?_?	B_B	B_B	B_B	B_B	B_B	B_B	B_B	B_B	B_B	A_A	B_B	B_B	B_B	B_B	B_B	B_B	B_B	B_B	B_B	B_B	B_B	B_B
100022647|F|0-15:T>C-15:T>C	B_B	B_B	B_B	A_A	B_B	B_B	A_A	A_A	B_B	A_A	A_A	A_A	B_B	B_B	A_A	B_B	B_B	A_A	B_B	A_A	B_B	B_B	A_A	B_B	A_A	A_A	A_A	B_B	B_B	B_B	B_B	B_B	B_B	A_A	A_A	A_A	A_A	B_B	B_B	B_B	A_A	B_B	B_B	A_A	A_A	A_A
100025203|F|0-15:T>C-15:T>C	A_A	A_A	A_A	A_A	A_A	A_A	A_A	A_A	A_A	A_A	?_?	A_A	A_A	A_A	A_A	A_A	A_A	A_A	A_A	A_A	A_A	A_A	A_A	A_A	A_A	A_A	A_A	A_A	A_A	A_A	A_A	A_A	A_A	A_A	A_A	A_A	A_A	A_A	A_A	A_A	A_A	A_A	A_A	A_A	A_A	A_A
100026350|F|0-15:T>C-15:T>C	B_B	B_B	B_B	A_A	B_B	B_B	B_B	B_B	A_A	A_A	B_B	A_A	B_B	B_B	A_A	A_A	A_A	B_B	B_B	A_A	B_B	A_A	A_A	A_A	B_B	A_A	B_B	?_?	B_B	A_A	A_A	B_B	B_B	B_B	B_B	B_B	A_A	A_A	B_B	B_B	A_A	A_A	A_A	A_A	A_A	B_B
100029362|F|0-15:T>C-15:T>C	B_B	B_B	B_B	B_B	B_B	?_?	B_B	B_B	B_B	B_B	B_B	B_B	B_B	B_B	B_B	B_B	B_B	B_B	B_B	B_B	B_B	B_B	?_?	B_B	B_B	B_B	B_B	B_B	B_B	B_B	B_B	A_A	B_B	B_B	B_B	B_B	B_B	B_B	B_B	B_B	B_B	B_B	B_B	B_B	B_B	B_B
100033473|F|0-15:T>C-15:T>C	A_A	A_A	B_B	A_A	B_B	B_B	B_B	A_A	B_B	A_A	B_B	A_A	B_B	A_A	B_B	B_B	A_A	A_A	B_B	A_A	A_A	B_B	B_B	?_?	B_B	B_B	A_A	A_A	A_A	B_B	A_A	B_B	A_A	A_A	A_A	A_A	B_B	A_A	B_B	B_B	A_A	B_B	A_A	B_B	B_B	B_B
100033575|F|0-15:T>C-15:T>C	A_A	B_B	B_B	A_A	B_B	A_A	B_B	B_B	A_A	B_B	A_A	B_B	A_A	A_A	B_B	A_A	B_B	A_A	B_B	B_B	A_A	B_B	B_B	A_A	A_A	A_A	B_B	B_B	B_B	A_A	B_B	B_B	A_A	B_B	A_A	A_A	B_B	B_B	B_B	A_A	A_A	A_A	B_B	B_B	A_A	B_B
100034004|F|0-15:T>C-15:T>C	B_B	B_B	B_B	B_B	B_B	B_B	B_B	B_B	B_B	B_B	B_B	B_B	B_B	B_B	B_B	B_B	B_B	B_B	B_B	B_B	B_B	B_B	B_B	B_B	A_A	B_B	B_B	B_B	B_B	B_B	B_B	B_B	B_B	B_B	A_A	B_B	B_B	B_B	A_A	B_B	B_B	B_B	A_A	B_B	B_B	B_B
100036002|F|0-15:T>C-15:T>C	A_A	A_A	A_A	A_A	A_A	A_A	A_A	A_A	A_A	A_A	A_A	A_A	A_A	A_A	A_A	A_A	A_A	A_A	A_A	A_A	A_A	A_A	A_A	A_A	A_A	A_A	A_A	A_A	A_A	A_A	A_A	A_A	A_A	A_A	A_A	A_A	A_A	A_A	A_A	A_A	A_A	A_A	A_A	A_A	A_A	A_A
100036345|F|0-15:T>C-15:T>C	A_A	A_A	A_A	A_A	A_A	A_A	A_A	A_A	A_A	A_A	A_A	A_A	A_A	A_A	A_A	A_A	A_A	A_A	A_A	A_A	A_A	A_A	A_A	A_A	A_A	A_A	A_A	A_A	A_A	A_A	A_A	A_A	A_A	A_A	A_A	A_A	A_A	A_A	A_A	A_A	A_A	A_A	A_A	A_A	A_A	A_A
100036799|F|0-15:T>C-15:T>C	B_B	B_B	B_B	B_B	A_A	A_A	B_B	A_A	A_A	B_B	?_?	B_B	B_B	A_A	B_B	B_B	B_B	B_B	B_B	B_B	B_B	B_B	?_?	?_?	B_B	B_B	B_B	B_B	B_B	A_A	B_B	A_A	A_A	A_A	B_B	B_B	A_A	B_B	B_B	B_B	B_B	B_B	B_B	A_A	A_A	B_B
100038538|F|0-15:T>C-15:T>C	A_A	A_A	B_B	B_B	B_B	B_B	A_A	B_B	B_B	A_A	B_B	A_A	A_A	B_B	B_B	A_A	A_A	B_B	B_B	B_B	A_A	A_A	B_B	?_?	B_B	B_B	A_A	A_A	A_A	B_B	A_A	B_B	A_A	B_B	A_A	A_A	B_B	A_A	A_A	A_A	A_A	A_A	B_B	B_B	B_B	A_A
100045548|F|0-15:T>C-15:T>C	B_B	B_B	B_B	B_B	B_B	B_B	B_B	B_B	B_B	?_?	B_B	B_B	B_B	B_B	B_B	B_B	B_B	B_B	B_B	B_B	B_B	B_B	B_B	B_B	B_B	B_B	A_A	B_B	?_?	B_B	B_B	B_B	B_B	B_B	B_B	B_B	B_B	B_B	B_B	B_B	B_B	B_B	B_B	B_B	B_B	?_?
100046112|F|0-15:T>C-15:T>C	?_?	A_A	A_A	A_A	A_A	A_A	A_A	A_A	A_A	A_A	?_?	A_A	?_?	A_A	A_A	A_A	?_?	A_A	?_?	A_A	?_?	A_A	?_?	?_?	?_?	?_?	A_A	?_?	?_?	A_A	?_?	A_A	A_A	A_A	?_?	?_?	A_A	A_A	A_A	?_?	A_A	A_A	A_A	A_A	A_A	?_?
100050669|F|0-15:T>C-15:T>C	B_B	B_B	B_B	B_B	B_B	B_B	B_B	B_B	B_B	B_B	?_?	B_B	B_B	B_B	B_B	B_B	B_B	B_B	B_B	B_B	B_B	B_B	B_B	B_B	B_B	B_B	B_B	B_B	?_?	B_B	B_B	B_B	B_B	B_B	B_B	B_B	B_B	B_B	B_B	?_?	B_B	B_B	B_B	B_B	B_B	B_B
100051963|F|0-15:T>C-15:T>C	A_A	B_B	B_B	A_A	A_A	B_B	A_A	B_B	A_A	A_A	?_?	B_B	A_A	A_A	B_B	B_B	A_A	B_B	A_A	B_B	A_A	B_B	B_B	?_?	A_A	A_A	B_B	A_A	B_B	A_A	A_A	A_A	A_A	?_?	A_A	A_A	A_A	A_A	A_A	A_A	A_A	A_A	A_A	A_A	A_A	A_A
100052122|F|0-15:T>C-15:T>C	B_B	B_B	B_B	B_B	B_B	B_B	B_B	B_B	B_B	B_B	B_B	B_B	B_B	B_B	B_B	B_B	B_B	B_B	B_B	B_B	B_B	B_B	B_B	B_B	B_B	B_B	B_B	B_B	B_B	B_B	B_B	B_B	B_B	B_B	B_B	B_B	B_B	B_B	B_B	B_B	B_B	B_B	B_B	B_B	B_B	B_B
100053091|F|0-15:T>C-15:T>C	A_A	?_?	A_A	A_A	A_A	A_A	?_?	?_?	B_B	B_B	?_?	B_B	?_?	A_A	B_B	A_A	A_A	A_A	B_B	A_A	B_B	A_A	A_A	A_A	A_A	?_?	A_A	A_A	?_?	B_B	?_?	A_A	A_A	A_A	A_A	B_B	A_A	A_A	?_?	?_?	A_A	?_?	A_A	B_B	A_A	A_A
100055400|F|0-15:T>C-15:T>C	B_B	B_B	B_B	B_B	B_B	B_B	B_B	B_B	B_B	B_B	B_B	B_B	B_B	B_B	B_B	B_B	B_B	B_B	B_B	B_B	B_B	B_B	B_B	B_B	A_A	B_B	B_B	A_A	B_B	B_B	B_B	B_B	B_B	B_B	A_A	B_B	B_B	B_B	A_A	B_B	B_B	B_B	B_B	B_B	B_B	B_B
100059844|F|0-15:T>C-15:T>C	A_A	A_A	B_B	B_B	A_A	A_A	A_A	B_B	?_?	A_A	B_B	B_B	A_A	B_B	B_B	B_B	B_B	B_B	A_A	A_A	B_B	B_B	?_?	A_A	B_B	A_A	?_?	?_?	A_A	A_A	A_A	B_B	B_B	B_B	B_B	A_A	B_B	A_A	A_A	A_A	A_A	B_B	B_B	A_A	B_B	B_B
100062254|F|0-15:T>C-15:T>C	B_B	B_B	B_B	B_B	B_B	B_B	B_B	B_B	B_B	B_B	B_B	B_B	B_B	B_B	B_B	B_B	B_B	B_B	B_B	B_B	B_B	B_B	B_B	B_B	B_B	B_B	B_B	B_B	B_B	B_B	B_B	B_B	B_B	B_B	B_B	B_B	B_B	B_B	B_B	B_B	B_B	B_B	B_B	B_B	B_B	B_B
100063561|F|0-15:T>C-15:T>C	A_A	A_A	A_A	A_A	A_A	A_A	A_A	A_A	A_A	A_A	A_A	A_A	A_A	A_A	A_A	A_A	A_A	A_A	A_A	A_A	A_A	A_A	A_A	A_A	A_A	A_A	A_A	A_A	A_A	A_A	A_A	A_A	A_A	A_A	A_A	A_A	A_A	A_A	A_A	A_A	A_A	A_A	A_A	A_A	A_A	A_A
100065809|F|0-15:T>C-15:T>C	A_A	A_A	A_A	A_A	A_A	A_A	A_A	A_A	A_A	A_A	A_A	A_A	A_A	A_A	A_A	A_A	A_A	A_A	A_A	A_A	A_A	A_A	A_A	A_A	A_A	A_A	A_A	A_A	A_A	A_A	A_A	A_A	A_A	A_A	A_A	A_A	A_A	A_A	A_A	A_A	A_A	A_A	A_A	A_A	A_A	A_A
100072807|F|0-15:T>C-15:T>C	A_A	A_A	B_B	A_A	A_A	B_B	B_B	B_B	A_A	A_A	B_B	A_A	B_B	B_B	B_B	B_B	B_B	A_A	B_B	B_B	B_B	A_A	B_B	?_?	B_B	B_B	B_B	A_A	A_A	B_B	B_B	A_A	A_A	A_A	B_B	B_B	A_A	B_B	B_B	A_A	B_B	A_A	B_B	B_B	A_A	A_A
100072934|F|0-15:T>C-15:T>C	B_B	B_B	B_B	B_B	B_B	B_B	?_?	B_B	B_B	B_B	B_B	B_B	B_B	B_B	B_B	B_B	B_B	B_B	B_B	B_B	B_B	B_B	B_B	B_B	B_B	?_?	B_B	B_B	B_B	B_B	B_B	B_B	B_B	B_B	B_B	B_B	B_B	B_B	A_A	B_B	B_B	B_B	B_B	B_B	B_B	B_B
100073996|F|0-15:T>C-15:T>C	?_?	B_B	B_B	A_A	B_B	A_A	B_B	B_B	A_A	?_?	B_B	A_A	B_B	B_B	A_A	?_?	A_A	B_B	A_A	B_B	A_A	?_?	B_B	?_?	B_B	B_B	B_B	B_B	B_B	?_?	B_B	A_A	B_B	A_A	A_A	B_B	B_B	B_B	B_B	B_B	B_B	B_B	B_B	A_A	A_A	B_B
100075811|F|0-15:T>C-15:T>C	A_A	A_A	B_B	B_B	A_A	B_B	A_A	B_B	B_B	A_A	?_?	A_A	A_A	A_A	B_B	A_A	B_B	B_B	B_B	A_A	A_A	B_B	A_A	A_A	A_A	B_B	A_A	A_A	A_A	A_A	A_A	B_B	B_B	A_A	A_A	A_A	A_A	A_A	B_B	B_B	A_A	B_B	B_B	A_A	A_A	A_A
100078132|F|0-15:T>C-15:T>C	A_A	A_A	B_B	A_A	A_A	A_A	B_B	B_B	B_B	?_?	A_A	B_B	B_B	A_A	A_A	B_B	A_A	B_B	B_B	B_B	?_?	A_A	B_B	B_B	B_B	A_A	A_A	?_?	A_A	?_?	A_A	B_B	B_B	B_B	?_?	B_B	A_A	B_B	B_B	A_A	B_B	?_?	A_A	B_B	B_B	?_?
100080777|F|0-15:T>C-15:T>C	A_A	A_A	A_A	?_?	A_A	A_A	?_?	A_A	A_A	A_A	?_?	?_?	A_A	A_A	A_A	A_A	A_A	A_A	?_?	A_A	A_A	A_A	?_?	?_?	A_A	A_A	A_A	?_?	A_A	A_A	?_?	A_A	A_A	A_A	A_A	?_?	A_A	A_A	A_A	?_?	A_A	A_A	A_A	A_A	A_A	A_A
100083232|F|0-15:T>C-15:T>C	B_B	B_B	A_A	A_A	A_A	A_A	B_B	A_A	A_A	?_?	A_A	B_B	B_B	A_A	A_A	B_B	?_?	A_A	A_A	A_A	B_B	B_B	A_A	A_A	A_A	A_A	B_B	?_?	B_B	A_A	B_B	A_A	B_B	A_A	B_B	B_B	A_A	B_B	B_B	B_B	?_?	?_?	A_A	A_A	A_A	B_B
100083431|F|0-15:T>C-15:T>C	B_B	B_B	B_B	A_A	B_B	B_B	B_B	B_B	B_B	B_B	B_B	B_B	B_B	B_B	B_B	B_B	B_B	B_B	B_B	B_B	B_B	B_B	B_B	B_B	B_B	B_B	B_B	B_B	B_B	B_B	B_B	B_B	B_B	B_B	B_B	B_B	A_A	B_B	B_B	B_B	B_B	B_B	B_B	B_B	B_B	B_B
100087188|F|0-15:T>C-15:T>C	B_B	?_?	?_?	B_B	?_?	?_?	B_B	?_?	?_?	B_B	?_?	A_A	B_B	B_B	?_?	B_B	B_B	B_B	B_B	?_?	?_?	B_B	B_B	B_B	B_B	?_?	B_B	?_?	?_?	B_B	?_?	?_?	B_B	B_B	?_?	B_B	B_B	?_?	B_B	?_?	B_B	?_?	B_B	B_B	B_B	?_?
100087594|F|0-15:T>C-15:T>C	B_B	?_?	B_B	?_?	A_A	A_A	A_A	A_A	B_B	B_B	?_?	B_B	B_B	B_B	B_B	A_A	?_?	B_B	A_A	B_B	B_B	A_A	?_?	?_?	A_A	B_B	B_B	?_?	?_?	B_B	A_A	A_A	B_B	A_A	B_B	?_?	B_B	B_B	A_A	?_?	B_B	B_B	B_B	A_A	B_B	B_B
100090866|F|0-15:T>C-15:T>C	A_A	A_A	A_A	A_A	A_A	A_A	A_A	A_A	A_A	A_A	A_A	A_A	A_A	A_A	A_A	A_A	A_A	A_A	A_A	A_A	A_A	A_A	A_A	A_A	A_A	A_A	A_A	A_A	A_A	A_A	A_A	A_A	A_A	A_A	A_A	A_A	A_A	A_A	A_A	A_A	A_A	A_A	A_A	A_A	A_A	A_A
100105635|F|0-15:T>C-15:T>C	A_A	A_A	A_A	A_A	A_A	A_A	A_A	A_A	A_A	A_A	?_?	A_A	A_A	A_A	A_A	A_A	A_A	A_A	A_A	A_A	A_A	A_A	A_A	?_?	A_A	A_A	A_A	A_A	A_A	A_A	A_A	A_A	A_A	A_A	A_A	A_A	A_A	A_A	A_A	A_A	A_A	A_A	A_A	A_A	A_A	A_A
100109067|F|0-15:T>C-15:T>C	?_?	B_B	?_?	B_B	?_?	B_B	B_B	B_B	B_B	?_?	?_?	?_?	B_B	B_B	?_?	?_?	B_B	B_B	B_B	?_?	B_B	B_B	?_?	?_?	?_?	B_B	B_B	B_B	?_?	B_B	?_?	B_B	B_B	?_?	?_?	B_B	?_?	?_?	B_B	B_B	?_?	?_?	?_?	?_?	?_?	B_B
100110004|F|0-15:T>C-15:T>C	B_B	B_B	B_B	B_B	B_B	B_B	B_B	B_B	B_B	B_B	B_B	A_A	B_B	B_B	B_B	B_B	B_B	B_B	B_B	B_B	B_B	B_B	B_B	B_B	B_B	B_B	B_B	B_B	B_B	B_B	B_B	B_B	B_B	B_B	B_B	B_B	A_A	B_B	B_B	B_B	B_B	B_B	B_B	B_B	B_B	B_B
100116230|F|0-15:T>C-15:T>C	B_B	B_B	A_A	A_A	A_A	A_A	B_B	A_A	A_A	B_B	A_A	B_B	B_B	A_A	A_A	B_B	B_B	A_A	A_A	A_A	B_B	B_B	A_A	A_A	A_A	A_A	B_B	B_B	A_A	A_A	B_B	A_A	B_B	A_A	B_B	A_A	A_A	B_B	A_A	B_B	B_B	B_B	A_A	B_B	A_A	B_B
100136261|F|0-15:T>C-15:T>C	A_A	A_A	A_A	A_A	A_A	A_A	A_A	A_A	A_A	A_A	A_A	A_A	A_A	A_A	A_A	A_A	A_A	A_A	A_A	A_A	A_A	A_A	?_?	A_A	A_A	A_A	A_A	A_A	A_A	A_A	A_A	A_A	A_A	A_A	A_A	A_A	A_A	A_A	A_A	A_A	A_A	A_A	A_A	A_A	A_A	A_A
100018331|F|0-15:T>G-15:T>G	B_B	B_B	B_B	B_B	B_B	B_B	B_B	B_B	B_B	B_B	B_B	B_B	B_B	B_B	B_B	B_B	B_B	B_B	B_B	B_B	B_B	B_B	B_B	B_B	A_A	B_B	B_B	B_B	B_B	B_B	B_B	B_B	B_B	B_B	B_B	B_B	B_B	B_B	A_A	B_B	B_B	B_B	B_B	B_B	B_B	B_B
100021721|F|0-15:T>G-15:T>G	B_B	B_B	B_B	A_A	B_B	B_B	B_B	B_B	A_A	B_B	B_B	A_A	B_B	A_A	B_B	A_A	A_A	B_B	B_B	A_A	B_B	A_A	A_A	B_B	B_B	B_B	B_B	B_B	A_A	A_A	A_A	A_A	B_B	B_B	B_B	A_A	B_B	A_A	B_B	B_B	A_A	A_A	A_A	A_A	A_A	B_B
100034204|F|0-15:T>G-15:T>G	B_B	A_A	A_A	A_A	A_A	A_A	A_A	A_A	B_B	A_A	B_B	B_B	B_B	B_B	B_B	A_A	B_B	B_B	A_A	A_A	A_A	B_B	B_B	B_B	B_B	A_A	B_B	A_A	B_B	B_B	B_B	A_A	A_A	B_B	B_B	A_A	B_B	B_B	B_B	A_A	B_B	B_B	B_B	A_A	A_A	B_B
100037360|F|0-15:T>G-15:T>G	A_A	B_B	B_B	A_A	B_B	A_A	B_B	B_B	A_A	B_B	A_A	B_B	A_A	A_A	B_B	A_A	B_B	A_A	B_B	B_B	A_A	B_B	B_B	?_?	A_A	A_A	B_B	B_B	B_B	B_B	B_B	B_B	A_A	B_B	A_A	A_A	A_A	B_B	B_B	A_A	A_A	A_A	B_B	B_B	A_A	B_B
100038729|F|0-15:T>G-15:T>G	B_B	B_B	B_B	A_A	B_B	B_B	B_B	B_B	B_B	B_B	B_B	B_B	B_B	B_B	B_B	B_B	B_B	A_A	B_B	B_B	B_B	B_B	B_B	?_?	B_B	B_B	B_B	A_A	B_B	B_B	A_A	B_B	A_A	B_B	B_B	B_B	A_A	B_B	B_B	B_B	B_B	B_B	A_A	B_B	A_A	B_B
100049065|F|0-15:T>G-15:T>G	A_A	A_A	B_B	B_B	A_A	A_A	A_A	A_A	B_B	B_B	A_A	B_B	A_A	A_A	B_B	B_B	B_B	A_A	A_A	B_B	A_A	A_A	B_B	B_B	A_A	A_A	A_A	B_B	A_A	B_B	B_B	A_A	A_A	B_B	A_A	A_A	B_B	B_B	A_A	A_A	B_B	B_B	B_B	B_B	B_B	A_A
100052065|F|0-15:T>G-15:T>G	B_B	B_B	B_B	B_B	B_B	B_B	B_B	B_B	B_B	B_B	B_B	B_B	B_B	B_B	B_B	B_B	B_B	B_B	B_B	B_B	B_B	B_B	B_B	B_B	B_B	B_B	B_B	B_B	B_B	B_B	B_B	B_B	B_B	B_B	B_B	B_B	B_B	B_B	B_B	B_B	B_B	B_B	B_B	B_B	B_B	B_B
100054762|F|0-15:T>G-15:T>G	B_B	B_B	B_B	B_B	B_B	B_B	B_B	B_B	B_B	B_B	?_?	B_B	B_B	B_B	B_B	B_B	B_B	B_B	B_B	B_B	B_B	B_B	B_B	B_B	B_B	B_B	B_B	B_B	B_B	B_B	B_B	B_B	B_B	B_B	B_B	B_B	B_B	B_B	B_B	B_B	B_B	B_B	B_B	B_B	B_B	B_B
100070428|F|0-15:T>G-15:T>G	B_B	B_B	B_B	B_B	B_B	B_B	B_B	B_B	B_B	B_B	B_B	B_B	B_B	B_B	B_B	B_B	B_B	B_B	B_B	B_B	B_B	B_B	B_B	?_?	B_B	B_B	B_B	B_B	B_B	B_B	B_B	B_B	B_B	B_B	B_B	B_B	B_B	B_B	B_B	?_?	B_B	?_?	B_B	B_B	B_B	B_B
100079671|F|0-15:T>G-15:T>G	A_A	A_A	A_A	A_A	A_A	A_A	A_A	A_A	A_A	A_A	A_A	A_A	A_A	A_A	A_A	A_A	A_A	A_A	A_A	A_A	A_A	A_A	A_A	A_A	A_A	A_A	A_A	A_A	A_A	A_A	A_A	A_A	A_A	A_A	A_A	A_A	A_A	A_A	A_A	A_A	A_A	A_A	A_A	A_A	A_A	A_A
100082735|F|0-15:T>G-15:T>G	A_A	A_A	A_A	A_A	A_A	A_A	A_A	A_A	A_A	A_A	B_B	A_A	A_A	A_A	A_A	A_A	A_A	A_A	A_A	A_A	A_A	A_A	A_A	B_B	A_A	A_A	A_A	A_A	A_A	A_A	A_A	A_A	A_A	A_A	A_A	A_A	A_A	A_A	A_A	A_A	A_A	A_A	A_A	A_A	A_A	A_A
100002348|F|0-16:A>C-16:A>C	B_B	A_A	A_A	B_B	A_A	A_A	A_A	A_A	B_B	A_A	A_A	B_B	A_A	A_A	B_B	B_B	B_B	B_B	B_B	B_B	B_B	A_A	A_A	A_A	A_A	B_B	B_B	B_B	B_B	A_A	A_A	A_A	A_A	A_A	A_A	A_A	B_B	B_B	A_A	A_A	B_B	A_A	B_B	B_B	A_A	A_A
100002465|F|0-16:A>C-16:A>C	A_A	A_A	B_B	A_A	B_B	B_B	B_B	B_B	A_A	A_A	B_B	B_B	B_B	B_B	A_A	B_B	B_B	A_A	B_B	A_A	A_A	B_B	A_A	?_?	B_B	A_A	B_B	B_B	A_A	A_A	B_B	B_B	A_A	B_B	B_B	B_B	B_B	A_A	B_B	B_B	A_A	B_B	A_A	B_B	A_A	A_A
100012905|F|0-16:A>C-16:A>C	B_B	B_B	B_B	B_B	A_A	B_B	B_B	B_B	B_B	B_B	B_B	B_B	B_B	B_B	B_B	B_B	B_B	B_B	B_B	B_B	B_B	B_B	B_B	B_B	B_B	B_B	B_B	B_B	B_B	B_B	B_B	B_B	B_B	B_B	B_B	B_B	B_B	B_B	B_B	B_B	B_B	B_B	B_B	B_B	B_B	B_B
100016396|F|0-16:A>C-16:A>C	B_B	B_B	B_B	B_B	B_B	B_B	B_B	B_B	B_B	B_B	B_B	B_B	B_B	B_B	B_B	B_B	B_B	B_B	B_B	B_B	B_B	B_B	B_B	B_B	B_B	B_B	B_B	B_B	B_B	B_B	B_B	B_B	B_B	B_B	B_B	B_B	B_B	B_B	B_B	B_B	B_B	B_B	B_B	B_B	B_B	B_B
100018830|F|0-16:A>C-16:A>C	B_B	B_B	B_B	B_B	B_B	B_B	B_B	B_B	B_B	B_B	B_B	B_B	B_B	B_B	B_B	B_B	B_B	B_B	B_B	B_B	B_B	B_B	B_B	B_B	B_B	B_B	B_B	B_B	B_B	B_B	B_B	B_B	B_B	B_B	B_B	B_B	B_B	B_B	B_B	B_B	B_B	A_A	B_B	B_B	B_B	B_B
100028441|F|0-16:A>C-16:A>C	B_B	B_B	B_B	B_B	B_B	B_B	B_B	B_B	B_B	B_B	B_B	A_A	B_B	B_B	B_B	B_B	B_B	B_B	B_B	B_B	B_B	B_B	?_?	?_?	B_B	B_B	B_B	B_B	B_B	B_B	B_B	B_B	B_B	B_B	B_B	B_B	B_B	B_B	B_B	?_?	B_B	B_B	B_B	B_B	B_B	B_B
100031289|F|0-16:A>C-16:A>C	B_B	B_B	B_B	B_B	B_B	B_B	B_B	B_B	B_B	B_B	B_B	A_A	A_A	A_A	A_A	B_B	A_A	B_B	B_B	B_B	A_A	A_A	B_B	B_B	A_A	B_B	A_A	B_B	A_A	A_A	A_A	B_B	B_B	A_A	B_B	B_B	A_A	A_A	A_A	B_B	B_B	A_A	A_A	B_B	B_B	B_B
100031592|F|0-16:A>C-16:A>C	B_B	B_B	B_B	A_A	B_B	?_?	B_B	A_A	B_B	B_B	A_A	B_B	A_A	B_B	A_A	A_A	B_B	B_B	A_A	A_A	A_A	A_A	A_A	A_A	A_A	B_B	A_A	B_B	B_B	A_A	A_A	A_A	A_A	A_A	B_B	B_B	B_B	A_A	B_B	A_A	A_A	B_B	B_B	B_B	B_B	B_B
100041152|F|0-16:A>C-16:A>C	A_A	A_A	A_A	A_A	A_A	A_A	A_A	A_A	A_A	A_A	A_A	A_A	A_A	A_A	A_A	A_A	A_A	A_A	A_A	A_A	A_A	A_A	B_B	B_B	A_A	A_A	A_A	A_A	A_A	A_A	A_A	A_A	A_A	A_A	B_B	A_A	A_A	A_A	A_A	A_A	A_A	A_A	A_A	A_A	A_A	A_A
100050027|F|0-16:A>C-16:A>C	B_B	B_B	B_B	B_B	B_B	B_B	B_B	B_B	B_B	B_B	?_?	B_B	B_B	B_B	B_B	B_B	B_B	B_B	B_B	B_B	B_B	B_B	B_B	B_B	B_B	B_B	B_B	B_B	B_B	?_?	B_B	B_B	B_B	B_B	B_B	B_B	B_B	B_B	B_B	B_B	B_B	B_B	B_B	B_B	B_B	B_B
100057888|F|0-16:A>C-16:A>C	A_A	A_A	A_A	A_A	A_A	A_A	?_?	A_A	A_A	?_?	A_A	A_A	A_A	A_A	A_A	A_A	?_?	A_A	A_A	A_A	A_A	A_A	A_A	?_?	A_A	A_A	A_A	A_A	A_A	A_A	A_A	A_A	A_A	A_A	A_A	A_A	A_A	A_A	A_A	A_A	A_A	A_A	A_A	A_A	A_A	A_A
100060622|F|0-16:A>C-16:A>C	B_B	B_B	B_B	B_B	B_B	B_B	B_B	B_B	B_B	B_B	B_B	B_B	B_B	B_B	B_B	B_B	B_B	B_B	B_B	B_B	B_B	B_B	B_B	B_B	B_B	B_B	B_B	B_B	B_B	B_B	B_B	A_A	B_B	B_B	B_B	B_B	B_B	B_B	B_B	B_B	B_B	B_B	B_B	B_B	B_B	B_B
100064835|F|0-16:A>C-16:A>C	B_B	B_B	B_B	B_B	B_B	B_B	B_B	B_B	B_B	B_B	?_?	B_B	B_B	B_B	B_B	B_B	B_B	B_B	B_B	B_B	B_B	B_B	B_B	B_B	B_B	B_B	B_B	B_B	B_B	B_B	B_B	B_B	B_B	B_B	B_B	B_B	B_B	B_B	B_B	B_B	B_B	B_B	B_B	B_B	B_B	B_B
100064873|F|0-16:A>C-16:A>C	B_B	A_A	A_A	B_B	B_B	B_B	B_B	B_B	B_B	B_B	A_A	B_B	A_A	B_B	B_B	B_B	B_B	B_B	B_B	B_B	B_B	B_B	B_B	B_B	B_B	B_B	B_B	B_B	A_A	B_B	B_B	B_B	A_A	B_B	B_B	B_B	B_B	B_B	A_A	B_B	A_A	B_B	B_B	A_A	B_B	B_B
100070237|F|0-16:A>C-16:A>C	A_A	A_A	A_A	A_A	A_A	A_A	A_A	A_A	A_A	A_A	A_A	A_A	A_A	A_A	A_A	A_A	A_A	A_A	A_A	A_A	A_A	A_A	A_A	A_A	A_A	A_A	A_A	A_A	A_A	A_A	A_A	A_A	A_A	A_A	A_A	A_A	A_A	A_A	A_A	A_A	A_A	A_A	A_A	A_A	A_A	A_A
100078170|F|0-16:A>C-16:A>C	A_A	A_A	A_A	A_A	B_B	A_A	A_A	B_B	A_A	A_A	A_A	A_A	A_A	A_A	B_B	B_B	B_B	B_B	B_B	A_A	A_A	B_B	?_?	B_B	A_A	A_A	A_A	B_B	A_A	A_A	A_A	A_A	A_A	A_A	B_B	A_A	A_A	A_A	A_A	A_A	A_A	B_B	A_A	B_B	A_A	B_B
100081704|F|0-16:A>C-16:A>C	A_A	A_A	A_A	A_A	A_A	A_A	A_A	A_A	B_B	A_A	B_B	B_B	A_A	B_B	B_B	A_A	A_A	?_?	B_B	A_A	B_B	A_A	B_B	?_?	B_B	B_B	A_A	A_A	B_B	A_A	A_A	?_?	B_B	A_A	A_A	A_A	B_B	B_B	A_A	B_B	A_A	A_A	A_A	A_A	A_A	B_B
100082611|F|0-16:A>C-16:A>C	A_A	A_A	A_A	A_A	A_A	A_A	A_A	A_A	A_A	A_A	A_A	A_A	A_A	A_A	A_A	A_A	A_A	A_A	A_A	A_A	A_A	A_A	A_A	A_A	A_A	A_A	A_A	A_A	A_A	A_A	A_A	A_A	A_A	A_A	A_A	A_A	A_A	A_A	A_A	?_?	A_A	A_A	A_A	A_A	A_A	A_A
100000673|F|0-16:A>G-16:A>G	B_B	B_B	A_A	A_A	B_B	B_B	B_B	A_A	A_A	B_B	B_B	A_A	B_B	A_A	A_A	A_A	A_A	A_A	B_B	B_B	B_B	A_A	A_A	?_?	A_A	B_B	A_A	B_B	B_B	B_B	B_B	A_A	A_A	B_B	B_B	B_B	A_A	B_B	B_B	B_B	B_B	A_A	A_A	B_B	A_A	A_A
100001308|F|0-16:A>G-16:A>G	B_B	B_B	B_B	B_B	B_B	B_B	B_B	B_B	B_B	B_B	B_B	B_B	B_B	B_B	B_B	B_B	B_B	B_B	B_B	B_B	B_B	B_B	B_B	A_A	B_B	B_B	B_B	B_B	B_B	B_B	B_B	B_B	A_A	B_B	B_B	A_A	B_B	B_B	B_B	B_B	B_B	B_B	B_B	B_B	B_B	B_B
100002238|F|0-16:A>G-16:A>G	B_B	B_B	A_A	B_B	B_B	B_B	B_B	B_B	B_B	B_B	B_B	B_B	B_B	B_B	B_B	B_B	B_B	B_B	B_B	B_B	B_B	B_B	B_B	B_B	B_B	B_B	B_B	B_B	B_B	B_B	B_B	B_B	B_B	B_B	B_B	B_B	B_B	B_B	B_B	B_B	B_B	B_B	A_A	B_B	B_B	B_B
100004161|F|0-16:A>G-16:A>G	B_B	B_B	A_A	A_A	A_A	A_A	B_B	A_A	A_A	A_A	A_A	A_A	A_A	A_A	B_B	A_A	B_B	B_B	A_A	B_B	A_A	A_A	A_A	B_B	B_B	A_A	A_A	A_A	A_A	B_B	A_A	A_A	A_A	A_A	A_A	A_A	A_A	A_A	A_A	A_A	B_B	A_A	A_A	B_B	A_A	B_B
100007516|F|0-16:A>G-16:A>G	A_A	B_B	?_?	A_A	A_A	B_B	B_B	B_B	B_B	A_A	A_A	B_B	A_A	A_A	?_?	A_A	A_A	A_A	?_?	?_?	A_A	A_A	B_B	?_?	A_A	A_A	A_A	B_B	A_A	A_A	A_A	B_B	B_B	B_B	B_B	B_B	A_A	B_B	A_A	A_A	A_A	A_A	A_A	A_A	A_A	A_A
100012555|F|0-16:A>G-16:A>G	B_B	B_B	B_B	?_?	B_B	B_B	B_B	B_B	B_B	?_?	?_?	B_B	?_?	?_?	B_B	?_?	?_?	?_?	A_A	B_B	B_B	?_?	B_B	B_B	?_?	?_?	?_?	A_A	?_?	?_?	?_?	B_B	A_A	B_B	B_B	B_B	?_?	B_B	B_B	?_?	?_?	B_B	?_?	?_?	B_B	?_?
100020392|F|0-16:A>G-16:A>G	A_A	A_A	A_A	B_B	A_A	A_A	A_A	A_A	A_A	B_B	A_A	B_B	A_A	A_A	A_A	A_A	A_A	A_A	B_B	A_A	B_B	A_A	B_B	B_B	B_B	B_B	A_A	A_A	A_A	A_A	A_A	A_A	B_B	A_A	A_A	B_B	B_B	B_B	B_B	A_A	A_A	A_A	B_B	B_B	A_A	A_A
100032222|F|0-16:A>G-16:A>G	A_A	?_?	A_A	?_?	?_?	A_A	A_A	A_A	?_?	?_?	?_?	B_B	A_A	A_A	A_A	?_?	A_A	?_?	A_A	A_A	A_A	?_?	A_A	?_?	A_A	A_A	A_A	?_?	?_?	?_?	A_A	?_?	?_?	A_A	A_A	A_A	?_?	A_A	A_A	?_?	A_A	?_?	A_A	A_A	A_A	?_?
100034099|F|0-16:A>G-16:A>G	B_B	B_B	B_B	B_B	B_B	B_B	B_B	B_B	A_A	B_B	B_B	A_A	B_B	B_B	B_B	B_B	B_B	B_B	A_A	B_B	A_A	B_B	B_B	B_B	A_A	A_A	B_B	B_B	A_A	A_A	B_B	A_A	A_A	B_B	B_B	A_A	A_A	A_A	B_B	B_B	B_B	B_B	B_B	B_B	B_B	B_B
100035061|F|0-16:A>G-16:A>G	B_B	B_B	B_B	B_B	B_B	B_B	B_B	B_B	B_B	B_B	?_?	B_B	B_B	B_B	B_B	B_B	B_B	B_B	B_B	B_B	B_B	B_B	B_B	B_B	B_B	B_B	B_B	B_B	B_B	B_B	B_B	B_B	B_B	B_B	B_B	B_B	B_B	B_B	B_B	B_B	B_B	B_B	B_B	B_B	B_B	B_B
100037220|F|0-16:A>G-16:A>G	B_B	B_B	B_B	B_B	B_B	B_B	B_B	B_B	B_B	B_B	B_B	B_B	B_B	B_B	B_B	B_B	B_B	B_B	B_B	B_B	B_B	B_B	B_B	B_B	B_B	B_B	B_B	B_B	B_B	B_B	B_B	B_B	B_B	B_B	?_?	B_B	B_B	B_B	B_B	B_B	B_B	B_B	A_A	B_B	B_B	B_B
100041618|F|0-16:A>G-16:A>G	B_B	B_B	B_B	B_B	B_B	B_B	B_B	B_B	B_B	B_B	B_B	B_B	B_B	B_B	B_B	B_B	B_B	B_B	B_B	B_B	B_B	B_B	B_B	B_B	B_B	B_B	B_B	B_B	B_B	B_B	B_B	B_B	B_B	B_B	B_B	B_B	B_B	B_B	B_B	B_B	B_B	B_B	B_B	B_B	B_B	B_B
100042491|F|0-16:A>G-16:A>G	B_B	B_B	B_B	B_B	B_B	B_B	B_B	B_B	B_B	B_B	B_B	B_B	B_B	B_B	B_B	B_B	B_B	B_B	B_B	B_B	B_B	B_B	B_B	B_B	A_A	B_B	B_B	B_B	B_B	B_B	B_B	B_B	B_B	B_B	B_B	B_B	B_B	B_B	B_B	B_B	B_B	B_B	B_B	B_B	B_B	B_B
100043343|F|0-16:A>G-16:A>G	B_B	B_B	B_B	B_B	B_B	B_B	B_B	B_B	B_B	B_B	?_?	B_B	B_B	B_B	B_B	?_?	B_B	B_B	B_B	B_B	B_B	B_B	B_B	?_?	B_B	B_B	B_B	B_B	B_B	B_B	B_B	B_B	B_B	B_B	B_B	B_B	B_B	B_B	B_B	?_?	B_B	B_B	B_B	B_B	B_B	B_B
100043867|F|0-16:A>G-16:A>G	B_B	B_B	B_B	B_B	B_B	B_B	B_B	B_B	B_B	B_B	B_B	B_B	B_B	B_B	B_B	B_B	B_B	B_B	B_B	B_B	B_B	B_B	B_B	?_?	B_B	B_B	B_B	B_B	B_B	B_B	B_B	B_B	B_B	B_B	B_B	B_B	B_B	B_B	B_B	B_B	B_B	B_B	B_B	B_B	B_B	B_B
100044292|F|0-16:A>G-16:A>G	B_B	B_B	B_B	B_B	B_B	B_B	B_B	A_A	B_B	B_B	A_A	A_A	B_B	B_B	B_B	B_B	B_B	B_B	B_B	B_B	B_B	B_B	B_B	?_?	B_B	B_B	B_B	B_B	B_B	B_B	B_B	B_B	B_B	B_B	B_B	B_B	A_A	B_B	B_B	B_B	B_B	B_B	B_B	B_B	B_B	B_B
100045418|F|0-16:A>G-16:A>G	A_A	A_A	A_A	A_A	A_A	A_A	A_A	A_A	A_A	A_A	A_A	A_A	A_A	A_A	A_A	A_A	A_A	A_A	A_A	A_A	A_A	A_A	A_A	A_A	A_A	A_A	A_A	A_A	A_A	A_A	A_A	A_A	A_A	A_A	A_A	A_A	A_A	A_A	A_A	A_A	A_A	A_A	A_A	A_A	A_A	A_A
100047733|F|0-16:A>G-16:A>G	A_A	A_A	A_A	B_B	A_A	A_A	A_A	B_B	B_B	A_A	A_A	B_B	A_A	B_B	B_B	B_B	B_B	B_B	A_A	A_A	A_A	B_B	B_B	B_B	A_A	A_A	A_A	A_A	A_A	B_B	A_A	A_A	B_B	A_A	A_A	A_A	B_B	A_A	A_A	A_A	B_B	B_B	B_B	A_A	A_A	B_B
100048291|F|0-16:A>G-16:A>G	B_B	A_A	B_B	B_B	A_A	B_B	A_A	A_A	B_B	B_B	?_?	A_A	B_B	A_A	B_B	A_A	B_B	A_A	A_A	A_A	B_B	A_A	?_?	A_A	B_B	B_B	B_B	A_A	B_B	B_B	A_A	B_B	B_B	A_A	B_B	B_B	A_A	A_A	A_A	B_B	?_?	B_B	A_A	B_B	A_A	B_B
100052784|F|0-16:A>G-16:A>G	B_B	B_B	B_B	B_B	B_B	?_?	B_B	B_B	B_B	B_B	B_B	B_B	B_B	B_B	B_B	B_B	B_B	?_?	B_B	B_B	B_B	B_B	B_B	B_B	B_B	B_B	B_B	B_B	B_B	B_B	B_B	B_B	B_B	B_B	B_B	B_B	B_B	B_B	B_B	B_B	B_B	B_B	B_B	B_B	B_B	B_B
100056645|F|0-16:A>G-16:A>G	A_A	A_A	A_A	A_A	?_?	B_B	B_B	A_A	A_A	B_B	B_B	A_A	B_B	B_B	A_A	B_B	A_A	A_A	B_B	B_B	B_B	B_B	B_B	B_B	B_B	A_A	B_B	B_B	A_A	B_B	B_B	A_A	A_A	A_A	A_A	A_A	B_B	B_B	A_A	B_B	B_B	A_A	B_B	B_B	B_B	B_B
100060050|F|0-16:A>G-16:A>G	A_A	A_A	A_A	A_A	A_A	A_A	A_A	A_A	A_A	A_A	A_A	A_A	A_A	A_A	A_A	A_A	A_A	A_A	A_A	A_A	A_A	A_A	A_A	A_A	A_A	A_A	A_A	A_A	A_A	A_A	A_A	A_A	A_A	A_A	A_A	A_A	A_A	A_A	A_A	A_A	A_A	A_A	A_A	A_A	A_A	A_A
100061094|F|0-16:A>G-16:A>G	A_A	A_A	A_A	A_A	B_B	B_B	B_B	A_A	A_A	B_B	A_A	A_A	B_B	B_B	A_A	B_B	A_A	A_A	A_A	B_B	B_B	B_B	B_B	B_B	B_B	A_A	A_A	B_B	B_B	B_B	B_B	A_A	A_A	A_A	A_A	A_A	B_B	B_B	A_A	A_A	B_B	A_A	B_B	B_B	B_B	B_B
100062128|F|0-16:A>G-16:A>G	B_B	B_B	B_B	B_B	B_B	B_B	B_B	B_B	B_B	B_B	B_B	B_B	B_B	B_B	B_B	?_?	B_B	B_B	B_B	B_B	B_B	B_B	?_?	B_B	B_B	B_B	B_B	B_B	B_B	B_B	B_B	B_B	B_B	B_B	B_B	B_B	A_A	B_B	B_B	B_B	B_B	B_B	B_B	B_B	B_B	B_B
100064166|F|0-16:A>G-16:A>G	?_?	B_B	A_A	B_B	A_A	A_A	B_B	?_?	B_B	B_B	B_B	A_A	B_B	A_A	B_B	B_B	A_A	B_B	B_B	B_B	B_B	B_B	B_B	A_A	B_B	B_B	A_A	?_?	B_B	B_B	B_B	B_B	B_B	A_A	B_B	A_A	A_A	B_B	A_A	B_B	A_A	B_B	?_?	A_A	B_B	?_?
100067187|F|0-16:A>G-16:A>G	A_A	B_B	B_B	A_A	B_B	A_A	B_B	B_B	B_B	B_B	B_B	A_A	B_B	A_A	B_B	A_A	A_A	A_A	B_B	A_A	B_B	A_A	A_A	A_A	B_B	B_B	A_A	A_A	B_B	B_B	B_B	A_A	A_A	A_A	A_A	B_B	B_B	A_A	B_B	B_B	B_B	B_B	A_A	B_B	A_A	B_B
100069589|F|0-16:A>G-16:A>G	A_A	A_A	A_A	A_A	A_A	B_B	A_A	A_A	A_A	B_B	A_A	A_A	A_A	B_B	B_B	A_A	A_A	?_?	B_B	A_A	A_A	B_B	A_A	B_B	B_B	B_B	B_B	B_B	A_A	A_A	A_A	B_B	B_B	A_A	A_A	A_A	B_B	A_A	B_B	A_A	A_A	A_A	A_A	A_A	A_A	A_A
100069893|F|0-16:A>G-16:A>G	A_A	A_A	A_A	A_A	A_A	B_B	A_A	A_A	A_A	A_A	A_A	A_A	A_A	A_A	A_A	A_A	?_?	?_?	A_A	A_A	A_A	A_A	?_?	?_?	A_A	A_A	A_A	A_A	A_A	A_A	A_A	A_A	A_A	A_A	A_A	A_A	A_A	A_A	A_A	A_A	A_A	A_A	A_A	A_A	A_A	B_B
100072583|F|0-16:A>G-16:A>G	A_A	A_A	A_A	A_A	?_?	A_A	A_A	A_A	A_A	B_B	A_A	A_A	A_A	A_A	A_A	A_A	?_?	A_A	A_A	B_B	A_A	B_B	B_B	A_A	A_A	A_A	A_A	B_B	A_A	A_A	A_A	A_A	A_A	A_A	A_A	A_A	A_A	A_A	A_A	A_A	A_A	A_A	A_A	A_A	A_A	A_A
100075618|F|0-16:A>G-16:A>G	A_A	A_A	A_A	A_A	A_A	A_A	A_A	A_A	A_A	A_A	A_A	A_A	A_A	A_A	A_A	A_A	A_A	A_A	A_A	A_A	A_A	A_A	A_A	A_A	A_A	A_A	A_A	A_A	A_A	A_A	A_A	A_A	A_A	A_A	A_A	A_A	A_A	A_A	A_A	A_A	A_A	A_A	A_A	A_A	A_A	A_A
100078981|F|0-16:A>G-16:A>G	A_A	A_A	A_A	B_B	A_A	B_B	A_A	B_B	A_A	?_?	?_?	A_A	A_A	A_A	A_A	A_A	B_B	?_?	A_A	A_A	A_A	A_A	A_A	A_A	A_A	A_A	A_A	?_?	A_A	B_B	A_A	A_A	A_A	A_A	A_A	A_A	B_B	A_A	A_A	A_A	B_B	?_?	A_A	A_A	A_A	A_A
100082823|F|0-16:A>G-16:A>G	B_B	B_B	B_B	B_B	B_B	?_?	?_?	?_?	?_?	B_B	?_?	B_B	?_?	?_?	B_B	B_B	?_?	?_?	?_?	B_B	?_?	?_?	B_B	B_B	B_B	?_?	?_?	?_?	B_B	?_?	B_B	?_?	?_?	B_B	B_B	?_?	B_B	B_B	?_?	?_?	B_B	B_B	B_B	B_B	B_B	?_?
100083793|F|0-16:A>G-16:A>G	B_B	B_B	A_A	A_A	B_B	B_B	B_B	A_A	A_A	B_B	B_B	A_A	B_B	A_A	A_A	A_A	A_A	A_A	B_B	B_B	B_B	A_A	A_A	B_B	A_A	B_B	A_A	B_B	B_B	B_B	B_B	A_A	A_A	B_B	A_A	B_B	A_A	B_B	B_B	B_B	B_B	A_A	A_A	B_B	A_A	A_A
100089240|F|0-16:A>G-16:A>G	?_?	?_?	?_?	?_?	?_?	?_?	?_?	?_?	?_?	?_?	?_?	?_?	?_?	?_?	?_?	?_?	?_?	?_?	?_?	?_?	?_?	?_?	?_?	?_?	B_B	?_?	?_?	?_?	?_?	?_?	?_?	?_?	?_?	?_?	?_?	?_?	?_?	?_?	?_?	?_?	?_?	?_?	?_?	?_?	?_?	?_?
100093644|F|0-16:A>G-16:A>G	B_B	B_B	B_B	B_B	B_B	B_B	B_B	B_B	B_B	B_B	B_B	B_B	B_B	B_B	B_B	B_B	B_B	B_B	B_B	B_B	B_B	B_B	B_B	B_B	B_B	B_B	B_B	B_B	B_B	B_B	B_B	B_B	B_B	B_B	B_B	B_B	B_B	B_B	B_B	B_B	B_B	B_B	B_B	B_B	B_B	B_B
100095923|F|0-16:A>G-16:A>G	A_A	A_A	A_A	A_A	B_B	?_?	A_A	A_A	B_B	A_A	A_A	A_A	A_A	B_B	A_A	A_A	A_A	B_B	A_A	A_A	A_A	A_A	A_A	A_A	A_A	A_A	A_A	A_A	A_A	A_A	A_A	A_A	A_A	A_A	A_A	A_A	B_B	A_A	A_A	A_A	A_A	A_A	B_B	A_A	B_B	B_B
100124067|F|0-16:A>G-16:A>G	A_A	A_A	A_A	A_A	A_A	A_A	A_A	A_A	A_A	A_A	A_A	A_A	A_A	A_A	A_A	A_A	A_A	A_A	A_A	A_A	A_A	A_A	?_?	?_?	A_A	A_A	A_A	A_A	A_A	A_A	A_A	A_A	A_A	A_A	A_A	A_A	A_A	A_A	A_A	?_?	A_A	A_A	A_A	A_A	A_A	A_A
100132340|F|0-16:A>G-16:A>G	A_A	A_A	A_A	A_A	A_A	A_A	A_A	A_A	A_A	A_A	A_A	A_A	A_A	A_A	A_A	A_A	A_A	A_A	A_A	A_A	A_A	A_A	A_A	A_A	A_A	A_A	A_A	A_A	A_A	A_A	A_A	A_A	A_A	A_A	A_A	A_A	A_A	A_A	A_A	A_A	A_A	A_A	A_A	A_A	A_A	A_A
100024726|F|0-16:A>T-16:A>T	B_B	B_B	B_B	B_B	B_B	B_B	B_B	B_B	B_B	B_B	B_B	B_B	B_B	B_B	B_B	B_B	B_B	B_B	B_B	B_B	B_B	B_B	B_B	?_?	B_B	B_B	B_B	B_B	B_B	B_B	B_B	B_B	B_B	B_B	B_B	B_B	B_B	B_B	B_B	B_B	B_B	B_B	B_B	B_B	B_B	B_B
100028249|F|0-16:A>T-16:A>T	?_?	?_?	?_?	B_B	?_?	B_B	B_B	B_B	B_B	B_B	?_?	B_B	?_?	?_?	?_?	?_?	B_B	?_?	?_?	B_B	?_?	B_B	?_?	B_B	?_?	?_?	?_?	B_B	?_?	B_B	?_?	?_?	?_?	B_B	?_?	?_?	B_B	?_?	?_?	?_?	B_B	B_B	?_?	B_B	?_?	?_?
100031607|F|0-16:A>T-16:A>T	B_B	B_B	B_B	B_B	B_B	B_B	B_B	B_B	B_B	B_B	B_B	B_B	B_B	B_B	B_B	B_B	B_B	B_B	B_B	B_B	B_B	B_B	B_B	?_?	B_B	B_B	B_B	B_B	B_B	B_B	B_B	B_B	B_B	B_B	B_B	B_B	B_B	B_B	B_B	B_B	B_B	B_B	B_B	B_B	B_B	B_B
100036758|F|0-16:A>T-16:A>T	?_?	B_B	B_B	B_B	B_B	B_B	?_?	B_B	B_B	B_B	B_B	A_A	B_B	B_B	B_B	B_B	B_B	?_?	B_B	B_B	B_B	B_B	B_B	B_B	B_B	?_?	B_B	B_B	B_B	B_B	B_B	B_B	B_B	B_B	B_B	B_B	B_B	B_B	B_B	B_B	B_B	B_B	B_B	B_B	B_B	B_B
100038905|F|0-16:A>T-16:A>T	A_A	A_A	?_?	?_?	A_A	A_A	A_A	B_B	?_?	A_A	A_A	B_B	?_?	A_A	?_?	B_B	?_?	?_?	A_A	A_A	A_A	B_B	?_?	B_B	A_A	A_A	?_?	A_A	A_A	A_A	A_A	?_?	?_?	A_A	A_A	A_A	B_B	A_A	A_A	A_A	A_A	?_?	B_B	A_A	A_A	?_?
100044716|F|0-16:A>T-16:A>T	B_B	B_B	A_A	A_A	B_B	B_B	B_B	A_A	A_A	B_B	B_B	A_A	B_B	A_A	A_A	A_A	A_A	A_A	B_B	B_B	B_B	A_A	A_A	B_B	A_A	B_B	A_A	B_B	B_B	B_B	B_B	A_A	A_A	B_B	B_B	B_B	A_A	B_B	B_B	B_B	B_B	A_A	A_A	B_B	A_A	A_A
100052520|F|0-16:A>T-16:A>T	B_B	B_B	B_B	B_B	B_B	B_B	B_B	B_B	B_B	B_B	B_B	B_B	B_B	B_B	B_B	B_B	B_B	?_?	B_B	B_B	B_B	B_B	?_?	B_B	B_B	B_B	B_B	B_B	B_B	B_B	B_B	B_B	B_B	B_B	B_B	B_B	B_B	B_B	B_B	B_B	B_B	B_B	B_B	B_B	B_B	B_B
100061524|F|0-16:A>T-16:A>T	A_A	A_A	B_B	A_A	?_?	A_A	A_A	A_A	A_A	A_A	A_A	B_B	A_A	A_A	A_A	A_A	A_A	A_A	B_B	A_A	B_B	B_B	A_A	B_B	B_B	A_A	A_A	A_A	B_B	B_B	B_B	A_A	A_A	B_B	A_A	A_A	B_B	B_B	A_A	B_B	A_A	B_B	A_A	B_B	A_A	B_B
100062330|F|0-16:A>T-16:A>T	B_B	A_A	B_B	A_A	B_B	B_B	B_B	B_B	B_B	B_B	B_B	A_A	B_B	A_A	B_B	B_B	A_A	B_B	B_B	B_B	B_B	B_B	B_B	B_B	B_B	B_B	A_A	A_A	B_B	B_B	A_A	B_B	A_A	A_A	B_B	A_A	B_B	A_A	B_B	B_B	A_A	B_B	A_A	B_B	B_B	B_B
100062404|F|0-16:A>T-16:A>T	B_B	A_A	A_A	A_A	A_A	A_A	A_A	A_A	A_A	A_A	A_A	A_A	A_A	A_A	A_A	A_A	A_A	A_A	A_A	A_A	A_A	A_A	A_A	A_A	B_B	A_A	A_A	A_A	B_B	A_A	A_A	A_A	A_A	A_A	A_A	A_A	A_A	A_A	A_A	A_A	A_A	A_A	A_A	A_A	A_A	A_A
100064962|F|0-16:A>T-16:A>T	B_B	B_B	B_B	A_A	A_A	B_B	A_A	B_B	A_A	A_A	A_A	B_B	B_B	A_A	B_B	B_B	B_B	B_B	A_A	B_B	A_A	B_B	B_B	B_B	A_A	A_A	B_B	A_A	B_B	B_B	A_A	A_A	A_A	A_A	A_A	A_A	A_A	A_A	A_A	B_B	A_A	A_A	A_A	A_A	B_B	A_A
100066878|F|0-16:A>T-16:A>T	B_B	B_B	B_B	B_B	B_B	B_B	B_B	B_B	B_B	B_B	B_B	A_A	B_B	B_B	B_B	B_B	B_B	B_B	B_B	B_B	B_B	?_?	?_?	?_?	B_B	B_B	B_B	B_B	B_B	B_B	B_B	B_B	B_B	B_B	B_B	B_B	B_B	B_B	B_B	B_B	B_B	B_B	B_B	B_B	B_B	B_B
100079768|F|0-16:A>T-16:A>T	B_B	B_B	B_B	B_B	B_B	B_B	B_B	B_B	B_B	B_B	B_B	B_B	B_B	B_B	B_B	B_B	B_B	B_B	B_B	B_B	B_B	B_B	B_B	B_B	B_B	B_B	B_B	B_B	B_B	B_B	B_B	B_B	B_B	B_B	B_B	B_B	B_B	B_B	B_B	B_B	B_B	B_B	B_B	B_B	B_B	B_B
100096759|F|0-16:A>T-16:A>T	B_B	B_B	B_B	B_B	B_B	B_B	B_B	B_B	B_B	B_B	B_B	B_B	B_B	B_B	B_B	B_B	B_B	?_?	B_B	B_B	B_B	B_B	B_B	B_B	B_B	B_B	B_B	B_B	B_B	B_B	B_B	B_B	B_B	B_B	B_B	?_?	B_B	B_B	B_B	B_B	B_B	B_B	B_B	B_B	B_B	B_B
100124437|F|0-16:A>T-16:A>T	B_B	B_B	B_B	B_B	B_B	B_B	B_B	B_B	B_B	B_B	B_B	B_B	B_B	B_B	B_B	B_B	B_B	B_B	B_B	B_B	B_B	B_B	B_B	B_B	B_B	B_B	B_B	B_B	B_B	B_B	B_B	A_A	B_B	B_B	B_B	B_B	B_B	B_B	B_B	B_B	B_B	B_B	B_B	B_B	B_B	B_B
100003477|F|0-16:C>A-16:C>A	B_B	B_B	B_B	B_B	B_B	B_B	B_B	B_B	B_B	B_B	B_B	B_B	B_B	B_B	B_B	B_B	B_B	B_B	B_B	B_B	B_B	B_B	B_B	B_B	B_B	B_B	A_A	B_B	B_B	B_B	B_B	B_B	B_B	B_B	B_B	B_B	B_B	B_B	B_B	B_B	B_B	B_B	B_B	B_B	B_B	B_B
100007307|F|0-16:C>A-16:C>A	A_A	A_A	A_A	A_A	A_A	A_A	A_A	A_A	A_A	A_A	A_A	B_B	A_A	A_A	A_A	A_A	A_A	A_A	A_A	A_A	A_A	A_A	A_A	A_A	A_A	A_A	A_A	A_A	A_A	A_A	A_A	A_A	A_A	A_A	A_A	A_A	A_A	A_A	A_A	A_A	A_A	A_A	A_A	A_A	A_A	A_A
100024713|F|0-16:C>A-16:C>A	B_B	B_B	B_B	B_B	B_B	B_B	B_B	B_B	B_B	B_B	B_B	B_B	B_B	B_B	B_B	B_B	B_B	B_B	B_B	B_B	B_B	B_B	B_B	B_B	B_B	B_B	B_B	B_B	B_B	B_B	B_B	B_B	B_B	B_B	B_B	B_B	B_B	B_B	B_B	B_B	B_B	B_B	B_B	B_B	B_B	B_B
100029065|F|0-16:C>A-16:C>A	B_B	B_B	B_B	B_B	B_B	B_B	B_B	B_B	B_B	B_B	B_B	B_B	B_B	B_B	B_B	B_B	B_B	B_B	B_B	B_B	B_B	B_B	B_B	?_?	B_B	B_B	B_B	B_B	B_B	B_B	B_B	B_B	B_B	B_B	B_B	B_B	B_B	B_B	B_B	B_B	B_B	B_B	B_B	B_B	B_B	B_B
100029945|F|0-16:C>A-16:C>A	B_B	A_A	A_A	B_B	A_A	A_A	A_A	A_A	A_A	B_B	B_B	A_A	B_B	B_B	A_A	B_B	B_B	B_B	A_A	A_A	A_A	B_B	A_A	?_?	B_B	B_B	B_B	A_A	B_B	B_B	B_B	A_A	A_A	A_A	A_A	A_A	B_B	A_A	A_A	B_B	B_B	A_A	B_B	B_B	A_A	B_B
100032376|F|0-16:C>A-16:C>A	B_B	B_B	B_B	A_A	A_A	A_A	B_B	A_A	A_A	B_B	?_?	B_B	B_B	B_B	A_A	B_B	B_B	B_B	B_B	A_A	B_B	B_B	B_B	A_A	B_B	B_B	A_A	B_B	B_B	A_A	A_A	B_B	B_B	A_A	B_B	B_B	A_A	B_B	B_B	A_A	A_A	B_B	A_A	B_B	A_A	A_A
100036408|F|0-16:C>A-16:C>A	A_A	B_B	B_B	B_B	B_B	B_B	B_B	B_B	B_B	A_A	B_B	B_B	B_B	B_B	B_B	B_B	B_B	B_B	B_B	B_B	B_B	B_B	B_B	?_?	B_B	B_B	B_B	B_B	B_B	?_?	A_A	B_B	B_B	B_B	B_B	B_B	B_B	A_A	B_B	?_?	A_A	A_A	B_B	A_A	B_B	B_B
100037421|F|0-16:C>A-16:C>A	B_B	B_B	B_B	B_B	B_B	B_B	B_B	B_B	B_B	B_B	B_B	B_B	B_B	B_B	B_B	B_B	B_B	B_B	B_B	B_B	B_B	B_B	B_B	B_B	B_B	B_B	B_B	B_B	B_B	B_B	B_B	B_B	B_B	B_B	?_?	B_B	B_B	B_B	B_B	B_B	B_B	B_B	B_B	B_B	B_B	B_B
100046248|F|0-16:C>A-16:C>A	B_B	A_A	B_B	B_B	B_B	A_A	B_B	B_B	A_A	B_B	B_B	A_A	B_B	B_B	B_B	B_B	B_B	B_B	B_B	A_A	A_A	?_?	B_B	A_A	B_B	B_B	B_B	B_B	B_B	A_A	B_B	B_B	B_B	A_A	A_A	B_B	B_B	B_B	B_B	B_B	B_B	A_A	B_B	B_B	B_B	B_B
100050118|F|0-16:C>A-16:C>A	B_B	B_B	B_B	B_B	B_B	B_B	B_B	B_B	B_B	B_B	B_B	A_A	B_B	B_B	B_B	B_B	B_B	B_B	B_B	B_B	B_B	B_B	B_B	B_B	B_B	B_B	B_B	B_B	B_B	B_B	B_B	B_B	B_B	B_B	B_B	B_B	B_B	B_B	B_B	B_B	B_B	B_B	B_B	B_B	B_B	B_B
100050252|F|0-16:C>A-16:C>A	?_?	B_B	B_B	B_B	B_B	B_B	B_B	B_B	B_B	B_B	B_B	B_B	B_B	B_B	B_B	B_B	B_B	B_B	B_B	B_B	B_B	B_B	?_?	B_B	B_B	B_B	B_B	B_B	B_B	B_B	B_B	B_B	B_B	B_B	?_?	B_B	B_B	B_B	B_B	B_B	B_B	B_B	B_B	B_B	B_B	B_B
100052467|F|0-16:C>A-16:C>A	B_B	?_?	B_B	A_A	A_A	A_A	B_B	A_A	?_?	B_B	A_A	?_?	B_B	B_B	A_A	?_?	B_B	B_B	B_B	A_A	B_B	?_?	?_?	?_?	B_B	B_B	A_A	B_B	B_B	A_A	A_A	B_B	B_B	A_A	B_B	B_B	A_A	B_B	B_B	?_?	A_A	B_B	A_A	B_B	A_A	A_A
100055890|F|0-16:C>A-16:C>A	B_B	B_B	B_B	B_B	B_B	B_B	B_B	B_B	B_B	B_B	?_?	B_B	B_B	B_B	B_B	B_B	B_B	B_B	B_B	B_B	B_B	B_B	B_B	B_B	?_?	B_B	B_B	B_B	?_?	B_B	B_B	B_B	B_B	?_?	B_B	B_B	?_?	B_B	B_B	B_B	B_B	?_?	B_B	?_?	B_B	B_B
100056279|F|0-16:C>A-16:C>A	B_B	A_A	B_B	B_B	B_B	B_B	A_A	A_A	A_A	A_A	A_A	A_A	A_A	B_B	A_A	B_B	B_B	B_B	A_A	B_B	A_A	B_B	B_B	B_B	B_B	A_A	B_B	B_B	A_A	A_A	A_A	B_B	B_B	B_B	A_A	A_A	B_B	B_B	A_A	A_A	B_B	A_A	B_B	A_A	B_B	B_B
100064258|F|0-16:C>A-16:C>A	?_?	A_A	A_A	A_A	A_A	A_A	?_?	B_B	A_A	A_A	?_?	B_B	A_A	A_A	A_A	A_A	B_B	?_?	B_B	A_A	A_A	B_B	A_A	A_A	A_A	A_A	A_A	A_A	B_B	B_B	A_A	A_A	?_?	A_A	A_A	?_?	B_B	A_A	A_A	A_A	A_A	B_B	B_B	A_A	A_A	A_A
100072876|F|0-16:C>A-16:C>A	A_A	A_A	A_A	A_A	A_A	A_A	A_A	A_A	A_A	A_A	A_A	A_A	A_A	A_A	A_A	A_A	A_A	A_A	A_A	A_A	A_A	A_A	A_A	A_A	A_A	A_A	A_A	A_A	A_A	A_A	A_A	A_A	A_A	A_A	A_A	A_A	A_A	A_A	A_A	A_A	A_A	A_A	A_A	A_A	A_A	A_A
100074792|F|0-16:C>A-16:C>A	B_B	B_B	B_B	A_A	B_B	A_A	A_A	A_A	A_A	B_B	?_?	B_B	A_A	A_A	B_B	B_B	B_B	B_B	A_A	B_B	A_A	B_B	B_B	?_?	B_B	A_A	A_A	B_B	B_B	A_A	B_B	A_A	A_A	?_?	?_?	A_A	B_B	B_B	?_?	A_A	B_B	B_B	B_B	B_B	B_B	A_A
100082663|F|0-16:C>A-16:C>A	B_B	B_B	B_B	B_B	B_B	B_B	B_B	B_B	B_B	B_B	B_B	B_B	B_B	B_B	B_B	B_B	B_B	B_B	B_B	B_B	B_B	B_B	B_B	B_B	?_?	B_B	B_B	B_B	?_?	B_B	B_B	B_B	B_B	?_?	B_B	B_B	?_?	B_B	B_B	B_B	B_B	?_?	B_B	?_?	B_B	B_B
100095882|F|0-16:C>A-16:C>A	A_A	B_B	B_B	A_A	?_?	B_B	B_B	A_A	B_B	B_B	B_B	B_B	B_B	A_A	A_A	B_B	B_B	B_B	A_A	B_B	B_B	B_B	A_A	?_?	B_B	B_B	B_B	?_?	B_B	B_B	A_A	A_A	A_A	A_A	?_?	B_B	A_A	A_A	B_B	B_B	B_B	B_B	B_B	A_A	B_B	B_B
100100250|F|0-16:C>A-16:C>A	B_B	B_B	B_B	B_B	B_B	B_B	B_B	B_B	B_B	B_B	B_B	B_B	B_B	B_B	B_B	B_B	B_B	B_B	B_B	B_B	B_B	B_B	B_B	B_B	B_B	B_B	B_B	B_B	B_B	B_B	B_B	B_B	B_B	B_B	B_B	B_B	B_B	B_B	B_B	B_B	B_B	B_B	B_B	B_B	B_B	B_B
100119368|F|0-16:C>A-16:C>A	B_B	B_B	B_B	B_B	B_B	B_B	B_B	B_B	B_B	?_?	?_?	B_B	B_B	B_B	B_B	B_B	B_B	B_B	B_B	B_B	B_B	B_B	B_B	?_?	B_B	B_B	B_B	B_B	B_B	B_B	B_B	B_B	B_B	?_?	B_B	B_B	B_B	B_B	B_B	B_B	B_B	B_B	B_B	B_B	B_B	?_?
100024692|F|0-16:C>G-16:C>G	B_B	B_B	B_B	B_B	B_B	B_B	B_B	B_B	B_B	B_B	B_B	B_B	B_B	B_B	B_B	B_B	B_B	B_B	B_B	B_B	B_B	B_B	B_B	?_?	B_B	B_B	B_B	B_B	B_B	B_B	B_B	B_B	B_B	B_B	B_B	B_B	B_B	B_B	B_B	B_B	B_B	B_B	B_B	B_B	B_B	B_B
100029153|F|0-16:C>G-16:C>G	B_B	B_B	B_B	B_B	B_B	B_B	B_B	B_B	B_B	B_B	B_B	B_B	B_B	B_B	B_B	B_B	B_B	B_B	B_B	B_B	B_B	B_B	B_B	B_B	B_B	B_B	B_B	B_B	B_B	B_B	B_B	B_B	B_B	B_B	B_B	B_B	B_B	B_B	B_B	B_B	B_B	B_B	B_B	B_B	B_B	B_B
100040073|F|0-16:C>G-16:C>G	B_B	B_B	A_A	A_A	B_B	B_B	B_B	A_A	B_B	B_B	B_B	A_A	A_A	B_B	A_A	B_B	B_B	A_A	B_B	B_B	B_B	B_B	A_A	B_B	A_A	B_B	B_B	B_B	B_B	A_A	B_B	B_B	B_B	A_A	B_B	A_A	A_A	A_A	B_B	A_A	B_B	B_B	A_A	A_A	A_A	A_A
100048843|F|0-16:C>G-16:C>G	A_A	A_A	A_A	B_B	B_B	A_A	?_?	A_A	B_B	B_B	B_B	A_A	A_A	B_B	A_A	A_A	B_B	A_A	B_B	A_A	B_B	A_A	A_A	B_B	B_B	B_B	A_A	B_B	A_A	B_B	B_B	A_A	B_B	B_B	B_B	B_B	B_B	B_B	B_B	B_B	B_B	B_B	B_B	B_B	A_A	B_B
100061753|F|0-16:C>G-16:C>G	B_B	B_B	B_B	B_B	B_B	B_B	B_B	B_B	B_B	B_B	B_B	B_B	B_B	B_B	B_B	B_B	?_?	B_B	B_B	B_B	B_B	B_B	B_B	B_B	B_B	B_B	B_B	B_B	B_B	B_B	B_B	B_B	B_B	B_B	B_B	B_B	B_B	B_B	B_B	B_B	B_B	B_B	B_B	B_B	B_B	B_B
100063922|F|0-16:C>G-16:C>G	B_B	B_B	B_B	B_B	B_B	B_B	B_B	B_B	B_B	B_B	B_B	B_B	B_B	B_B	B_B	B_B	B_B	B_B	B_B	B_B	B_B	B_B	B_B	B_B	B_B	B_B	B_B	B_B	B_B	B_B	B_B	B_B	B_B	B_B	B_B	B_B	B_B	B_B	B_B	B_B	B_B	B_B	B_B	B_B	B_B	B_B
100068830|F|0-16:C>G-16:C>G	B_B	B_B	B_B	B_B	B_B	B_B	B_B	B_B	B_B	B_B	B_B	B_B	B_B	B_B	B_B	B_B	B_B	B_B	B_B	B_B	B_B	?_?	B_B	B_B	B_B	B_B	B_B	B_B	B_B	B_B	B_B	B_B	B_B	B_B	B_B	B_B	B_B	B_B	B_B	B_B	B_B	B_B	B_B	B_B	B_B	B_B
100072398|F|0-16:C>G-16:C>G	?_?	?_?	?_?	B_B	?_?	B_B	B_B	B_B	B_B	?_?	B_B	A_A	B_B	B_B	?_?	?_?	B_B	B_B	B_B	?_?	B_B	B_B	?_?	?_?	A_A	B_B	B_B	B_B	?_?	B_B	?_?	B_B	B_B	?_?	?_?	B_B	?_?	?_?	B_B	B_B	?_?	?_?	?_?	?_?	?_?	B_B
100074792|F|0-16:C>G-16:C>G	B_B	B_B	B_B	B_B	B_B	?_?	B_B	B_B	B_B	B_B	?_?	B_B	?_?	B_B	B_B	B_B	B_B	B_B	B_B	B_B	B_B	B_B	B_B	?_?	B_B	B_B	B_B	B_B	B_B	B_B	B_B	B_B	B_B	?_?	?_?	B_B	B_B	B_B	?_?	?_?	B_B	B_B	B_B	B_B	B_B	B_B
100101421|F|0-16:C>G-16:C>G	B_B	?_?	?_?	?_?	?_?	?_?	B_B	?_?	?_?	B_B	?_?	B_B	B_B	B_B	B_B	?_?	?_?	?_?	?_?	?_?	?_?	B_B	?_?	?_?	B_B	B_B	?_?	?_?	?_?	?_?	?_?	?_?	?_?	B_B	B_B	B_B	?_?	?_?	?_?	?_?	?_?	?_?	?_?	?_?	?_?	?_?
100009590|F|0-16:C>T-16:C>T	A_A	A_A	A_A	A_A	A_A	B_B	B_B	A_A	A_A	A_A	B_B	A_A	A_A	B_B	A_A	B_B	A_A	A_A	A_A	A_A	A_A	A_A	A_A	A_A	A_A	A_A	A_A	A_A	B_B	A_A	B_B	B_B	A_A	A_A	B_B	A_A	A_A	A_A	A_A	A_A	A_A	A_A	A_A	A_A	A_A	B_B
100010494|F|0-16:C>T-16:C>T	A_A	A_A	A_A	A_A	A_A	A_A	B_B	A_A	A_A	A_A	A_A	B_B	B_B	B_B	A_A	B_B	B_B	B_B	B_B	A_A	B_B	B_B	B_B	?_?	B_B	A_A	B_B	A_A	A_A	B_B	A_A	A_A	B_B	B_B	A_A	A_A	B_B	A_A	B_B	A_A	B_B	A_A	B_B	B_B	B_B	A_A
100010581|F|0-16:C>T-16:C>T	B_B	B_B	B_B	B_B	B_B	B_B	B_B	A_A	B_B	B_B	B_B	B_B	A_A	B_B	B_B	B_B	A_A	A_A	B_B	A_A	B_B	B_B	B_B	B_B	B_B	B_B	B_B	B_B	B_B	B_B	B_B	B_B	B_B	B_B	B_B	A_A	B_B	B_B	A_A	A_A	B_B	A_A	A_A	A_A	A_A	B_B
100013734|F|0-16:C>T-16:C>T	A_A	A_A	A_A	A_A	A_A	A_A	A_A	A_A	A_A	A_A	A_A	A_A	A_A	A_A	A_A	A_A	A_A	A_A	A_A	A_A	A_A	A_A	A_A	?_?	A_A	A_A	A_A	A_A	A_A	A_A	A_A	A_A	A_A	A_A	A_A	A_A	A_A	A_A	A_A	A_A	A_A	A_A	A_A	A_A	A_A	A_A
100013829|F|0-16:C>T-16:C>T	B_B	A_A	B_B	B_B	A_A	B_B	A_A	A_A	A_A	A_A	A_A	A_A	A_A	A_A	A_A	B_B	B_B	B_B	A_A	A_A	A_A	B_B	B_B	B_B	A_A	A_A	B_B	B_B	B_B	A_A	A_A	B_B	B_B	A_A	B_B	A_A	A_A	B_B	A_A	B_B	A_A	A_A	B_B	A_A	B_B	B_B
100017510|F|0-16:C>T-16:C>T	B_B	A_A	A_A	B_B	A_A	B_B	B_B	B_B	A_A	B_B	A_A	B_B	A_A	B_B	B_B	B_B	A_A	B_B	A_A	A_A	A_A	B_B	B_B	B_B	B_B	B_B	B_B	B_B	B_B	B_B	B_B	A_A	B_B	A_A	B_B	A_A	A_A	A_A	B_B	A_A	B_B	B_B	B_B	A_A	A_A	A_A
100017933|F|0-16:C>T-16:C>T	A_A	A_A	B_B	A_A	B_B	B_B	A_A	B_B	B_B	A_A	B_B	A_A	B_B	A_A	B_B	A_A	B_B	A_A	B_B	A_A	B_B	B_B	A_A	A_A	B_B	B_B	B_B	A_A	A_A	B_B	B_B	A_A	A_A	A_A	A_A	A_A	B_B	B_B	B_B	B_B	B_B	A_A	B_B	A_A	A_A	B_B
100020255|F|0-16:C>T-16:C>T	B_B	B_B	B_B	B_B	B_B	B_B	B_B	B_B	B_B	B_B	B_B	B_B	B_B	B_B	B_B	B_B	B_B	B_B	B_B	B_B	B_B	B_B	B_B	B_B	B_B	B_B	B_B	B_B	B_B	B_B	B_B	B_B	B_B	B_B	B_B	B_B	B_B	B_B	B_B	B_B	B_B	B_B	B_B	B_B	B_B	B_B
100020394|F|0-16:C>T-16:C>T	B_B	B_B	B_B	B_B	B_B	B_B	B_B	B_B	B_B	B_B	B_B	B_B	B_B	B_B	B_B	B_B	B_B	B_B	B_B	B_B	B_B	B_B	B_B	?_?	B_B	B_B	B_B	B_B	B_B	B_B	B_B	B_B	B_B	B_B	B_B	B_B	B_B	B_B	B_B	B_B	B_B	B_B	B_B	B_B	B_B	B_B
100023372|F|0-16:C>T-16:C>T	A_A	A_A	A_A	A_A	A_A	A_A	A_A	A_A	A_A	A_A	A_A	A_A	A_A	A_A	A_A	A_A	A_A	A_A	A_A	A_A	A_A	A_A	A_A	B_B	A_A	A_A	A_A	A_A	A_A	A_A	A_A	A_A	A_A	A_A	A_A	A_A	A_A	A_A	A_A	B_B	A_A	A_A	A_A	A_A	A_A	A_A
100028217|F|0-16:C>T-16:C>T	A_A	A_A	B_B	B_B	A_A	B_B	A_A	B_B	B_B	A_A	B_B	A_A	A_A	A_A	B_B	A_A	B_B	B_B	B_B	A_A	A_A	B_B	A_A	A_A	A_A	B_B	A_A	A_A	A_A	A_A	A_A	B_B	B_B	A_A	A_A	A_A	A_A	A_A	B_B	B_B	A_A	B_B	B_B	A_A	A_A	A_A
100029696|F|0-16:C>T-16:C>T	A_A	B_B	A_A	B_B	A_A	A_A	A_A	B_B	A_A	B_B	A_A	B_B	A_A	B_B	A_A	A_A	B_B	B_B	A_A	A_A	A_A	A_A	A_A	A_A	A_A	A_A	B_B	B_B	B_B	A_A	B_B	A_A	B_B	B_B	B_B	A_A	A_A	B_B	A_A	A_A	B_B	A_A	B_B	A_A	A_A	A_A
100031075|F|0-16:C>T-16:C>T	B_B	B_B	B_B	B_B	B_B	B_B	B_B	B_B	B_B	B_B	B_B	B_B	B_B	B_B	B_B	B_B	B_B	B_B	B_B	B_B	B_B	B_B	B_B	B_B	B_B	B_B	B_B	B_B	B_B	B_B	B_B	B_B	B_B	B_B	B_B	B_B	B_B	B_B	B_B	B_B	B_B	B_B	B_B	B_B	B_B	B_B
100031336|F|0-16:C>T-16:C>T	A_A	B_B	B_B	A_A	B_B	B_B	B_B	B_B	B_B	A_A	?_?	B_B	A_A	A_A	B_B	A_A	A_A	A_A	B_B	B_B	B_B	A_A	B_B	B_B	A_A	A_A	A_A	B_B	A_A	A_A	A_A	B_B	B_B	B_B	B_B	B_B	A_A	B_B	B_B	A_A	A_A	B_B	A_A	A_A	A_A	A_A
100036506|F|0-16:C>T-16:C>T	B_B	B_B	B_B	B_B	B_B	B_B	B_B	A_A	B_B	B_B	B_B	B_B	B_B	B_B	B_B	B_B	B_B	B_B	B_B	B_B	B_B	B_B	B_B	?_?	B_B	B_B	B_B	B_B	B_B	B_B	B_B	B_B	B_B	B_B	B_B	B_B	B_B	B_B	B_B	B_B	B_B	B_B	B_B	B_B	B_B	B_B
100037453|F|0-16:C>T-16:C>T	B_B	B_B	B_B	B_B	B_B	B_B	B_B	B_B	B_B	B_B	B_B	B_B	B_B	B_B	B_B	B_B	B_B	B_B	B_B	B_B	B_B	B_B	B_B	?_?	B_B	B_B	B_B	B_B	B_B	B_B	B_B	B_B	B_B	B_B	B_B	B_B	B_B	B_B	B_B	B_B	B_B	B_B	B_B	B_B	B_B	B_B
100037850|F|0-16:C>T-16:C>T	B_B	B_B	B_B	B_B	B_B	B_B	B_B	B_B	B_B	B_B	B_B	B_B	B_B	A_A	B_B	B_B	B_B	B_B	B_B	B_B	B_B	B_B	B_B	B_B	B_B	B_B	B_B	B_B	B_B	B_B	B_B	B_B	B_B	B_B	B_B	B_B	B_B	B_B	B_B	B_B	B_B	B_B	B_B	B_B	B_B	B_B
100038140|F|0-16:C>T-16:C>T	B_B	B_B	B_B	B_B	B_B	A_A	B_B	B_B	B_B	B_B	B_B	B_B	B_B	A_A	A_A	B_B	B_B	A_A	A_A	A_A	A_A	A_A	?_?	?_?	A_A	B_B	B_B	A_A	B_B	B_B	B_B	A_A	A_A	B_B	B_B	B_B	A_A	B_B	A_A	B_B	B_B	B_B	B_B	B_B	B_B	B_B
100040347|F|0-16:C>T-16:C>T	B_B	B_B	B_B	B_B	B_B	B_B	B_B	B_B	B_B	B_B	B_B	B_B	B_B	B_B	B_B	B_B	B_B	B_B	B_B	B_B	B_B	B_B	?_?	B_B	B_B	B_B	B_B	B_B	B_B	B_B	B_B	B_B	B_B	B_B	B_B	B_B	B_B	B_B	B_B	B_B	B_B	B_B	B_B	B_B	B_B	B_B
100041796|F|0-16:C>T-16:C>T	B_B	B_B	B_B	B_B	B_B	B_B	B_B	B_B	B_B	B_B	B_B	B_B	B_B	B_B	B_B	B_B	B_B	B_B	B_B	B_B	B_B	B_B	B_B	B_B	B_B	B_B	B_B	B_B	B_B	B_B	B_B	B_B	B_B	B_B	B_B	B_B	B_B	B_B	B_B	B_B	B_B	B_B	B_B	B_B	B_B	B_B
100042823|F|0-16:C>T-16:C>T	B_B	B_B	B_B	B_B	B_B	B_B	B_B	B_B	A_A	B_B	B_B	A_A	B_B	B_B	B_B	B_B	B_B	B_B	A_A	B_B	A_A	B_B	A_A	B_B	A_A	A_A	B_B	B_B	A_A	B_B	B_B	A_A	A_A	B_B	B_B	A_A	A_A	A_A	B_B	B_B	B_B	B_B	B_B	B_B	B_B	B_B
100044017|F|0-16:C>T-16:C>T	A_A	A_A	A_A	A_A	A_A	A_A	A_A	A_A	A_A	A_A	A_A	B_B	A_A	A_A	A_A	A_A	B_B	A_A	B_B	A_A	A_A	B_B	A_A	A_A	A_A	A_A	A_A	A_A	B_B	B_B	A_A	A_A	A_A	A_A	A_A	A_A	B_B	A_A	A_A	A_A	A_A	B_B	B_B	A_A	A_A	A_A
100046382|F|0-16:C>T-16:C>T	A_A	A_A	B_B	B_B	A_A	A_A	A_A	B_B	B_B	A_A	A_A	B_B	A_A	B_B	B_B	B_B	B_B	B_B	A_A	A_A	A_A	B_B	B_B	A_A	B_B	A_A	B_B	A_A	A_A	A_A	A_A	B_B	B_B	A_A	A_A	A_A	B_B	A_A	A_A	?_?	A_A	B_B	B_B	A_A	B_B	B_B
100049108|F|0-16:C>T-16:C>T	A_A	A_A	A_A	A_A	A_A	A_A	A_A	A_A	A_A	A_A	A_A	A_A	A_A	A_A	A_A	A_A	A_A	A_A	A_A	A_A	A_A	A_A	A_A	A_A	A_A	A_A	A_A	A_A	A_A	A_A	A_A	A_A	A_A	A_A	A_A	A_A	A_A	A_A	A_A	A_A	A_A	A_A	A_A	A_A	A_A	A_A
100051931|F|0-16:C>T-16:C>T	A_A	B_B	A_A	A_A	?_?	B_B	?_?	A_A	A_A	A_A	?_?	B_B	?_?	?_?	?_?	?_?	?_?	A_A	A_A	A_A	B_B	A_A	A_A	A_A	A_A	A_A	A_A	A_A	A_A	A_A	A_A	A_A	A_A	?_?	A_A	A_A	A_A	A_A	A_A	A_A	A_A	A_A	A_A	A_A	A_A	A_A
100055567|F|0-16:C>T-16:C>T	A_A	A_A	A_A	A_A	A_A	A_A	A_A	A_A	A_A	A_A	A_A	A_A	A_A	A_A	A_A	A_A	A_A	A_A	A_A	A_A	A_A	A_A	A_A	A_A	A_A	A_A	A_A	A_A	A_A	A_A	A_A	A_A	A_A	A_A	A_A	A_A	A_A	A_A	A_A	A_A	A_A	A_A	A_A	A_A	A_A	A_A
100056805|F|0-16:C>T-16:C>T	A_A	?_?	B_B	A_A	B_B	B_B	B_B	B_B	A_A	A_A	B_B	A_A	A_A	B_B	A_A	B_B	B_B	?_?	B_B	A_A	A_A	B_B	?_?	?_?	?_?	A_A	B_B	?_?	A_A	?_?	B_B	A_A	A_A	B_B	B_B	B_B	B_B	A_A	B_B	B_B	B_B	B_B	A_A	B_B	A_A	B_B
100057800|F|0-16:C>T-16:C>T	A_A	A_A	A_A	A_A	B_B	A_A	A_A	A_A	B_B	A_A	A_A	B_B	A_A	A_A	?_?	A_A	A_A	A_A	B_B	A_A	B_B	A_A	B_B	A_A	B_B	B_B	A_A	B_B	A_A	A_A	A_A	B_B	B_B	A_A	A_A	A_A	B_B	B_B	A_A	A_A	A_A	A_A	A_A	A_A	A_A	A_A
100059004|F|0-16:C>T-16:C>T	A_A	A_A	A_A	A_A	A_A	A_A	A_A	A_A	A_A	A_A	A_A	A_A	A_A	A_A	A_A	A_A	A_A	A_A	A_A	A_A	A_A	A_A	A_A	A_A	A_A	A_A	A_A	A_A	A_A	A_A	A_A	A_A	A_A	A_A	A_A	A_A	A_A	A_A	A_A	A_A	A_A	A_A	A_A	A_A	A_A	A_A
100059337|F|0-16:C>T-16:C>T	B_B	B_B	B_B	A_A	B_B	B_B	B_B	B_B	A_A	A_A	A_A	A_A	B_B	B_B	A_A	A_A	A_A	B_B	B_B	A_A	B_B	A_A	A_A	B_B	B_B	A_A	B_B	A_A	A_A	A_A	A_A	B_B	B_B	B_B	B_B	A_A	B_B	A_A	B_B	B_B	A_A	A_A	A_A	A_A	A_A	B_B
100062155|F|0-16:C>T-16:C>T	B_B	B_B	B_B	B_B	B_B	B_B	B_B	B_B	B_B	B_B	?_?	B_B	B_B	B_B	B_B	B_B	B_B	B_B	B_B	B_B	B_B	B_B	?_?	B_B	B_B	B_B	B_B	B_B	B_B	B_B	B_B	B_B	B_B	B_B	B_B	B_B	B_B	B_B	B_B	B_B	B_B	B_B	B_B	B_B	B_B	B_B
100062924|F|0-16:C>T-16:C>T	A_A	B_B	B_B	A_A	B_B	A_A	B_B	A_A	A_A	A_A	B_B	A_A	B_B	B_B	A_A	B_B	A_A	A_A	A_A	A_A	A_A	A_A	A_A	A_A	A_A	B_B	B_B	B_B	A_A	A_A	A_A	A_A	A_A	A_A	A_A	A_A	A_A	B_B	A_A	A_A	B_B	B_B	A_A	A_A	A_A	A_A
100063907|F|0-16:C>T-16:C>T	B_B	B_B	B_B	B_B	B_B	B_B	B_B	B_B	B_B	B_B	B_B	B_B	B_B	B_B	B_B	B_B	B_B	B_B	B_B	B_B	B_B	B_B	B_B	?_?	B_B	B_B	B_B	B_B	B_B	B_B	B_B	B_B	B_B	B_B	B_B	B_B	B_B	B_B	B_B	B_B	B_B	B_B	B_B	B_B	B_B	B_B
100070070|F|0-16:C>T-16:C>T	?_?	B_B	A_A	?_?	B_B	B_B	?_?	?_?	A_A	A_A	?_?	B_B	?_?	A_A	A_A	A_A	?_?	A_A	B_B	?_?	A_A	A_A	B_B	?_?	?_?	A_A	A_A	B_B	?_?	?_?	B_B	A_A	A_A	?_?	A_A	A_A	A_A	A_A	A_A	B_B	B_B	A_A	A_A	?_?	?_?	?_?
100073659|F|0-16:C>T-16:C>T	A_A	A_A	A_A	A_A	A_A	A_A	A_A	A_A	A_A	A_A	A_A	B_B	A_A	A_A	A_A	B_B	A_A	A_A	B_B	A_A	A_A	A_A	A_A	A_A	A_A	B_B	B_B	A_A	A_A	A_A	A_A	A_A	A_A	A_A	B_B	A_A	B_B	A_A	A_A	A_A	A_A	A_A	A_A	B_B	A_A	A_A
100076758|F|0-16:C>T-16:C>T	A_A	A_A	A_A	A_A	A_A	A_A	A_A	A_A	A_A	A_A	A_A	A_A	A_A	A_A	A_A	A_A	A_A	A_A	A_A	A_A	A_A	A_A	A_A	A_A	A_A	A_A	A_A	A_A	A_A	A_A	A_A	A_A	A_A	A_A	A_A	?_?	A_A	A_A	A_A	A_A	A_A	A_A	A_A	A_A	A_A	A_A
100077825|F|0-16:C>T-16:C>T	B_B	B_B	B_B	B_B	B_B	A_A	A_A	A_A	B_B	B_B	A_A	A_A	A_A	A_A	A_A	A_A	B_B	B_B	B_B	A_A	A_A	B_B	A_A	?_?	A_A	A_A	A_A	B_B	B_B	A_A	A_A	B_B	B_B	B_B	B_B	A_A	B_B	A_A	B_B	A_A	A_A	B_B	A_A	A_A	B_B	B_B
100078561|F|0-16:C>T-16:C>T	B_B	B_B	A_A	A_A	A_A	A_A	B_B	A_A	A_A	B_B	A_A	B_B	B_B	A_A	A_A	B_B	B_B	A_A	A_A	A_A	B_B	B_B	A_A	A_A	A_A	A_A	B_B	B_B	B_B	A_A	B_B	A_A	B_B	A_A	B_B	B_B	A_A	B_B	B_B	B_B	B_B	B_B	A_A	A_A	A_A	B_B
100083805|F|0-16:C>T-16:C>T	B_B	B_B	B_B	B_B	B_B	B_B	B_B	B_B	B_B	B_B	B_B	B_B	B_B	B_B	B_B	B_B	B_B	B_B	B_B	B_B	B_B	B_B	B_B	B_B	B_B	B_B	B_B	B_B	B_B	B_B	B_B	B_B	B_B	B_B	B_B	B_B	B_B	B_B	B_B	?_?	B_B	B_B	B_B	B_B	B_B	B_B
100084434|F|0-16:C>T-16:C>T	A_A	A_A	B_B	?_?	A_A	B_B	A_A	A_A	B_B	?_?	B_B	A_A	B_B	A_A	B_B	A_A	B_B	B_B	A_A	A_A	?_?	A_A	?_?	?_?	A_A	?_?	B_B	B_B	B_B	A_A	A_A	B_B	B_B	A_A	B_B	A_A	A_A	A_A	A_A	A_A	B_B	B_B	A_A	B_B	A_A	?_?
100086329|F|0-16:C>T-16:C>T	A_A	B_B	A_A	?_?	A_A	A_A	A_A	A_A	A_A	A_A	B_B	A_A	A_A	A_A	B_B	A_A	A_A	B_B	A_A	A_A	A_A	B_B	B_B	?_?	A_A	A_A	A_A	A_A	A_A	A_A	A_A	A_A	A_A	B_B	A_A	B_B	A_A	A_A	A_A	B_B	B_B	A_A	A_A	A_A	A_A	B_B
100098034|F|0-16:C>T-16:C>T	A_A	B_B	A_A	A_A	A_A	B_B	B_B	A_A	B_B	A_A	B_B	B_B	A_A	A_A	A_A	A_A	B_B	A_A	A_A	A_A	A_A	A_A	B_B	A_A	A_A	A_A	A_A	B_B	B_B	B_B	A_A	A_A	B_B	A_A	B_B	A_A	B_B	B_B	A_A	B_B	A_A	B_B	A_A	A_A	A_A	A_A
100001401|F|0-16:G>A-16:G>A	B_B	B_B	B_B	B_B	B_B	B_B	B_B	B_B	B_B	B_B	B_B	B_B	B_B	A_A	B_B	B_B	B_B	B_B	B_B	B_B	B_B	B_B	B_B	B_B	B_B	B_B	B_B	B_B	B_B	B_B	B_B	B_B	B_B	B_B	B_B	B_B	A_A	A_A	B_B	B_B	B_B	B_B	B_B	B_B	B_B	B_B
100007323|F|0-16:G>A-16:G>A	B_B	B_B	B_B	B_B	B_B	B_B	B_B	B_B	B_B	B_B	B_B	B_B	B_B	B_B	B_B	B_B	B_B	B_B	B_B	B_B	B_B	B_B	B_B	B_B	B_B	B_B	B_B	B_B	B_B	B_B	B_B	B_B	B_B	B_B	B_B	B_B	B_B	B_B	B_B	B_B	B_B	B_B	B_B	B_B	B_B	B_B
100010973|F|0-16:G>A-16:G>A	B_B	B_B	B_B	B_B	B_B	B_B	B_B	B_B	B_B	B_B	B_B	A_A	B_B	B_B	B_B	B_B	B_B	B_B	B_B	B_B	B_B	B_B	B_B	B_B	B_B	B_B	A_A	B_B	B_B	B_B	B_B	B_B	B_B	B_B	B_B	B_B	B_B	B_B	B_B	B_B	B_B	B_B	B_B	B_B	B_B	B_B
100012897|F|0-16:G>A-16:G>A	B_B	B_B	B_B	B_B	B_B	A_A	B_B	A_A	B_B	B_B	B_B	B_B	B_B	B_B	B_B	B_B	B_B	B_B	B_B	B_B	B_B	B_B	B_B	B_B	B_B	B_B	B_B	B_B	B_B	B_B	B_B	A_A	B_B	B_B	B_B	B_B	B_B	A_A	B_B	B_B	B_B	B_B	B_B	B_B	B_B	B_B
100017551|F|0-16:G>A-16:G>A	B_B	B_B	B_B	B_B	B_B	B_B	B_B	B_B	B_B	B_B	B_B	B_B	B_B	B_B	B_B	B_B	B_B	B_B	B_B	B_B	B_B	B_B	B_B	B_B	B_B	B_B	B_B	B_B	B_B	B_B	B_B	B_B	B_B	B_B	B_B	B_B	B_B	B_B	B_B	B_B	B_B	B_B	B_B	B_B	B_B	B_B
100030594|F|0-16:G>A-16:G>A	B_B	B_B	B_B	B_B	B_B	B_B	B_B	B_B	B_B	B_B	B_B	B_B	B_B	B_B	B_B	B_B	B_B	B_B	B_B	B_B	B_B	B_B	?_?	B_B	B_B	B_B	B_B	B_B	B_B	B_B	B_B	B_B	B_B	B_B	B_B	B_B	B_B	B_B	B_B	B_B	B_B	B_B	B_B	B_B	B_B	B_B
100031674|F|0-16:G>A-16:G>A	A_A	B_B	A_A	A_A	A_A	A_A	A_A	A_A	A_A	A_A	A_A	A_A	A_A	A_A	A_A	A_A	A_A	A_A	A_A	A_A	A_A	A_A	B_B	B_B	A_A	B_B	A_A	A_A	A_A	A_A	B_B	A_A	A_A	A_A	B_B	B_B	A_A	A_A	A_A	?_?	A_A	A_A	A_A	A_A	A_A	A_A
100039324|F|0-16:G>A-16:G>A	A_A	A_A	B_B	B_B	B_B	A_A	A_A	A_A	A_A	B_B	A_A	B_B	A_A	A_A	B_B	A_A	A_A	A_A	A_A	B_B	A_A	A_A	B_B	?_?	?_?	A_A	A_A	A_A	?_?	A_A	B_B	A_A	A_A	?_?	A_A	A_A	?_?	B_B	A_A	B_B	B_B	?_?	B_B	?_?	B_B	A_A
100044046|F|0-16:G>A-16:G>A	A_A	A_A	A_A	B_B	A_A	A_A	A_A	A_A	B_B	B_B	A_A	B_B	A_A	A_A	B_B	B_B	B_B	A_A	A_A	B_B	A_A	B_B	B_B	B_B	A_A	B_B	A_A	B_B	A_A	B_B	B_B	A_A	A_A	A_A	A_A	A_A	B_B	B_B	A_A	A_A	B_B	B_B	B_B	B_B	B_B	A_A
100046796|F|0-16:G>A-16:G>A	A_A	A_A	B_B	A_A	A_A	B_B	B_B	B_B	A_A	A_A	B_B	A_A	B_B	B_B	B_B	B_B	A_A	A_A	B_B	B_B	B_B	A_A	B_B	A_A	B_B	B_B	B_B	A_A	A_A	B_B	B_B	A_A	A_A	A_A	A_A	A_A	A_A	B_B	A_A	B_B	B_B	A_A	B_B	B_B	A_A	A_A
100052600|F|0-16:G>A-16:G>A	B_B	B_B	B_B	B_B	B_B	B_B	B_B	B_B	B_B	B_B	B_B	B_B	B_B	B_B	B_B	B_B	B_B	B_B	B_B	B_B	B_B	B_B	B_B	B_B	B_B	B_B	A_A	B_B	B_B	B_B	B_B	B_B	B_B	B_B	B_B	B_B	B_B	B_B	B_B	B_B	B_B	B_B	B_B	B_B	B_B	B_B
100054705|F|0-16:G>A-16:G>A	B_B	B_B	B_B	B_B	B_B	B_B	B_B	B_B	B_B	B_B	?_?	A_A	B_B	B_B	B_B	B_B	B_B	B_B	A_A	B_B	A_A	B_B	B_B	?_?	A_A	A_A	B_B	A_A	A_A	B_B	B_B	A_A	A_A	B_B	B_B	A_A	A_A	A_A	B_B	B_B	B_B	B_B	B_B	B_B	B_B	B_B
100056722|F|0-16:G>A-16:G>A	B_B	B_B	B_B	?_?	B_B	B_B	B_B	?_?	B_B	B_B	?_?	A_A	B_B	B_B	B_B	B_B	B_B	B_B	A_A	B_B	A_A	B_B	A_A	B_B	A_A	A_A	B_B	B_B	A_A	B_B	B_B	A_A	A_A	B_B	B_B	A_A	A_A	A_A	B_B	B_B	?_?	B_B	B_B	B_B	B_B	B_B
100064532|F|0-16:G>A-16:G>A	B_B	A_A	B_B	B_B	A_A	A_A	B_B	A_A	A_A	?_?	B_B	A_A	B_B	B_B	A_A	B_B	A_A	B_B	B_B	A_A	B_B	B_B	B_B	B_B	B_B	B_B	A_A	B_B	?_?	A_A	A_A	B_B	B_B	B_B	B_B	A_A	A_A	A_A	B_B	?_?	A_A	B_B	A_A	A_A	A_A	B_B
100071140|F|0-16:G>A-16:G>A	B_B	B_B	B_B	B_B	B_B	B_B	B_B	B_B	B_B	B_B	B_B	B_B	B_B	B_B	B_B	B_B	B_B	B_B	B_B	B_B	B_B	B_B	B_B	B_B	B_B	B_B	A_A	B_B	B_B	B_B	B_B	A_A	B_B	B_B	B_B	A_A	B_B	B_B	B_B	B_B	B_B	B_B	B_B	B_B	B_B	B_B
100073164|F|0-16:G>A-16:G>A	B_B	B_B	B_B	B_B	B_B	B_B	B_B	A_A	B_B	B_B	B_B	B_B	B_B	A_A	B_B	B_B	B_B	B_B	B_B	B_B	B_B	B_B	B_B	B_B	B_B	B_B	B_B	B_B	B_B	B_B	B_B	B_B	B_B	B_B	B_B	B_B	B_B	B_B	B_B	B_B	B_B	B_B	B_B	B_B	B_B	B_B
100073542|F|0-16:G>A-16:G>A	A_A	A_A	A_A	B_B	B_B	B_B	B_B	A_A	B_B	B_B	B_B	A_A	A_A	B_B	A_A	A_A	B_B	B_B	B_B	A_A	B_B	A_A	A_A	A_A	B_B	B_B	A_A	B_B	A_A	B_B	B_B	A_A	B_B	B_B	B_B	B_B	B_B	B_B	B_B	B_B	B_B	B_B	B_B	B_B	A_A	B_B
100078346|F|0-16:G>A-16:G>A	B_B	B_B	B_B	B_B	?_?	?_?	B_B	B_B	B_B	B_B	B_B	B_B	B_B	B_B	B_B	B_B	B_B	B_B	B_B	B_B	B_B	B_B	B_B	?_?	B_B	B_B	B_B	B_B	B_B	B_B	B_B	B_B	B_B	?_?	B_B	B_B	B_B	B_B	B_B	B_B	B_B	B_B	B_B	B_B	B_B	?_?
100080441|F|0-16:G>A-16:G>A	A_A	A_A	A_A	A_A	A_A	A_A	A_A	A_A	A_A	A_A	A_A	A_A	A_A	A_A	A_A	A_A	A_A	A_A	A_A	A_A	A_A	A_A	B_B	B_B	A_A	A_A	B_B	?_?	A_A	A_A	B_B	A_A	A_A	A_A	A_A	A_A	A_A	A_A	A_A	A_A	A_A	A_A	A_A	A_A	A_A	A_A
100081656|F|0-16:G>A-16:G>A	B_B	B_B	B_B	B_B	B_B	B_B	B_B	B_B	B_B	B_B	B_B	B_B	B_B	B_B	B_B	B_B	B_B	B_B	B_B	B_B	B_B	B_B	B_B	B_B	B_B	B_B	B_B	B_B	B_B	B_B	B_B	B_B	B_B	B_B	B_B	B_B	B_B	B_B	B_B	B_B	B_B	B_B	B_B	B_B	B_B	B_B
100082881|F|0-16:G>A-16:G>A	A_A	A_A	B_B	B_B	A_A	B_B	B_B	A_A	B_B	B_B	B_B	A_A	B_B	B_B	B_B	B_B	B_B	B_B	A_A	A_A	B_B	A_A	B_B	B_B	A_A	B_B	B_B	?_?	B_B	A_A	B_B	B_B	B_B	A_A	B_B	B_B	A_A	A_A	A_A	B_B	B_B	B_B	A_A	B_B	A_A	B_B
100084157|F|0-16:G>A-16:G>A	A_A	B_B	B_B	A_A	B_B	A_A	B_B	B_B	A_A	B_B	A_A	B_B	A_A	A_A	B_B	A_A	B_B	A_A	B_B	B_B	A_A	B_B	B_B	B_B	A_A	A_A	B_B	B_B	B_B	A_A	B_B	B_B	A_A	B_B	A_A	A_A	A_A	B_B	B_B	A_A	A_A	A_A	B_B	B_B	A_A	B_B
100084198|F|0-16:G>A-16:G>A	B_B	A_A	A_A	A_A	A_A	A_A	A_A	A_A	A_A	A_A	?_?	B_B	A_A	A_A	A_A	A_A	B_B	B_B	B_B	A_A	A_A	B_B	A_A	B_B	A_A	A_A	A_A	B_B	B_B	B_B	A_A	A_A	A_A	A_A	A_A	B_B	B_B	A_A	B_B	A_A	A_A	B_B	B_B	A_A	A_A	B_B
100087718|F|0-16:G>A-16:G>A	B_B	A_A	B_B	A_A	B_B	B_B	B_B	B_B	A_A	A_A	B_B	A_A	B_B	B_B	A_A	B_B	B_B	A_A	B_B	A_A	A_A	B_B	B_B	B_B	B_B	A_A	A_A	B_B	A_A	A_A	B_B	B_B	A_A	B_B	B_B	B_B	A_A	A_A	B_B	B_B	A_A	B_B	A_A	B_B	A_A	B_B
100092112|F|0-16:G>A-16:G>A	A_A	A_A	A_A	A_A	A_A	A_A	A_A	A_A	A_A	A_A	A_A	A_A	A_A	A_A	A_A	A_A	A_A	A_A	A_A	A_A	A_A	A_A	A_A	A_A	A_A	A_A	A_A	A_A	A_A	A_A	A_A	A_A	A_A	A_A	A_A	A_A	A_A	A_A	A_A	A_A	A_A	A_A	A_A	A_A	A_A	A_A
100097235|F|0-16:G>A-16:G>A	B_B	B_B	B_B	B_B	B_B	B_B	B_B	B_B	B_B	B_B	B_B	B_B	B_B	B_B	B_B	B_B	B_B	B_B	B_B	B_B	B_B	B_B	B_B	B_B	B_B	B_B	B_B	B_B	B_B	B_B	B_B	B_B	B_B	B_B	B_B	B_B	B_B	B_B	B_B	B_B	B_B	B_B	B_B	B_B	B_B	B_B
100010402|F|0-16:G>C-16:G>C	A_A	A_A	A_A	A_A	A_A	B_B	A_A	A_A	A_A	A_A	B_B	A_A	A_A	A_A	A_A	A_A	A_A	A_A	A_A	A_A	A_A	A_A	A_A	?_?	A_A	A_A	A_A	A_A	A_A	A_A	A_A	A_A	A_A	A_A	A_A	A_A	A_A	A_A	A_A	A_A	A_A	A_A	A_A	A_A	A_A	A_A
100016485|F|0-16:G>C-16:G>C	A_A	B_B	A_A	A_A	B_B	B_B	A_A	A_A	A_A	A_A	A_A	B_B	B_B	B_B	B_B	A_A	A_A	B_B	B_B	A_A	A_A	B_B	B_B	B_B	B_B	B_B	A_A	A_A	B_B	B_B	B_B	B_B	B_B	A_A	A_A	A_A	B_B	A_A	A_A	B_B	A_A	A_A	B_B	A_A	B_B	A_A
100020064|F|0-16:G>C-16:G>C	B_B	B_B	?_?	?_?	?_?	?_?	?_?	B_B	?_?	?_?	?_?	B_B	B_B	B_B	?_?	B_B	?_?	?_?	?_?	B_B	?_?	B_B	B_B	?_?	?_?	?_?	B_B	?_?	B_B	?_?	B_B	B_B	?_?	?_?	?_?	?_?	?_?	?_?	?_?	?_?	?_?	?_?	?_?	?_?	B_B	?_?
100059154|F|0-16:G>C-16:G>C	A_A	A_A	A_A	A_A	B_B	A_A	B_B	A_A	B_B	B_B	B_B	A_A	B_B	B_B	A_A	A_A	A_A	B_B	B_B	A_A	B_B	A_A	?_?	B_B	B_B	B_B	A_A	A_A	A_A	A_A	B_B	A_A	B_B	B_B	A_A	B_B	B_B	B_B	B_B	A_A	B_B	A_A	B_B	A_A	A_A	B_B
100075522|F|0-16:G>C-16:G>C	A_A	A_A	B_B	A_A	B_B	B_B	B_B	B_B	A_A	A_A	B_B	A_A	B_B	B_B	A_A	B_B	B_B	A_A	B_B	A_A	A_A	B_B	A_A	B_B	A_A	A_A	A_A	B_B	A_A	A_A	B_B	B_B	A_A	B_B	B_B	B_B	A_A	A_A	B_B	B_B	A_A	B_B	A_A	B_B	A_A	A_A
100079630|F|0-16:G>C-16:G>C	A_A	B_B	A_A	A_A	A_A	B_B	A_A	B_B	B_B	A_A	B_B	B_B	A_A	B_B	A_A	B_B	A_A	A_A	A_A	B_B	B_B	A_A	A_A	A_A	A_A	A_A	A_A	B_B	A_A	A_A	A_A	A_A	A_A	B_B	B_B	A_A	A_A	A_A	A_A	B_B	B_B	A_A	A_A	B_B	A_A	A_A
100000961|F|0-16:G>T-16:G>T	A_A	A_A	A_A	B_B	A_A	B_B	B_B	B_B	?_?	A_A	B_B	A_A	A_A	B_B	B_B	B_B	B_B	B_B	A_A	A_A	A_A	A_A	A_A	B_B	A_A	A_A	B_B	A_A	A_A	B_B	A_A	A_A	A_A	A_A	B_B	A_A	A_A	A_A	A_A	A_A	B_B	A_A	A_A	B_B	B_B	A_A
100015497|F|0-16:G>T-16:G>T	B_B	B_B	B_B	B_B	B_B	B_B	B_B	B_B	B_B	B_B	B_B	B_B	B_B	B_B	B_B	B_B	B_B	B_B	B_B	B_B	B_B	B_B	B_B	B_B	B_B	B_B	B_B	B_B	B_B	B_B	B_B	B_B	B_B	B_B	B_B	B_B	B_B	B_B	B_B	B_B	B_B	B_B	B_B	B_B	B_B	B_B
100031027|F|0-16:G>T-16:G>T	A_A	A_A	A_A	A_A	A_A	A_A	A_A	A_A	A_A	A_A	?_?	A_A	A_A	A_A	A_A	A_A	A_A	?_?	A_A	A_A	A_A	?_?	A_A	?_?	A_A	A_A	A_A	A_A	A_A	A_A	?_?	A_A	A_A	A_A	A_A	A_A	A_A	A_A	A_A	A_A	A_A	A_A	A_A	A_A	A_A	A_A
100031092|F|0-16:G>T-16:G>T	B_B	B_B	?_?	?_?	B_B	B_B	?_?	B_B	?_?	?_?	?_?	B_B	B_B	B_B	B_B	B_B	B_B	B_B	B_B	?_?	?_?	B_B	B_B	B_B	B_B	B_B	?_?	?_?	B_B	B_B	B_B	B_B	B_B	?_?	B_B	B_B	B_B	?_?	?_?	B_B	?_?	?_?	B_B	?_?	B_B	?_?
100038053|F|0-16:G>T-16:G>T	A_A	B_B	A_A	B_B	A_A	A_A	A_A	A_A	B_B	A_A	?_?	A_A	B_B	A_A	B_B	A_A	B_B	B_B	B_B	B_B	B_B	A_A	B_B	?_?	A_A	B_B	A_A	A_A	B_B	B_B	B_B	B_B	B_B	A_A	A_A	A_A	B_B	A_A	A_A	A_A	A_A	A_A	A_A	A_A	B_B	A_A
100039435|F|0-16:G>T-16:G>T	B_B	A_A	B_B	?_?	B_B	?_?	B_B	?_?	?_?	A_A	A_A	A_A	B_B	?_?	?_?	B_B	A_A	?_?	A_A	A_A	?_?	?_?	A_A	?_?	?_?	A_A	?_?	B_B	A_A	?_?	A_A	A_A	A_A	A_A	B_B	A_A	?_?	B_B	A_A	A_A	A_A	A_A	A_A	?_?	B_B	?_?
100040100|F|0-16:G>T-16:G>T	?_?	B_B	?_?	B_B	B_B	B_B	?_?	?_?	B_B	?_?	?_?	B_B	B_B	?_?	?_?	B_B	?_?	?_?	B_B	?_?	B_B	?_?	B_B	?_?	?_?	B_B	B_B	B_B	?_?	?_?	?_?	B_B	?_?	B_B	?_?	?_?	B_B	?_?	?_?	?_?	?_?	?_?	?_?	B_B	?_?	?_?
100047374|F|0-16:G>T-16:G>T	A_A	A_A	A_A	A_A	A_A	A_A	A_A	A_A	A_A	A_A	A_A	A_A	A_A	A_A	A_A	A_A	A_A	A_A	A_A	A_A	A_A	A_A	A_A	A_A	A_A	A_A	A_A	A_A	A_A	A_A	A_A	A_A	A_A	A_A	A_A	A_A	A_A	A_A	A_A	A_A	A_A	A_A	A_A	A_A	A_A	A_A
100057320|F|0-16:G>T-16:G>T	?_?	A_A	B_B	B_B	B_B	B_B	A_A	A_A	A_A	B_B	B_B	A_A	A_A	B_B	?_?	B_B	B_B	B_B	A_A	B_B	A_A	?_?	B_B	B_B	B_B	A_A	B_B	B_B	A_A	B_B	A_A	B_B	B_B	B_B	B_B	A_A	B_B	B_B	B_B	B_B	B_B	A_A	B_B	A_A	B_B	B_B
100062408|F|0-16:G>T-16:G>T	B_B	B_B	B_B	B_B	B_B	B_B	B_B	B_B	B_B	B_B	B_B	B_B	B_B	B_B	B_B	B_B	B_B	B_B	B_B	B_B	B_B	B_B	B_B	B_B	B_B	B_B	B_B	B_B	B_B	B_B	B_B	B_B	B_B	B_B	B_B	B_B	B_B	B_B	B_B	B_B	B_B	B_B	B_B	B_B	B_B	B_B
100066252|F|0-16:G>T-16:G>T	A_A	A_A	B_B	B_B	B_B	B_B	B_B	A_A	A_A	B_B	?_?	A_A	B_B	A_A	B_B	A_A	A_A	B_B	B_B	A_A	B_B	A_A	B_B	B_B	?_?	B_B	B_B	B_B	A_A	?_?	A_A	A_A	A_A	B_B	B_B	A_A	B_B	B_B	A_A	B_B	B_B	B_B	A_A	A_A	A_A	?_?
100072410|F|0-16:G>T-16:G>T	B_B	B_B	A_A	B_B	?_?	A_A	B_B	B_B	B_B	A_A	A_A	B_B	A_A	A_A	B_B	A_A	?_?	B_B	A_A	A_A	A_A	A_A	A_A	A_A	B_B	A_A	A_A	A_A	B_B	A_A	B_B	B_B	B_B	B_B	B_B	B_B	B_B	A_A	B_B	?_?	A_A	B_B	A_A	A_A	A_A	A_A
100098809|F|0-16:G>T-16:G>T	B_B	B_B	B_B	B_B	B_B	B_B	B_B	B_B	B_B	B_B	B_B	B_B	B_B	B_B	B_B	B_B	B_B	B_B	B_B	B_B	B_B	B_B	B_B	?_?	B_B	B_B	B_B	B_B	B_B	B_B	B_B	B_B	A_A	B_B	B_B	B_B	B_B	B_B	B_B	B_B	B_B	B_B	B_B	B_B	B_B	B_B
100006007|F|0-16:T>A-16:T>A	B_B	B_B	A_A	A_A	B_B	B_B	B_B	A_A	A_A	B_B	B_B	A_A	A_A	A_A	A_A	A_A	A_A	A_A	B_B	B_B	B_B	A_A	A_A	B_B	B_B	B_B	A_A	B_B	B_B	B_B	B_B	A_A	A_A	B_B	B_B	B_B	A_A	B_B	B_B	B_B	B_B	A_A	A_A	B_B	A_A	A_A
100007641|F|0-16:T>A-16:T>A	B_B	B_B	B_B	A_A	B_B	A_A	A_A	A_A	A_A	B_B	A_A	?_?	A_A	A_A	B_B	B_B	A_A	A_A	A_A	B_B	A_A	A_A	B_B	B_B	B_B	A_A	A_A	A_A	B_B	A_A	B_B	A_A	A_A	B_B	B_B	A_A	B_B	B_B	A_A	A_A	B_B	B_B	B_B	B_B	B_B	A_A
100033495|F|0-16:T>A-16:T>A	A_A	B_B	A_A	B_B	B_B	B_B	A_A	A_A	A_A	A_A	B_B	A_A	A_A	B_B	B_B	B_B	B_B	B_B	B_B	A_A	A_A	B_B	A_A	A_A	A_A	B_B	B_B	A_A	B_B	B_B	B_B	A_A	A_A	A_A	A_A	A_A	B_B	A_A	A_A	B_B	A_A	B_B	B_B	A_A	A_A	A_A
100042394|F|0-16:T>A-16:T>A	B_B	B_B	B_B	B_B	B_B	B_B	B_B	B_B	A_A	B_B	?_?	A_A	A_A	B_B	B_B	B_B	B_B	B_B	B_B	A_A	B_B	B_B	A_A	B_B	B_B	B_B	B_B	B_B	B_B	A_A	B_B	B_B	B_B	B_B	B_B	B_B	A_A	B_B	B_B	B_B	B_B	B_B	A_A	B_B	B_B	B_B
100057536|F|0-16:T>A-16:T>A	A_A	A_A	A_A	A_A	A_A	A_A	A_A	A_A	A_A	B_B	?_?	A_A	A_A	A_A	A_A	B_B	A_A	A_A	A_A	A_A	A_A	A_A	?_?	A_A	B_B	A_A	A_A	A_A	B_B	B_B	A_A	A_A	A_A	B_B	A_A	A_A	B_B	A_A	A_A	A_A	B_B	B_B	A_A	B_B	A_A	?_?
100058773|F|0-16:T>A-16:T>A	B_B	B_B	B_B	B_B	B_B	B_B	B_B	B_B	B_B	B_B	B_B	B_B	B_B	B_B	B_B	B_B	B_B	?_?	B_B	B_B	B_B	?_?	A_A	?_?	B_B	B_B	B_B	B_B	B_B	B_B	B_B	B_B	B_B	B_B	B_B	B_B	B_B	B_B	B_B	B_B	B_B	?_?	B_B	B_B	B_B	?_?
100076017|F|0-16:T>A-16:T>A	B_B	B_B	B_B	B_B	B_B	B_B	B_B	B_B	B_B	B_B	B_B	B_B	B_B	B_B	B_B	B_B	B_B	B_B	B_B	B_B	B_B	B_B	B_B	B_B	B_B	B_B	B_B	B_B	B_B	B_B	B_B	B_B	B_B	B_B	B_B	B_B	B_B	B_B	B_B	B_B	B_B	B_B	B_B	B_B	B_B	B_B
100077334|F|0-16:T>A-16:T>A	?_?	A_A	A_A	?_?	A_A	?_?	A_A	?_?	?_?	?_?	A_A	?_?	A_A	A_A	?_?	A_A	A_A	B_B	?_?	?_?	?_?	?_?	?_?	?_?	?_?	A_A	A_A	A_A	?_?	?_?	?_?	?_?	?_?	?_?	?_?	?_?	?_?	?_?	?_?	A_A	A_A	A_A	?_?	?_?	A_A	?_?
100083817|F|0-16:T>A-16:T>A	B_B	B_B	B_B	B_B	B_B	B_B	B_B	B_B	B_B	B_B	B_B	B_B	B_B	B_B	B_B	B_B	B_B	B_B	B_B	B_B	B_B	B_B	B_B	B_B	B_B	B_B	B_B	B_B	B_B	B_B	B_B	B_B	B_B	B_B	B_B	B_B	B_B	B_B	B_B	B_B	B_B	B_B	B_B	B_B	B_B	B_B
100117741|F|0-16:T>A-16:T>A	A_A	B_B	A_A	A_A	B_B	B_B	A_A	B_B	A_A	A_A	A_A	B_B	B_B	B_B	B_B	B_B	B_B	B_B	B_B	A_A	A_A	?_?	B_B	B_B	B_B	B_B	A_A	A_A	?_?	B_B	B_B	B_B	B_B	A_A	B_B	?_?	B_B	A_A	A_A	?_?	A_A	A_A	B_B	A_A	A_A	A_A
100003511|F|0-16:T>C-16:T>C	B_B	B_B	B_B	B_B	B_B	B_B	B_B	B_B	B_B	B_B	B_B	B_B	B_B	B_B	B_B	B_B	B_B	B_B	A_A	B_B	B_B	B_B	B_B	B_B	?_?	A_A	B_B	B_B	?_?	B_B	B_B	B_B	B_B	?_?	B_B	B_B	?_?	B_B	B_B	B_B	B_B	?_?	B_B	?_?	B_B	B_B
100013024|F|0-16:T>C-16:T>C	B_B	B_B	B_B	B_B	B_B	B_B	B_B	B_B	B_B	B_B	B_B	B_B	B_B	B_B	B_B	B_B	B_B	B_B	B_B	B_B	B_B	B_B	B_B	?_?	B_B	B_B	B_B	B_B	B_B	B_B	B_B	B_B	B_B	B_B	B_B	B_B	B_B	B_B	B_B	B_B	B_B	B_B	B_B	B_B	B_B	B_B
100013909|F|0-16:T>C-16:T>C	B_B	B_B	B_B	B_B	B_B	B_B	B_B	B_B	B_B	B_B	B_B	A_A	B_B	B_B	B_B	B_B	B_B	B_B	B_B	B_B	B_B	B_B	B_B	B_B	B_B	B_B	B_B	B_B	B_B	B_B	B_B	B_B	B_B	B_B	B_B	B_B	B_B	B_B	B_B	B_B	B_B	B_B	B_B	B_B	B_B	B_B
100016517|F|0-16:T>C-16:T>C	B_B	B_B	B_B	B_B	B_B	B_B	B_B	B_B	B_B	B_B	B_B	B_B	B_B	B_B	B_B	B_B	B_B	?_?	B_B	B_B	B_B	B_B	B_B	B_B	B_B	B_B	B_B	B_B	B_B	B_B	B_B	B_B	B_B	B_B	B_B	B_B	B_B	B_B	B_B	B_B	B_B	B_B	B_B	B_B	B_B	B_B
100017223|F|0-16:T>C-16:T>C	B_B	B_B	B_B	B_B	B_B	B_B	B_B	B_B	B_B	B_B	B_B	A_A	B_B	A_A	B_B	B_B	B_B	B_B	A_A	B_B	B_B	B_B	B_B	B_B	A_A	B_B	B_B	B_B	B_B	B_B	B_B	B_B	B_B	B_B	B_B	B_B	B_B	B_B	B_B	B_B	B_B	B_B	B_B	B_B	B_B	B_B
100020802|F|0-16:T>C-16:T>C	B_B	B_B	B_B	B_B	B_B	B_B	B_B	B_B	B_B	B_B	B_B	B_B	B_B	B_B	B_B	B_B	B_B	B_B	B_B	B_B	B_B	B_B	B_B	B_B	B_B	B_B	B_B	B_B	B_B	B_B	B_B	B_B	B_B	B_B	B_B	B_B	B_B	B_B	B_B	B_B	B_B	B_B	A_A	B_B	B_B	B_B
100022656|F|0-16:T>C-16:T>C	B_B	B_B	B_B	B_B	B_B	B_B	B_B	B_B	B_B	B_B	B_B	B_B	A_A	B_B	B_B	B_B	B_B	B_B	B_B	B_B	B_B	B_B	B_B	B_B	B_B	B_B	A_A	B_B	B_B	B_B	B_B	B_B	B_B	B_B	B_B	B_B	B_B	B_B	B_B	B_B	B_B	B_B	B_B	B_B	B_B	B_B
100022794|F|0-16:T>C-16:T>C	A_A	B_B	A_A	A_A	B_B	A_A	B_B	B_B	B_B	B_B	B_B	B_B	B_B	A_A	B_B	A_A	A_A	A_A	A_A	A_A	B_B	A_A	A_A	?_?	B_B	B_B	A_A	A_A	B_B	B_B	B_B	A_A	A_A	A_A	A_A	B_B	B_B	A_A	A_A	B_B	B_B	B_B	A_A	B_B	A_A	B_B
100023512|F|0-16:T>C-16:T>C	B_B	B_B	B_B	B_B	B_B	B_B	B_B	B_B	B_B	B_B	B_B	B_B	B_B	B_B	B_B	B_B	B_B	B_B	B_B	B_B	B_B	B_B	B_B	?_?	B_B	B_B	B_B	B_B	B_B	B_B	B_B	B_B	B_B	B_B	B_B	B_B	B_B	B_B	B_B	B_B	B_B	B_B	B_B	B_B	B_B	B_B
100024938|F|0-16:T>C-16:T>C	A_A	A_A	A_A	A_A	A_A	A_A	A_A	A_A	A_A	A_A	A_A	A_A	A_A	A_A	A_A	A_A	B_B	A_A	A_A	A_A	A_A	A_A	A_A	B_B	A_A	A_A	A_A	A_A	A_A	A_A	A_A	A_A	A_A	A_A	A_A	A_A	A_A	A_A	A_A	A_A	A_A	A_A	A_A	A_A	A_A	A_A
100025380|F|0-16:T>C-16:T>C	B_B	B_B	A_A	A_A	A_A	A_A	B_B	A_A	A_A	B_B	A_A	B_B	B_B	A_A	A_A	B_B	B_B	A_A	A_A	A_A	B_B	B_B	A_A	A_A	A_A	A_A	B_B	B_B	A_A	A_A	B_B	A_A	B_B	A_A	B_B	A_A	A_A	B_B	A_A	B_B	B_B	B_B	A_A	B_B	A_A	B_B
100026825|F|0-16:T>C-16:T>C	B_B	B_B	B_B	B_B	B_B	B_B	B_B	B_B	B_B	A_A	?_?	B_B	B_B	B_B	B_B	B_B	B_B	B_B	B_B	B_B	B_B	B_B	B_B	?_?	B_B	B_B	B_B	?_?	B_B	B_B	B_B	B_B	B_B	B_B	B_B	B_B	B_B	B_B	B_B	?_?	B_B	B_B	B_B	B_B	B_B	B_B
100027117|F|0-16:T>C-16:T>C	B_B	A_A	A_A	B_B	A_A	B_B	B_B	B_B	A_A	B_B	A_A	B_B	A_A	B_B	B_B	B_B	B_B	B_B	A_A	A_A	A_A	B_B	B_B	B_B	A_A	B_B	B_B	B_B	B_B	B_B	B_B	A_A	B_B	A_A	B_B	A_A	A_A	A_A	A_A	A_A	B_B	B_B	B_B	A_A	B_B	B_B
100030783|F|0-16:T>C-16:T>C	B_B	B_B	B_B	B_B	B_B	B_B	B_B	B_B	B_B	B_B	B_B	B_B	B_B	B_B	B_B	B_B	B_B	B_B	B_B	B_B	B_B	B_B	B_B	A_A	B_B	B_B	B_B	B_B	B_B	B_B	B_B	B_B	B_B	B_B	B_B	B_B	B_B	B_B	B_B	B_B	B_B	B_B	B_B	B_B	B_B	B_B
100033107|F|0-16:T>C-16:T>C	B_B	B_B	B_B	B_B	B_B	B_B	B_B	B_B	B_B	B_B	B_B	B_B	B_B	B_B	B_B	B_B	B_B	B_B	A_A	B_B	B_B	B_B	B_B	B_B	B_B	B_B	B_B	B_B	B_B	B_B	B_B	A_A	B_B	B_B	B_B	B_B	B_B	B_B	B_B	B_B	B_B	B_B	B_B	B_B	B_B	B_B
100033299|F|0-16:T>C-16:T>C	B_B	B_B	B_B	B_B	B_B	B_B	B_B	B_B	B_B	B_B	B_B	B_B	B_B	B_B	B_B	B_B	B_B	B_B	B_B	B_B	B_B	B_B	A_A	B_B	B_B	B_B	B_B	B_B	B_B	B_B	B_B	B_B	A_A	B_B	B_B	B_B	B_B	B_B	B_B	B_B	B_B	B_B	B_B	A_A	A_A	B_B
100035333|F|0-16:T>C-16:T>C	A_A	A_A	A_A	A_A	A_A	A_A	?_?	B_B	B_B	A_A	B_B	A_A	A_A	B_B	A_A	A_A	B_B	B_B	B_B	A_A	B_B	B_B	A_A	?_?	A_A	?_?	B_B	B_B	A_A	B_B	A_A	B_B	B_B	A_A	A_A	B_B	A_A	A_A	B_B	B_B	A_A	A_A	A_A	A_A	A_A	B_B
100035770|F|0-16:T>C-16:T>C	A_A	A_A	A_A	B_B	A_A	B_B	A_A	A_A	B_B	B_B	B_B	A_A	A_A	A_A	B_B	B_B	B_B	A_A	A_A	B_B	B_B	B_B	B_B	A_A	B_B	B_B	B_B	B_B	B_B	B_B	B_B	B_B	B_B	A_A	A_A	A_A	B_B	A_A	A_A	B_B	A_A	A_A	A_A	B_B	A_A	B_B
100037639|F|0-16:T>C-16:T>C	A_A	A_A	A_A	A_A	A_A	A_A	A_A	A_A	A_A	A_A	A_A	A_A	A_A	A_A	A_A	A_A	A_A	A_A	A_A	A_A	A_A	A_A	A_A	A_A	A_A	A_A	A_A	A_A	A_A	A_A	A_A	A_A	A_A	A_A	A_A	A_A	A_A	A_A	A_A	A_A	A_A	A_A	A_A	A_A	A_A	A_A
100042025|F|0-16:T>C-16:T>C	A_A	B_B	B_B	A_A	A_A	B_B	A_A	B_B	A_A	A_A	A_A	B_B	B_B	A_A	B_B	B_B	A_A	B_B	A_A	B_B	A_A	B_B	B_B	?_?	A_A	A_A	A_A	A_A	B_B	A_A	A_A	A_A	A_A	A_A	A_A	A_A	A_A	A_A	A_A	A_A	A_A	A_A	A_A	A_A	B_B	A_A
100042487|F|0-16:T>C-16:T>C	A_A	B_B	A_A	A_A	A_A	A_A	A_A	A_A	A_A	A_A	A_A	A_A	A_A	A_A	A_A	A_A	A_A	A_A	A_A	A_A	B_B	A_A	A_A	A_A	A_A	A_A	A_A	A_A	A_A	A_A	A_A	A_A	A_A	A_A	B_B	B_B	A_A	A_A	A_A	A_A	A_A	A_A	A_A	A_A	A_A	A_A
100048219|F|0-16:T>C-16:T>C	?_?	A_A	A_A	A_A	A_A	A_A	?_?	A_A	A_A	A_A	A_A	A_A	A_A	A_A	A_A	A_A	A_A	A_A	A_A	A_A	A_A	A_A	A_A	?_?	A_A	A_A	A_A	A_A	A_A	A_A	A_A	A_A	A_A	A_A	?_?	A_A	A_A	A_A	A_A	A_A	A_A	A_A	A_A	A_A	A_A	B_B
100051434|F|0-16:T>C-16:T>C	A_A	?_?	A_A	A_A	?_?	?_?	A_A	?_?	A_A	A_A	A_A	?_?	?_?	A_A	?_?	?_?	?_?	?_?	?_?	A_A	A_A	?_?	?_?	?_?	?_?	A_A	A_A	A_A	?_?	A_A	?_?	?_?	?_?	A_A	?_?	A_A	?_?	A_A	A_A	?_?	A_A	A_A	?_?	A_A	A_A	A_A
100055455|F|0-16:T>C-16:T>C	A_A	A_A	A_A	A_A	A_A	A_A	A_A	A_A	A_A	A_A	A_A	A_A	A_A	A_A	A_A	A_A	A_A	A_A	A_A	A_A	A_A	A_A	A_A	A_A	A_A	A_A	A_A	A_A	A_A	A_A	A_A	A_A	A_A	A_A	A_A	A_A	A_A	A_A	A_A	A_A	A_A	A_A	A_A	A_A	A_A	A_A
100056459|F|0-16:T>C-16:T>C	B_B	B_B	B_B	?_?	B_B	?_?	?_?	B_B	B_B	B_B	B_B	B_B	B_B	B_B	B_B	B_B	B_B	B_B	B_B	B_B	B_B	?_?	B_B	B_B	B_B	B_B	B_B	B_B	B_B	B_B	B_B	B_B	B_B	B_B	?_?	B_B	B_B	B_B	B_B	B_B	?_?	B_B	B_B	B_B	B_B	B_B
100061808|F|0-16:T>C-16:T>C	B_B	B_B	B_B	B_B	B_B	B_B	B_B	B_B	B_B	B_B	B_B	B_B	?_?	B_B	B_B	B_B	B_B	B_B	B_B	B_B	B_B	B_B	B_B	B_B	B_B	B_B	B_B	B_B	B_B	B_B	B_B	B_B	B_B	B_B	B_B	B_B	B_B	B_B	B_B	B_B	B_B	B_B	B_B	B_B	B_B	B_B
100064208|F|0-16:T>C-16:T>C	B_B	B_B	B_B	B_B	B_B	A_A	A_A	A_A	B_B	B_B	A_A	B_B	B_B	A_A	A_A	A_A	B_B	B_B	A_A	A_A	A_A	A_A	A_A	B_B	A_A	B_B	A_A	B_B	B_B	A_A	A_A	B_B	A_A	B_B	B_B	B_B	B_B	A_A	B_B	A_A	A_A	B_B	B_B	A_A	A_A	B_B
100065377|F|0-16:T>C-16:T>C	A_A	A_A	A_A	A_A	A_A	A_A	A_A	A_A	A_A	A_A	A_A	A_A	A_A	A_A	A_A	A_A	A_A	A_A	A_A	A_A	A_A	A_A	A_A	?_?	A_A	A_A	A_A	A_A	A_A	A_A	A_A	A_A	A_A	A_A	A_A	A_A	A_A	A_A	A_A	A_A	A_A	A_A	A_A	A_A	A_A	A_A
100067762|F|0-16:T>C-16:T>C	B_B	B_B	B_B	B_B	A_A	B_B	B_B	B_B	B_B	B_B	B_B	B_B	B_B	B_B	B_B	B_B	B_B	B_B	B_B	B_B	B_B	B_B	B_B	?_?	B_B	B_B	B_B	B_B	?_?	B_B	B_B	B_B	B_B	B_B	B_B	B_B	B_B	B_B	B_B	B_B	B_B	B_B	B_B	B_B	B_B	?_?
100069695|F|0-16:T>C-16:T>C	B_B	B_B	A_A	B_B	A_A	A_A	A_A	B_B	A_A	B_B	?_?	B_B	A_A	B_B	A_A	A_A	B_B	B_B	A_A	A_A	?_?	A_A	?_?	?_?	A_A	A_A	B_B	B_B	B_B	A_A	B_B	A_A	B_B	B_B	B_B	B_B	A_A	B_B	A_A	A_A	B_B	A_A	B_B	A_A	A_A	A_A
100070186|F|0-16:T>C-16:T>C	A_A	A_A	B_B	A_A	?_?	?_?	?_?	A_A	A_A	A_A	A_A	A_A	A_A	A_A	B_B	A_A	B_B	A_A	B_B	A_A	B_B	A_A	B_B	B_B	B_B	B_B	A_A	A_A	B_B	A_A	A_A	A_A	B_B	A_A	B_B	A_A	A_A	A_A	A_A	B_B	A_A	A_A	A_A	A_A	A_A	A_A
100071642|F|0-16:T>C-16:T>C	A_A	A_A	A_A	A_A	A_A	A_A	B_B	A_A	A_A	A_A	A_A	B_B	B_B	B_B	A_A	B_B	B_B	B_B	B_B	A_A	B_B	B_B	B_B	B_B	B_B	A_A	B_B	?_?	A_A	B_B	A_A	A_A	B_B	A_A	A_A	A_A	B_B	A_A	B_B	A_A	B_B	A_A	B_B	B_B	B_B	A_A
100075860|F|0-16:T>C-16:T>C	B_B	B_B	B_B	B_B	B_B	B_B	B_B	B_B	B_B	B_B	B_B	A_A	?_?	B_B	B_B	?_?	B_B	B_B	B_B	B_B	B_B	B_B	B_B	B_B	B_B	B_B	B_B	B_B	B_B	B_B	B_B	B_B	B_B	B_B	B_B	B_B	B_B	B_B	B_B	B_B	B_B	B_B	B_B	B_B	B_B	B_B
100079231|F|0-16:T>C-16:T>C	B_B	B_B	B_B	A_A	B_B	B_B	?_?	B_B	B_B	B_B	B_B	A_A	B_B	B_B	B_B	B_B	B_B	B_B	B_B	B_B	B_B	B_B	B_B	B_B	B_B	?_?	B_B	B_B	B_B	B_B	B_B	B_B	B_B	B_B	B_B	B_B	B_B	B_B	B_B	B_B	B_B	B_B	B_B	B_B	B_B	B_B
100082054|F|0-16:T>C-16:T>C	?_?	B_B	B_B	B_B	B_B	B_B	B_B	B_B	B_B	B_B	B_B	B_B	B_B	B_B	A_A	B_B	B_B	B_B	B_B	B_B	B_B	?_?	B_B	B_B	B_B	B_B	B_B	B_B	B_B	B_B	B_B	B_B	B_B	B_B	B_B	B_B	B_B	B_B	B_B	?_?	B_B	B_B	B_B	B_B	B_B	B_B
100083395|F|0-16:T>C-16:T>C	A_A	B_B	B_B	A_A	?_?	B_B	A_A	B_B	B_B	A_A	B_B	B_B	A_A	B_B	A_A	A_A	A_A	B_B	A_A	B_B	B_B	A_A	B_B	B_B	A_A	A_A	A_A	?_?	A_A	B_B	A_A	A_A	A_A	B_B	B_B	B_B	A_A	A_A	A_A	B_B	A_A	B_B	A_A	A_A	A_A	B_B
100085612|F|0-16:T>C-16:T>C	B_B	B_B	B_B	A_A	B_B	B_B	B_B	A_A	B_B	B_B	A_A	?_?	A_A	B_B	A_A	A_A	A_A	B_B	A_A	A_A	A_A	A_A	A_A	A_A	A_A	B_B	A_A	B_B	B_B	A_A	A_A	A_A	A_A	A_A	B_B	B_B	B_B	A_A	B_B	A_A	A_A	B_B	B_B	B_B	B_B	B_B
100085900|F|0-16:T>C-16:T>C	B_B	B_B	A_A	?_?	A_A	A_A	B_B	A_A	B_B	A_A	A_A	B_B	A_A	A_A	A_A	A_A	A_A	B_B	B_B	A_A	A_A	B_B	A_A	?_?	B_B	A_A	B_B	B_B	A_A	A_A	A_A	B_B	B_B	?_?	B_B	A_A	A_A	A_A	A_A	A_A	B_B	A_A	A_A	A_A	B_B	A_A
100093189|F|0-16:T>C-16:T>C	A_A	A_A	A_A	B_B	A_A	A_A	A_A	A_A	B_B	B_B	A_A	A_A	A_A	A_A	B_B	B_B	B_B	A_A	A_A	B_B	A_A	B_B	B_B	A_A	A_A	B_B	A_A	B_B	A_A	B_B	B_B	A_A	A_A	A_A	A_A	A_A	B_B	B_B	A_A	A_A	B_B	B_B	B_B	B_B	B_B	A_A
100093954|F|0-16:T>C-16:T>C	B_B	A_A	A_A	B_B	A_A	B_B	A_A	A_A	B_B	B_B	A_A	B_B	B_B	A_A	B_B	B_B	B_B	B_B	B_B	A_A	A_A	B_B	A_A	B_B	A_A	A_A	A_A	A_A	A_A	B_B	A_A	A_A	A_A	B_B	A_A	A_A	A_A	A_A	A_A	A_A	A_A	A_A	A_A	B_B	B_B	A_A
100094781|F|0-16:T>C-16:T>C	B_B	?_?	B_B	B_B	B_B	B_B	B_B	B_B	B_B	B_B	B_B	B_B	B_B	B_B	B_B	B_B	B_B	B_B	B_B	B_B	B_B	?_?	B_B	?_?	B_B	B_B	B_B	B_B	B_B	?_?	B_B	B_B	B_B	B_B	B_B	B_B	B_B	B_B	B_B	?_?	B_B	B_B	B_B	B_B	B_B	B_B
100122072|F|0-16:T>C-16:T>C	A_A	A_A	A_A	A_A	A_A	A_A	A_A	A_A	A_A	A_A	A_A	A_A	A_A	A_A	A_A	A_A	A_A	A_A	A_A	A_A	A_A	A_A	A_A	A_A	A_A	A_A	A_A	A_A	A_A	A_A	A_A	A_A	A_A	A_A	A_A	A_A	A_A	A_A	A_A	A_A	A_A	A_A	A_A	A_A	A_A	A_A
100000877|F|0-16:T>G-16:T>G	B_B	A_A	B_B	B_B	B_B	A_A	B_B	A_A	A_A	A_A	A_A	A_A	A_A	B_B	B_B	B_B	B_B	B_B	A_A	B_B	A_A	B_B	B_B	B_B	B_B	A_A	B_B	B_B	A_A	B_B	A_A	B_B	B_B	B_B	B_B	A_A	A_A	A_A	A_A	A_A	B_B	A_A	B_B	B_B	A_A	A_A
100006458|F|0-16:T>G-16:T>G	B_B	A_A	B_B	B_B	B_B	B_B	B_B	B_B	A_A	B_B	B_B	B_B	B_B	B_B	B_B	B_B	B_B	B_B	B_B	B_B	B_B	B_B	B_B	B_B	B_B	B_B	B_B	B_B	B_B	B_B	B_B	B_B	B_B	B_B	B_B	B_B	B_B	B_B	B_B	B_B	B_B	B_B	B_B	B_B	B_B	B_B
100008646|F|0-16:T>G-16:T>G	A_A	B_B	A_A	B_B	B_B	B_B	A_A	A_A	A_A	B_B	A_A	B_B	B_B	A_A	A_A	B_B	A_A	B_B	B_B	A_A	B_B	A_A	B_B	A_A	A_A	B_B	B_B	A_A	A_A	A_A	A_A	A_A	A_A	B_B	B_B	A_A	B_B	A_A	A_A	A_A	A_A	A_A	A_A	B_B	A_A	A_A
100016867|F|0-16:T>G-16:T>G	A_A	B_B	A_A	A_A	B_B	A_A	B_B	B_B	A_A	B_B	B_B	B_B	B_B	B_B	A_A	B_B	B_B	B_B	B_B	A_A	B_B	B_B	A_A	A_A	B_B	B_B	A_A	A_A	A_A	A_A	A_A	B_B	A_A	A_A	A_A	A_A	B_B	B_B	A_A	B_B	B_B	B_B	A_A	A_A	B_B	A_A
100019558|F|0-16:T>G-16:T>G	A_A	A_A	B_B	B_B	B_B	B_B	A_A	B_B	B_B	B_B	B_B	B_B	A_A	A_A	B_B	B_B	B_B	B_B	B_B	A_A	A_A	B_B	A_A	A_A	B_B	B_B	A_A	A_A	A_A	A_A	A_A	B_B	B_B	B_B	A_A	A_A	A_A	A_A	B_B	B_B	A_A	B_B	B_B	A_A	A_A	A_A
100024427|F|0-16:T>G-16:T>G	B_B	B_B	B_B	B_B	B_B	B_B	B_B	B_B	B_B	B_B	B_B	A_A	B_B	B_B	B_B	B_B	B_B	B_B	B_B	B_B	B_B	B_B	B_B	?_?	B_B	B_B	B_B	B_B	B_B	B_B	B_B	B_B	B_B	B_B	B_B	B_B	B_B	B_B	B_B	B_B	B_B	B_B	B_B	B_B	B_B	B_B
100035159|F|0-16:T>G-16:T>G	B_B	B_B	B_B	B_B	B_B	B_B	B_B	B_B	B_B	B_B	B_B	B_B	B_B	B_B	B_B	B_B	B_B	B_B	B_B	B_B	B_B	B_B	B_B	B_B	B_B	B_B	B_B	B_B	B_B	B_B	B_B	B_B	B_B	B_B	B_B	B_B	B_B	B_B	B_B	B_B	B_B	B_B	B_B	B_B	B_B	B_B
100042044|F|0-16:T>G-16:T>G	A_A	A_A	B_B	A_A	A_A	B_B	B_B	B_B	A_A	A_A	B_B	?_?	B_B	B_B	A_A	B_B	B_B	?_?	B_B	A_A	B_B	B_B	A_A	A_A	B_B	B_B	B_B	B_B	A_A	B_B	A_A	B_B	B_B	A_A	A_A	B_B	A_A	A_A	B_B	A_A	B_B	A_A	A_A	A_A	A_A	A_A
100048130|F|0-16:T>G-16:T>G	B_B	B_B	B_B	B_B	B_B	B_B	B_B	B_B	B_B	B_B	B_B	B_B	B_B	B_B	B_B	B_B	B_B	B_B	B_B	B_B	B_B	B_B	B_B	B_B	B_B	B_B	B_B	B_B	B_B	B_B	A_A	B_B	B_B	B_B	B_B	B_B	B_B	B_B	B_B	B_B	B_B	B_B	B_B	B_B	B_B	B_B
100067114|F|0-16:T>G-16:T>G	?_?	B_B	B_B	B_B	B_B	B_B	B_B	B_B	B_B	B_B	B_B	B_B	B_B	B_B	B_B	B_B	B_B	B_B	B_B	B_B	B_B	B_B	B_B	?_?	A_A	B_B	B_B	B_B	?_?	?_?	B_B	B_B	B_B	B_B	B_B	?_?	B_B	B_B	B_B	B_B	B_B	B_B	B_B	B_B	B_B	?_?
100067691|F|0-16:T>G-16:T>G	A_A	A_A	B_B	A_A	A_A	A_A	B_B	B_B	B_B	B_B	A_A	B_B	B_B	A_A	A_A	A_A	A_A	A_A	A_A	B_B	B_B	A_A	B_B	B_B	B_B	A_A	A_A	B_B	A_A	B_B	A_A	B_B	B_B	B_B	B_B	B_B	A_A	B_B	B_B	A_A	B_B	A_A	A_A	B_B	B_B	B_B
100075768|F|0-16:T>G-16:T>G	B_B	B_B	A_A	A_A	A_A	A_A	?_?	A_A	A_A	?_?	A_A	A_A	A_A	A_A	A_A	A_A	A_A	A_A	A_A	A_A	A_A	B_B	A_A	?_?	A_A	A_A	A_A	A_A	B_B	?_?	A_A	A_A	A_A	A_A	?_?	A_A	A_A	A_A	A_A	A_A	A_A	A_A	A_A	A_A	A_A	?_?
100078194|F|0-16:T>G-16:T>G	A_A	A_A	A_A	A_A	A_A	A_A	A_A	A_A	A_A	A_A	A_A	B_B	A_A	A_A	A_A	A_A	A_A	A_A	A_A	A_A	A_A	A_A	A_A	A_A	A_A	A_A	A_A	A_A	A_A	A_A	A_A	A_A	A_A	A_A	A_A	A_A	A_A	A_A	A_A	A_A	A_A	A_A	A_A	A_A	A_A	A_A
100084826|F|0-16:T>G-16:T>G	B_B	B_B	B_B	B_B	B_B	B_B	B_B	B_B	B_B	B_B	B_B	A_A	B_B	B_B	B_B	B_B	B_B	B_B	B_B	B_B	B_B	B_B	B_B	B_B	B_B	B_B	B_B	B_B	B_B	B_B	B_B	B_B	B_B	B_B	B_B	B_B	B_B	B_B	B_B	B_B	B_B	B_B	B_B	B_B	B_B	B_B
100086825|F|0-16:T>G-16:T>G	A_A	A_A	A_A	A_A	A_A	A_A	B_B	A_A	A_A	A_A	B_B	A_A	A_A	A_A	A_A	B_B	A_A	?_?	A_A	B_B	B_B	A_A	A_A	B_B	A_A	A_A	A_A	?_?	A_A	B_B	A_A	A_A	A_A	A_A	?_?	?_?	B_B	A_A	A_A	B_B	A_A	A_A	A_A	A_A	A_A	A_A
100092820|F|0-16:T>G-16:T>G	?_?	?_?	?_?	?_?	?_?	?_?	?_?	?_?	?_?	?_?	?_?	B_B	?_?	?_?	?_?	?_?	?_?	?_?	?_?	?_?	?_?	?_?	?_?	?_?	?_?	?_?	?_?	?_?	?_?	?_?	?_?	?_?	?_?	?_?	?_?	A_A	?_?	?_?	?_?	?_?	?_?	?_?	?_?	?_?	?_?	?_?
100095349|F|0-16:T>G-16:T>G	A_A	?_?	A_A	?_?	A_A	A_A	A_A	A_A	?_?	A_A	A_A	?_?	B_B	A_A	?_?	A_A	?_?	?_?	?_?	?_?	B_B	A_A	?_?	B_B	A_A	B_B	A_A	A_A	?_?	B_B	?_?	?_?	B_B	A_A	A_A	A_A	?_?	A_A	A_A	A_A	A_A	A_A	A_A	A_A	A_A	A_A
100106424|F|0-16:T>G-16:T>G	B_B	B_B	B_B	B_B	B_B	B_B	B_B	B_B	B_B	B_B	B_B	B_B	B_B	B_B	B_B	B_B	B_B	B_B	B_B	B_B	B_B	B_B	B_B	B_B	B_B	B_B	B_B	B_B	B_B	B_B	B_B	B_B	B_B	B_B	B_B	B_B	B_B	B_B	B_B	B_B	B_B	B_B	B_B	B_B	B_B	B_B
100001430|F|0-17:A>C-17:A>C	A_A	B_B	B_B	A_A	B_B	A_A	B_B	B_B	A_A	A_A	A_A	B_B	B_B	B_B	A_A	A_A	B_B	B_B	B_B	A_A	A_A	A_A	A_A	B_B	A_A	A_A	A_A	A_A	A_A	A_A	A_A	A_A	A_A	B_B	B_B	A_A	A_A	B_B	B_B	A_A	B_B	B_B	B_B	A_A	A_A	A_A
100003234|F|0-17:A>C-17:A>C	A_A	A_A	A_A	A_A	A_A	B_B	?_?	B_B	B_B	A_A	B_B	?_?	B_B	B_B	A_A	A_A	B_B	B_B	B_B	A_A	B_B	B_B	A_A	A_A	A_A	?_?	B_B	B_B	A_A	B_B	A_A	B_B	B_B	A_A	A_A	B_B	A_A	A_A	B_B	B_B	A_A	A_A	A_A	A_A	A_A	B_B
100024473|F|0-17:A>C-17:A>C	B_B	B_B	B_B	B_B	B_B	B_B	B_B	B_B	B_B	B_B	B_B	B_B	B_B	B_B	B_B	B_B	B_B	B_B	B_B	B_B	B_B	B_B	B_B	B_B	B_B	B_B	B_B	B_B	B_B	B_B	B_B	B_B	B_B	B_B	B_B	B_B	B_B	B_B	B_B	B_B	A_A	B_B	B_B	B_B	B_B	B_B
100024913|F|0-17:A>C-17:A>C	?_?	?_?	A_A	A_A	?_?	?_?	A_A	A_A	A_A	?_?	?_?	A_A	?_?	A_A	A_A	A_A	A_A	A_A	?_?	?_?	?_?	A_A	A_A	?_?	A_A	?_?	A_A	?_?	?_?	?_?	A_A	A_A	A_A	?_?	?_?	?_?	A_A	?_?	?_?	?_?	?_?	A_A	A_A	?_?	A_A	A_A
100029132|F|0-17:A>C-17:A>C	A_A	A_A	A_A	A_A	A_A	A_A	A_A	A_A	A_A	A_A	B_B	A_A	A_A	A_A	A_A	A_A	A_A	A_A	A_A	A_A	A_A	B_B	A_A	A_A	A_A	A_A	A_A	A_A	A_A	A_A	A_A	A_A	A_A	A_A	A_A	A_A	A_A	A_A	A_A	A_A	A_A	A_A	A_A	A_A	A_A	A_A
100032505|F|0-17:A>C-17:A>C	A_A	A_A	B_B	B_B	B_B	B_B	B_B	A_A	B_B	B_B	B_B	A_A	A_A	A_A	A_A	A_A	B_B	B_B	B_B	A_A	B_B	A_A	A_A	?_?	B_B	B_B	A_A	B_B	A_A	B_B	A_A	A_A	B_B	B_B	B_B	B_B	B_B	B_B	B_B	B_B	B_B	B_B	B_B	B_B	A_A	B_B
100037452|F|0-17:A>C-17:A>C	A_A	A_A	A_A	A_A	A_A	A_A	A_A	A_A	A_A	A_A	A_A	A_A	A_A	A_A	A_A	A_A	A_A	A_A	A_A	A_A	A_A	A_A	A_A	A_A	A_A	A_A	A_A	A_A	A_A	A_A	A_A	A_A	A_A	A_A	A_A	A_A	A_A	A_A	A_A	A_A	A_A	A_A	A_A	A_A	A_A	A_A
100041217|F|0-17:A>C-17:A>C	B_B	B_B	B_B	A_A	B_B	B_B	B_B	B_B	B_B	A_A	?_?	A_A	B_B	B_B	B_B	B_B	B_B	B_B	A_A	B_B	A_A	B_B	A_A	A_A	A_A	A_A	B_B	B_B	B_B	B_B	B_B	B_B	A_A	B_B	B_B	A_A	A_A	A_A	A_A	?_?	B_B	B_B	B_B	B_B	B_B	B_B
100042503|F|0-17:A>C-17:A>C	B_B	B_B	B_B	B_B	B_B	B_B	B_B	B_B	B_B	B_B	B_B	B_B	B_B	B_B	B_B	B_B	B_B	B_B	B_B	B_B	B_B	B_B	?_?	?_?	B_B	B_B	B_B	B_B	B_B	B_B	B_B	B_B	B_B	?_?	B_B	B_B	B_B	B_B	B_B	B_B	B_B	B_B	B_B	B_B	B_B	?_?
100044807|F|0-17:A>C-17:A>C	?_?	?_?	A_A	A_A	?_?	?_?	?_?	A_A	A_A	?_?	?_?	A_A	?_?	A_A	A_A	A_A	A_A	A_A	?_?	?_?	?_?	A_A	?_?	?_?	A_A	?_?	A_A	?_?	?_?	?_?	?_?	A_A	A_A	?_?	?_?	?_?	A_A	?_?	?_?	?_?	?_?	A_A	A_A	?_?	A_A	A_A
100046421|F|0-17:A>C-17:A>C	A_A	A_A	A_A	B_B	A_A	A_A	A_A	A_A	B_B	A_A	B_B	B_B	A_A	B_B	A_A	B_B	B_B	A_A	A_A	A_A	A_A	B_B	A_A	A_A	A_A	A_A	A_A	B_B	B_B	B_B	B_B	B_B	A_A	A_A	A_A	A_A	A_A	B_B	A_A	A_A	B_B	A_A	B_B	B_B	B_B	A_A
100048842|F|0-17:A>C-17:A>C	B_B	B_B	B_B	B_B	B_B	B_B	B_B	B_B	B_B	B_B	B_B	B_B	B_B	B_B	B_B	B_B	B_B	B_B	B_B	B_B	B_B	B_B	B_B	B_B	B_B	B_B	B_B	B_B	B_B	B_B	B_B	B_B	B_B	B_B	B_B	B_B	B_B	B_B	B_B	B_B	B_B	B_B	B_B	B_B	B_B	B_B
100061787|F|0-17:A>C-17:A>C	B_B	B_B	B_B	B_B	B_B	B_B	B_B	B_B	B_B	B_B	B_B	B_B	B_B	B_B	B_B	B_B	B_B	B_B	B_B	B_B	B_B	B_B	B_B	B_B	B_B	B_B	B_B	B_B	B_B	B_B	B_B	B_B	B_B	B_B	B_B	B_B	B_B	B_B	B_B	B_B	B_B	B_B	B_B	B_B	B_B	B_B
100068028|F|0-17:A>C-17:A>C	A_A	A_A	B_B	B_B	A_A	B_B	?_?	B_B	B_B	A_A	A_A	B_B	A_A	B_B	?_?	?_?	B_B	B_B	B_B	A_A	A_A	B_B	B_B	B_B	B_B	A_A	B_B	B_B	A_A	A_A	A_A	B_B	B_B	B_B	B_B	A_A	B_B	A_A	A_A	B_B	A_A	B_B	B_B	A_A	B_B	?_?
100090764|F|0-17:A>C-17:A>C	?_?	A_A	B_B	?_?	?_?	?_?	?_?	?_?	B_B	?_?	?_?	?_?	?_?	B_B	B_B	B_B	?_?	B_B	B_B	?_?	B_B	?_?	B_B	?_?	B_B	A_A	B_B	?_?	?_?	?_?	B_B	B_B	A_A	B_B	A_A	B_B	B_B	?_?	B_B	?_?	?_?	?_?	A_A	?_?	?_?	?_?
100105205|F|0-17:A>C-17:A>C	A_A	B_B	A_A	A_A	A_A	A_A	?_?	A_A	A_A	A_A	?_?	A_A	?_?	A_A	A_A	?_?	?_?	A_A	A_A	A_A	A_A	A_A	?_?	A_A	A_A	A_A	A_A	?_?	A_A	A_A	A_A	?_?	A_A	A_A	B_B	A_A	A_A	A_A	A_A	A_A	?_?	A_A	A_A	B_B	A_A	A_A
100000028|F|0-17:A>G-17:A>G	B_B	A_A	A_A	B_B	B_B	A_A	B_B	A_A	B_B	A_A	B_B	A_A	B_B	A_A	B_B	B_B	B_B	B_B	A_A	A_A	B_B	B_B	B_B	B_B	A_A	B_B	A_A	B_B	B_B	B_B	B_B	B_B	B_B	A_A	A_A	B_B	A_A	B_B	A_A	B_B	B_B	A_A	A_A	B_B	A_A	B_B
100000047|F|0-17:A>G-17:A>G	B_B	B_B	B_B	B_B	A_A	B_B	B_B	B_B	B_B	B_B	A_A	A_A	B_B	B_B	B_B	B_B	B_B	B_B	B_B	A_A	B_B	B_B	B_B	B_B	B_B	B_B	A_A	B_B	B_B	B_B	B_B	B_B	B_B	B_B	B_B	B_B	B_B	B_B	B_B	A_A	B_B	B_B	B_B	B_B	A_A	B_B
100000048|F|0-17:A>G-17:A>G	B_B	B_B	B_B	B_B	B_B	B_B	B_B	B_B	B_B	B_B	B_B	B_B	B_B	A_A	A_A	B_B	B_B	B_B	A_A	B_B	B_B	B_B	B_B	B_B	B_B	B_B	B_B	B_B	B_B	B_B	B_B	B_B	B_B	B_B	B_B	B_B	A_A	A_A	B_B	B_B	B_B	B_B	A_A	B_B	A_A	B_B
100000052|F|0-17:A>G-17:A>G	A_A	B_B	B_B	B_B	B_B	B_B	B_B	B_B	B_B	B_B	A_A	B_B	B_B	B_B	A_A	B_B	B_B	B_B	B_B	B_B	A_A	B_B	B_B	B_B	B_B	B_B	B_B	B_B	B_B	B_B	B_B	A_A	A_A	B_B	B_B	B_B	B_B	B_B	B_B	B_B	B_B	A_A	B_B	A_A	A_A	B_B
100000054|F|0-17:A>G-17:A>G	B_B	A_A	B_B	B_B	B_B	A_A	B_B	A_A	B_B	B_B	A_A	B_B	B_B	B_B	B_B	B_B	A_A	B_B	B_B	B_B	B_B	B_B	B_B	B_B	A_A	B_B	A_A	B_B	B_B	B_B	B_B	B_B	B_B	B_B	B_B	B_B	A_A	A_A	A_A	B_B	B_B	B_B	B_B	A_A	B_B	B_B
100000055|F|0-17:A>G-17:A>G	B_B	B_B	B_B	B_B	B_B	B_B	A_A	B_B	A_A	A_A	A_A	A_A	A_A	B_B	B_B	B_B	B_B	B_B	B_B	A_A	B_B	B_B	B_B	A_A	B_B	B_B	B_B	B_B	B_B	A_A	B_B	B_B	A_A	A_A	B_B	B_B	B_B	B_B	B_B	B_B	B_B	B_B	B_B	B_B	B_B	B_B
100000058|F|0-17:A>G-17:A>G	B_B	B_B	B_B	B_B	B_B	B_B	A_A	B_B	B_B	B_B	B_B	A_A	B_B	A_A	B_B	B_B	B_B	B_B	B_B	A_A	A_A	B_B	B_B	B_B	B_B	B_B	B_B	A_A	B_B	B_B	A_A	B_B	B_B	B_B	B_B	B_B	B_B	B_B	B_B	B_B	B_B	B_B	B_B	B_B	A_A	A_A
100000070|F|0-17:A>G-17:A>G	B_B	B_B	B_B	B_B	B_B	B_B	B_B	B_B	B_B	B_B	B_B	?_?	B_B	B_B	B_B	B_B	B_B	B_B	B_B	B_B	B_B	B_B	A_A	B_B	B_B	B_B	A_A	B_B	B_B	B_B	B_B	B_B	B_B	B_B	B_B	B_B	B_B	B_B	B_B	B_B	B_B	B_B	B_B	B_B	B_B	A_A
100000074|F|0-17:A>G-17:A>G	B_B	B_B	B_B	B_B	B_B	B_B	B_B	B_B	B_B	A_A	B_B	B_B	B_B	A_A	B_B	B_B	B_B	B_B	A_A	B_B	A_A	B_B	B_B	B_B	B_B	A_A	B_B	B_B	B_B	B_B	A_A	B_B	A_A	B_B	A_A	B_B	B_B	B_B	B_B	A_A	B_B	B_B	A_A	A_A	B_B	B_B
100000080|F|0-17:A>G-17:A>G	A_A	B_B	B_B	B_B	B_B	B_B	B_B	B_B	B_B	B_B	B_B	B_B	B_B	B_B	B_B	B_B	B_B	B_B	B_B	B_B	B_B	B_B	B_B	B_B	B_B	B_B	B_B	B_B	B_B	B_B	B_B	A_A	A_A	B_B	B_B	B_B	B_B	A_A	A_A	B_B	A_A	B_B	B_B	B_B	B_B	B_B
100000105|F|0-17:A>G-17:A>G	B_B	B_B	B_B	B_B	B_B	B_B	B_B	B_B	B_B	B_B	B_B	A_A	B_B	B_B	B_B	B_B	B_B	B_B	B_B	A_A	B_B	B_B	B_B	B_B	B_B	B_B	A_A	B_B	B_B	B_B	B_B	B_B	A_A	B_B	B_B	B_B	B_B	A_A	B_B	B_B	B_B	B_B	B_B	B_B	B_B	B_B
100000114|F|0-17:A>G-17:A>G	B_B	B_B	A_A	B_B	B_B	B_B	B_B	B_B	B_B	B_B	B_B	B_B	A_A	A_A	B_B	B_B	B_B	B_B	A_A	B_B	B_B	B_B	B_B	B_B	A_A	B_B	B_B	B_B	B_B	B_B	B_B	B_B	B_B	B_B	B_B	B_B	B_B	B_B	B_B	B_B	A_A	B_B	B_B	A_A	A_A	B_B
100000118|F|0-17:A>G-17:A>G	B_B	B_B	?_?	?_?	B_B	?_?	B_B	B_B	?_?	?_?	?_?	B_B	?_?	A_A	?_?	A_A	?_?	?_?	B_B	B_B	?_?	B_B	?_?	B_B	A_A	?_?	?_?	?_?	?_?	B_B	B_B	?_?	?_?	B_B	?_?	B_B	B_B	A_A	B_B	B_B	?_?	?_?	A_A	?_?	B_B	?_?
100000125|F|0-17:A>G-17:A>G	B_B	B_B	B_B	B_B	B_B	A_A	B_B	B_B	A_A	A_A	B_B	B_B	B_B	B_B	B_B	B_B	B_B	B_B	A_A	B_B	A_A	A_A	B_B	B_B	B_B	A_A	A_A	A_A	A_A	B_B	B_B	A_A	B_B	B_B	B_B	B_B	B_B	A_A	B_B	B_B	B_B	B_B	B_B	A_A	B_B	B_B
100000133|F|0-17:A>G-17:A>G	B_B	B_B	B_B	B_B	B_B	B_B	B_B	B_B	B_B	B_B	A_A	A_A	A_A	B_B	B_B	B_B	B_B	B_B	B_B	B_B	A_A	B_B	B_B	A_A	B_B	B_B	B_B	B_B	B_B	B_B	A_A	A_A	B_B	B_B	B_B	B_B	B_B	B_B	B_B	B_B	B_B	B_B	B_B	B_B	B_B	B_B
100000134|F|0-17:A>G-17:A>G	B_B	B_B	B_B	B_B	B_B	?_?	B_B	B_B	B_B	B_B	B_B	B_B	A_A	A_A	A_A	B_B	B_B	A_A	B_B	B_B	B_B	B_B	B_B	B_B	B_B	B_B	B_B	B_B	B_B	B_B	B_B	B_B	B_B	A_A	B_B	B_B	A_A	B_B	B_B	A_A	B_B	B_B	B_B	B_B	B_B	B_B
100000140|F|0-17:A>G-17:A>G	B_B	B_B	B_B	B_B	B_B	B_B	B_B	B_B	B_B	B_B	B_B	B_B	A_A	B_B	B_B	B_B	B_B	B_B	B_B	A_A	A_A	B_B	A_A	B_B	B_B	B_B	B_B	B_B	B_B	B_B	B_B	A_A	B_B	B_B	B_B	B_B	B_B	B_B	B_B	B_B	B_B	B_B	B_B	B_B	B_B	B_B
100000146|F|0-17:A>G-17:A>G	B_B	B_B	A_A	B_B	B_B	B_B	B_B	B_B	A_A	A_A	B_B	B_B	A_A	B_B	B_B	B_B	B_B	B_B	B_B	B_B	A_A	B_B	B_B	B_B	B_B	B_B	A_A	B_B	B_B	B_B	B_B	B_B	B_B	B_B	B_B	B_B	A_A	B_B	A_A	A_A	B_B	B_B	A_A	B_B	B_B	B_B
100000147|F|0-17:A>G-17:A>G	B_B	B_B	A_A	B_B	B_B	B_B	B_B	B_B	B_B	B_B	B_B	B_B	B_B	B_B	B_B	B_B	B_B	B_B	B_B	B_B	A_A	B_B	B_B	B_B	B_B	B_B	B_B	B_B	B_B	B_B	B_B	B_B	B_B	B_B	B_B	B_B	B_B	A_A	B_B	B_B	B_B	B_B	B_B	B_B	B_B	B_B
100000151|F|0-17:A>G-17:A>G	B_B	B_B	B_B	B_B	B_B	A_A	B_B	B_B	B_B	B_B	B_B	B_B	B_B	B_B	B_B	B_B	B_B	B_B	A_A	B_B	B_B	B_B	B_B	B_B	B_B	B_B	B_B	B_B	B_B	B_B	B_B	B_B	B_B	B_B	A_A	B_B	B_B	B_B	B_B	B_B	B_B	B_B	B_B	A_A	B_B	B_B
100000155|F|0-17:A>G-17:A>G	B_B	B_B	B_B	B_B	B_B	B_B	B_B	B_B	B_B	B_B	A_A	B_B	A_A	B_B	B_B	B_B	B_B	B_B	B_B	B_B	B_B	B_B	B_B	B_B	B_B	B_B	A_A	B_B	B_B	B_B	B_B	B_B	B_B	B_B	B_B	B_B	B_B	A_A	B_B	B_B	B_B	B_B	B_B	B_B	B_B	B_B
100000160|F|0-17:A>G-17:A>G	A_A	B_B	B_B	B_B	B_B	B_B	B_B	B_B	B_B	B_B	B_B	B_B	B_B	B_B	B_B	B_B	B_B	B_B	B_B	B_B	B_B	B_B	B_B	B_B	B_B	B_B	B_B	B_B	A_A	B_B	B_B	B_B	B_B	B_B	B_B	B_B	B_B	A_A	A_A	B_B	B_B	B_B	B_B	B_B	A_A	B_B
100000161|F|0-17:A>G-17:A>G	B_B	B_B	B_B	B_B	B_B	B_B	B_B	A_A	B_B	B_B	B_B	B_B	A_A	B_B	A_A	A_A	B_B	B_B	B_B	B_B	B_B	B_B	B_B	B_B	B_B	A_A	B_B	B_B	B_B	B_B	B_B	B_B	B_B	B_B	B_B	B_B	B_B	B_B	B_B	B_B	B_B	B_B	B_B	B_B	B_B	B_B
100000165|F|0-17:A>G-17:A>G	B_B	B_B	B_B	B_B	A_A	B_B	A_A	B_B	A_A	A_A	B_B	B_B	B_B	B_B	B_B	B_B	B_B	B_B	B_B	B_B	B_B	B_B	B_B	B_B	B_B	B_B	B_B	B_B	B_B	A_A	B_B	B_B	B_B	B_B	B_B	A_A	B_B	A_A	B_B	B_B	B_B	B_B	B_B	B_B	A_A	B_B
100000166|F|0-17:A>G-17:A>G	B_B	B_B	B_B	B_B	B_B	B_B	B_B	B_B	B_B	B_B	B_B	B_B	B_B	B_B	B_B	B_B	B_B	B_B	B_B	B_B	B_B	B_B	B_B	B_B	B_B	B_B	B_B	B_B	B_B	B_B	B_B	A_A	B_B	B_B	B_B	B_B	A_A	B_B	B_B	B_B	B_B	B_B	B_B	B_B	B_B	B_B
100000171|F|0-17:A>G-17:A>G	B_B	B_B	A_A	B_B	B_B	B_B	B_B	A_A	B_B	B_B	B_B	B_B	A_A	B_B	B_B	B_B	B_B	B_B	B_B	A_A	B_B	B_B	A_A	B_B	B_B	A_A	B_B	B_B	B_B	B_B	B_B	B_B	A_A	B_B	B_B	B_B	B_B	B_B	A_A	B_B	B_B	B_B	B_B	B_B	A_A	B_B
100000173|F|0-17:A>G-17:A>G	B_B	B_B	B_B	B_B	B_B	B_B	B_B	B_B	B_B	B_B	B_B	B_B	B_B	B_B	B_B	B_B	B_B	B_B	B_B	B_B	B_B	B_B	B_B	B_B	B_B	B_B	B_B	B_B	B_B	B_B	B_B	B_B	B_B	A_A	B_B	B_B	B_B	B_B	B_B	B_B	B_B	B_B	B_B	B_B	B_B	B_B
100000175|F|0-17:A>G-17:A>G	A_A	B_B	B_B	B_B	B_B	B_B	B_B	B_B	B_B	A_A	B_B	B_B	B_B	A_A	B_B	B_B	B_B	B_B	B_B	B_B	A_A	B_B	B_B	B_B	B_B	A_A	A_A	B_B	B_B	B_B	B_B	B_B	B_B	B_B	A_A	B_B	B_B	B_B	B_B	B_B	B_B	B_B	B_B	A_A	B_B	A_A
100000177|F|0-17:A>G-17:A>G	B_B	B_B	B_B	B_B	B_B	B_B	B_B	B_B	B_B	B_B	B_B	A_A	A_A	B_B	B_B	B_B	A_A	B_B	B_B	B_B	B_B	B_B	B_B	B_B	B_B	B_B	B_B	B_B	B_B	A_A	B_B	B_B	B_B	B_B	B_B	B_B	B_B	B_B	B_B	A_A	B_B	B_B	B_B	B_B	B_B	B_B
100000178|F|0-17:A>G-17:A>G	B_B	B_B	B_B	B_B	B_B	B_B	?_?	B_B	B_B	B_B	B_B	B_B	B_B	B_B	A_A	B_B	B_B	B_B	B_B	B_B	A_A	B_B	B_B	B_B	B_B	?_?	A_A	B_B	B_B	B_B	B_B	A_A	B_B	B_B	B_B	B_B	B_B	B_B	B_B	B_B	B_B	B_B	A_A	B_B	B_B	B_B
100000179|F|0-17:A>G-17:A>G	B_B	A_A	B_B	A_A	B_B	B_B	A_A	B_B	B_B	B_B	B_B	A_A	B_B	B_B	B_B	B_B	B_B	B_B	B_B	B_B	B_B	A_A	B_B	B_B	B_B	B_B	B_B	A_A	B_B	A_A	B_B	B_B	B_B	B_B	B_B	A_A	B_B	B_B	B_B	B_B	B_B	B_B	B_B	B_B	B_B	B_B
100000181|F|0-17:A>G-17:A>G	B_B	B_B	A_A	B_B	B_B	B_B	B_B	B_B	B_B	B_B	B_B	A_A	B_B	B_B	B_B	B_B	A_A	B_B	A_A	B_B	B_B	B_B	B_B	B_B	B_B	B_B	B_B	A_A	A_A	B_B	B_B	B_B	A_A	B_B	B_B	B_B	A_A	B_B	B_B	B_B	B_B	B_B	B_B	B_B	B_B	B_B
100000195|F|0-17:A>G-17:A>G	B_B	A_A	A_A	B_B	B_B	B_B	B_B	B_B	B_B	B_B	B_B	B_B	B_B	B_B	B_B	B_B	B_B	B_B	A_A	B_B	B_B	B_B	B_B	B_B	B_B	B_B	B_B	B_B	A_A	B_B	B_B	B_B	B_B	B_B	B_B	B_B	B_B	B_B	A_A	B_B	B_B	B_B	B_B	B_B	B_B	B_B
100000198|F|0-17:A>G-17:A>G	B_B	B_B	B_B	B_B	B_B	B_B	A_A	B_B	B_B	B_B	A_A	B_B	B_B	B_B	B_B	B_B	B_B	B_B	B_B	B_B	A_A	B_B	B_B	B_B	B_B	B_B	B_B	B_B	B_B	B_B	A_A	B_B	B_B	B_B	B_B	B_B	A_A	B_B	B_B	B_B	B_B	B_B	B_B	B_B	B_B	B_B
100000200|F|0-17:A>G-17:A>G	B_B	B_B	A_A	B_B	B_B	B_B	B_B	B_B	B_B	B_B	B_B	B_B	B_B	B_B	B_B	B_B	B_B	B_B	A_A	B_B	B_B	B_B	B_B	B_B	A_A	B_B	B_B	B_B	B_B	B_B	B_B	B_B	B_B	B_B	B_B	B_B	B_B	B_B	B_B	B_B	B_B	A_A	B_B	B_B	B_B	B_B
100000213|F|0-17:A>G-17:A>G	B_B	B_B	A_A	B_B	B_B	B_B	B_B	B_B	B_B	B_B	B_B	B_B	B_B	B_B	B_B	B_B	B_B	B_B	B_B	B_B	B_B	A_A	A_A	A_A	B_B	B_B	B_B	A_A	A_A	B_B	B_B	B_B	B_B	B_B	B_B	B_B	B_B	B_B	B_B	A_A	B_B	B_B	B_B	B_B	A_A	B_B
100000217|F|0-17:A>G-17:A>G	B_B	B_B	B_B	B_B	B_B	B_B	A_A	B_B	B_B	B_B	B_B	A_A	B_B	B_B	B_B	B_B	B_B	B_B	B_B	B_B	B_B	B_B	B_B	B_B	B_B	B_B	B_B	B_B	B_B	B_B	B_B	B_B	A_A	B_B	B_B	B_B	B_B	A_A	B_B	B_B	B_B	B_B	B_B	B_B	B_B	B_B
100000219|F|0-17:A>G-17:A>G	B_B	B_B	B_B	B_B	B_B	B_B	B_B	B_B	B_B	B_B	B_B	B_B	B_B	A_A	B_B	B_B	B_B	B_B	B_B	B_B	B_B	B_B	B_B	B_B	B_B	B_B	B_B	B_B	B_B	A_A	B_B	B_B	B_B	B_B	B_B	B_B	B_B	B_B	A_A	B_B	B_B	B_B	B_B	B_B	B_B	B_B
100000225|F|0-17:A>G-17:A>G	B_B	B_B	B_B	B_B	B_B	B_B	B_B	B_B	A_A	B_B	B_B	A_A	B_B	B_B	B_B	B_B	B_B	B_B	B_B	B_B	B_B	A_A	B_B	B_B	B_B	B_B	B_B	B_B	B_B	B_B	B_B	B_B	B_B	B_B	B_B	B_B	B_B	B_B	B_B	B_B	B_B	B_B	B_B	B_B	B_B	B_B
100000227|F|0-17:A>G-17:A>G	B_B	B_B	B_B	B_B	B_B	B_B	B_B	A_A	B_B	A_A	A_A	B_B	B_B	B_B	B_B	B_B	B_B	B_B	B_B	B_B	B_B	B_B	B_B	B_B	B_B	B_B	B_B	B_B	B_B	B_B	B_B	B_B	B_B	B_B	A_A	B_B	B_B	B_B	B_B	B_B	B_B	B_B	B_B	B_B	A_A	B_B
100000235|F|0-17:A>G-17:A>G	B_B	B_B	B_B	B_B	B_B	B_B	B_B	B_B	B_B	B_B	B_B	B_B	B_B	B_B	B_B	B_B	B_B	B_B	B_B	B_B	B_B	B_B	B_B	B_B	B_B	B_B	B_B	B_B	B_B	B_B	B_B	B_B	B_B	B_B	B_B	B_B	B_B	B_B	B_B	B_B	B_B	B_B	B_B	B_B	B_B	B_B
100000239|F|0-17:A>G-17:A>G	B_B	B_B	B_B	B_B	B_B	A_A	B_B	B_B	B_B	B_B	B_B	A_A	B_B	A_A	B_B	B_B	B_B	B_B	B_B	B_B	B_B	B_B	B_B	A_A	A_A	B_B	B_B	B_B	A_A	B_B	A_A	B_B	B_B	B_B	B_B	B_B	B_B	B_B	B_B	B_B	B_B	B_B	B_B	B_B	B_B	B_B
100000242|F|0-17:A>G-17:A>G	B_B	B_B	B_B	B_B	B_B	B_B	B_B	B_B	B_B	B_B	B_B	B_B	B_B	B_B	B_B	B_B	B_B	B_B	A_A	B_B	B_B	B_B	B_B	B_B	B_B	B_B	B_B	B_B	B_B	B_B	B_B	B_B	B_B	B_B	B_B	B_B	A_A	B_B	B_B	B_B	B_B	B_B	B_B	B_B	B_B	B_B
100000248|F|0-17:A>G-17:A>G	B_B	B_B	B_B	B_B	B_B	B_B	B_B	B_B	B_B	B_B	B_B	B_B	B_B	B_B	B_B	B_B	B_B	B_B	B_B	B_B	B_B	B_B	B_B	A_A	B_B	B_B	B_B	B_B	B_B	B_B	B_B	B_B	B_B	B_B	B_B	B_B	B_B	B_B	B_B	B_B	A_A	B_B	B_B	B_B	B_B	B_B
100000251|F|0-17:A>G-17:A>G	B_B	B_B	B_B	A_A	B_B	B_B	B_B	B_B	B_B	B_B	A_A	B_B	B_B	A_A	B_B	B_B	B_B	B_B	B_B	B_B	A_A	B_B	B_B	B_B	B_B	B_B	B_B	B_B	B_B	B_B	B_B	B_B	B_B	B_B	B_B	B_B	B_B	B_B	B_B	B_B	B_B	B_B	B_B	B_B	B_B	B_B
100000253|F|0-17:A>G-17:A>G	B_B	B_B	B_B	B_B	B_B	B_B	B_B	B_B	B_B	B_B	B_B	B_B	A_A	B_B	A_A	B_B	B_B	B_B	B_B	B_B	B_B	B_B	B_B	A_A	B_B	B_B	B_B	B_B	B_B	B_B	B_B	B_B	B_B	B_B	B_B	B_B	B_B	B_B	A_A	B_B	B_B	B_B	B_B	B_B	B_B	B_B
100000261|F|0-17:A>G-17:A>G	B_B	B_B	B_B	B_B	A_A	B_B	B_B	B_B	B_B	B_B	A_A	B_B	B_B	B_B	A_A	B_B	B_B	B_B	B_B	B_B	A_A	B_B	B_B	A_A	B_B	B_B	B_B	B_B	B_B	B_B	B_B	B_B	B_B	B_B	B_B	B_B	B_B	A_A	B_B	B_B	B_B	B_B	B_B	B_B	B_B	B_B
100000284|F|0-17:A>G-17:A>G	B_B	B_B	B_B	B_B	B_B	B_B	B_B	B_B	B_B	B_B	B_B	B_B	B_B	B_B	B_B	A_A	B_B	B_B	B_B	B_B	B_B	B_B	B_B	B_B	B_B	B_B	B_B	B_B	B_B	B_B	A_A	B_B	B_B	B_B	B_B	B_B	B_B	B_B	B_B	B_B	B_B	B_B	B_B	B_B	B_B	B_B
100000299|F|0-17:A>G-17:A>G	B_B	B_B	B_B	?_?	B_B	?_?	B_B	?_?	?_?	?_?	?_?	?_?	B_B	?_?	?_?	B_B	?_?	?_?	?_?	?_?	?_?	?_?	?_?	?_?	B_B	B_B	?_?	B_B	?_?	?_?	?_?	?_?	?_?	?_?	B_B	?_?	?_?	B_B	?_?	?_?	B_B	B_B	?_?	?_?	B_B	?_?
100000300|F|0-17:A>G-17:A>G	B_B	A_A	B_B	B_B	B_B	B_B	B_B	B_B	B_B	B_B	B_B	B_B	B_B	B_B	B_B	B_B	B_B	B_B	B_B	B_B	B_B	B_B	B_B	A_A	A_A	B_B	A_A	B_B	B_B	B_B	B_B	A_A	B_B	B_B	B_B	B_B	B_B	B_B	B_B	B_B	B_B	B_B	B_B	A_A	B_B	B_B
100000304|F|0-17:A>G-17:A>G	B_B	B_B	B_B	B_B	B_B	B_B	B_B	B_B	B_B	B_B	B_B	B_B	B_B	B_B	A_A	B_B	B_B	B_B	B_B	B_B	A_A	B_B	B_B	B_B	B_B	B_B	B_B	B_B	B_B	B_B	B_B	A_A	B_B	B_B	B_B	B_B	B_B	A_A	A_A	B_B	B_B	A_A	B_B	B_B	B_B	A_A
100000305|F|0-17:A>G-17:A>G	B_B	B_B	A_A	B_B	B_B	B_B	B_B	B_B	B_B	B_B	B_B	A_A	B_B	B_B	B_B	B_B	B_B	B_B	B_B	B_B	B_B	B_B	B_B	B_B	A_A	B_B	B_B	B_B	B_B	B_B	B_B	B_B	B_B	A_A	B_B	B_B	B_B	B_B	B_B	B_B	B_B	B_B	B_B	B_B	B_B	B_B
100000309|F|0-17:A>G-17:A>G	B_B	B_B	B_B	A_A	B_B	B_B	B_B	A_A	B_B	B_B	B_B	B_B	B_B	B_B	B_B	B_B	B_B	B_B	B_B	B_B	B_B	B_B	B_B	B_B	B_B	B_B	B_B	B_B	A_A	B_B	B_B	B_B	B_B	B_B	B_B	B_B	B_B	B_B	B_B	B_B	B_B	B_B	B_B	B_B	B_B	B_B
100000310|F|0-17:A>G-17:A>G	B_B	B_B	B_B	B_B	B_B	B_B	B_B	A_A	B_B	B_B	B_B	A_A	A_A	B_B	B_B	B_B	B_B	A_A	A_A	B_B	B_B	B_B	B_B	B_B	B_B	B_B	B_B	B_B	B_B	B_B	A_A	B_B	B_B	B_B	B_B	B_B	B_B	B_B	B_B	B_B	B_B	B_B	B_B	B_B	B_B	B_B
100000317|F|0-17:A>G-17:A>G	B_B	B_B	B_B	B_B	B_B	B_B	B_B	B_B	B_B	B_B	B_B	B_B	B_B	A_A	A_A	B_B	B_B	B_B	B_B	A_A	B_B	B_B	A_A	A_A	A_A	B_B	B_B	B_B	B_B	B_B	B_B	A_A	B_B	A_A	A_A	B_B	A_A	B_B	B_B	B_B	B_B	B_B	B_B	A_A	B_B	B_B
100000318|F|0-17:A>G-17:A>G	B_B	B_B	B_B	B_B	B_B	B_B	B_B	B_B	B_B	B_B	B_B	A_A	B_B	B_B	B_B	B_B	B_B	B_B	B_B	B_B	B_B	B_B	B_B	B_B	B_B	B_B	A_A	B_B	B_B	B_B	A_A	B_B	B_B	B_B	B_B	B_B	A_A	B_B	B_B	B_B	A_A	B_B	B_B	A_A	B_B	B_B
100000324|F|0-17:A>G-17:A>G	A_A	B_B	B_B	B_B	B_B	B_B	B_B	B_B	B_B	B_B	B_B	B_B	B_B	B_B	B_B	B_B	B_B	A_A	B_B	B_B	B_B	B_B	B_B	B_B	B_B	B_B	A_A	B_B	B_B	B_B	B_B	B_B	B_B	B_B	B_B	B_B	B_B	A_A	B_B	B_B	B_B	B_B	B_B	B_B	B_B	B_B
100000331|F|0-17:A>G-17:A>G	B_B	B_B	B_B	B_B	B_B	B_B	B_B	B_B	B_B	B_B	B_B	B_B	A_A	A_A	B_B	B_B	B_B	B_B	B_B	B_B	B_B	B_B	B_B	B_B	B_B	B_B	B_B	B_B	B_B	B_B	B_B	B_B	B_B	B_B	B_B	B_B	A_A	B_B	B_B	B_B	B_B	B_B	B_B	B_B	B_B	B_B
100000333|F|0-17:A>G-17:A>G	B_B	B_B	B_B	B_B	B_B	B_B	B_B	B_B	B_B	B_B	B_B	B_B	B_B	A_A	B_B	B_B	B_B	B_B	B_B	B_B	B_B	B_B	B_B	B_B	B_B	A_A	B_B	B_B	B_B	B_B	B_B	B_B	B_B	B_B	B_B	B_B	A_A	B_B	B_B	B_B	B_B	B_B	B_B	B_B	B_B	B_B
100000335|F|0-17:A>G-17:A>G	B_B	B_B	B_B	B_B	B_B	B_B	B_B	B_B	A_A	B_B	B_B	B_B	B_B	B_B	B_B	B_B	B_B	B_B	B_B	B_B	B_B	B_B	B_B	B_B	B_B	A_A	B_B	B_B	B_B	B_B	B_B	B_B	B_B	B_B	B_B	B_B	A_A	B_B	B_B	B_B	B_B	B_B	B_B	A_A	B_B	B_B
100000338|F|0-17:A>G-17:A>G	B_B	B_B	A_A	B_B	B_B	B_B	B_B	B_B	A_A	B_B	A_A	B_B	B_B	B_B	B_B	A_A	B_B	B_B	B_B	A_A	B_B	A_A	B_B	B_B	B_B	B_B	B_B	B_B	B_B	B_B	B_B	A_A	B_B	B_B	B_B	B_B	B_B	B_B	B_B	B_B	B_B	B_B	B_B	B_B	B_B	B_B
100000339|F|0-17:A>G-17:A>G	B_B	B_B	A_A	B_B	A_A	B_B	B_B	B_B	A_A	B_B	B_B	B_B	B_B	B_B	B_B	B_B	B_B	B_B	B_B	B_B	A_A	B_B	B_B	B_B	B_B	B_B	A_A	A_A	B_B	B_B	B_B	B_B	B_B	B_B	B_B	B_B	B_B	B_B	B_B	B_B	B_B	B_B	B_B	B_B	B_B	B_B
100000341|F|0-17:A>G-17:A>G	B_B	B_B	B_B	B_B	B_B	B_B	B_B	B_B	A_A	B_B	B_B	B_B	B_B	B_B	B_B	B_B	B_B	B_B	B_B	B_B	B_B	B_B	B_B	B_B	B_B	B_B	B_B	B_B	B_B	B_B	B_B	A_A	B_B	B_B	B_B	B_B	B_B	B_B	B_B	B_B	A_A	B_B	B_B	B_B	A_A	B_B
100000344|F|0-17:A>G-17:A>G	B_B	B_B	B_B	B_B	B_B	B_B	B_B	B_B	A_A	B_B	B_B	B_B	B_B	B_B	B_B	A_A	B_B	B_B	B_B	B_B	B_B	A_A	B_B	B_B	B_B	B_B	B_B	B_B	B_B	B_B	B_B	B_B	A_A	B_B	B_B	B_B	B_B	B_B	B_B	B_B	A_A	B_B	B_B	B_B	B_B	A_A
100000346|F|0-17:A>G-17:A>G	B_B	B_B	A_A	A_A	B_B	B_B	B_B	B_B	A_A	B_B	B_B	B_B	A_A	B_B	B_B	B_B	B_B	A_A	B_B	B_B	A_A	B_B	B_B	B_B	B_B	B_B	B_B	B_B	B_B	B_B	B_B	A_A	B_B	B_B	B_B	A_A	B_B	B_B	B_B	A_A	B_B	B_B	B_B	A_A	A_A	B_B
100000350|F|0-17:A>G-17:A>G	B_B	A_A	A_A	B_B	B_B	B_B	B_B	B_B	A_A	B_B	B_B	A_A	B_B	B_B	B_B	A_A	B_B	B_B	B_B	B_B	A_A	B_B	A_A	B_B	A_A	B_B	B_B	B_B	B_B	B_B	B_B	A_A	B_B	B_B	B_B	A_A	B_B	A_A	B_B	B_B	B_B	B_B	B_B	B_B	A_A	B_B
100000357|F|0-17:A>G-17:A>G	B_B	B_B	B_B	B_B	B_B	B_B	B_B	B_B	B_B	B_B	B_B	B_B	B_B	B_B	B_B	B_B	B_B	B_B	A_A	B_B	B_B	B_B	B_B	B_B	B_B	B_B	B_B	B_B	B_B	B_B	B_B	B_B	B_B	B_B	B_B	B_B	A_A	B_B	A_A	B_B	B_B	B_B	B_B	B_B	B_B	B_B
100000359|F|0-17:A>G-17:A>G	B_B	B_B	B_B	B_B	B_B	A_A	A_A	B_B	A_A	A_A	B_B	B_B	B_B	B_B	B_B	B_B	A_A	B_B	B_B	B_B	B_B	B_B	B_B	B_B	B_B	B_B	A_A	B_B	B_B	B_B	B_B	B_B	B_B	B_B	B_B	B_B	B_B	B_B	B_B	B_B	B_B	B_B	B_B	A_A	A_A	B_B
100000362|F|0-17:A>G-17:A>G	B_B	B_B	B_B	B_B	B_B	B_B	B_B	A_A	A_A	B_B	A_A	B_B	B_B	B_B	B_B	B_B	B_B	B_B	B_B	B_B	B_B	B_B	B_B	B_B	B_B	B_B	B_B	B_B	B_B	B_B	B_B	A_A	B_B	B_B	B_B	B_B	B_B	B_B	B_B	B_B	B_B	B_B	B_B	B_B	A_A	B_B
100000363|F|0-17:A>G-17:A>G	B_B	B_B	B_B	B_B	B_B	B_B	B_B	B_B	B_B	B_B	B_B	B_B	B_B	B_B	B_B	B_B	B_B	B_B	B_B	B_B	B_B	B_B	A_A	B_B	B_B	B_B	B_B	B_B	B_B	B_B	B_B	A_A	B_B	B_B	B_B	B_B	B_B	B_B	B_B	B_B	B_B	B_B	B_B	B_B	B_B	B_B
100000368|F|0-17:A>G-17:A>G	B_B	B_B	A_A	B_B	B_B	A_A	A_A	B_B	B_B	B_B	B_B	B_B	B_B	B_B	B_B	B_B	B_B	B_B	B_B	B_B	B_B	B_B	A_A	B_B	B_B	B_B	B_B	B_B	B_B	A_A	B_B	B_B	B_B	B_B	B_B	B_B	A_A	A_A	B_B	B_B	B_B	B_B	B_B	B_B	A_A	A_A
100000370|F|0-17:A>G-17:A>G	?_?	B_B	B_B	B_B	?_?	B_B	B_B	B_B	A_A	?_?	B_B	B_B	B_B	B_B	B_B	B_B	B_B	B_B	B_B	?_?	B_B	B_B	B_B	?_?	B_B	B_B	B_B	B_B	B_B	B_B	?_?	B_B	A_A	?_?	?_?	B_B	B_B	?_?	B_B	B_B	B_B	B_B	B_B	?_?	B_B	B_B
100000371|F|0-17:A>G-17:A>G	B_B	B_B	B_B	B_B	B_B	B_B	B_B	B_B	B_B	B_B	B_B	B_B	B_B	B_B	B_B	B_B	B_B	B_B	B_B	B_B	B_B	B_B	B_B	B_B	B_B	B_B	B_B	B_B	B_B	B_B	B_B	B_B	B_B	B_B	B_B	B_B	B_B	B_B	B_B	A_A	B_B	B_B	B_B	A_A	B_B	B_B
100000377|F|0-17:A>G-17:A>G	A_A	B_B	A_A	B_B	B_B	A_A	B_B	B_B	B_B	B_B	A_A	A_A	A_A	B_B	A_A	B_B	B_B	A_A	B_B	A_A	A_A	B_B	B_B	B_B	B_B	B_B	A_A	B_B	B_B	B_B	B_B	B_B	B_B	B_B	B_B	B_B	B_B	B_B	B_B	B_B	B_B	B_B	A_A	B_B	B_B	B_B
100000379|F|0-17:A>G-17:A>G	B_B	B_B	B_B	B_B	B_B	B_B	B_B	B_B	B_B	B_B	B_B	B_B	B_B	A_A	B_B	B_B	B_B	B_B	A_A	A_A	B_B	B_B	B_B	B_B	B_B	B_B	B_B	A_A	B_B	B_B	B_B	B_B	B_B	A_A	B_B	B_B	B_B	B_B	B_B	B_B	A_A	B_B	B_B	B_B	B_B	B_B
100000387|F|0-17:A>G-17:A>G	B_B	B_B	B_B	B_B	B_B	B_B	B_B	B_B	A_A	B_B	B_B	B_B	B_B	B_B	B_B	B_B	B_B	B_B	B_B	B_B	B_B	B_B	B_B	B_B	A_A	B_B	B_B	B_B	A_A	A_A	B_B	B_B	B_B	B_B	B_B	B_B	B_B	B_B	B_B	B_B	B_B	B_B	B_B	A_A	B_B	A_A
100000391|F|0-17:A>G-17:A>G	B_B	B_B	B_B	B_B	B_B	B_B	B_B	A_A	B_B	B_B	B_B	B_B	B_B	B_B	B_B	B_B	A_A	B_B	B_B	B_B	B_B	B_B	B_B	B_B	B_B	A_A	B_B	B_B	B_B	B_B	A_A	B_B	B_B	A_A	B_B	B_B	B_B	B_B	B_B	B_B	B_B	B_B	A_A	B_B	B_B	B_B
100000394|F|0-17:A>G-17:A>G	B_B	B_B	A_A	B_B	B_B	B_B	B_B	B_B	B_B	B_B	B_B	B_B	B_B	B_B	B_B	B_B	B_B	B_B	B_B	B_B	B_B	B_B	B_B	B_B	A_A	B_B	A_A	B_B	B_B	B_B	B_B	B_B	B_B	B_B	B_B	B_B	B_B	B_B	B_B	B_B	B_B	B_B	B_B	A_A	B_B	B_B
100000397|F|0-17:A>G-17:A>G	B_B	B_B	B_B	B_B	B_B	B_B	B_B	B_B	B_B	B_B	B_B	B_B	B_B	A_A	B_B	B_B	B_B	B_B	B_B	A_A	A_A	B_B	B_B	A_A	A_A	B_B	B_B	B_B	B_B	B_B	B_B	B_B	B_B	B_B	A_A	B_B	B_B	B_B	B_B	B_B	B_B	B_B	B_B	B_B	B_B	B_B
100000398|F|0-17:A>G-17:A>G	B_B	B_B	B_B	B_B	B_B	B_B	B_B	B_B	B_B	B_B	B_B	B_B	B_B	B_B	B_B	B_B	B_B	B_B	B_B	B_B	B_B	B_B	B_B	B_B	B_B	A_A	B_B	B_B	B_B	B_B	B_B	B_B	B_B	B_B	B_B	B_B	A_A	B_B	B_B	A_A	B_B	B_B	B_B	B_B	B_B	B_B
100000400|F|0-17:A>G-17:A>G	B_B	B_B	B_B	B_B	B_B	B_B	B_B	B_B	B_B	B_B	B_B	A_A	B_B	B_B	B_B	B_B	B_B	B_B	B_B	B_B	B_B	B_B	B_B	B_B	B_B	B_B	A_A	B_B	B_B	B_B	B_B	B_B	B_B	B_B	B_B	B_B	B_B	B_B	B_B	A_A	B_B	B_B	B_B	B_B	B_B	B_B
100000401|F|0-17:A>G-17:A>G	B_B	B_B	A_A	B_B	B_B	B_B	B_B	B_B	B_B	B_B	B_B	B_B	B_B	B_B	B_B	B_B	B_B	B_B	B_B	B_B	B_B	B_B	B_B	B_B	B_B	B_B	B_B	B_B	B_B	B_B	B_B	B_B	B_B	B_B	B_B	B_B	B_B	A_A	B_B	B_B	B_B	B_B	B_B	B_B	B_B	B_B
100000407|F|0-17:A>G-17:A>G	B_B	B_B	B_B	B_B	B_B	B_B	A_A	B_B	B_B	A_A	B_B	B_B	B_B	B_B	B_B	B_B	B_B	B_B	A_A	B_B	B_B	B_B	B_B	B_B	B_B	B_B	B_B	A_A	B_B	B_B	B_B	B_B	B_B	B_B	B_B	B_B	B_B	B_B	B_B	B_B	B_B	B_B	B_B	B_B	B_B	B_B
100000415|F|0-17:A>G-17:A>G	B_B	B_B	B_B	B_B	B_B	B_B	B_B	B_B	B_B	A_A	B_B	B_B	A_A	B_B	B_B	B_B	B_B	B_B	B_B	B_B	B_B	B_B	B_B	B_B	B_B	B_B	B_B	B_B	B_B	B_B	B_B	B_B	B_B	B_B	B_B	B_B	B_B	B_B	B_B	B_B	B_B	B_B	A_A	B_B	B_B	B_B
100000428|F|0-17:A>G-17:A>G	B_B	B_B	B_B	B_B	B_B	B_B	B_B	B_B	B_B	B_B	B_B	B_B	B_B	B_B	B_B	B_B	B_B	B_B	B_B	B_B	B_B	B_B	B_B	B_B	B_B	B_B	B_B	B_B	B_B	B_B	B_B	B_B	B_B	B_B	B_B	B_B	B_B	A_A	A_A	B_B	B_B	B_B	B_B	B_B	B_B	B_B
100000432|F|0-17:A>G-17:A>G	B_B	B_B	B_B	B_B	B_B	B_B	B_B	B_B	B_B	B_B	B_B	B_B	B_B	B_B	B_B	B_B	B_B	B_B	B_B	B_B	B_B	B_B	B_B	B_B	A_A	A_A	B_B	B_B	B_B	B_B	B_B	B_B	B_B	A_A	B_B	B_B	B_B	B_B	B_B	B_B	B_B	B_B	B_B	B_B	B_B	B_B
100000447|F|0-17:A>G-17:A>G	B_B	B_B	B_B	A_A	B_B	B_B	B_B	B_B	B_B	B_B	B_B	B_B	B_B	A_A	B_B	B_B	B_B	B_B	A_A	B_B	B_B	B_B	B_B	B_B	B_B	B_B	B_B	B_B	B_B	B_B	A_A	B_B	B_B	B_B	B_B	B_B	B_B	B_B	B_B	B_B	B_B	B_B	B_B	A_A	B_B	B_B
100000448|F|0-17:A>G-17:A>G	B_B	A_A	B_B	B_B	B_B	B_B	B_B	B_B	B_B	B_B	B_B	B_B	B_B	B_B	B_B	B_B	B_B	B_B	B_B	B_B	B_B	B_B	B_B	B_B	B_B	B_B	B_B	B_B	B_B	B_B	B_B	B_B	B_B	B_B	B_B	B_B	B_B	B_B	B_B	A_A	B_B	B_B	B_B	B_B	B_B	A_A
100000451|F|0-17:A>G-17:A>G	B_B	B_B	A_A	B_B	B_B	A_A	B_B	A_A	B_B	B_B	B_B	B_B	B_B	B_B	B_B	B_B	B_B	B_B	B_B	B_B	A_A	B_B	B_B	B_B	B_B	B_B	A_A	B_B	B_B	B_B	B_B	A_A	B_B	A_A	B_B	B_B	B_B	B_B	B_B	B_B	B_B	B_B	B_B	B_B	B_B	B_B
100000467|F|0-17:A>G-17:A>G	B_B	B_B	B_B	B_B	B_B	B_B	B_B	A_A	B_B	B_B	B_B	B_B	B_B	B_B	B_B	B_B	B_B	B_B	A_A	B_B	A_A	B_B	A_A	B_B	B_B	B_B	B_B	B_B	B_B	B_B	B_B	B_B	B_B	B_B	B_B	B_B	B_B	B_B	B_B	A_A	B_B	B_B	B_B	B_B	B_B	B_B
100000468|F|0-17:A>G-17:A>G	B_B	B_B	B_B	B_B	B_B	B_B	B_B	B_B	A_A	A_A	B_B	A_A	A_A	A_A	B_B	B_B	B_B	B_B	B_B	B_B	B_B	B_B	B_B	B_B	B_B	B_B	B_B	B_B	B_B	B_B	B_B	B_B	B_B	B_B	A_A	B_B	B_B	B_B	B_B	B_B	B_B	B_B	B_B	B_B	B_B	B_B
100000469|F|0-17:A>G-17:A>G	B_B	B_B	B_B	B_B	B_B	B_B	B_B	A_A	B_B	B_B	B_B	B_B	B_B	B_B	B_B	B_B	B_B	B_B	B_B	B_B	B_B	B_B	B_B	B_B	B_B	B_B	A_A	B_B	B_B	B_B	B_B	B_B	B_B	B_B	B_B	B_B	B_B	B_B	B_B	B_B	B_B	B_B	B_B	B_B	B_B	B_B
100000470|F|0-17:A>G-17:A>G	A_A	B_B	B_B	B_B	B_B	B_B	B_B	B_B	B_B	B_B	B_B	A_A	A_A	B_B	B_B	A_A	B_B	B_B	A_A	A_A	B_B	A_A	B_B	B_B	B_B	B_B	B_B	B_B	B_B	B_B	A_A	B_B	A_A	B_B	A_A	B_B	B_B	B_B	B_B	B_B	B_B	B_B	B_B	B_B	A_A	B_B
100000474|F|0-17:A>G-17:A>G	B_B	B_B	B_B	A_A	B_B	B_B	B_B	A_A	B_B	B_B	A_A	B_B	B_B	B_B	B_B	B_B	B_B	B_B	B_B	B_B	B_B	B_B	A_A	B_B	B_B	B_B	A_A	B_B	B_B	B_B	B_B	B_B	B_B	B_B	B_B	B_B	B_B	B_B	B_B	B_B	A_A	B_B	B_B	B_B	B_B	B_B
100000476|F|0-17:A>G-17:A>G	B_B	B_B	B_B	B_B	B_B	B_B	B_B	B_B	B_B	B_B	B_B	B_B	B_B	B_B	B_B	B_B	B_B	B_B	B_B	B_B	A_A	B_B	B_B	B_B	B_B	B_B	B_B	B_B	B_B	B_B	B_B	B_B	A_A	B_B	B_B	B_B	B_B	A_A	A_A	B_B	B_B	B_B	B_B	A_A	B_B	B_B
100000481|F|0-17:A>G-17:A>G	B_B	B_B	A_A	B_B	A_A	B_B	B_B	B_B	B_B	B_B	A_A	B_B	B_B	B_B	B_B	B_B	B_B	B_B	B_B	B_B	B_B	B_B	A_A	?_?	B_B	B_B	B_B	B_B	B_B	B_B	B_B	B_B	B_B	B_B	B_B	A_A	B_B	B_B	B_B	B_B	B_B	B_B	B_B	B_B	B_B	B_B
100000483|F|0-17:A>G-17:A>G	B_B	B_B	B_B	B_B	B_B	B_B	B_B	B_B	B_B	B_B	B_B	B_B	B_B	B_B	A_A	B_B	B_B	B_B	B_B	A_A	B_B	B_B	B_B	B_B	B_B	B_B	A_A	B_B	A_A	B_B	B_B	B_B	B_B	B_B	B_B	A_A	B_B	A_A	B_B	B_B	B_B	B_B	B_B	A_A	B_B	B_B
100000491|F|0-17:A>G-17:A>G	B_B	B_B	B_B	B_B	B_B	B_B	B_B	B_B	B_B	B_B	B_B	B_B	B_B	B_B	B_B	B_B	B_B	B_B	B_B	A_A	B_B	B_B	B_B	B_B	B_B	B_B	B_B	B_B	B_B	B_B	B_B	B_B	A_A	B_B	B_B	B_B	B_B	B_B	B_B	B_B	B_B	B_B	B_B	B_B	B_B	B_B
100000495|F|0-17:A>G-17:A>G	B_B	B_B	B_B	B_B	B_B	B_B	B_B	B_B	B_B	B_B	A_A	B_B	B_B	B_B	B_B	B_B	B_B	B_B	B_B	B_B	A_A	B_B	A_A	B_B	B_B	B_B	B_B	B_B	B_B	B_B	B_B	B_B	B_B	B_B	B_B	B_B	B_B	A_A	B_B	A_A	B_B	B_B	B_B	B_B	B_B	B_B
100000497|F|0-17:A>G-17:A>G	B_B	B_B	A_A	B_B	B_B	B_B	B_B	B_B	B_B	B_B	B_B	A_A	B_B	B_B	B_B	B_B	B_B	B_B	B_B	B_B	B_B	B_B	B_B	B_B	B_B	A_A	B_B	B_B	B_B	B_B	B_B	B_B	B_B	B_B	B_B	B_B	B_B	B_B	B_B	B_B	B_B	B_B	A_A	B_B	B_B	B_B
100000500|F|0-17:A>G-17:A>G	?_?	B_B	?_?	B_B	B_B	B_B	?_?	?_?	?_?	?_?	?_?	B_B	B_B	A_A	B_B	?_?	B_B	B_B	B_B	A_A	?_?	?_?	B_B	B_B	B_B	B_B	?_?	?_?	B_B	B_B	B_B	B_B	B_B	?_?	?_?	B_B	B_B	?_?	?_?	?_?	?_?	?_?	B_B	?_?	B_B	B_B
100000502|F|0-17:A>G-17:A>G	A_A	A_A	B_B	B_B	B_B	B_B	B_B	B_B	B_B	B_B	B_B	B_B	B_B	A_A	B_B	B_B	B_B	B_B	B_B	A_A	B_B	B_B	B_B	?_?	B_B	B_B	B_B	B_B	A_A	B_B	B_B	B_B	A_A	B_B	B_B	A_A	B_B	B_B	B_B	B_B	B_B	B_B	A_A	B_B	B_B	B_B
100000509|F|0-17:A>G-17:A>G	B_B	B_B	B_B	B_B	B_B	B_B	B_B	B_B	B_B	B_B	B_B	B_B	B_B	B_B	B_B	B_B	B_B	B_B	B_B	B_B	B_B	B_B	B_B	B_B	B_B	B_B	B_B	B_B	B_B	B_B	B_B	A_A	B_B	B_B	B_B	B_B	B_B	B_B	B_B	B_B	B_B	B_B	B_B	B_B	B_B	B_B
100000518|F|0-17:A>G-17:A>G	B_B	B_B	B_B	B_B	B_B	B_B	B_B	B_B	B_B	B_B	B_B	B_B	B_B	A_A	B_B	B_B	B_B	B_B	A_A	B_B	B_B	B_B	B_B	B_B	B_B	B_B	B_B	B_B	B_B	B_B	B_B	B_B	B_B	B_B	B_B	B_B	B_B	B_B	B_B	B_B	B_B	B_B	A_A	B_B	B_B	B_B
100000520|F|0-17:A>G-17:A>G	B_B	A_A	B_B	B_B	B_B	B_B	B_B	A_A	B_B	B_B	B_B	B_B	B_B	A_A	B_B	B_B	B_B	B_B	B_B	B_B	B_B	B_B	B_B	A_A	B_B	B_B	B_B	B_B	B_B	B_B	A_A	B_B	A_A	B_B	B_B	A_A	B_B	A_A	B_B	B_B	B_B	B_B	B_B	B_B	B_B	B_B
100000529|F|0-17:A>G-17:A>G	B_B	B_B	B_B	B_B	B_B	B_B	B_B	B_B	B_B	B_B	B_B	B_B	B_B	B_B	B_B	B_B	B_B	B_B	B_B	B_B	B_B	B_B	B_B	B_B	B_B	B_B	B_B	B_B	A_A	B_B	B_B	B_B	B_B	B_B	B_B	B_B	B_B	B_B	B_B	B_B	B_B	B_B	B_B	A_A	B_B	B_B
100000532|F|0-17:A>G-17:A>G	B_B	B_B	A_A	B_B	B_B	B_B	B_B	B_B	B_B	B_B	B_B	A_A	A_A	B_B	A_A	B_B	B_B	A_A	B_B	B_B	B_B	B_B	B_B	B_B	B_B	B_B	B_B	B_B	B_B	B_B	B_B	B_B	B_B	B_B	B_B	B_B	B_B	B_B	B_B	B_B	B_B	B_B	B_B	B_B	B_B	B_B
100000543|F|0-17:A>G-17:A>G	B_B	B_B	B_B	B_B	B_B	B_B	B_B	A_A	A_A	B_B	B_B	B_B	B_B	B_B	A_A	B_B	B_B	B_B	B_B	B_B	B_B	B_B	B_B	B_B	B_B	B_B	B_B	B_B	B_B	B_B	B_B	B_B	A_A	B_B	A_A	A_A	B_B	B_B	B_B	B_B	B_B	B_B	B_B	B_B	B_B	B_B
100000553|F|0-17:A>G-17:A>G	B_B	A_A	B_B	B_B	B_B	B_B	B_B	B_B	B_B	B_B	B_B	B_B	B_B	A_A	B_B	B_B	B_B	B_B	B_B	A_A	B_B	B_B	B_B	B_B	B_B	B_B	B_B	B_B	B_B	B_B	B_B	B_B	B_B	B_B	B_B	B_B	B_B	A_A	B_B	B_B	B_B	B_B	B_B	B_B	B_B	B_B
100000554|F|0-17:A>G-17:A>G	B_B	B_B	B_B	B_B	B_B	B_B	B_B	B_B	B_B	B_B	B_B	B_B	B_B	B_B	B_B	B_B	B_B	B_B	B_B	B_B	B_B	B_B	B_B	B_B	B_B	B_B	B_B	B_B	B_B	B_B	B_B	B_B	A_A	B_B	A_A	B_B	B_B	B_B	B_B	B_B	B_B	B_B	B_B	B_B	B_B	B_B
100000555|F|0-17:A>G-17:A>G	B_B	B_B	B_B	B_B	B_B	B_B	B_B	B_B	B_B	B_B	B_B	B_B	B_B	B_B	B_B	B_B	B_B	B_B	B_B	B_B	B_B	B_B	B_B	B_B	B_B	B_B	A_A	B_B	B_B	B_B	B_B	B_B	B_B	B_B	B_B	B_B	B_B	B_B	B_B	B_B	B_B	B_B	B_B	B_B	B_B	B_B
100000557|F|0-17:A>G-17:A>G	B_B	B_B	B_B	B_B	B_B	B_B	B_B	B_B	B_B	B_B	B_B	B_B	B_B	B_B	B_B	B_B	B_B	B_B	B_B	B_B	B_B	B_B	B_B	B_B	B_B	B_B	B_B	B_B	B_B	B_B	B_B	B_B	B_B	B_B	B_B	B_B	B_B	B_B	B_B	B_B	B_B	B_B	B_B	B_B	B_B	B_B
100000565|F|0-17:A>G-17:A>G	B_B	B_B	B_B	B_B	B_B	?_?	B_B	B_B	B_B	B_B	B_B	A_A	B_B	B_B	B_B	B_B	B_B	B_B	B_B	B_B	A_A	B_B	B_B	B_B	B_B	B_B	A_A	B_B	B_B	B_B	B_B	B_B	B_B	B_B	B_B	A_A	B_B	B_B	A_A	B_B	B_B	B_B	B_B	B_B	B_B	B_B
100000573|F|0-17:A>G-17:A>G	B_B	B_B	B_B	B_B	B_B	B_B	B_B	B_B	B_B	B_B	B_B	A_A	B_B	B_B	B_B	B_B	B_B	B_B	B_B	B_B	A_A	B_B	B_B	B_B	B_B	B_B	B_B	B_B	B_B	B_B	B_B	A_A	B_B	B_B	B_B	B_B	B_B	B_B	B_B	B_B	B_B	B_B	B_B	B_B	B_B	B_B
100000577|F|0-17:A>G-17:A>G	A_A	B_B	B_B	B_B	B_B	B_B	B_B	B_B	B_B	B_B	B_B	B_B	B_B	B_B	B_B	B_B	B_B	B_B	B_B	B_B	B_B	B_B	B_B	B_B	B_B	B_B	A_A	B_B	B_B	B_B	A_A	B_B	B_B	B_B	B_B	B_B	B_B	B_B	B_B	B_B	B_B	B_B	B_B	B_B	B_B	B_B
100000578|F|0-17:A>G-17:A>G	B_B	B_B	B_B	B_B	B_B	B_B	B_B	B_B	B_B	B_B	B_B	B_B	A_A	B_B	B_B	B_B	B_B	B_B	B_B	B_B	B_B	B_B	B_B	B_B	B_B	B_B	B_B	B_B	B_B	B_B	B_B	B_B	A_A	B_B	B_B	B_B	B_B	B_B	B_B	B_B	B_B	B_B	B_B	B_B	B_B	B_B
100000584|F|0-17:A>G-17:A>G	B_B	B_B	B_B	B_B	B_B	B_B	B_B	B_B	B_B	B_B	B_B	B_B	B_B	A_A	B_B	B_B	B_B	B_B	A_A	B_B	B_B	A_A	B_B	B_B	B_B	B_B	B_B	B_B	B_B	A_A	A_A	B_B	B_B	B_B	B_B	B_B	B_B	A_A	B_B	B_B	B_B	B_B	B_B	B_B	B_B	B_B
100000586|F|0-17:A>G-17:A>G	B_B	B_B	A_A	B_B	B_B	A_A	B_B	B_B	B_B	B_B	B_B	B_B	B_B	B_B	B_B	B_B	B_B	B_B	B_B	A_A	B_B	B_B	B_B	B_B	B_B	B_B	A_A	B_B	B_B	A_A	A_A	B_B	B_B	B_B	B_B	B_B	A_A	B_B	B_B	B_B	B_B	B_B	B_B	B_B	B_B	B_B
100000589|F|0-17:A>G-17:A>G	B_B	B_B	B_B	B_B	B_B	B_B	B_B	B_B	B_B	A_A	B_B	B_B	A_A	A_A	A_A	B_B	A_A	B_B	B_B	B_B	B_B	B_B	B_B	B_B	A_A	B_B	B_B	B_B	B_B	B_B	B_B	B_B	B_B	B_B	B_B	B_B	B_B	A_A	B_B	B_B	B_B	B_B	B_B	B_B	B_B	B_B
100000590|F|0-17:A>G-17:A>G	B_B	B_B	B_B	B_B	B_B	B_B	B_B	B_B	B_B	B_B	B_B	B_B	B_B	A_A	B_B	B_B	B_B	B_B	B_B	B_B	B_B	B_B	B_B	B_B	B_B	B_B	A_A	B_B	B_B	B_B	B_B	B_B	A_A	B_B	B_B	B_B	B_B	B_B	B_B	B_B	B_B	B_B	B_B	B_B	B_B	B_B
100000591|F|0-17:A>G-17:A>G	?_?	?_?	?_?	?_?	?_?	?_?	?_?	?_?	?_?	?_?	?_?	?_?	?_?	?_?	?_?	?_?	?_?	?_?	?_?	?_?	?_?	?_?	?_?	?_?	?_?	?_?	?_?	?_?	?_?	?_?	?_?	?_?	?_?	?_?	?_?	?_?	?_?	?_?	?_?	?_?	?_?	?_?	?_?	?_?	?_?	?_?
100000594|F|0-17:A>G-17:A>G	B_B	B_B	B_B	B_B	B_B	A_A	B_B	B_B	B_B	B_B	B_B	B_B	B_B	B_B	B_B	B_B	B_B	B_B	B_B	B_B	B_B	B_B	B_B	A_A	B_B	B_B	B_B	B_B	B_B	B_B	B_B	B_B	A_A	B_B	B_B	B_B	B_B	B_B	A_A	B_B	B_B	B_B	B_B	B_B	B_B	B_B
100000596|F|0-17:A>G-17:A>G	B_B	?_?	?_?	B_B	?_?	B_B	?_?	?_?	?_?	?_?	A_A	?_?	?_?	B_B	?_?	B_B	?_?	B_B	?_?	?_?	B_B	A_A	?_?	B_B	B_B	A_A	A_A	?_?	?_?	A_A	?_?	?_?	B_B	?_?	B_B	B_B	?_?	?_?	?_?	B_B	B_B	B_B	?_?	?_?	B_B	?_?
100000603|F|0-17:A>G-17:A>G	B_B	B_B	B_B	B_B	B_B	B_B	B_B	B_B	B_B	B_B	B_B	B_B	B_B	B_B	B_B	B_B	B_B	B_B	B_B	B_B	B_B	B_B	B_B	B_B	B_B	B_B	B_B	B_B	B_B	B_B	A_A	B_B	A_A	B_B	B_B	B_B	B_B	B_B	B_B	B_B	B_B	B_B	B_B	B_B	A_A	B_B
100000609|F|0-17:A>G-17:A>G	B_B	B_B	B_B	B_B	B_B	B_B	B_B	B_B	B_B	B_B	B_B	B_B	B_B	B_B	B_B	B_B	B_B	B_B	B_B	B_B	B_B	B_B	B_B	B_B	A_A	B_B	B_B	B_B	B_B	B_B	B_B	B_B	B_B	B_B	B_B	B_B	B_B	B_B	B_B	B_B	B_B	B_B	B_B	B_B	B_B	B_B
100000610|F|0-17:A>G-17:A>G	B_B	B_B	B_B	B_B	B_B	B_B	A_A	B_B	B_B	B_B	B_B	B_B	B_B	B_B	B_B	B_B	B_B	B_B	B_B	B_B	B_B	B_B	B_B	B_B	B_B	B_B	B_B	B_B	B_B	B_B	B_B	B_B	B_B	B_B	B_B	B_B	B_B	A_A	A_A	B_B	B_B	B_B	B_B	B_B	B_B	B_B
100000614|F|0-17:A>G-17:A>G	B_B	B_B	B_B	B_B	B_B	B_B	B_B	B_B	B_B	B_B	B_B	B_B	B_B	B_B	B_B	B_B	B_B	B_B	B_B	B_B	B_B	B_B	B_B	B_B	B_B	B_B	A_A	B_B	B_B	B_B	B_B	B_B	A_A	B_B	A_A	B_B	A_A	B_B	B_B	B_B	B_B	B_B	B_B	B_B	B_B	B_B
100000620|F|0-17:A>G-17:A>G	B_B	B_B	A_A	A_A	B_B	A_A	B_B	B_B	A_A	B_B	B_B	B_B	A_A	B_B	B_B	B_B	B_B	B_B	B_B	B_B	B_B	B_B	B_B	B_B	B_B	B_B	B_B	B_B	B_B	B_B	B_B	B_B	B_B	B_B	B_B	B_B	B_B	B_B	B_B	A_A	B_B	B_B	A_A	B_B	B_B	B_B
100000622|F|0-17:A>G-17:A>G	B_B	B_B	B_B	B_B	B_B	B_B	B_B	B_B	B_B	B_B	B_B	B_B	B_B	B_B	B_B	B_B	B_B	B_B	A_A	A_A	B_B	B_B	B_B	B_B	?_?	B_B	B_B	B_B	?_?	B_B	B_B	B_B	B_B	?_?	B_B	B_B	?_?	A_A	A_A	B_B	B_B	?_?	A_A	B_B	B_B	B_B
100000623|F|0-17:A>G-17:A>G	B_B	A_A	B_B	B_B	B_B	B_B	B_B	B_B	B_B	B_B	B_B	B_B	B_B	A_A	B_B	B_B	B_B	B_B	B_B	B_B	A_A	B_B	B_B	B_B	B_B	B_B	B_B	B_B	B_B	B_B	B_B	B_B	B_B	B_B	B_B	B_B	B_B	B_B	B_B	B_B	B_B	B_B	B_B	B_B	A_A	B_B
100000629|F|0-17:A>G-17:A>G	B_B	B_B	B_B	B_B	B_B	B_B	B_B	B_B	B_B	B_B	B_B	B_B	B_B	B_B	B_B	B_B	A_A	B_B	B_B	B_B	B_B	B_B	B_B	A_A	A_A	B_B	B_B	B_B	B_B	B_B	B_B	B_B	B_B	B_B	B_B	B_B	B_B	B_B	B_B	B_B	B_B	B_B	B_B	B_B	B_B	B_B
100000630|F|0-17:A>G-17:A>G	A_A	B_B	B_B	B_B	B_B	B_B	B_B	B_B	B_B	B_B	B_B	B_B	A_A	B_B	B_B	B_B	B_B	B_B	B_B	B_B	A_A	B_B	B_B	B_B	B_B	B_B	B_B	B_B	B_B	A_A	B_B	B_B	B_B	B_B	B_B	B_B	B_B	A_A	B_B	B_B	B_B	B_B	B_B	B_B	B_B	B_B
100000631|F|0-17:A>G-17:A>G	B_B	B_B	B_B	B_B	B_B	B_B	B_B	B_B	B_B	A_A	B_B	B_B	B_B	B_B	B_B	B_B	B_B	B_B	B_B	B_B	B_B	B_B	B_B	B_B	B_B	B_B	B_B	B_B	B_B	B_B	B_B	B_B	B_B	B_B	B_B	B_B	A_A	A_A	A_A	B_B	B_B	B_B	A_A	B_B	B_B	B_B
100000636|F|0-17:A>G-17:A>G	B_B	A_A	B_B	B_B	B_B	B_B	B_B	B_B	A_A	B_B	B_B	B_B	B_B	B_B	A_A	B_B	B_B	B_B	B_B	B_B	B_B	B_B	B_B	B_B	B_B	A_A	B_B	B_B	B_B	B_B	B_B	B_B	B_B	B_B	B_B	B_B	B_B	B_B	B_B	B_B	B_B	B_B	B_B	B_B	B_B	B_B
100000640|F|0-17:A>G-17:A>G	B_B	B_B	B_B	A_A	B_B	B_B	B_B	B_B	B_B	B_B	B_B	B_B	B_B	B_B	B_B	B_B	B_B	B_B	B_B	B_B	B_B	B_B	B_B	B_B	B_B	B_B	B_B	B_B	B_B	B_B	B_B	B_B	B_B	B_B	B_B	B_B	B_B	B_B	B_B	B_B	B_B	B_B	B_B	B_B	B_B	B_B
100000646|F|0-17:A>G-17:A>G	B_B	B_B	B_B	B_B	B_B	B_B	B_B	B_B	B_B	B_B	B_B	A_A	B_B	B_B	B_B	B_B	B_B	B_B	B_B	B_B	B_B	B_B	B_B	B_B	B_B	B_B	A_A	B_B	A_A	B_B	B_B	B_B	B_B	B_B	B_B	B_B	B_B	B_B	B_B	B_B	B_B	B_B	B_B	B_B	A_A	B_B
100000647|F|0-17:A>G-17:A>G	B_B	B_B	B_B	A_A	B_B	B_B	B_B	B_B	B_B	B_B	B_B	A_A	B_B	B_B	A_A	B_B	B_B	B_B	B_B	B_B	B_B	B_B	B_B	B_B	B_B	B_B	B_B	B_B	B_B	B_B	B_B	B_B	B_B	B_B	B_B	B_B	B_B	B_B	A_A	B_B	B_B	B_B	B_B	B_B	B_B	B_B
100000653|F|0-17:A>G-17:A>G	B_B	B_B	B_B	?_?	A_A	B_B	B_B	B_B	?_?	B_B	B_B	?_?	B_B	?_?	A_A	?_?	?_?	B_B	B_B	?_?	B_B	?_?	?_?	B_B	B_B	B_B	A_A	B_B	?_?	?_?	?_?	?_?	B_B	B_B	B_B	B_B	B_B	?_?	B_B	B_B	?_?	?_?	?_?	?_?	?_?	B_B
100000661|F|0-17:A>G-17:A>G	A_A	B_B	B_B	B_B	B_B	B_B	B_B	B_B	B_B	B_B	B_B	B_B	B_B	B_B	B_B	B_B	B_B	B_B	A_A	B_B	B_B	A_A	B_B	B_B	B_B	B_B	A_A	B_B	B_B	B_B	B_B	B_B	B_B	B_B	B_B	B_B	B_B	B_B	A_A	B_B	B_B	B_B	B_B	B_B	B_B	B_B
100000666|F|0-17:A>G-17:A>G	B_B	B_B	B_B	B_B	B_B	B_B	B_B	B_B	B_B	A_A	B_B	A_A	B_B	B_B	B_B	B_B	B_B	B_B	A_A	A_A	B_B	B_B	B_B	B_B	B_B	B_B	B_B	A_A	B_B	B_B	B_B	B_B	A_A	B_B	B_B	B_B	B_B	B_B	B_B	B_B	B_B	B_B	A_A	B_B	A_A	B_B
100000675|F|0-17:A>G-17:A>G	A_A	B_B	B_B	B_B	B_B	B_B	B_B	B_B	B_B	B_B	B_B	B_B	B_B	B_B	B_B	B_B	A_A	A_A	B_B	B_B	B_B	B_B	B_B	B_B	A_A	B_B	B_B	B_B	B_B	B_B	B_B	B_B	B_B	B_B	B_B	B_B	B_B	B_B	B_B	B_B	B_B	B_B	B_B	B_B	B_B	B_B
100000677|F|0-17:A>G-17:A>G	B_B	B_B	B_B	B_B	B_B	B_B	B_B	B_B	B_B	B_B	B_B	B_B	B_B	B_B	B_B	B_B	B_B	B_B	B_B	B_B	B_B	B_B	B_B	B_B	B_B	B_B	B_B	B_B	B_B	B_B	B_B	B_B	B_B	B_B	B_B	B_B	B_B	B_B	B_B	B_B	B_B	B_B	B_B	A_A	A_A	B_B
100000699|F|0-17:A>G-17:A>G	B_B	B_B	B_B	B_B	B_B	B_B	B_B	B_B	B_B	B_B	B_B	B_B	B_B	B_B	B_B	B_B	B_B	B_B	B_B	B_B	B_B	B_B	B_B	B_B	A_A	B_B	B_B	B_B	B_B	B_B	A_A	B_B	B_B	B_B	B_B	B_B	A_A	A_A	B_B	B_B	B_B	B_B	B_B	B_B	A_A	B_B
100000705|F|0-17:A>G-17:A>G	B_B	B_B	B_B	A_A	B_B	B_B	B_B	B_B	B_B	A_A	B_B	B_B	B_B	B_B	B_B	B_B	B_B	B_B	B_B	B_B	B_B	B_B	B_B	B_B	B_B	B_B	B_B	B_B	B_B	B_B	B_B	B_B	B_B	B_B	B_B	B_B	B_B	B_B	B_B	B_B	B_B	B_B	B_B	B_B	B_B	B_B
100000709|F|0-17:A>G-17:A>G	B_B	A_A	B_B	B_B	B_B	B_B	B_B	B_B	B_B	B_B	B_B	B_B	B_B	A_A	B_B	B_B	B_B	B_B	B_B	B_B	B_B	B_B	B_B	B_B	B_B	A_A	B_B	B_B	B_B	B_B	B_B	B_B	B_B	B_B	B_B	B_B	B_B	B_B	B_B	B_B	B_B	B_B	B_B	B_B	B_B	B_B
100000711|F|0-17:A>G-17:A>G	B_B	B_B	B_B	A_A	B_B	B_B	B_B	B_B	B_B	B_B	A_A	B_B	B_B	B_B	B_B	B_B	B_B	B_B	B_B	B_B	B_B	B_B	B_B	B_B	B_B	B_B	B_B	B_B	B_B	B_B	B_B	B_B	A_A	B_B	B_B	B_B	B_B	A_A	B_B	A_A	B_B	B_B	B_B	B_B	B_B	B_B
100000726|F|0-17:A>G-17:A>G	B_B	?_?	B_B	A_A	B_B	B_B	?_?	A_A	B_B	B_B	B_B	?_?	B_B	?_?	B_B	?_?	?_?	?_?	?_?	A_A	?_?	?_?	?_?	B_B	B_B	?_?	B_B	?_?	?_?	B_B	B_B	B_B	A_A	B_B	B_B	?_?	A_A	B_B	?_?	B_B	A_A	?_?	B_B	?_?	B_B	B_B
100000731|F|0-17:A>G-17:A>G	B_B	B_B	B_B	A_A	B_B	B_B	B_B	B_B	B_B	A_A	B_B	A_A	A_A	B_B	B_B	B_B	B_B	B_B	A_A	B_B	B_B	B_B	B_B	B_B	B_B	B_B	B_B	B_B	B_B	B_B	B_B	B_B	B_B	B_B	B_B	B_B	B_B	B_B	B_B	B_B	A_A	B_B	B_B	B_B	B_B	B_B
100000738|F|0-17:A>G-17:A>G	B_B	B_B	B_B	B_B	B_B	B_B	B_B	B_B	B_B	B_B	B_B	B_B	B_B	B_B	B_B	B_B	B_B	B_B	B_B	B_B	B_B	B_B	B_B	B_B	B_B	B_B	B_B	B_B	B_B	B_B	B_B	A_A	B_B	B_B	B_B	B_B	B_B	B_B	B_B	B_B	B_B	B_B	B_B	A_A	B_B	B_B
100000741|F|0-17:A>G-17:A>G	B_B	B_B	B_B	B_B	B_B	B_B	A_A	B_B	B_B	A_A	A_A	B_B	B_B	B_B	B_B	B_B	B_B	B_B	B_B	A_A	B_B	B_B	B_B	B_B	B_B	B_B	B_B	B_B	B_B	B_B	B_B	B_B	A_A	B_B	B_B	B_B	B_B	B_B	B_B	B_B	B_B	B_B	A_A	B_B	B_B	B_B
100000743|F|0-17:A>G-17:A>G	B_B	B_B	B_B	A_A	B_B	B_B	B_B	B_B	B_B	B_B	B_B	B_B	B_B	B_B	B_B	B_B	B_B	B_B	A_A	B_B	B_B	B_B	B_B	B_B	B_B	B_B	B_B	B_B	B_B	B_B	B_B	B_B	A_A	B_B	B_B	B_B	B_B	B_B	A_A	B_B	B_B	B_B	B_B	B_B	B_B	B_B
100000746|F|0-17:A>G-17:A>G	B_B	B_B	B_B	B_B	B_B	B_B	B_B	B_B	B_B	B_B	B_B	B_B	B_B	B_B	A_A	B_B	A_A	B_B	B_B	B_B	B_B	B_B	B_B	B_B	B_B	A_A	A_A	B_B	A_A	B_B	B_B	B_B	B_B	B_B	A_A	B_B	B_B	A_A	B_B	B_B	B_B	B_B	A_A	B_B	B_B	B_B
100000750|F|0-17:A>G-17:A>G	B_B	B_B	B_B	B_B	B_B	B_B	B_B	B_B	B_B	B_B	B_B	B_B	B_B	B_B	B_B	B_B	A_A	B_B	B_B	B_B	B_B	B_B	B_B	B_B	B_B	B_B	B_B	A_A	A_A	B_B	B_B	B_B	B_B	B_B	B_B	B_B	B_B	B_B	B_B	B_B	B_B	B_B	B_B	B_B	B_B	B_B
100000752|F|0-17:A>G-17:A>G	B_B	B_B	B_B	B_B	B_B	?_?	B_B	B_B	B_B	B_B	B_B	B_B	A_A	B_B	B_B	B_B	B_B	B_B	B_B	A_A	B_B	B_B	A_A	B_B	B_B	B_B	B_B	B_B	B_B	B_B	B_B	B_B	B_B	B_B	B_B	B_B	A_A	B_B	B_B	A_A	B_B	B_B	B_B	B_B	B_B	B_B
100000760|F|0-17:A>G-17:A>G	B_B	B_B	B_B	B_B	B_B	B_B	B_B	B_B	B_B	B_B	A_A	B_B	B_B	B_B	B_B	B_B	B_B	B_B	B_B	B_B	B_B	A_A	B_B	B_B	B_B	B_B	B_B	B_B	B_B	B_B	B_B	B_B	B_B	B_B	B_B	B_B	B_B	B_B	B_B	B_B	B_B	B_B	B_B	B_B	B_B	A_A
100000762|F|0-17:A>G-17:A>G	B_B	B_B	B_B	A_A	B_B	B_B	B_B	B_B	B_B	B_B	B_B	A_A	B_B	B_B	B_B	B_B	B_B	B_B	B_B	B_B	B_B	B_B	B_B	B_B	B_B	B_B	B_B	B_B	B_B	B_B	B_B	B_B	B_B	B_B	B_B	B_B	B_B	B_B	A_A	B_B	B_B	B_B	B_B	B_B	B_B	B_B
100000764|F|0-17:A>G-17:A>G	B_B	B_B	B_B	B_B	B_B	B_B	B_B	B_B	B_B	B_B	B_B	B_B	A_A	B_B	B_B	B_B	B_B	B_B	B_B	B_B	B_B	A_A	B_B	B_B	B_B	A_A	B_B	B_B	B_B	B_B	B_B	B_B	B_B	B_B	B_B	B_B	B_B	A_A	B_B	B_B	B_B	B_B	B_B	A_A	A_A	B_B
100000772|F|0-17:A>G-17:A>G	B_B	B_B	B_B	B_B	B_B	B_B	B_B	B_B	B_B	B_B	B_B	B_B	A_A	B_B	B_B	B_B	B_B	A_A	A_A	B_B	B_B	B_B	B_B	B_B	B_B	B_B	B_B	B_B	B_B	B_B	B_B	B_B	B_B	B_B	B_B	B_B	B_B	B_B	A_A	B_B	B_B	B_B	A_A	B_B	B_B	B_B
100000773|F|0-17:A>G-17:A>G	B_B	A_A	B_B	B_B	B_B	A_A	B_B	B_B	B_B	B_B	B_B	B_B	A_A	B_B	B_B	B_B	B_B	B_B	B_B	B_B	B_B	B_B	B_B	B_B	?_?	B_B	B_B	B_B	?_?	A_A	B_B	B_B	B_B	?_?	B_B	A_A	?_?	B_B	B_B	B_B	B_B	?_?	B_B	?_?	B_B	B_B
100000776|F|0-17:A>G-17:A>G	B_B	B_B	B_B	B_B	B_B	B_B	B_B	A_A	B_B	B_B	B_B	B_B	A_A	B_B	B_B	B_B	B_B	B_B	B_B	B_B	B_B	B_B	B_B	A_A	B_B	A_A	B_B	B_B	B_B	B_B	B_B	B_B	B_B	B_B	B_B	B_B	B_B	B_B	B_B	B_B	B_B	B_B	B_B	B_B	B_B	B_B
100000780|F|0-17:A>G-17:A>G	B_B	B_B	B_B	B_B	B_B	B_B	B_B	B_B	B_B	B_B	B_B	A_A	B_B	B_B	B_B	B_B	B_B	A_A	B_B	B_B	B_B	B_B	B_B	B_B	B_B	B_B	B_B	B_B	B_B	A_A	B_B	B_B	B_B	B_B	B_B	B_B	A_A	B_B	B_B	B_B	B_B	B_B	B_B	A_A	B_B	B_B
100000783|F|0-17:A>G-17:A>G	B_B	B_B	B_B	B_B	B_B	B_B	B_B	B_B	B_B	A_A	B_B	B_B	B_B	A_A	B_B	B_B	B_B	B_B	A_A	B_B	A_A	B_B	B_B	B_B	B_B	B_B	B_B	B_B	B_B	B_B	B_B	B_B	B_B	B_B	B_B	B_B	B_B	A_A	B_B	B_B	B_B	B_B	B_B	B_B	B_B	B_B
100000786|F|0-17:A>G-17:A>G	B_B	B_B	B_B	B_B	B_B	B_B	B_B	A_A	A_A	B_B	B_B	B_B	B_B	B_B	B_B	B_B	B_B	B_B	B_B	B_B	B_B	B_B	B_B	B_B	B_B	B_B	B_B	B_B	B_B	B_B	B_B	B_B	B_B	B_B	B_B	B_B	B_B	B_B	B_B	B_B	B_B	B_B	B_B	B_B	B_B	B_B
100000799|F|0-17:A>G-17:A>G	B_B	B_B	A_A	B_B	B_B	B_B	B_B	B_B	B_B	B_B	B_B	B_B	B_B	B_B	B_B	B_B	B_B	B_B	B_B	A_A	B_B	B_B	B_B	B_B	B_B	B_B	A_A	B_B	B_B	B_B	A_A	B_B	B_B	B_B	B_B	B_B	B_B	A_A	B_B	B_B	B_B	B_B	B_B	B_B	B_B	B_B
100000820|F|0-17:A>G-17:A>G	B_B	B_B	B_B	B_B	A_A	B_B	B_B	B_B	B_B	B_B	B_B	B_B	B_B	B_B	B_B	B_B	A_A	B_B	B_B	B_B	B_B	B_B	B_B	B_B	B_B	B_B	B_B	B_B	B_B	B_B	B_B	B_B	B_B	B_B	B_B	B_B	B_B	B_B	B_B	B_B	B_B	B_B	A_A	A_A	B_B	B_B
100000826|F|0-17:A>G-17:A>G	B_B	B_B	A_A	B_B	A_A	B_B	B_B	B_B	B_B	A_A	B_B	A_A	B_B	B_B	B_B	B_B	B_B	B_B	B_B	B_B	B_B	B_B	B_B	B_B	A_A	B_B	B_B	B_B	B_B	B_B	B_B	B_B	B_B	B_B	B_B	A_A	B_B	B_B	A_A	B_B	A_A	B_B	B_B	A_A	B_B	B_B
100000828|F|0-17:A>G-17:A>G	B_B	B_B	B_B	B_B	B_B	B_B	B_B	B_B	B_B	B_B	B_B	B_B	B_B	B_B	B_B	B_B	B_B	B_B	B_B	B_B	B_B	B_B	B_B	B_B	B_B	B_B	B_B	B_B	B_B	B_B	B_B	B_B	B_B	B_B	B_B	B_B	B_B	B_B	B_B	B_B	B_B	B_B	B_B	B_B	B_B	B_B
100000832|F|0-17:A>G-17:A>G	B_B	B_B	B_B	B_B	B_B	B_B	B_B	B_B	B_B	B_B	B_B	B_B	B_B	B_B	B_B	B_B	B_B	B_B	B_B	B_B	B_B	B_B	B_B	B_B	B_B	B_B	B_B	B_B	B_B	B_B	B_B	B_B	B_B	B_B	B_B	B_B	B_B	A_A	B_B	B_B	A_A	B_B	B_B	B_B	B_B	B_B
100000833|F|0-17:A>G-17:A>G	B_B	B_B	B_B	B_B	B_B	B_B	B_B	A_A	B_B	B_B	B_B	B_B	A_A	B_B	B_B	B_B	B_B	B_B	B_B	B_B	B_B	B_B	B_B	B_B	B_B	B_B	B_B	B_B	B_B	B_B	B_B	B_B	B_B	B_B	B_B	B_B	B_B	B_B	B_B	A_A	B_B	B_B	B_B	B_B	B_B	B_B
100000867|F|0-17:A>G-17:A>G	B_B	B_B	B_B	B_B	B_B	B_B	B_B	B_B	B_B	B_B	B_B	B_B	B_B	A_A	B_B	B_B	B_B	B_B	B_B	A_A	B_B	B_B	B_B	B_B	B_B	B_B	A_A	B_B	B_B	B_B	B_B	A_A	B_B	A_A	B_B	B_B	B_B	B_B	B_B	B_B	B_B	B_B	B_B	B_B	B_B	B_B
100000871|F|0-17:A>G-17:A>G	B_B	B_B	B_B	B_B	B_B	B_B	B_B	B_B	B_B	B_B	B_B	B_B	B_B	B_B	B_B	B_B	B_B	B_B	B_B	B_B	B_B	B_B	B_B	B_B	B_B	A_A	A_A	B_B	B_B	B_B	B_B	B_B	B_B	B_B	B_B	B_B	B_B	B_B	B_B	B_B	B_B	B_B	B_B	A_A	A_A	B_B
100000875|F|0-17:A>G-17:A>G	B_B	B_B	B_B	B_B	B_B	B_B	B_B	B_B	B_B	B_B	A_A	B_B	B_B	A_A	B_B	B_B	B_B	B_B	B_B	B_B	B_B	B_B	B_B	B_B	B_B	A_A	B_B	B_B	B_B	B_B	A_A	B_B	B_B	B_B	B_B	B_B	B_B	B_B	B_B	B_B	B_B	B_B	B_B	B_B	B_B	A_A
100000876|F|0-17:A>G-17:A>G	B_B	B_B	B_B	B_B	B_B	B_B	B_B	B_B	B_B	B_B	B_B	B_B	B_B	B_B	B_B	B_B	A_A	B_B	B_B	B_B	B_B	B_B	B_B	B_B	B_B	B_B	B_B	A_A	B_B	B_B	B_B	B_B	B_B	B_B	B_B	B_B	B_B	A_A	B_B	B_B	B_B	B_B	B_B	B_B	B_B	B_B
100000880|F|0-17:A>G-17:A>G	B_B	B_B	B_B	B_B	B_B	B_B	B_B	B_B	B_B	A_A	B_B	B_B	B_B	B_B	B_B	B_B	A_A	B_B	B_B	B_B	B_B	B_B	B_B	B_B	B_B	B_B	B_B	B_B	B_B	B_B	B_B	B_B	B_B	B_B	B_B	B_B	B_B	B_B	B_B	B_B	B_B	B_B	B_B	B_B	B_B	B_B
100000883|F|0-17:A>G-17:A>G	B_B	B_B	A_A	B_B	B_B	B_B	B_B	A_A	B_B	B_B	B_B	B_B	A_A	B_B	B_B	B_B	B_B	B_B	B_B	B_B	B_B	B_B	B_B	B_B	B_B	B_B	B_B	B_B	B_B	B_B	B_B	B_B	B_B	B_B	B_B	B_B	B_B	B_B	B_B	A_A	B_B	B_B	B_B	A_A	B_B	B_B
100000885|F|0-17:A>G-17:A>G	B_B	B_B	B_B	B_B	B_B	B_B	B_B	B_B	A_A	B_B	B_B	A_A	B_B	B_B	B_B	B_B	B_B	B_B	B_B	B_B	B_B	B_B	B_B	B_B	B_B	B_B	B_B	B_B	B_B	B_B	B_B	B_B	B_B	B_B	B_B	B_B	B_B	B_B	B_B	B_B	B_B	B_B	B_B	B_B	B_B	B_B
100000890|F|0-17:A>G-17:A>G	B_B	?_?	?_?	?_?	?_?	?_?	?_?	?_?	?_?	?_?	?_?	A_A	?_?	?_?	B_B	?_?	B_B	?_?	B_B	?_?	?_?	?_?	?_?	B_B	B_B	?_?	A_A	?_?	B_B	?_?	?_?	?_?	B_B	?_?	?_?	?_?	B_B	B_B	?_?	?_?	?_?	B_B	B_B	B_B	B_B	?_?
100000903|F|0-17:A>G-17:A>G	B_B	A_A	B_B	B_B	B_B	B_B	B_B	A_A	B_B	B_B	B_B	B_B	B_B	B_B	B_B	B_B	B_B	B_B	A_A	B_B	B_B	B_B	A_A	B_B	B_B	B_B	B_B	B_B	B_B	A_A	B_B	B_B	B_B	B_B	B_B	B_B	B_B	B_B	A_A	B_B	B_B	B_B	B_B	B_B	B_B	B_B
100000911|F|0-17:A>G-17:A>G	B_B	B_B	B_B	B_B	B_B	B_B	B_B	B_B	B_B	B_B	A_A	A_A	B_B	B_B	B_B	B_B	B_B	B_B	B_B	B_B	B_B	B_B	B_B	B_B	B_B	A_A	B_B	B_B	B_B	B_B	B_B	B_B	B_B	B_B	B_B	B_B	B_B	B_B	B_B	B_B	B_B	B_B	B_B	B_B	B_B	B_B
100000916|F|0-17:A>G-17:A>G	B_B	B_B	B_B	B_B	B_B	B_B	B_B	B_B	B_B	B_B	B_B	B_B	B_B	B_B	B_B	A_A	B_B	B_B	B_B	B_B	B_B	B_B	B_B	B_B	B_B	B_B	B_B	B_B	B_B	B_B	A_A	B_B	A_A	B_B	B_B	B_B	B_B	B_B	B_B	B_B	B_B	B_B	B_B	B_B	B_B	B_B
100000930|F|0-17:A>G-17:A>G	B_B	B_B	B_B	B_B	A_A	A_A	B_B	B_B	B_B	B_B	B_B	B_B	B_B	B_B	B_B	B_B	B_B	B_B	B_B	B_B	A_A	B_B	B_B	B_B	B_B	B_B	B_B	B_B	B_B	B_B	B_B	B_B	B_B	B_B	B_B	B_B	B_B	B_B	B_B	B_B	B_B	B_B	B_B	B_B	B_B	B_B
100000932|F|0-17:A>G-17:A>G	B_B	B_B	B_B	B_B	A_A	B_B	B_B	B_B	A_A	B_B	B_B	A_A	B_B	B_B	B_B	B_B	B_B	B_B	B_B	B_B	B_B	A_A	B_B	B_B	B_B	B_B	B_B	B_B	B_B	B_B	B_B	B_B	B_B	B_B	B_B	B_B	A_A	B_B	B_B	B_B	B_B	B_B	B_B	B_B	B_B	B_B
100000941|F|0-17:A>G-17:A>G	B_B	B_B	?_?	?_?	B_B	?_?	B_B	B_B	?_?	?_?	?_?	B_B	?_?	B_B	?_?	B_B	?_?	?_?	B_B	B_B	?_?	B_B	?_?	B_B	B_B	?_?	B_B	?_?	?_?	B_B	B_B	?_?	?_?	B_B	?_?	B_B	B_B	B_B	B_B	B_B	?_?	?_?	B_B	?_?	B_B	?_?
100000945|F|0-17:A>G-17:A>G	B_B	B_B	B_B	B_B	B_B	B_B	B_B	B_B	B_B	B_B	B_B	B_B	B_B	B_B	B_B	B_B	B_B	B_B	B_B	B_B	B_B	B_B	B_B	B_B	B_B	B_B	B_B	B_B	B_B	A_A	B_B	B_B	B_B	B_B	B_B	B_B	B_B	B_B	B_B	B_B	B_B	B_B	B_B	A_A	B_B	B_B
100000950|F|0-17:A>G-17:A>G	B_B	A_A	B_B	B_B	B_B	B_B	B_B	B_B	B_B	B_B	B_B	B_B	B_B	B_B	B_B	B_B	B_B	B_B	B_B	A_A	B_B	B_B	B_B	B_B	B_B	B_B	B_B	B_B	B_B	B_B	B_B	B_B	B_B	B_B	B_B	B_B	B_B	B_B	B_B	B_B	B_B	B_B	B_B	B_B	B_B	B_B
100000954|F|0-17:A>G-17:A>G	B_B	B_B	A_A	B_B	B_B	B_B	B_B	B_B	B_B	B_B	B_B	B_B	B_B	B_B	B_B	B_B	B_B	B_B	B_B	A_A	A_A	B_B	B_B	B_B	B_B	B_B	A_A	B_B	B_B	B_B	B_B	B_B	B_B	B_B	B_B	B_B	B_B	B_B	B_B	B_B	B_B	B_B	B_B	B_B	B_B	B_B
100000958|F|0-17:A>G-17:A>G	B_B	B_B	B_B	B_B	B_B	B_B	B_B	B_B	B_B	B_B	B_B	B_B	B_B	B_B	B_B	B_B	A_A	B_B	B_B	B_B	B_B	A_A	B_B	B_B	B_B	B_B	A_A	B_B	B_B	B_B	B_B	B_B	B_B	B_B	B_B	B_B	A_A	B_B	A_A	B_B	B_B	B_B	B_B	B_B	B_B	B_B
100000961|F|0-17:A>G-17:A>G	B_B	B_B	B_B	B_B	B_B	B_B	B_B	B_B	?_?	B_B	B_B	B_B	B_B	B_B	B_B	B_B	B_B	B_B	B_B	B_B	A_A	?_?	?_?	B_B	A_A	A_A	B_B	B_B	A_A	B_B	B_B	B_B	?_?	B_B	B_B	B_B	B_B	B_B	B_B	B_B	B_B	B_B	B_B	A_A	B_B	?_?
100000965|F|0-17:A>G-17:A>G	B_B	B_B	B_B	B_B	B_B	B_B	B_B	B_B	B_B	B_B	B_B	B_B	B_B	B_B	B_B	B_B	B_B	B_B	B_B	B_B	B_B	B_B	B_B	B_B	B_B	B_B	B_B	B_B	B_B	B_B	B_B	B_B	B_B	B_B	B_B	B_B	B_B	B_B	A_A	B_B	B_B	B_B	B_B	B_B	B_B	B_B
100000966|F|0-17:A>G-17:A>G	B_B	B_B	B_B	B_B	B_B	B_B	A_A	B_B	B_B	B_B	A_A	B_B	A_A	B_B	B_B	B_B	B_B	B_B	A_A	B_B	B_B	B_B	B_B	B_B	B_B	B_B	B_B	B_B	B_B	B_B	B_B	B_B	B_B	B_B	B_B	B_B	A_A	B_B	B_B	B_B	B_B	B_B	B_B	B_B	A_A	B_B
100000979|F|0-17:A>G-17:A>G	B_B	B_B	B_B	B_B	B_B	B_B	B_B	B_B	B_B	B_B	B_B	B_B	B_B	B_B	B_B	B_B	B_B	B_B	B_B	B_B	B_B	B_B	B_B	B_B	B_B	B_B	B_B	B_B	B_B	B_B	B_B	B_B	B_B	B_B	B_B	B_B	B_B	B_B	B_B	B_B	A_A	B_B	B_B	B_B	B_B	B_B
100000984|F|0-17:A>G-17:A>G	B_B	B_B	B_B	B_B	B_B	B_B	B_B	B_B	B_B	B_B	B_B	B_B	B_B	B_B	B_B	B_B	B_B	B_B	B_B	B_B	B_B	B_B	B_B	B_B	B_B	B_B	A_A	B_B	B_B	A_A	B_B	B_B	B_B	B_B	B_B	B_B	B_B	B_B	B_B	A_A	B_B	B_B	B_B	B_B	B_B	B_B
[truncated: 16,023 more rows]

## Sheet: Regression analysis
Table S7b: Linear marker regression showing associations for resistance to blackleg in a DH population from Ag-Castle/Westar-10 .
[truncated: 13,219 more rows]
