# Supplementary material for: Genome-wide Association Study Identifies New Loci for Resistance to Leptosphaeria maculans in Canola
Source: Front Plant Sci. 2016 Oct 24;7:1513. doi: 10.3389/fpls.2016.01513 (PMC5075532; doi:10.3389/fpls.2016.01513)
Supplement: Supplementary file 8 [file Table_8.xlsx]

## Sheet: D7_CS_MXW
Supplementary Table 8: Linear marker regression revealing markers significantly associated with resistance to L. maculans isolate D5 (IBCN18) in a DH population from Maxol*1/Westar-10
Marker	Regression P	Regression -log10 P	Regression Intercept	Regression Intercept SE	Regression Slope	Regression Slope SE	Regression Bonf. P	Regression FDR	Call Rate	Minor Allele	Minor Allele Frequency	Major Allele	Major Allele Frequency
EV178767	2e-44	43.6996	8.67732	0.808944	-2.96187	0.0934171	3.75e-41	3.75e-41	0.961538	A	0.493333	B	0.506667
D7 (IBCN76)-Cotyledon	2.85e-43	42.5449	2.69725	0.886009	2.95027	0.100321	5.35e-40	2.67e-40	1	B	0.5	A	0.5
IND07-02b	1.49e-42	41.8281	2.69725	0.891697	2.95239	0.101627	2.79e-39	9.29e-40	0.987179	B	0.493506	A	0.506494
Ra2A05a	4.52e-41	40.345	2.70549	0.900269	2.94017	0.103963	8.48e-38	2.12e-38	0.961538	B	0.493333	A	0.506667
CAPS29-AciI	4.45e-40	39.3515	2.70279	0.902316	2.95516	0.105618	8.35e-37	1.67e-37	0.935897	B	0.493151	A	0.506849
IND07-07	5.58e-34	33.2535	2.85178	1.14281	2.86585	0.131271	1.05e-30	1.74e-31	0.974359	B	0.473684	A	0.526316
D5 (IBCN18)-Cotyledon	1.4e-30	29.8545	8.48672	1.26307	-2.83524	0.14586	2.62e-27	3.75e-28	0.961538	A	0.493333	B	0.506667
Na12A02a	2.67e-26	25.5732	2.98228	1.43636	2.77062	0.167035	5.01e-23	6.27e-24	0.948718	B	0.486486	A	0.513514
Na12-A02RRa	1.11e-25	24.9538	2.98995	1.45646	2.73995	0.169372	2.09e-22	2.32e-23	0.948718	B	0.486486	A	0.513514
3090427	5.99e-25	24.2225	8.33477	1.51853	-2.66728	0.173067	1.12e-21	1.12e-22	0.987179	A	0.493506	B	0.506494
3076567	3.35e-20	19.4753	3.29148	1.7617	2.54078	0.201599	6.28e-17	5.71e-18	0.987179	A	0.454545	B	0.545455
BRAS004	1.67e-19	18.7783	3.21008	1.81653	2.50158	0.205749	3.13e-16	2.6e-17	1	B	0.487179	A	0.512821
brPb-661145	3.26e-19	18.4864	3.16549	1.81947	2.52627	0.20878	6.12e-16	4.37e-17	0.974359	B	0.486842	A	0.513158
brPb660589	3.26e-19	18.4864	3.16549	1.81947	2.52627	0.20878	6.12e-16	4.37e-17	0.974359	B	0.486842	A	0.513158
brPb658066	3.89e-19	18.4101	3.13412	1.80625	2.55465	0.209972	7.3e-16	4.86e-17	0.948718	B	0.5	A	0.5
brPb-660356	8.97e-19	18.047	3.19065	1.82838	2.5137	0.211142	1.68e-15	1.05e-16	0.961538	B	0.493333	A	0.506667
brPb-662700	5.58e-18	17.2533	3.15094	1.89014	2.47434	0.216814	1.05e-14	5.82e-16	0.974359	B	0.5	A	0.5
brPb-808414	5.58e-18	17.2533	3.15094	1.89014	2.47434	0.216814	1.05e-14	5.82e-16	0.974359	B	0.5	A	0.5
3084520	8.96e-18	17.0476	3.3086	1.8949	2.46358	0.218041	1.68e-14	8.85e-16	0.974359	A	0.460526	B	0.539474
brPb658350	1.02e-17	16.9935	8.12124	1.88592	-2.49182	0.219314	1.9e-14	9.52e-16	0.948718	A	0.486486	B	0.513514
brPb659002	1.44e-17	16.8405	3.14817	1.85741	2.51876	0.220456	2.71e-14	1.29e-15	0.910256	B	0.492958	A	0.507042
3075504	2.12e-17	16.6737	3.33701	1.91886	2.42159	0.219137	3.98e-14	1.81e-15	0.987179	A	0.467532	B	0.532468
3081427	2.74e-17	16.5626	3.34174	1.92536	2.41653	0.219879	5.14e-14	2.23e-15	0.987179	A	0.467532	B	0.532468
3078620	4.56e-17	16.3415	3.1882	1.91659	2.42434	0.221329	8.55e-14	3.56e-15	0.961538	A	0.493333	B	0.506667
3078904	5.82e-17	16.2354	3.31594	1.96092	2.39293	0.222103	1.09e-13	4.36e-15	1	A	0.487179	B	0.512821
4112554	1.1e-16	15.9599	7.96631	1.97721	-2.37982	0.223949	2.06e-13	7.91e-15	1	A	0.487179	B	0.512821
3079226	1.95e-16	15.7089	3.34013	1.94157	2.38827	0.225176	3.67e-13	1.36e-14	0.961538	A	0.453333	B	0.546667
3124844	4.01e-16	15.3965	7.88119	2.01095	-2.35442	0.227996	7.53e-13	2.69e-14	1	B	0.474359	A	0.525641
5029411	5.5e-14	13.26	7.82476	2.14405	-2.23454	0.242846	1.03e-10	3.56e-12	1	A	0.487179	B	0.512821
3084428_48:T>C	5.7e-14	13.2444	7.83893	2.14232	-2.25259	0.244326	1.07e-10	3.56e-12	0.987179	A	0.480519	B	0.519481
brPb658673	1.01e-13	12.9936	7.59927	2.15542	-2.27307	0.249413	1.9e-10	6.14e-12	0.974359	A	0.434211	B	0.565789
3109293_59:A>G	4.6e-13	12.3375	7.68559	2.18593	-2.18693	0.250145	8.62e-10	2.7e-11	0.987179	B	0.454545	A	0.545455
3108445	7.32e-13	12.1357	7.49968	2.21744	-2.18893	0.254101	1.37e-09	4.16e-11	1	A	0.423077	B	0.576923
3149568	7.48e-13	12.1263	7.49915	2.21807	-2.18829	0.254173	1.4e-09	4.13e-11	1	A	0.423077	B	0.576923
3087873	8.68e-13	12.0612	7.76364	2.22284	-2.17956	0.253508	1.63e-09	4.65e-11	0.987179	B	0.480519	A	0.519481
3106813	1.42e-12	11.8489	7.66903	2.21424	-2.16171	0.254079	2.66e-09	7.38e-11	0.974359	B	0.486842	A	0.513158
3111179	1.71e-12	11.767	7.50304	2.21954	-2.16671	0.256624	3.21e-09	8.67e-11	0.987179	A	0.415584	B	0.584416
3086921	2.84e-12	11.5467	7.67274	2.24529	-2.15313	0.257909	5.33e-09	1.4e-10	0.974359	B	0.473684	A	0.526316
brPb-660049	3.69e-12	11.4331	7.6396	2.11511	-2.46949	0.286236	6.92e-09	1.77e-10	0.807692	A	0.31746	B	0.68254
3081466	4.01e-12	11.3968	7.54367	2.25074	-2.14159	0.258986	7.52e-09	1.88e-10	0.974359	B	0.460526	A	0.539474
3080385	6.7e-12	11.1741	7.41584	2.26054	-2.13222	0.261576	1.26e-08	3.06e-10	0.974359	B	0.434211	A	0.565789
BN204	3.06e-11	10.5147	7.26006	2.20196	-2.12781	0.267142	5.74e-08	1.37e-09	0.871795	A	0.485294	B	0.514706
3105725	3.74e-11	10.4276	7.32651	2.31957	-2.07557	0.268189	7.01e-08	1.63e-09	0.987179	B	0.415584	A	0.584416
brPb-841130	4.72e-11	10.3263	3.83982	2.28738	2.22999	0.285286	8.85e-08	2.01e-09	0.897436	B	0.357143	A	0.642857
4706696	1.18e-10	9.92707	7.40093	2.35539	-2.04165	0.272552	2.22e-07	4.93e-09	0.974359	B	0.434211	A	0.565789
5029856	1.9e-10	9.72013	7.16971	2.35921	-2.07037	0.280507	3.57e-07	7.77e-09	0.974359	A	0.368421	B	0.631579
3087383	2.68e-10	9.57111	7.26255	2.39431	-2.03851	0.27976	5.04e-07	1.07e-08	0.987179	A	0.38961	B	0.61039
4119418	5.6e-10	9.25181	7.26875	2.41669	-1.97588	0.278153	1.05e-06	2.19e-08	1	B	0.410256	A	0.589744
3130502	7.67e-10	9.11514	7.25875	2.42653	-1.9637	0.279286	1.44e-06	2.94e-08	1	B	0.410256	A	0.589744
3100289	1.71e-09	8.76586	7.26771	2.44027	-1.94752	0.283474	3.22e-06	6.43e-08	0.974359	B	0.421053	A	0.578947
3134981	8.57e-09	8.06695	7.09741	2.50322	-1.88486	0.291297	1.61e-05	3.15e-07	1	B	0.384615	A	0.615385
brPb-659148	5.52e-08	7.25819	4.49546	2.49952	2.07037	0.337758	0.000103524	1.99e-06	0.871795	B	0.279412	A	0.720588
3077386	6.55e-08	7.18369	4.60848	2.56712	2.03486	0.33929	0.000122896	2.32e-06	0.987179	B	0.246753	A	0.753247
3146009	9.01e-08	7.04516	6.89424	2.5695	-1.8512	0.312675	0.000169073	3.13e-06	0.987179	A	0.324675	B	0.675325
3077979	1.02e-07	6.99275	4.67808	2.58802	2.01515	0.342052	0.000190758	3.47e-06	0.987179	B	0.246753	A	0.753247
CB10594	1.25e-07	6.90406	6.9282	2.59079	-1.78382	0.305764	0.000233978	4.18e-06	1	A	0.358974	B	0.641026
brPb-657604	1.35e-07	6.86828	4.62164	2.59941	2.00728	0.3443	0.000254067	4.31e-06	0.974359	B	0.25	A	0.75
brPb-661449	1.35e-07	6.86828	4.62164	2.59941	2.00728	0.3443	0.000254067	4.31e-06	0.974359	B	0.25	A	0.75
brPb-658234	1.35e-07	6.86828	4.62164	2.59941	2.00728	0.3443	0.000254067	4.31e-06	0.974359	B	0.25	A	0.75
KBRH143H15	1.39e-07	6.85722	3.28941	2.32384	1.95966	0.321801	0.000260621	4.34e-06	0.692308	B	0.407407	A	0.592593
3077579	1.7e-07	6.76878	4.68506	2.60115	1.97557	0.343067	0.000319488	5.24e-06	1	B	0.24359	A	0.75641
brPb-660799	1.94e-07	6.71275	4.65306	2.6089	1.99157	0.346327	0.000363478	5.86e-06	0.961538	B	0.253333	A	0.746667
brPb-670954	1.95e-07	6.71088	4.6616	2.60378	1.9873	0.345649	0.00036505	5.79e-06	0.961538	B	0.253333	A	0.746667
BRMS036	2.35e-07	6.62831	4.69704	2.60032	1.99773	0.350795	0.000441494	6.9e-06	0.974359	B	0.236842	A	0.763158
3079311	2.66e-07	6.57531	4.73085	2.61601	1.9861	0.351516	0.000498796	7.67e-06	1	B	0.230769	A	0.769231
brPb662675	2.68e-07	6.57202	4.62164	2.61715	2.00629	0.353798	0.000502587	7.61e-06	0.961538	B	0.24	A	0.76
brPb-663334	2.99e-07	6.52452	4.63907	2.6158	1.99856	0.351529	0.00056068	8.37e-06	0.897436	B	0.271429	A	0.728571
4111134	3.04e-07	6.51725	4.61078	2.60881	1.90676	0.339005	0.00057014	8.38e-06	0.987179	B	0.25974	A	0.74026
5029511	1.06e-06	5.97313	6.98217	2.66273	-1.62661	0.306472	0.00199575	2.89e-05	1	B	0.410256	A	0.589744
3077050	1.56e-06	5.80571	6.96428	2.67584	-1.60481	0.30798	0.00293441	4.19e-05	1	B	0.410256	A	0.589744
BRMS005a	2.1e-06	5.67879	6.75214	2.6858	-1.65693	0.322555	0.00393045	5.54e-05	1	A	0.333333	B	0.666667
3121877	2.32e-06	5.63403	4.70757	2.67834	1.81111	0.353989	0.00435713	6.05e-05	0.987179	B	0.246753	A	0.753247
3140043	2.45e-06	5.61007	4.69262	2.69537	1.79319	0.351064	0.00460425	6.31e-05	0.974359	B	0.263158	A	0.736842
4110685	3.02e-06	5.52012	6.71942	2.69664	-1.64057	0.324913	0.00566386	7.65e-05	0.987179	B	0.337662	A	0.662338
BRMS005b	3.08e-06	5.51199	6.71198	2.69308	-1.63685	0.324484	0.00577085	7.69e-05	0.987179	A	0.337662	B	0.662338
3085647	3.19e-06	5.49586	4.75468	2.70512	1.76988	0.351519	0.00598923	7.88e-05	0.987179	B	0.25974	A	0.74026
3104059	5.81e-06	5.23607	4.78366	2.69938	1.68553	0.345363	0.0108933	0.000141471	0.987179	B	0.272727	A	0.727273
3151169	6.38e-06	5.19528	6.75038	2.72264	-1.56606	0.322499	0.0119661	0.000153412	0.987179	B	0.363636	A	0.636364
3142947	4.26e-05	4.37087	6.52842	2.78003	-1.48716	0.341996	0.0798665	0.00101097	0.987179	B	0.311688	A	0.688312
3075371	0.000105315	3.97751	4.89205	2.8287	1.50545	0.367579	0.197572	0.00246964	0.987179	B	0.25974	A	0.74026
brPb-671296	0.000105721	3.97584	6.76164	2.83495	-1.34942	0.329322	0.198332	0.00244855	0.974359	A	0.421053	B	0.578947
3095005	0.000337099	3.47224	4.57739	2.86307	1.2275	0.326876	0.632398	0.00771217	1	B	0.435897	A	0.564103
4107009_60:C>G	0.000708145	3.14988	6.49445	2.88517	-1.24025	0.351087	1	0.0160058	0.987179	A	0.324675	B	0.675325
3098733	0.00105386	2.97722	4.90264	2.92496	1.2615	0.369903	1	0.0235361	0.974359	B	0.289474	A	0.710526
IND07-02a	0.00219327	2.65891	4.83271	2.93089	1.1102	0.349984	1	0.0484068	0.987179	B	0.350649	A	0.649351
BRAS023	0.00227934	2.64219	6.3968	2.92922	-1.1385	0.360349	1	0.0497214	0.987179	A	0.311688	B	0.688312
3078764	0.00236035	2.62702	4.88742	2.93226	1.09792	0.348941	1	0.0508967	1	A	0.346154	B	0.653846
3077957_37:T>G	0.00288178	2.54034	4.76972	2.93935	1.03739	0.336826	1	0.0614344	1	B	0.423077	A	0.576923
3085217	0.00310581	2.50782	4.80034	2.94028	1.03462	0.338549	1	0.0654663	0.987179	A	0.428571	B	0.571429
Ra2A05b	0.00359504	2.4443	4.83271	2.93964	1.0689	0.355385	1	0.0749367	0.974359	B	0.342105	A	0.657895
3084274	0.00370996	2.43063	4.79256	2.94675	1.01292	0.338131	1	0.0764823	0.987179	A	0.441558	B	0.558442
4333528	0.00401541	2.39627	4.79843	2.95113	1.00346	0.338176	1	0.0818796	1	A	0.423077	B	0.576923
3149232_18:C>A	0.00423773	2.37287	4.77127	2.94021	0.990522	0.335777	1	0.0854836	0.987179	A	0.467532	B	0.532468
3131587_32:T>C	0.00544158	2.26427	4.82724	3.00003	1.02423	0.357017	1	0.1086	0.923077	A	0.430556	B	0.569444
BRMS018	0.00606222	2.21737	6.29869	2.96573	-1.01584	0.359783	1	0.119713	1	A	0.320513	B	0.679487
3082596	0.00735178	2.13361	4.78919	2.97254	0.929848	0.337575	1	0.143666	1	B	0.461538	A	0.538462
3107590	0.00751038	2.12434	6.24551	2.9733	-1.014	0.369156	1	0.145252	1	A	0.294872	B	0.705128
3087733	0.0085393	2.06858	4.96622	2.97783	0.948949	0.351441	1	0.163467	1	A	0.358974	B	0.641026
3089772_15:A>G	0.00870505	2.06023	4.84911	2.97851	0.915816	0.340056	1	0.164956	1	A	0.435897	B	0.564103
3124068	0.00971206	2.01269	4.90033	2.98236	0.910632	0.34326	1	0.182198	1	A	0.410256	B	0.589744
3087852	0.0115904	1.9359	4.8396	3.00237	0.891864	0.344515	1	0.215283	0.974359	A	0.486842	B	0.513158
3085743_37:C>T	0.0117688	1.92927	4.7014	2.97188	0.918835	0.355208	1	0.216454	0.923077	A	0.416667	B	0.583333
Na12A02c	0.0117872	1.92859	5.01198	2.98917	0.917989	0.355714	1	0.214688	1	B	0.346154	A	0.653846
Na12A02b	0.0119487	1.92268	6.01928	2.98965	-1.20823	0.46911	1	0.215535	1	B	0.153846	A	0.846154
Ol12E03a	0.0128526	1.89101	5.88115	2.9898	-1.51043	0.592597	1	0.229633	0.987179	B	0.0909091	A	0.909091
3074260	0.0143679	1.84261	4.94312	2.98267	0.885855	0.353105	1	0.254284	0.948718	B	0.405405	A	0.594595
3076636	0.0145909	1.83592	4.87435	2.99969	0.860916	0.344207	1	0.255818	0.974359	A	0.486842	B	0.513158
3101848	0.015016	1.82345	4.94229	2.99001	0.875275	0.351616	1	0.260833	0.987179	A	0.376623	B	0.623377
3100171	0.015368	1.81338	4.82699	2.99846	0.842119	0.339621	1	0.264499	1	A	0.487179	B	0.512821
3117550	0.0161256	1.79248	4.99809	3.00105	0.85846	0.348617	1	0.275015	0.974359	A	0.421053	B	0.578947
3085891	0.0161873	1.79083	4.99046	2.98045	0.866005	0.351894	1	0.273579	0.974359	A	0.381579	B	0.618421
4707060_56:C>T	0.0185146	1.73249	6.33057	3.00496	-0.83247	0.345862	1	0.310119	1	B	0.410256	A	0.589744
3117551_5:C>T	0.0189671	1.722	5.12952	2.97697	0.855234	0.355815	1	0.314887	0.897436	B	0.5	A	0.5
4115230	0.0192999	1.71445	4.95065	3.00641	0.823568	0.34451	1	0.317601	1	A	0.423077	B	0.576923
3075450	0.0199235	1.70063	4.87142	3.0098	0.831891	0.349633	1	0.325013	0.974359	A	0.421053	B	0.578947
3082060	0.0219455	1.65865	6.2278	3.01087	-0.838186	0.358297	1	0.354912	1	B	0.346154	A	0.653846
3084921	0.0221925	1.65379	6.26365	3.02212	-0.842837	0.360878	1	0.355838	0.987179	B	0.350649	A	0.649351
brPb-662737	0.0227922	1.64221	5.09261	3.03133	0.880063	0.37845	1	0.362357	0.974359	B	0.302632	A	0.697368
4707630	0.0229164	1.63985	4.89516	3.01237	0.793023	0.341534	1	0.36127	1	B	0.474359	A	0.525641
3108061	0.0237514	1.62431	4.97141	3.02982	0.805204	0.348858	1	0.371313	0.987179	B	0.428571	A	0.571429
3139106	0.0242565	1.61517	5.03694	3.02303	0.830117	0.360987	1	0.376077	0.987179	A	0.350649	B	0.649351
3103505	0.0247815	1.60587	4.92364	3.01508	0.784195	0.342406	1	0.381066	1	B	0.461538	A	0.538462
3082243	0.0281286	1.55085	6.08182	3.00455	-0.816512	0.364498	1	0.429019	0.961538	B	0.346667	A	0.653333
3090176	0.0291423	1.53548	5.00134	3.00847	0.765739	0.344272	1	0.440894	0.987179	B	0.454545	A	0.545455
3092559	0.0303965	1.51718	4.91556	3.03523	0.763349	0.345926	1	0.45619	0.987179	A	0.493506	B	0.506494
3082499	0.0319391	1.49568	4.96774	3.0162	0.76232	0.348734	1	0.475537	0.987179	A	0.415584	B	0.584416
brPb-660252	0.0338254	1.47076	6.36103	3.0454	-0.755631	0.349453	1	0.480731	0.974359	B	0.486842	A	0.513158
brPb-660296	0.0338254	1.47076	6.36103	3.0454	-0.755631	0.349453	1	0.480731	0.974359	B	0.486842	A	0.513158
brPb-661328	0.0338254	1.47076	6.36103	3.0454	-0.755631	0.349453	1	0.480731	0.974359	B	0.486842	A	0.513158
brPb-662684	0.0338254	1.47076	6.36103	3.0454	-0.755631	0.349453	1	0.480731	0.974359	B	0.486842	A	0.513158
brPb-669898	0.0338254	1.47076	6.36103	3.0454	-0.755631	0.349453	1	0.480731	0.974359	B	0.486842	A	0.513158
brPb-670773	0.0338254	1.47076	6.36103	3.0454	-0.755631	0.349453	1	0.480731	0.974359	B	0.486842	A	0.513158
3095882	0.0338981	1.46982	4.99688	3.02587	0.746319	0.345463	1	0.478142	1	B	0.435897	A	0.564103
3081071	0.0339062	1.46972	5.08334	3.02327	0.780155	0.360869	1	0.474687	0.961538	B	0.373333	A	0.626667
3081203	0.0339452	1.46922	5.02506	3.03703	0.755425	0.349688	1	0.471713	0.987179	B	0.428571	A	0.571429
3111579	0.034993	1.45602	5.08496	3.04062	0.778018	0.362029	1	0.482697	0.948718	A	0.391892	B	0.608108
3119953	0.0352582	1.45274	6.21039	3.02266	-0.753021	0.351192	1	0.482806	0.987179	B	0.402597	A	0.597403
4707765_38:A>T	0.035264	1.45267	5.01831	3.02722	0.743604	0.346895	1	0.479385	1	B	0.423077	A	0.576923
3077078	0.0361154	1.44231	6.21394	3.02608	-0.778054	0.364606	1	0.487427	0.987179	B	0.337662	A	0.662338
3100642	0.0384605	1.41499	4.94307	3.03019	0.722985	0.343214	1	0.51537	1	A	0.487179	B	0.512821
3141840	0.0402822	1.39489	6.27959	3.0506	-0.733074	0.35125	1	0.535953	0.987179	B	0.428571	A	0.571429
3090036	0.0415904	1.38101	5.15867	3.03285	0.762602	0.367926	1	0.549462	1	A	0.320513	B	0.679487
3079509	0.0418575	1.37823	4.9835	3.04332	0.718597	0.347082	1	0.549124	0.987179	A	0.480519	B	0.519481
4107653_25:A>T	0.0440005	1.35654	6.36722	3.01912	-0.716106	0.349395	1	0.573229	0.961538	A	0.466667	B	0.533333
4115010	0.0452502	1.34438	6.14233	3.03571	-0.742227	0.364578	1	0.585444	1	A	0.333333	B	0.666667
3087411	0.0457859	1.33927	6.3523	3.0464	-0.705682	0.347433	1	0.588318	0.987179	B	0.480519	A	0.519481
5034313_67:A>T	0.0461106	1.3362	6.36938	3.04718	-0.713966	0.351889	1	0.588459	0.961538	A	0.493333	B	0.506667
3158394_51:C>T	0.046501	1.33254	5.08238	3.03664	0.710982	0.351302	1	0.589432	1	B	0.397436	A	0.602564
brPb-657957	0.0465062	1.33249	5.03607	3.05662	0.722259	0.356723	1	0.581637	0.974359	A	0.407895	B	0.592105
brPb-658070	0.0465062	1.33249	5.03607	3.05662	0.722259	0.356723	1	0.581637	0.974359	A	0.407895	B	0.592105
brPb-663103	0.047252	1.32558	5.12234	3.06412	0.743797	0.368556	1	0.587051	0.961538	A	0.36	B	0.64
3144253	0.047613	1.32227	6.22506	3.03744	-0.703885	0.3496	1	0.587645	1	A	0.410256	B	0.589744
brPb-661581	0.0479024	1.31964	4.95594	3.05765	0.706526	0.351224	1	0.579773	0.974359	B	0.473684	A	0.526316
brPb-659237	0.0479024	1.31964	4.95594	3.05765	0.706526	0.351224	1	0.579773	0.974359	B	0.473684	A	0.526316
brPb-658209	0.0479024	1.31964	4.95594	3.05765	0.706526	0.351224	1	0.579773	0.974359	B	0.473684	A	0.526316
3132820	0.0484731	1.3145	5.07213	3.03804	0.70125	0.349669	1	0.58292	1	A	0.410256	B	0.589744
4337273_27:A>C	0.0561844	1.25038	5.09354	3.03488	0.70835	0.36504	1	0.67135	0.961538	B	0.36	A	0.64
3083343	0.0569442	1.24455	5.10649	3.04347	0.680642	0.352092	1	0.676122	1	A	0.397436	B	0.602564
3097062	0.0571734	1.24281	4.99139	3.03646	0.67122	0.347475	1	0.674574	0.987179	A	0.454545	B	0.545455
3086800	0.0591318	1.22818	5.11108	3.04473	0.674872	0.352238	1	0.69332	1	B	0.397436	A	0.602564
3109375_27:T>C	0.0596769	1.22419	5.17531	3.03122	0.687455	0.359369	1	0.695366	0.961538	B	0.386667	A	0.613333
3109757	0.0612217	1.21309	5.20958	3.05942	0.707507	0.372291	1	0.708963	0.987179	A	0.324675	B	0.675325
3111780	0.0635701	1.19675	5.06148	3.04715	0.65301	0.346851	1	0.731641	1	A	0.448718	B	0.551282
brPb-660242	0.0636631	1.19611	5.24524	3.04359	0.717641	0.381084	1	0.728244	0.961538	B	0.306667	A	0.693333
5029525	0.0644352	1.19088	6.26262	3.0476	-0.648357	0.345527	1	0.732608	1	A	0.474359	B	0.525641
4108687_39:C>T	0.0653413	1.18481	6.12526	3.03125	-0.656374	0.350799	1	0.738436	0.961538	A	0.466667	B	0.533333
3081943_67:T>C	0.0668118	1.17515	5.15366	3.0488	0.664155	0.357149	1	0.750533	1	A	0.371795	B	0.628205
3159364_67:C>T	0.0672837	1.17209	5.15449	3.04904	0.663034	0.357176	1	0.751335	1	A	0.371795	B	0.628205
brPb-671327	0.0675029	1.17068	4.98892	3.06954	0.65356	0.352223	1	0.736252	0.974359	A	0.486842	B	0.513158
brPb-670322	0.0675029	1.17068	4.98892	3.06954	0.65356	0.352223	1	0.736252	0.974359	A	0.486842	B	0.513158
brPb-663225	0.0675029	1.17068	4.98892	3.06954	0.65356	0.352223	1	0.736252	0.974359	A	0.486842	B	0.513158
brPb-659257	0.0675029	1.17068	4.98892	3.06954	0.65356	0.352223	1	0.736252	0.974359	A	0.486842	B	0.513158
3125637_38:G>C	0.0675575	1.17033	6.1651	3.0409	-0.661941	0.356812	1	0.732588	0.974359	B	0.394737	A	0.605263
3102355	0.0677139	1.16932	6.20979	3.04757	-0.645158	0.348037	1	0.730065	0.987179	A	0.467532	B	0.532468
3170446	0.0680165	1.16739	6.2094	3.0494	-0.644516	0.348149	1	0.729137	1	B	0.435897	A	0.564103
3158428_10:A>T	0.0692383	1.15965	5.02719	3.04999	0.636653	0.345457	1	0.738017	1	A	0.487179	B	0.512821
brPb-807871	0.0698401	1.1559	5.1893	3.0819	0.694498	0.377454	1	0.740226	0.961538	B	0.333333	A	0.666667
brPb-657878	0.0717536	1.14416	6.07595	3.07164	-0.68501	0.374966	1	0.756234	0.974359	B	0.328947	A	0.671053
3075518	0.072165	1.14167	5.10965	3.05594	0.654102	0.358577	1	0.756322	0.974359	A	0.394737	B	0.605263
3093577	0.0724097	1.1402	6.27699	3.05147	-0.629475	0.345511	1	0.75467	1	B	0.5	A	0.5
brPb-659195	0.0732105	1.13543	5.00145	3.07233	0.640696	0.352542	1	0.754631	0.974359	A	0.486842	B	0.513158
brPb-670408	0.0732105	1.13543	5.00145	3.07233	0.640696	0.352542	1	0.754631	0.974359	A	0.486842	B	0.513158
3090881	0.0734814	1.13382	6.21335	3.05196	-0.6305	0.347398	1	0.753284	1	A	0.448718	B	0.551282
3097579	0.073527	1.13355	5.02666	3.04493	0.632415	0.348444	1	0.749655	0.987179	A	0.454545	B	0.545455
3211335	0.0746453	1.127	6.12811	3.05248	-0.646316	0.357579	1	0.756944	1	A	0.371795	B	0.628205
3154329	0.0746659	1.12688	6.26926	3.04057	-0.628976	0.347946	1	0.753082	0.987179	B	0.454545	A	0.545455
3078365	0.0750991	1.12437	5.08368	3.06325	0.631417	0.349828	1	0.753401	0.987179	A	0.467532	B	0.532468
5031285	0.0752546	1.12347	5.15465	3.05274	0.640723	0.355244	1	0.750945	1	B	0.384615	A	0.615385
brPb-840784	0.0769637	1.11371	5.1241	3.07771	0.66981	0.373374	1	0.763936	0.961538	B	0.346667	A	0.653333
3177943	0.0769637	1.11371	6.20677	3.05349	-0.623171	0.347572	1	0.759916	1	B	0.448718	A	0.551282
3093605	0.0776215	1.11002	6.12336	3.05377	-0.639931	0.35773	1	0.762397	1	A	0.371795	B	0.628205
3076906	0.0780913	1.1074	5.08781	3.06556	0.62537	0.350091	1	0.763017	0.987179	A	0.467532	B	0.532468
3078234	0.0781021	1.10734	5.08931	3.05371	0.622088	0.348267	1	0.759169	0.987179	B	0.480519	A	0.519481
3132713_54:C>T	0.0809247	1.09192	6.13043	3.04554	-0.620118	0.350442	1	0.782551	0.974359	A	0.460526	B	0.539474
3185607	0.0819866	1.08626	5.17892	3.03145	0.615342	0.349046	1	0.788753	0.987179	B	0.428571	A	0.571429
brPb-661347	0.0820479	1.08593	5.05054	3.07621	0.62401	0.35397	1	0.785315	0.974359	B	0.460526	A	0.539474
4337386_26:T>C	0.0834678	1.07848	6.29321	3.03001	-0.614497	0.350156	1	0.794851	0.961538	A	0.48	B	0.52
3123982_17:G>A	0.08356	1.078	6.23362	3.06683	-0.615477	0.35095	1	0.79171	0.987179	B	0.454545	A	0.545455
3092050	0.0836093	1.07775	5.03064	3.0492	0.610596	0.348224	1	0.788196	0.987179	A	0.467532	B	0.532468
brPb-660316	0.0836591	1.07749	5.12549	3.07687	0.633066	0.361032	1	0.776953	0.974359	A	0.394737	B	0.605263
brPb-663259	0.0836591	1.07749	5.12549	3.07687	0.633066	0.361032	1	0.776953	0.974359	A	0.394737	B	0.605263
brPb-663305	0.0836591	1.07749	5.12549	3.07687	0.633066	0.361032	1	0.776953	0.974359	A	0.394737	B	0.605263
3077481	0.0840209	1.07561	6.19414	3.05637	-0.609093	0.3479	1	0.776469	1	A	0.448718	B	0.551282
brPb-661171	0.0845112	1.07309	6.29697	3.02799	-0.684843	0.3911	1	0.777172	0.884615	B	0.318841	A	0.681159
3094412	0.0846595	1.07232	5.20506	3.04935	0.66337	0.379631	1	0.774737	0.987179	A	0.298701	B	0.701299
brPb-840545	0.0867068	1.06195	5.20884	3.07808	0.659365	0.379795	1	0.789621	0.974359	A	0.315789	B	0.684211
3148364	0.0875508	1.05774	5.10843	3.04244	0.60613	0.350084	1	0.793455	0.974359	A	0.460526	B	0.539474
3118638	0.0906152	1.0428	6.21143	3.05884	-0.594398	0.346801	1	0.817279	1	B	0.474359	A	0.525641
brPb-661819	0.0911916	1.04005	5.1893	3.07978	0.63721	0.372328	1	0.814645	0.974359	B	0.342105	A	0.657895
brPb-661660	0.0911916	1.04005	5.1893	3.07978	0.63721	0.372328	1	0.814645	0.974359	B	0.342105	A	0.657895
4333938	0.0913749	1.03917	6.03846	3.0519	-0.623232	0.364434	1	0.812414	0.987179	B	0.350649	A	0.649351
3142258	0.0921076	1.0357	5.2568	3.06386	0.62986	0.369158	1	0.815066	0.987179	A	0.337662	B	0.662338
3097376_63:G>A	0.0931115	1.031	6.19737	3.06912	-0.62325	0.36602	1	0.820081	0.910256	A	0.450704	B	0.549296
brPb-670271	0.0934981	1.0292	5.24205	3.08062	0.661957	0.389589	1	0.812049	0.974359	B	0.289474	A	0.710526
brPb-660809	0.0934981	1.0292	5.24205	3.08062	0.661957	0.389589	1	0.812049	0.974359	B	0.289474	A	0.710526
brPb-661695	0.0934981	1.0292	5.24205	3.08062	0.661957	0.389589	1	0.812049	0.974359	B	0.289474	A	0.710526
brPb-670643	0.0937765	1.02791	5.16709	3.08072	0.621838	0.366294	1	0.810713	0.974359	B	0.368421	A	0.631579
3077402	0.0942434	1.02575	6.11141	3.07285	-0.605118	0.357024	1	0.811012	0.987179	A	0.402597	B	0.597403
4112179	0.0966422	1.01483	5.0817	3.07039	0.591139	0.351358	1	0.827857	0.987179	A	0.454545	B	0.545455
3094801	0.0968461	1.01392	5.04779	3.06536	0.587808	0.349596	1	0.825833	0.987179	B	0.480519	A	0.519481
4707137_6:G>T	0.097432	1.0113	6.20438	3.07025	-0.601495	0.358313	1	0.82707	0.974359	B	0.407895	A	0.592105
brPb-838958	0.0982693	1.00758	5.09835	3.06233	0.592244	0.353639	1	0.83042	0.961538	A	0.493333	B	0.506667
3120980_16:G>A	0.0983172	1.00737	6.20083	3.05092	-0.589953	0.352322	1	0.827099	0.961538	A	0.493333	B	0.506667
3127113	0.0987847	1.00531	5.24961	3.06164	0.620735	0.371419	1	0.827322	1	B	0.320513	A	0.679487
4166304	0.0997601	1.00104	6.19304	3.07269	-0.587623	0.352583	1	0.831777	0.987179	B	0.441558	A	0.558442
3081856	0.101228	0.994697	5.13652	3.08662	0.588411	0.354551	1	0.840286	0.974359	A	0.473684	B	0.526316
3210564	0.101427	0.993846	6.1937	3.06249	-0.575706	0.347216	1	0.838225	1	A	0.474359	B	0.525641
3113282	0.101721	0.99259	6.05584	3.06112	-0.596442	0.359978	1	0.836967	0.987179	A	0.376623	B	0.623377
3093506	0.10287	0.987713	5.13094	3.06295	0.575613	0.34865	1	0.842723	1	A	0.448718	B	0.551282
brPb-662499	0.103006	0.987136	6.1233	3.08387	-0.591398	0.358238	1	0.836537	0.974359	A	0.421053	B	0.578947
brPb-662342	0.103006	0.987136	6.1233	3.08387	-0.591398	0.358238	1	0.836537	0.974359	A	0.421053	B	0.578947
3097944	0.103598	0.984648	5.09059	3.06318	0.571578	0.346951	1	0.837716	1	A	0.487179	B	0.512821
3099782	0.103773	0.983917	6.1501	3.08359	-0.586632	0.356095	1	0.835527	0.961538	B	0.493333	A	0.506667
brPb-658285	0.104349	0.98151	6.26889	3.05676	-0.586432	0.356515	1	0.836579	0.948718	B	0.459459	A	0.540541
4109596	0.104529	0.980765	6.02192	3.05627	-0.599694	0.364956	1	0.834449	0.987179	A	0.350649	B	0.649351
4707750	0.104673	0.980165	6.14826	3.06351	-0.574389	0.349761	1	0.832062	1	A	0.435897	B	0.564103
Bra016219a	0.104801	0.979633	5.26044	3.07603	0.608522	0.370625	1	0.829567	0.987179	B	0.337662	A	0.662338
5029797	0.104968	0.978943	6.19897	3.07436	-0.577354	0.351813	1	0.827396	0.987179	B	0.454545	A	0.545455
3164338_15:A>C	0.104993	0.978841	5.13405	3.06361	0.572152	0.348724	1	0.824126	1	A	0.448718	B	0.551282
3132580	0.105039	0.97865	5.20973	3.06362	0.588743	0.358885	1	0.821054	1	A	0.371795	B	0.628205
3090128	0.105587	0.976389	6.17361	3.05834	-0.579247	0.353606	1	0.821914	0.987179	B	0.415584	A	0.584416
3101915	0.106933	0.970889	5.31122	3.04254	0.590375	0.361754	1	0.82895	0.974359	A	0.368421	B	0.631579
3100670_31:A>G	0.106971	0.970733	6.14503	3.06421	-0.570683	0.34984	1	0.825835	1	A	0.435897	B	0.564103
4111273	0.107307	0.969374	5.07279	3.09184	0.58216	0.357047	1	0.825029	0.961538	A	0.493333	B	0.506667
3089403	0.107378	0.969084	5.11047	3.06433	0.566075	0.347424	1	0.82221	1	B	0.474359	A	0.525641
3156388	0.107491	0.968629	5.06971	3.05745	0.568817	0.349166	1	0.819726	0.987179	A	0.467532	B	0.532468
3090934	0.107817	0.967313	5.23128	3.05728	0.619471	0.380619	1	0.818886	0.987179	A	0.298701	B	0.701299
3105850	0.108963	0.962721	5.09893	3.0648	0.563023	0.347135	1	0.824253	1	A	0.487179	B	0.512821
3155898	0.110626	0.956144	5.11529	3.06529	0.560992	0.347533	1	0.83347	1	B	0.474359	A	0.525641
3081400	0.110983	0.954744	5.98724	3.06539	-0.630921	0.391252	1	0.832815	1	A	0.269231	B	0.730769
3079274	0.111144	0.954114	6.04972	3.0688	-0.58177	0.360881	1	0.830703	0.987179	B	0.376623	A	0.623377
3096579	0.11118	0.953974	6.19275	3.06545	-0.559584	0.347208	1	0.827673	1	A	0.487179	B	0.512821
brPb-809699	0.111779	0.951641	5.26475	3.06984	0.599485	0.372419	1	0.828841	0.961538	B	0.346667	A	0.653333
5034394_26:C>T	0.111809	0.951524	5.13051	3.06563	0.560093	0.348146	1	0.825801	1	B	0.461538	A	0.538462
3116227_17:C>A	0.112928	0.947199	6.02599	3.07879	-0.594997	0.370957	1	0.830795	0.987179	A	0.337662	B	0.662338
3159654	0.113141	0.946379	5.23114	3.06601	0.579948	0.361848	1	0.829113	1	A	0.358974	B	0.641026
3133003	0.11316	0.946306	5.06415	3.05912	0.559226	0.348884	1	0.826026	0.987179	B	0.480519	A	0.519481
3084794	0.113273	0.945872	6.13644	3.06605	-0.560829	0.35005	1	0.823647	1	A	0.435897	B	0.564103
3095763	0.113328	0.945661	5.06422	3.07648	0.565675	0.353018	1	0.820865	0.974359	B	0.486842	A	0.513158
3215164	0.113889	0.94352	6.04015	3.06622	-0.588952	0.368241	1	0.82175	1	A	0.333333	B	0.666667
3206262	0.114806	0.940036	6.14723	3.06648	-0.556824	0.349051	1	0.825195	1	B	0.448718	A	0.551282
3096660	0.115047	0.939126	5.24568	3.06313	0.570657	0.357908	1	0.823769	0.987179	A	0.38961	B	0.61039
3100902_5:T>A	0.115629	0.936933	6.18969	3.06532	-0.56955	0.357739	1	0.824791	0.974359	A	0.407895	B	0.592105
brPb-658007	0.115768	0.936412	5.153	3.08041	0.589759	0.370515	1	0.822653	0.961538	A	0.36	B	0.64
3105520_10:T>C	0.119351	0.923175	6.16619	3.04494	-0.554168	0.35163	1	0.844912	0.961538	B	0.493333	A	0.506667
3080238	0.120694	0.918316	6.13948	3.07672	-0.557892	0.3553	1	0.851207	0.961538	B	0.493333	A	0.506667
4108939_22:G>A	0.122669	0.911266	6.20021	3.07377	-0.558349	0.357511	1	0.861897	0.961538	B	0.44	A	0.56
3078775	0.122912	0.910406	6.21362	3.0446	-0.542495	0.347699	1	0.860384	0.987179	A	0.467532	B	0.532468
3087525	0.123193	0.909415	6.21562	3.06332	-0.544678	0.349364	1	0.859142	0.987179	A	0.480519	B	0.519481
3154821	0.123324	0.908952	5.15902	3.06876	0.544319	0.34931	1	0.856875	1	A	0.448718	B	0.551282
brPb-658945	0.124343	0.90538	6.34451	3.08025	-0.585959	0.376355	1	0.860763	0.858974	B	0.492537	A	0.507463
3083947	0.124577	0.904562	5.1215	3.06908	0.539853	0.347619	1	0.859215	1	B	0.487179	A	0.512821
4334412	0.126252	0.898763	5.19935	3.0695	0.546196	0.35329	1	0.867575	1	A	0.410256	B	0.589744
brPb-841620	0.126317	0.89854	5.26164	3.09954	0.574559	0.371471	1	0.864853	0.948718	B	0.378378	A	0.621622
5029116	0.126482	0.897973	6.14252	3.08142	-0.548273	0.354799	1	0.862834	0.987179	B	0.428571	A	0.571429
3100318_57:G>A	0.126887	0.896583	5.21185	3.06966	0.548096	0.355122	1	0.862464	1	B	0.397436	A	0.602564
3078747	0.126984	0.89625	5.23238	3.06827	0.576192	0.373368	1	0.860009	0.987179	A	0.324675	B	0.675325
3120440_15:G>A	0.127173	0.895607	5.16917	3.08687	0.552374	0.358004	1	0.858186	0.961538	A	0.453333	B	0.546667
3080728	0.13047	0.884489	5.2042	3.07054	0.540286	0.353409	1	0.877282	1	B	0.410256	A	0.589744
5029761_12:G>A	0.130707	0.883701	6.23414	3.07036	-0.538998	0.352683	1	0.875738	0.974359	B	0.473684	A	0.526316
3075341	0.131883	0.87981	5.24009	3.07088	0.547913	0.359735	1	0.880475	1	B	0.371795	A	0.628205
4166361	0.133095	0.875839	5.25978	3.07352	0.545324	0.359122	1	0.88541	0.987179	A	0.38961	B	0.61039
BRMS040	0.133703	0.87386	6.042	3.07131	-0.54946	0.362474	1	0.886312	1	A	0.358974	B	0.641026
3172387	0.134262	0.872046	5.09291	3.06435	0.529067	0.34948	1	0.886888	0.987179	B	0.480519	A	0.519481
3121975	0.134686	0.870679	5.20007	3.08343	0.535039	0.353815	1	0.886562	0.987179	A	0.441558	B	0.558442
3090109_53:G>A	0.135138	0.869221	5.29502	3.05606	0.555375	0.367587	1	0.886432	0.961538	B	0.36	A	0.64
3082172	0.135323	0.868628	5.14878	3.07169	0.525688	0.348258	1	0.884551	1	A	0.474359	B	0.525641
4165723	0.135417	0.868327	5.19163	3.06461	0.543943	0.360388	1	0.88209	0.987179	A	0.376623	B	0.623377
3078946	0.13711	0.862931	5.31337	3.07054	0.548698	0.365083	1	0.890029	0.974359	B	0.368421	A	0.631579
3081212_49:T>C	0.137951	0.860274	5.16466	3.07229	0.523092	0.348902	1	0.892403	1	A	0.461538	B	0.538462
3121640	0.137967	0.860225	5.15635	3.07575	0.531009	0.354147	1	0.889437	0.987179	A	0.428571	B	0.571429
3086444	0.139198	0.856367	6.11658	3.07257	-0.522677	0.349745	1	0.894299	1	A	0.448718	B	0.551282
3160988	0.139208	0.856337	6.09274	3.07258	-0.526172	0.352092	1	0.891309	1	A	0.423077	B	0.576923
3111357	0.13925	0.856206	5.30095	3.07259	0.563175	0.376894	1	0.888546	1	A	0.307692	B	0.692308
3160612	0.139631	0.855017	6.15372	3.07267	-0.519531	0.348026	1	0.88796	1	A	0.487179	B	0.512821
3077912_51:T>C	0.13979	0.854524	5.22589	3.07271	0.530434	0.355475	1	0.885966	1	B	0.397436	A	0.602564
5029834	0.13979	0.854523	5.19115	3.07271	0.523474	0.350811	1	0.882986	1	A	0.435897	B	0.564103
3106146	0.142407	0.846468	6.2087	3.08581	-0.525545	0.354458	1	0.896496	0.974359	A	0.473684	B	0.526316
3076796	0.144199	0.841038	6.11043	3.0666	-0.515773	0.349501	1	0.90474	0.987179	A	0.493506	B	0.506494
3085243_65:A>T	0.144366	0.840535	6.11062	3.07371	-0.516035	0.349875	1	0.902769	1	A	0.448718	B	0.551282
5029821	0.1449	0.838931	5.19005	3.06679	0.527874	0.358335	1	0.9031	0.987179	B	0.38961	A	0.61039
3078297	0.145868	0.836039	5.21309	3.06696	0.533861	0.363284	1	0.906123	0.987179	A	0.363636	B	0.636364
3099902	0.146271	0.83484	6.13288	3.07412	-0.511596	0.348534	1	0.905628	1	A	0.474359	B	0.525641
3090786	0.146434	0.834358	6.05319	3.09214	-0.532504	0.362825	1	0.903651	0.974359	B	0.394737	A	0.605263
3081504	0.14808	0.829503	5.13503	3.06747	0.51299	0.351024	1	0.910814	0.987179	B	0.454545	A	0.545455
3089844	0.148211	0.829119	5.18874	3.07453	0.511209	0.349968	1	0.908642	1	A	0.448718	B	0.551282
3084166	0.148489	0.828305	6.17687	3.07721	-0.512353	0.350947	1	0.90738	0.987179	B	0.480519	A	0.519481
5030582	0.149989	0.82394	5.14493	3.09459	0.512977	0.352691	1	0.913571	0.987179	B	0.493506	A	0.506494
4336392_27:T>C	0.150593	0.822195	5.2584	3.06333	0.512245	0.352717	1	0.91428	0.987179	A	0.428571	B	0.571429
3095420	0.150743	0.821764	5.97434	3.07506	-0.554188	0.381791	1	0.912237	1	A	0.294872	B	0.705128
3116436_38:A>G	0.152495	0.816744	6.12627	3.07871	-0.512137	0.354258	1	0.919873	0.974359	B	0.460526	A	0.539474
3103877	0.153472	0.813971	6.02659	3.06857	-0.511597	0.354789	1	0.922799	0.987179	A	0.415584	B	0.584416
brPb-840757	0.15364	0.813494	6.22684	3.09946	-0.560606	0.38818	1	0.920861	0.833333	A	0.430769	B	0.569231
3139004_35:C>T	0.154314	0.811595	6.07003	3.06534	-0.525257	0.364695	1	0.921953	0.910256	A	0.464789	B	0.535211
3108539	0.157559	0.802556	5.9991	3.07643	-0.527379	0.369467	1	0.938353	1	A	0.333333	B	0.666667
3158428	0.15844	0.800135	5.22587	3.08107	0.502262	0.35258	1	0.940613	0.987179	A	0.454545	B	0.545455
5034478_6:G>A	0.162142	0.790105	5.99762	3.09238	-0.517737	0.366619	1	0.959553	0.961538	B	0.386667	A	0.613333
3101463_54:C>A	0.162657	0.788726	5.25796	3.08373	0.500406	0.354836	1	0.959576	0.974359	B	0.460526	A	0.539474
3158297_12:T>C	0.163122	0.787487	5.22683	3.07333	0.534179	0.379209	1	0.959301	0.974359	A	0.315789	B	0.684211
3095659	0.163214	0.787244	5.31055	3.07751	0.525662	0.373344	1	0.956839	1	A	0.320513	B	0.679487
3197490	0.164541	0.783725	6.05545	3.07776	-0.497176	0.354241	1	0.961619	1	A	0.410256	B	0.589744
3141508	0.164786	0.78308	5.98481	3.08943	-0.517535	0.368915	1	0.960056	0.987179	B	0.350649	A	0.649351
3177895	0.164896	0.782789	6.11176	3.07783	-0.48934	0.348955	1	0.957726	1	A	0.474359	B	0.525641
3114732_18:T>C	0.165011	0.782486	5.16647	3.07612	0.495491	0.353345	1	0.955436	0.974359	A	0.473684	B	0.526316
brPb-660503	0.16513	0.782175	5.14939	3.09684	0.506853	0.361501	1	0.953179	0.961538	A	0.426667	B	0.573333
4109956	0.166116	0.779589	6.07167	3.0816	-0.492128	0.351923	1	0.955931	0.987179	B	0.467532	A	0.532468
3187942	0.168181	0.774224	6.01043	3.07843	-0.505496	0.363315	1	0.964853	1	A	0.358974	B	0.641026
brPb-660714	0.168581	0.773192	5.23855	3.18537	0.57687	0.414333	1	0.9642	0.858974	B	0.328358	A	0.671642
3085746	0.169849	0.769938	6.03435	3.09522	-0.503449	0.363186	1	0.968499	0.974359	B	0.394737	A	0.605263
BRMS327	0.170334	0.768699	6.06059	3.08332	-0.501977	0.362589	1	0.968323	0.987179	A	0.376623	B	0.623377
3103923	0.171433	0.765905	5.2244	3.07902	0.485342	0.351531	1	0.971627	1	A	0.435897	B	0.564103
3088882_12:C>G	0.171439	0.765891	5.23533	3.07902	0.48713	0.352831	1	0.968732	1	B	0.423077	A	0.576923
3087516	0.171591	0.765506	5.24926	3.06113	0.49318	0.357249	1	0.96668	0.974359	B	0.407895	A	0.592105
3109489	0.173681	0.760248	6.05758	3.07942	-0.484623	0.352876	1	0.975526	1	A	0.423077	B	0.576923
3094095	0.174272	0.758774	5.25844	3.0725	0.507773	0.3702	1	0.975921	0.987179	A	0.337662	B	0.662338
3081578	0.174383	0.758497	5.27803	3.08431	0.511375	0.372875	1	0.973637	0.974359	B	0.342105	A	0.657895
3199342	0.17466	0.757807	6.08669	3.08308	-0.481519	0.35138	1	0.972291	0.987179	A	0.493506	B	0.506494
3093095	0.174972	0.757031	6.06721	3.07964	-0.481411	0.351602	1	0.971147	1	A	0.435897	B	0.564103
5030946_67:G>C	0.175005	0.75695	6.12475	3.07388	-0.487218	0.355733	1	0.968462	0.961538	B	0.466667	A	0.533333
4119721	0.175062	0.756807	6.03518	3.07966	-0.487711	0.356279	1	0.965932	1	A	0.397436	B	0.602564
3104926	0.17614	0.754142	6.134	3.08253	-0.480739	0.35203	1	0.969029	0.987179	B	0.467532	A	0.532468
3127461_8:A>T	0.17691	0.752248	5.16744	3.0722	0.480447	0.352405	1	0.970419	0.974359	B	0.5	A	0.5
3101236	0.178209	0.749071	6.01211	3.0802	-0.490315	0.360827	1	0.974694	1	A	0.371795	B	0.628205
3124499	0.180139	0.744391	5.22182	3.08053	0.47435	0.35065	1	0.982388	1	B	0.448718	A	0.551282
3092321	0.180151	0.744363	6.11236	3.06041	-0.476736	0.35238	1	0.979604	0.987179	B	0.428571	A	0.571429
3165964	0.180535	0.743439	5.17609	3.08059	0.471425	0.348808	1	0.978853	1	B	0.5	A	0.5
3079373	0.181359	0.741461	5.17697	3.08073	0.470546	0.348824	1	0.980487	1	B	0.5	A	0.5
4119721_8:G>A	0.181643	0.740781	6.05021	3.08078	-0.475909	0.353032	1	0.979203	1	A	0.423077	B	0.576923
4112028_27:A>G	0.181889	0.740193	5.24505	3.08082	0.475644	0.353037	1	0.977721	1	A	0.423077	B	0.576923
3088878	0.18223	0.739381	5.32961	3.09175	0.54225	0.402691	1	0.976751	0.974359	B	0.263158	A	0.736842
3101157	0.182704	0.738253	6.03171	3.07423	-0.47314	0.351797	1	0.976501	0.987179	B	0.454545	A	0.545455
5034482_62:A>T	0.183	0.737549	6.03852	3.081	-0.476543	0.354614	1	0.975306	1	B	0.410256	A	0.589744
3079024	0.183838	0.735564	5.27129	3.10306	0.481714	0.359068	1	0.977	0.974359	B	0.434211	A	0.565789
3108181_42:C>G	0.184854	0.73317	6.05323	3.07628	-0.478296	0.357356	1	0.979624	0.974359	B	0.421053	A	0.578947
3076814	0.185002	0.732824	5.18216	3.08492	0.472274	0.353021	1	0.977642	0.987179	A	0.454545	B	0.545455
3092169	0.188007	0.725825	6.11481	3.08084	-0.477759	0.35955	1	0.990736	0.974359	B	0.407895	A	0.592105
4108907	0.190106	0.721004	5.28485	3.08234	0.469271	0.354906	1	0.998989	0.987179	A	0.428571	B	0.571429
3098029	0.192191	0.716267	5.21124	3.08248	0.459854	0.349482	1	1	1	A	0.474359	B	0.525641
3103216	0.193709	0.712851	5.31912	3.09691	0.481078	0.366831	1	1	0.987179	A	0.363636	B	0.636364
4107957	0.194177	0.711802	5.25449	3.10497	0.467298	0.356658	1	1	0.974359	A	0.473684	B	0.526316
3079250	0.195026	0.709907	6.01976	3.07594	-0.460243	0.351994	1	1	0.987179	A	0.454545	B	0.545455
brPb-658433	0.196546	0.706537	6.00009	3.10472	-0.474757	0.3643	1	1	0.974359	A	0.394737	B	0.605263
3108220	0.197379	0.704699	5.32649	3.08328	0.48154	0.37029	1	1	1	A	0.333333	B	0.666667
brPb-660368	0.198175	0.702952	5.97849	3.10497	-0.479347	0.369177	1	1	0.974359	A	0.368421	B	0.631579
3109812_25:G>T	0.198178	0.702945	6.0671	3.0834	-0.454548	0.350164	1	1	1	B	0.461538	A	0.538462
brPb-841132	0.198533	0.702168	5.29544	3.10406	0.478293	0.368421	1	1	0.910256	B	0.492958	A	0.507042
5030414	0.198641	0.701931	5.30203	3.06696	0.46408	0.357704	1	1	0.948718	B	0.459459	A	0.540541
3081457	0.198677	0.701851	6.02509	3.08347	-0.460176	0.354898	1	1	1	B	0.410256	A	0.589744
4168557	0.199163	0.700791	5.99886	3.09565	-0.483161	0.372989	1	1	0.987179	A	0.337662	B	0.662338
3089093	0.200076	0.698806	5.98358	3.07671	-0.459861	0.355731	1	1	0.987179	B	0.415584	A	0.584416
3116569_53:T>C	0.202489	0.693599	5.17638	3.08767	0.452761	0.35214	1	1	0.987179	A	0.480519	B	0.519481
3184687	0.205186	0.687852	6.00996	3.08443	-0.455982	0.356831	1	1	1	B	0.397436	A	0.602564
3082902	0.205571	0.687039	5.96282	3.08449	-0.472961	0.370435	1	1	1	A	0.333333	B	0.666667
brPb-659037	0.205613	0.686949	6.08831	3.08239	-0.45786	0.358515	1	1	0.961538	B	0.44	A	0.56
3172370_64:A>G	0.206182	0.685749	6.10723	3.08204	-0.465443	0.364869	1	1	0.948718	B	0.405405	A	0.594595
3091189	0.206569	0.684936	5.36863	3.08463	0.494382	0.388075	1	1	1	A	0.282051	B	0.717949
5030061	0.206591	0.684888	5.30973	3.07768	0.488149	0.383158	1	1	0.987179	A	0.298701	B	0.701299
3146110	0.207713	0.682536	5.28706	3.0848	0.453477	0.356873	1	1	1	B	0.397436	A	0.602564
3094456_44:A>G	0.208301	0.681308	5.29169	3.07328	0.446357	0.351689	1	1	0.987179	B	0.454545	A	0.545455
brPb-661767	0.20837	0.681165	6.00604	3.07528	-0.474629	0.373579	1	1	0.871795	B	0.470588	A	0.529412
3145878	0.208405	0.681091	5.34315	3.08489	0.474813	0.37424	1	1	1	A	0.320513	B	0.679487
3084107	0.209779	0.678238	5.88952	3.08509	-0.524351	0.414546	1	1	1	A	0.230769	B	0.769231
3102281	0.210194	0.677379	5.24227	3.08438	0.452922	0.358364	1	1	0.987179	A	0.402597	B	0.597403
3080351	0.210202	0.677363	6.03556	3.08515	-0.445113	0.352231	1	1	1	B	0.435897	A	0.564103
3079760	0.210491	0.676767	6.09269	3.10071	-0.454989	0.360194	1	1	0.974359	B	0.421053	A	0.578947
3090909	0.210594	0.676553	6.04544	3.0852	-0.443402	0.351183	1	1	1	A	0.448718	B	0.551282
brPb-663544	0.210864	0.675997	5.24169	3.10688	0.455517	0.360911	1	1	0.974359	B	0.421053	A	0.578947
3165712_46:A>T	0.213117	0.671381	5.20168	3.14682	0.466155	0.370999	1	1	0.923077	B	0.486111	A	0.513889
3075238	0.213722	0.67015	5.23237	3.09846	0.455672	0.363278	1	1	0.961538	A	0.413333	B	0.586667
3088443	0.214067	0.669451	6.02743	3.0904	-0.446744	0.356474	1	1	0.974359	A	0.447368	B	0.552632
3089211	0.215772	0.666005	5.37476	3.091	0.455645	0.364945	1	1	0.974359	B	0.381579	A	0.618421
4115801	0.216868	0.663805	5.22341	3.08607	0.435267	0.349543	1	1	1	A	0.487179	B	0.512821
5029340	0.217957	0.66163	5.31244	3.09837	0.447252	0.359988	1	1	0.987179	B	0.402597	A	0.597403
4166833	0.218037	0.661471	5.98897	3.07929	-0.438915	0.353339	1	1	0.987179	B	0.441558	A	0.558442
3160599	0.218362	0.660822	5.90221	3.08627	-0.496652	0.40015	1	1	1	B	0.25641	A	0.74359
3108227	0.218909	0.659737	6.04355	3.08831	-0.44487	0.35882	1	1	0.987179	A	0.402597	B	0.597403
3136349_33:A>G	0.219308	0.658946	5.31833	3.12772	0.450739	0.363787	1	1	0.961538	A	0.44	B	0.56
4108844_35:G>A	0.219623	0.658322	5.32329	3.08123	0.438936	0.354547	1	1	0.974359	B	0.460526	A	0.539474
3116569	0.21987	0.657835	5.25747	3.08647	0.434616	0.351327	1	1	1	A	0.448718	B	0.551282
3126061	0.21997	0.657636	6.00802	3.08649	-0.439366	0.355245	1	1	1	A	0.410256	B	0.589744
4108708	0.220118	0.657344	5.29739	3.09696	0.455374	0.368224	1	1	0.974359	B	0.368421	A	0.631579
3078987	0.220198	0.657187	5.28719	3.08652	0.439152	0.355248	1	1	1	A	0.410256	B	0.589744
3075401	0.220205	0.657173	5.85862	3.07985	-0.494785	0.400214	1	1	0.987179	B	0.25974	A	0.74026
3098279	0.221508	0.65461	5.31331	3.07511	0.434998	0.35286	1	1	0.987179	B	0.441558	A	0.558442
3118339	0.221576	0.654477	6.01638	3.0867	-0.435935	0.353711	1	1	1	B	0.423077	A	0.576923
3084582	0.221784	0.654069	5.32169	3.06698	0.433637	0.351928	1	1	0.974359	B	0.486842	A	0.513158
3088872	0.222035	0.653578	5.27901	3.08676	0.435506	0.353718	1	1	1	A	0.423077	B	0.576923
3082377	0.22222	0.653216	5.29839	3.07944	0.434834	0.353236	1	1	0.974359	B	0.5	A	0.5
5031103	0.223835	0.650072	6.03426	3.087	-0.43094	0.351387	1	1	1	A	0.448718	B	0.551282
3124864	0.224281	0.649208	6.06493	3.08705	-0.4284	0.349655	1	1	1	A	0.487179	B	0.512821
3105841	0.224383	0.649009	5.24077	3.08707	0.428729	0.350002	1	1	1	B	0.474359	A	0.525641
4114025	0.225417	0.647014	5.23219	3.06922	0.43053	0.352186	1	1	0.974359	B	0.486842	A	0.513158
3092884	0.228091	0.641891	5.93876	3.08636	-0.441063	0.362947	1	1	0.987179	B	0.376623	A	0.623377
3085922	0.229221	0.639745	5.365	3.08769	0.459086	0.378746	1	1	1	A	0.307692	B	0.692308
brPb-838658	0.229835	0.638583	6.03	3.09834	-0.442156	0.365143	1	1	0.961538	B	0.4	A	0.6
5029706	0.230121	0.638043	5.23526	3.0878	0.423101	0.34974	1	1	1	A	0.487179	B	0.512821
3157901	0.231714	0.635048	5.98064	3.09418	-0.435443	0.361107	1	1	0.974359	A	0.407895	B	0.592105
3086989	0.232455	0.633661	5.99855	3.0881	-0.427819	0.35543	1	1	1	A	0.410256	B	0.589744
3108384	0.232501	0.633576	6.02408	3.06417	-0.436878	0.362953	1	1	0.987179	A	0.363636	B	0.636364
3137100	0.232653	0.633292	5.2777	3.08812	0.424195	0.352571	1	1	1	A	0.435897	B	0.564103
3108211	0.233063	0.632527	5.27802	3.08817	0.423826	0.352576	1	1	1	A	0.435897	B	0.564103
3101313	0.234312	0.630205	5.98798	3.08833	-0.428326	0.357282	1	1	1	B	0.397436	A	0.602564
3154969	0.235053	0.628834	6.01545	3.08842	-0.422044	0.352604	1	1	1	B	0.435897	A	0.564103
3104953_23:T>G	0.235769	0.627514	6.04531	3.13499	-0.439784	0.367786	1	1	0.935897	A	0.465753	B	0.534247
4167728	0.236904	0.625427	5.29607	3.10628	0.426438	0.357662	1	1	0.987179	A	0.428571	B	0.571429
3126058	0.237169	0.624943	5.98593	3.08868	-0.425746	0.357322	1	1	1	B	0.397436	A	0.602564
3183351_7:G>A	0.237377	0.624562	6.00965	3.08758	-0.419416	0.35213	1	1	0.987179	B	0.480519	A	0.519481
3077089	0.237802	0.623785	6.02386	3.10305	-0.426942	0.358776	1	1	0.987179	B	0.415584	A	0.584416
3080100	0.237997	0.623428	5.97507	3.09291	-0.423606	0.356123	1	1	0.987179	B	0.428571	A	0.571429
3086869	0.238121	0.623203	6.10972	3.09096	-0.422998	0.355668	1	1	0.974359	B	0.460526	A	0.539474
4336885_35:A>C	0.238345	0.622793	5.37843	3.10646	0.454228	0.382153	1	1	0.987179	A	0.311688	B	0.688312
3080171	0.238395	0.622703	5.27901	3.10102	0.42089	0.354142	1	1	0.987179	B	0.467532	A	0.532468
5030444	0.238827	0.621916	5.36233	3.08888	0.444889	0.374723	1	1	1	A	0.320513	B	0.679487
4112176	0.238941	0.62171	5.3423	3.09618	0.457575	0.385461	1	1	0.987179	A	0.298701	B	0.701299
3216051	0.239237	0.621171	5.2593	3.08202	0.424811	0.358089	1	1	0.987179	B	0.402597	A	0.597403
3086832	0.239866	0.620031	5.30194	3.08901	0.421167	0.355535	1	1	1	B	0.410256	A	0.589744
3088809	0.240406	0.619055	5.9659	3.08907	-0.428171	0.361866	1	1	1	A	0.371795	B	0.628205
3146404	0.240768	0.618401	5.21644	3.09533	0.420024	0.355181	1	1	0.974359	B	0.486842	A	0.513158
3091205	0.241388	0.617283	5.26515	3.08919	0.414228	0.350821	1	1	1	B	0.461538	A	0.538462
3093601_30:T>C	0.241813	0.61652	6.11282	3.10924	-0.420968	0.356778	1	1	0.974359	B	0.486842	A	0.513158
3106681	0.243731	0.61309	5.99274	3.09683	-0.430998	0.366822	1	1	0.987179	A	0.363636	B	0.636364
3082745	0.247259	0.606848	5.25747	3.10314	0.415229	0.356076	1	1	0.987179	A	0.441558	B	0.558442
3134668_37:G>T	0.247535	0.606363	6.17734	3.0719	-0.41956	0.359843	1	1	0.935897	B	0.479452	A	0.520548
5029867	0.248729	0.604274	5.4087	3.09005	0.465685	0.400639	1	1	1	A	0.25641	B	0.74359
brPb-661142	0.248851	0.60406	5.94216	3.11186	-0.430045	0.369997	1	1	0.974359	A	0.368421	B	0.631579
3144937	0.24931	0.60326	5.99535	3.09011	-0.411082	0.354102	1	1	1	B	0.423077	A	0.576923
3081330	0.249852	0.602317	6.01356	3.09018	-0.407879	0.351749	1	1	1	B	0.448718	A	0.551282
3077549	0.249874	0.60228	5.87775	3.09018	-0.472582	0.407566	1	1	1	A	0.24359	B	0.75641
3163436	0.250334	0.60148	5.26247	3.09023	0.405853	0.350361	1	1	1	B	0.474359	A	0.525641
3112123_12:A>C	0.250349	0.601455	6.15075	3.07736	-0.413546	0.356901	1	1	0.961538	B	0.453333	A	0.546667
5029423	0.250355	0.601443	5.33571	3.09023	0.419319	0.362003	1	1	1	A	0.371795	B	0.628205
brPb-660881	0.250675	0.600889	5.9166	3.10502	-0.423715	0.36593	1	1	0.961538	A	0.4	B	0.6
3082200	0.251375	0.599677	6.00808	3.10257	-0.416689	0.360477	1	1	0.987179	B	0.402597	A	0.597403
3090753	0.251961	0.598667	5.27354	3.09042	0.405143	0.350961	1	1	1	B	0.461538	A	0.538462
4169016	0.252526	0.597694	5.91224	3.08794	-0.428382	0.371421	1	1	0.961538	A	0.36	B	0.64
3103823_41:C>T	0.252829	0.597174	5.30916	3.08698	0.417455	0.362219	1	1	0.974359	B	0.394737	A	0.605263
3077509	0.254125	0.594953	5.89472	3.08847	-0.416506	0.362393	1	1	0.974359	A	0.394737	B	0.605263
5030559	0.25439	0.5945	5.29423	3.09069	0.405242	0.352864	1	1	1	A	0.435897	B	0.564103
3113771	0.255094	0.5933	5.94116	3.09781	-0.409841	0.357328	1	1	0.974359	B	0.447368	A	0.552632
3163669_22:A>C	0.25521	0.593103	5.95855	3.0943	-0.411546	0.358865	1	1	0.961538	A	0.453333	B	0.546667
3100906	0.255245	0.593043	5.23969	3.1104	0.406416	0.354493	1	1	0.987179	B	0.493506	A	0.506494
3088947	0.25601	0.591743	5.31344	3.09087	0.407154	0.355749	1	1	1	B	0.410256	A	0.589744
brPb-657614	0.256181	0.591453	5.98322	3.11272	-0.412165	0.360185	1	1	0.974359	A	0.434211	B	0.565789
brPb-658027	0.256181	0.591453	5.98322	3.11272	-0.412165	0.360185	1	1	0.974359	A	0.434211	B	0.565789
3185850	0.256262	0.591315	5.32239	3.0909	0.409029	0.357579	1	1	1	B	0.397436	A	0.602564
3103242	0.256298	0.591255	5.27125	3.08392	0.409875	0.35831	1	1	0.987179	B	0.402597	A	0.597403
3082550	0.256574	0.590787	6.11125	3.12924	-0.416007	0.363767	1	1	0.948718	B	0.5	A	0.5
3076104	0.258928	0.586821	5.95147	3.12925	-0.434589	0.381999	1	1	0.974359	A	0.328947	B	0.671053
3167051	0.260577	0.584063	5.22044	3.08759	0.399171	0.35213	1	1	0.987179	B	0.480519	A	0.519481
3094630	0.260718	0.583829	5.95767	3.09513	-0.403865	0.356377	1	1	0.987179	A	0.428571	B	0.571429
3110262	0.26111	0.583176	5.96831	3.10267	-0.419518	0.370496	1	1	0.987179	A	0.350649	B	0.649351
3089925	0.262206	0.581357	5.88094	3.09637	-0.430313	0.380912	1	1	0.987179	B	0.311688	A	0.688312
3100896_6:C>T	0.26341	0.579367	5.9345	3.09168	-0.414531	0.367913	1	1	1	B	0.346154	A	0.653846
Ra2G08	0.26471	0.57723	6.00596	3.08921	-0.405617	0.360955	1	1	0.987179	A	0.38961	B	0.61039
3107451	0.265558	0.57584	5.31977	3.08503	0.416955	0.371709	1	1	0.987179	A	0.337662	B	0.662338
brPb-661063	0.265801	0.575443	5.99359	3.12147	-0.414507	0.36956	1	1	0.935897	A	0.424658	B	0.575342
5029773	0.266874	0.573694	5.37505	3.1033	0.41119	0.367588	1	1	0.987179	A	0.363636	B	0.636364
4331859	0.267414	0.572815	5.32884	3.10208	0.413892	0.370426	1	1	0.987179	A	0.350649	B	0.649351
brPb-658875	0.267759	0.572256	5.29432	3.10698	0.424956	0.380526	1	1	0.961538	A	0.333333	B	0.666667
3126926	0.269248	0.569848	5.97948	3.09605	-0.39354	0.353573	1	1	0.987179	A	0.467532	B	0.532468
3080132	0.269365	0.569658	6.04804	3.09934	-0.393861	0.353949	1	1	0.987179	A	0.467532	B	0.532468
3077657	0.269682	0.569148	5.96222	3.08507	-0.407942	0.366811	1	1	0.974359	A	0.368421	B	0.631579
3088045	0.269694	0.569129	5.41058	3.08081	0.409087	0.367886	1	1	0.987179	B	0.350649	A	0.649351
3129241_26:C>T	0.269767	0.569011	5.30949	3.09452	0.429582	0.386338	1	1	0.974359	A	0.302632	B	0.697368
3125241	0.272305	0.564945	5.35775	3.09261	0.403601	0.364988	1	1	1	A	0.358974	B	0.641026
4165642	0.272359	0.564859	5.30212	3.10699	0.392354	0.354823	1	1	0.987179	B	0.467532	A	0.532468
3085321	0.273158	0.563586	5.42085	3.08961	0.415034	0.375965	1	1	0.987179	B	0.324675	A	0.675325
3110171	0.273585	0.562908	5.28997	3.09274	0.387338	0.351225	1	1	1	B	0.461538	A	0.538462
3082551	0.273958	0.562316	6.12425	3.05577	-0.386871	0.351007	1	1	0.974359	B	0.473684	A	0.526316
3083259	0.274906	0.560816	6.0229	3.09288	-0.385264	0.350315	1	1	1	A	0.487179	B	0.512821
brPb-670587	0.275696	0.559569	6.03102	3.12022	-0.39658	0.361095	1	1	0.961538	B	0.466667	A	0.533333
3102318	0.275939	0.559186	5.32697	3.09298	0.39066	0.355993	1	1	1	B	0.410256	A	0.589744
3110880	0.276481	0.558334	5.29211	3.09304	0.385026	0.351259	1	1	1	B	0.461538	A	0.538462
3092945_59:T>C	0.2781	0.555798	5.37697	3.0932	0.405813	0.371482	1	1	1	B	0.333333	A	0.666667
3078096	0.278198	0.555645	5.28054	3.09432	0.394625	0.361207	1	1	0.961538	B	0.426667	A	0.573333
5030780	0.27902	0.554365	5.91647	3.0867	-0.391061	0.358633	1	1	0.987179	B	0.402597	A	0.597403
3143486	0.279165	0.554139	5.33747	3.09331	0.390059	0.357858	1	1	1	A	0.397436	B	0.602564
3104227	0.279975	0.552881	5.31686	3.11344	0.390119	0.358487	1	1	0.987179	A	0.428571	B	0.571429
3076768	0.281277	0.550866	5.95562	3.08917	-0.393424	0.362476	1	1	0.974359	B	0.394737	A	0.605263
brPb-659263	0.281985	0.549774	5.93807	3.11551	-0.396191	0.365567	1	1	0.974359	B	0.394737	A	0.605263
3096623	0.28202	0.549719	5.8895	3.08675	-0.396189	0.365628	1	1	0.987179	A	0.363636	B	0.636364
3093084_35:T>C	0.282778	0.548555	5.98938	3.09367	-0.380939	0.352146	1	1	1	B	0.448718	A	0.551282
3094302	0.282957	0.548279	5.31454	3.09368	0.381941	0.353206	1	1	1	A	0.435897	B	0.564103
5029980	0.28344	0.547539	5.90944	3.09875	-0.39369	0.364404	1	1	0.987179	A	0.376623	B	0.623377
3114445_18:G>A	0.283912	0.546816	5.36461	3.09378	0.394043	0.365126	1	1	1	B	0.358974	A	0.641026
3128846	0.284308	0.546211	5.27934	3.09382	0.377861	0.350421	1	1	1	B	0.487179	A	0.512821
brPb-660987	0.284318	0.546195	5.8792	3.11575	-0.419521	0.388989	1	1	0.974359	B	0.302632	A	0.697368
brPb-660469	0.284318	0.546195	5.8792	3.11575	-0.419521	0.388989	1	1	0.974359	B	0.302632	A	0.697368
brPb-660402	0.284318	0.546195	5.8792	3.11575	-0.419521	0.388989	1	1	0.974359	B	0.302632	A	0.697368
brPb-662780	0.284318	0.546195	5.8792	3.11575	-0.419521	0.388989	1	1	0.974359	B	0.302632	A	0.697368
brPb-661930	0.284318	0.546195	5.8792	3.11575	-0.419521	0.388989	1	1	0.974359	B	0.302632	A	0.697368
brPb-658878	0.284318	0.546195	5.8792	3.11575	-0.419521	0.388989	1	1	0.974359	B	0.302632	A	0.697368
3117863_14:T>G	0.28465	0.545689	5.93267	3.09611	-0.383289	0.355641	1	1	0.974359	A	0.473684	B	0.526316
3074780	0.284684	0.545638	6.03666	3.08839	-0.385209	0.357412	1	1	0.961538	A	0.466667	B	0.533333
3103281	0.286304	0.543173	5.342	3.09401	0.38436	0.357939	1	1	1	A	0.397436	B	0.602564
3216155	0.286732	0.542523	5.95617	3.11004	-0.389475	0.362958	1	1	0.974359	A	0.407895	B	0.592105
3076898	0.287286	0.541686	6.01344	3.0941	-0.37555	0.350454	1	1	1	B	0.487179	A	0.512821
3091975	0.287321	0.541632	5.2663	3.08753	0.379663	0.354285	1	1	0.987179	A	0.441558	B	0.558442
4116354	0.287711	0.541043	5.92183	3.09792	-0.385406	0.359937	1	1	0.987179	A	0.402597	B	0.597403
3078629	0.287729	0.541016	6.02775	3.10644	-0.379848	0.35476	1	1	0.987179	B	0.467532	A	0.532468
4120632	0.287781	0.540938	5.97696	3.10605	-0.379761	0.354716	1	1	0.987179	A	0.467532	B	0.532468
3075170	0.288185	0.540329	5.34361	3.07032	0.383334	0.358321	1	1	0.974359	B	0.407895	A	0.592105
3092052	0.288628	0.539662	5.39038	3.09423	0.401127	0.375373	1	1	1	A	0.320513	B	0.679487
3093579	0.288787	0.539423	6.05844	3.08274	-0.37561	0.351577	1	1	0.987179	B	0.480519	A	0.519481
3086927_19:C>G	0.289724	0.538016	5.89623	3.07912	-0.388795	0.364524	1	1	0.948718	B	0.405405	A	0.594595
3079122	0.289961	0.537661	5.35234	3.09436	0.383722	0.360087	1	1	1	A	0.384615	B	0.615385
3081480_47:T>C	0.289992	0.537614	5.95525	3.1061	-0.384551	0.36082	1	1	0.974359	B	0.421053	A	0.578947
3172546	0.291217	0.535784	5.92619	3.09448	-0.388161	0.365209	1	1	1	A	0.358974	B	0.641026
5034359_15:G>A	0.292046	0.534549	5.94865	3.10685	-0.393667	0.370996	1	1	0.987179	B	0.350649	A	0.649351
3135048	0.292234	0.534269	6.01334	3.11466	-0.376776	0.355218	1	1	0.987179	A	0.480519	B	0.519481
3078111_15:T>C	0.292407	0.534013	5.99058	3.10588	-0.38076	0.359103	1	1	0.987179	A	0.415584	B	0.584416
4167183	0.293321	0.532656	5.96504	3.09468	-0.37526	0.354625	1	1	1	B	0.423077	A	0.576923
3141487	0.293694	0.532105	6.00864	3.09471	-0.370631	0.350523	1	1	1	A	0.487179	B	0.512821
3079359	0.293816	0.531924	5.99045	3.09472	-0.371516	0.35145	1	1	1	B	0.461538	A	0.538462
3090059	0.293837	0.531894	5.28649	3.09473	0.370522	0.350524	1	1	1	B	0.487179	A	0.512821
3145597_54:A>G	0.294213	0.531338	5.97286	3.09476	-0.373193	0.353329	1	1	1	B	0.435897	A	0.564103
4166895_17:A>G	0.295438	0.529533	6.07682	3.07954	-0.394022	0.373611	1	1	0.871795	B	0.485294	A	0.514706
3077853	0.296154	0.528482	5.35158	3.10624	0.376274	0.357657	1	1	0.987179	B	0.428571	A	0.571429
5031120	0.298899	0.524476	5.9941	3.09994	-0.37492	0.358416	1	1	0.987179	A	0.415584	B	0.584416
3097639	0.29906	0.524241	5.41968	3.08371	0.381959	0.365268	1	1	0.987179	B	0.363636	A	0.636364
brPb-663429	0.299492	0.523615	5.36635	3.10074	0.379889	0.363546	1	1	0.961538	B	0.413333	A	0.586667
3150041	0.300034	0.52283	5.95983	3.10761	-0.381369	0.365445	1	1	0.987179	A	0.376623	B	0.623377
3099121	0.301162	0.521199	5.4169	3.10771	0.39372	0.378168	1	1	0.987179	A	0.324675	B	0.675325
3081748_34:C>T	0.301794	0.520289	5.35158	3.09546	0.372309	0.358107	1	1	1	B	0.397436	A	0.602564
brPb-660994	0.302509	0.519262	5.92854	3.12128	-0.383744	0.369515	1	1	0.948718	B	0.405405	A	0.594595
3150619	0.302921	0.518671	5.40619	3.08406	0.373801	0.360354	1	1	0.987179	A	0.38961	B	0.61039
brPb-658402	0.303246	0.518205	5.933	3.11758	-0.377195	0.363838	1	1	0.974359	B	0.407895	A	0.592105
brPb-808360	0.303246	0.518205	5.933	3.11758	-0.377195	0.363838	1	1	0.974359	B	0.407895	A	0.592105
4116844	0.304238	0.516786	5.28495	3.09568	0.362568	0.350517	1	1	1	B	0.5	A	0.5
3091447	0.304635	0.516221	6.03329	3.09063	-0.364822	0.352955	1	1	0.987179	A	0.467532	B	0.532468
3117172_42:A>G	0.304848	0.515917	5.93377	3.11036	-0.372761	0.360728	1	1	0.961538	B	0.453333	A	0.546667
3096627	0.305124	0.515524	5.41143	3.10807	0.386682	0.374486	1	1	0.987179	A	0.337662	B	0.662338
5034340_9:C>A	0.306373	0.513749	5.43469	3.09251	0.429702	0.417194	1	1	0.974359	A	0.236842	B	0.763158
3113944	0.307094	0.512728	5.96437	3.10253	-0.363863	0.353835	1	1	0.987179	A	0.480519	B	0.519481
3076926	0.310022	0.508607	5.34038	3.118	0.390386	0.381876	1	1	0.961538	B	0.333333	A	0.666667
3115873_5:T>G	0.310833	0.507473	5.31636	3.09626	0.358755	0.351624	1	1	1	B	0.461538	A	0.538462
3097552	0.311006	0.507231	5.35987	3.0975	0.362449	0.355308	1	1	0.974359	B	0.5	A	0.5
3101142	0.31155	0.506473	5.90366	3.11834	-0.37779	0.370767	1	1	0.974359	A	0.368421	B	0.631579
3144169_11:A>C	0.311638	0.506349	5.98675	3.09633	-0.357572	0.351052	1	1	1	B	0.474359	A	0.525641
3125241_13:A>T	0.312244	0.505505	5.40844	3.1267	0.378256	0.371761	1	1	0.974359	A	0.368421	B	0.631579
3078185	0.312815	0.504712	5.31227	3.09536	0.365455	0.35964	1	1	0.987179	B	0.402597	A	0.597403
3096430	0.313895	0.503216	5.37406	3.09653	0.367745	0.36274	1	1	1	A	0.371795	B	0.628205
3174625	0.315229	0.501374	5.31923	3.10263	0.364444	0.360417	1	1	0.974359	B	0.421053	A	0.578947
brPb-660057	0.315407	0.501129	5.95963	3.13295	-0.375681	0.371523	1	1	0.923077	B	0.444444	A	0.555556
5031095	0.316221	0.500009	5.37537	3.09672	0.365994	0.362763	1	1	1	A	0.371795	B	0.628205
3086503_23:G>A	0.316344	0.49984	5.31099	3.09209	0.358315	0.355179	1	1	0.974359	B	0.473684	A	0.526316
4707532	0.31648	0.499654	5.36037	3.09675	0.361252	0.358256	1	1	1	A	0.397436	B	0.602564
3080590	0.317624	0.498086	5.32927	3.09684	0.35461	0.352507	1	1	1	B	0.448718	A	0.551282
3092491	0.31771	0.497969	5.9385	3.09791	-0.362016	0.359869	1	1	0.974359	A	0.421053	B	0.578947
3183758	0.31781	0.497832	6.00012	3.09686	-0.352606	0.35065	1	1	1	B	0.5	A	0.5
5034140_14:A>G	0.318147	0.497372	5.2433	3.10876	0.368935	0.366938	1	1	0.923077	B	0.472222	A	0.527778
3122196	0.318269	0.497205	5.37236	3.10923	0.361182	0.359491	1	1	0.987179	A	0.415584	B	0.584416
3094604	0.318331	0.497121	5.91619	3.11469	-0.377	0.375283	1	1	0.987179	A	0.337662	B	0.662338
3079710	0.319117	0.49605	5.89919	3.09015	-0.358333	0.357284	1	1	0.987179	A	0.415584	B	0.584416
3138917	0.319585	0.495413	5.92689	3.11266	-0.365981	0.365233	1	1	0.974359	B	0.394737	A	0.605263
3094525_41:C>G	0.320973	0.493531	6.08052	3.08181	-0.361056	0.361327	1	1	0.961538	A	0.413333	B	0.586667
5030708	0.321017	0.493472	5.98894	3.09713	-0.350407	0.350796	1	1	1	A	0.487179	B	0.512821
5030854	0.321044	0.493435	5.95244	3.12217	-0.377079	0.377452	1	1	0.974359	A	0.342105	B	0.657895
brPb-662944	0.321087	0.493378	5.89584	3.11218	-0.361623	0.361979	1	1	0.961538	B	0.44	A	0.56
3117423	0.322072	0.492047	6.02888	3.08509	-0.358922	0.360045	1	1	0.974359	B	0.407895	A	0.592105
3083994	0.32422	0.48916	5.93776	3.09739	-0.35374	0.3565	1	1	1	B	0.410256	A	0.589744
3093566_31:G>T	0.324953	0.48818	5.31743	3.09745	0.347931	0.35118	1	1	1	A	0.474359	B	0.525641
brPb-663549	0.325395	0.487589	5.29797	3.11955	0.355371	0.358957	1	1	0.974359	A	0.460526	B	0.539474
3092186	0.325745	0.487123	5.32634	3.09752	0.347939	0.351767	1	1	1	B	0.461538	A	0.538462
5030996	0.326281	0.486408	5.92147	3.09756	-0.356139	0.360459	1	1	1	A	0.384615	B	0.615385
4120155	0.327161	0.485239	5.97296	3.11544	-0.352587	0.357488	1	1	0.987179	A	0.441558	B	0.558442
3204531	0.32815	0.483928	5.89161	3.09772	-0.366138	0.372024	1	1	1	A	0.333333	B	0.666667
3080547	0.328493	0.483473	5.98374	3.09774	-0.345068	0.350866	1	1	1	B	0.487179	A	0.512821
brPb-670834	0.329398	0.482279	5.75338	3.12837	-0.384893	0.391757	1	1	0.884615	B	0.362319	A	0.637681
3089329	0.331231	0.47987	5.33204	3.10931	0.346564	0.354369	1	1	0.987179	A	0.493506	B	0.506494
4331170	0.332083	0.478753	5.30509	3.09803	0.34242	0.350783	1	1	1	B	0.5	A	0.5
3090115	0.332879	0.477714	5.97116	3.11069	-0.363354	0.372781	1	1	0.974359	A	0.355263	B	0.644737
3103433	0.333154	0.477355	5.925	3.09812	-0.34909	0.358414	1	1	1	A	0.397436	B	0.602564
3078573	0.333381	0.477059	5.97194	3.09814	-0.341957	0.351257	1	1	1	A	0.474359	B	0.525641
3100209_25:T>C	0.333606	0.476766	5.43738	3.07626	0.361762	0.371494	1	1	0.897436	B	0.428571	A	0.571429
3103750	0.334022	0.476225	5.38514	3.09819	0.352854	0.362934	1	1	1	B	0.371795	A	0.628205
3088434	0.334041	0.4762	5.86759	3.09138	-0.353456	0.363537	1	1	0.987179	A	0.376623	B	0.623377
3104367	0.334237	0.475946	5.32093	3.11602	0.345145	0.355133	1	1	0.987179	A	0.493506	B	0.506494
3082870	0.334303	0.47586	5.93181	3.09821	-0.346487	0.356594	1	1	1	A	0.410256	B	0.589744
brPb-808824	0.334388	0.47575	5.38902	3.1203	0.374091	0.385004	1	1	0.974359	B	0.315789	A	0.684211
5034214_32:G>A	0.334778	0.475243	5.98804	3.09825	-0.340528	0.350807	1	1	1	B	0.5	A	0.5
3087292	0.334967	0.474998	5.42058	3.09826	0.368762	0.380043	1	1	1	A	0.307692	B	0.692308
3092117_16:C>T	0.335138	0.474776	5.95779	3.11843	-0.347115	0.35783	1	1	0.987179	B	0.441558	A	0.558442
3134548	0.335319	0.474542	5.41529	3.10213	0.397572	0.41	1	1	0.987179	A	0.246753	B	0.753247
4108730_44:G>T	0.335385	0.474456	5.95435	3.09829	-0.341906	0.352673	1	1	1	A	0.448718	B	0.551282
5029409	0.335555	0.474236	5.34865	3.09831	0.342813	0.353733	1	1	1	A	0.435897	B	0.564103
3141043	0.337396	0.47186	5.43522	3.09845	0.376334	0.389813	1	1	1	A	0.282051	B	0.717949
3080109	0.338352	0.470631	5.953	3.11089	-0.34828	0.361444	1	1	0.987179	A	0.402597	B	0.597403
3082520	0.339584	0.469053	5.3681	3.11581	0.378749	0.394039	1	1	0.974359	A	0.289474	B	0.710526
3098391_25:C>T	0.340005	0.468514	6.03768	3.06173	-0.343152	0.357319	1	1	0.974359	B	0.407895	A	0.592105
4168204_22:G>T	0.340719	0.467604	5.96462	3.07969	-0.347257	0.362162	1	1	0.987179	B	0.376623	A	0.623377
3123841	0.340934	0.467329	5.92796	3.09873	-0.341792	0.356654	1	1	1	A	0.410256	B	0.589744
brPb-658793	0.341396	0.466742	5.93538	3.12384	-0.351015	0.366501	1	1	0.948718	B	0.432432	A	0.567568
3079016	0.342089	0.46586	5.93477	3.09882	-0.339485	0.355099	1	1	1	A	0.423077	B	0.576923
3156357_32:C>T	0.342129	0.46581	5.98659	3.09043	-0.340191	0.355837	1	1	0.987179	B	0.428571	A	0.571429
3086899	0.342404	0.465461	5.95787	3.09884	-0.336222	0.351917	1	1	1	B	0.461538	A	0.538462
4120558_60:A>G	0.342406	0.465458	5.98274	3.09884	-0.335224	0.350874	1	1	1	B	0.5	A	0.5
3098936	0.342467	0.465381	5.34512	3.09884	0.336959	0.352735	1	1	1	B	0.448718	A	0.551282
4116427_64:A>G	0.343352	0.464261	5.99082	3.11028	-0.338716	0.355199	1	1	0.987179	A	0.467532	B	0.532468
3096840_16:T>C	0.343976	0.463472	5.81524	3.09535	-0.3533	0.370943	1	1	0.974359	A	0.355263	B	0.644737
3076236	0.344521	0.462785	5.36393	3.09942	0.336257	0.35348	1	1	0.987179	A	0.480519	B	0.519481
3178343	0.344906	0.462299	5.94068	3.09903	-0.336277	0.353816	1	1	1	A	0.435897	B	0.564103
3081964_15:C>T	0.345863	0.461096	5.46819	3.11047	0.377509	0.397959	1	1	0.987179	B	0.272727	A	0.727273
3075297	0.345863	0.461095	5.93579	3.08764	-0.352907	0.372023	1	1	0.987179	A	0.337662	B	0.662338
3118464	0.346504	0.460292	5.91748	3.09915	-0.339628	0.358534	1	1	1	A	0.397436	B	0.602564
3087882	0.347047	0.459612	5.52612	3.09618	0.42152	0.445451	1	1	0.987179	A	0.194805	B	0.805195
4111609	0.347657	0.458849	5.93149	3.09924	-0.335612	0.355148	1	1	1	A	0.423077	B	0.576923
3086155	0.348058	0.458348	5.91661	3.09927	-0.338542	0.358547	1	1	1	A	0.397436	B	0.602564
3166753	0.348491	0.457809	5.9295	3.09245	-0.332509	0.352447	1	1	0.987179	A	0.493506	B	0.506494
3081348	0.349989	0.455946	5.35741	3.09941	0.332772	0.35386	1	1	1	A	0.435897	B	0.564103
brPb-659650	0.350269	0.455599	5.35346	3.12156	0.344305	0.366276	1	1	0.974359	B	0.394737	A	0.605263
3089937	0.352071	0.45337	5.33535	3.09957	0.329043	0.351419	1	1	1	A	0.474359	B	0.525641
3087592_10:T>C	0.353181	0.452003	5.45499	3.09965	0.375423	0.401884	1	1	1	B	0.25641	A	0.74359
3090392	0.354332	0.45059	5.33306	3.10983	0.333719	0.358071	1	1	0.987179	A	0.428571	B	0.571429
3112100	0.35548	0.449184	5.4365	3.09982	0.357801	0.384865	1	1	1	A	0.294872	B	0.705128
4107851	0.356163	0.448351	5.34833	3.08184	0.329266	0.354618	1	1	0.974359	B	0.460526	A	0.539474
brPb-663353	0.35669	0.447709	5.88825	3.13439	-0.339381	0.365884	1	1	0.961538	A	0.426667	B	0.573333
4707373	0.356701	0.447696	5.89108	3.09991	-0.339256	0.365849	1	1	1	A	0.358974	B	0.641026
3088207_24:A>C	0.356896	0.447459	5.92144	3.09895	-0.327629	0.353426	1	1	0.987179	A	0.480519	B	0.519481
3098554_44:G>T	0.357198	0.447091	6.01266	3.10691	-0.347811	0.375195	1	1	0.897436	B	0.428571	A	0.571429
3077458	0.357228	0.447054	5.96441	3.09994	-0.325234	0.351115	1	1	1	A	0.487179	B	0.512821
brPb-660352	0.357732	0.446442	5.88479	3.14256	-0.344829	0.372568	1	1	0.961538	B	0.386667	A	0.613333
3098754	0.358319	0.44573	5.95568	3.10002	-0.324821	0.351471	1	1	1	B	0.474359	A	0.525641
3076630	0.358604	0.445385	5.91918	3.10516	-0.327558	0.354614	1	1	0.987179	A	0.467532	B	0.532468
5030774	0.359982	0.443719	5.89622	3.10014	-0.334461	0.363163	1	1	1	A	0.371795	B	0.628205
3103874	0.360771	0.442768	5.35509	3.1147	0.326635	0.355223	1	1	0.987179	B	0.480519	A	0.519481
3151648_45:A>G	0.36156	0.44182	5.89979	3.09657	-0.325299	0.354355	1	1	0.987179	A	0.454545	B	0.545455
3085950_19:T>G	0.361625	0.441741	5.39321	3.09862	0.325469	0.354588	1	1	0.987179	B	0.454545	A	0.545455
brPb-670908	0.361839	0.441484	5.91962	3.15511	-0.342831	0.373543	1	1	0.935897	A	0.424658	B	0.575342
3131077	0.363137	0.43993	5.96056	3.10037	-0.32128	0.351163	1	1	1	B	0.487179	A	0.512821
3160872	0.364909	0.437815	5.44804	3.08904	0.331143	0.363261	1	1	0.987179	A	0.376623	B	0.623377
3109059_33:C>A	0.36523	0.437434	5.9663	3.10559	-0.328163	0.360174	1	1	0.961538	A	0.453333	B	0.546667
5030199	0.367005	0.435327	5.91241	3.1121	-0.326228	0.359387	1	1	0.961538	A	0.493333	B	0.506667
3086153	0.367379	0.434886	5.4002	3.10283	0.322883	0.356041	1	1	0.987179	A	0.441558	B	0.558442
3176043	0.367495	0.434749	5.32923	3.10067	0.318283	0.351082	1	1	1	B	0.5	A	0.5
3085950	0.367542	0.434693	5.38051	3.09966	0.320476	0.353507	1	1	0.987179	B	0.480519	A	0.519481
3089492	0.367828	0.434356	5.90412	3.10457	-0.321881	0.35527	1	1	0.987179	B	0.454545	A	0.545455
3088230	0.368392	0.43369	5.9495	3.11387	-0.324456	0.358536	1	1	0.987179	A	0.428571	B	0.571429
3111610	0.369223	0.432711	5.28687	3.09392	0.318541	0.352615	1	1	0.987179	A	0.493506	B	0.506494
3168312	0.369401	0.432502	5.83704	3.10723	-0.329268	0.364595	1	1	0.974359	A	0.394737	B	0.605263
3107298	0.370404	0.431325	5.90751	3.11328	-0.335007	0.371763	1	1	0.987179	A	0.350649	B	0.649351
brPb-670850	0.371375	0.430187	5.33539	3.12312	0.323995	0.360248	1	1	0.974359	B	0.447368	A	0.552632
3078760	0.371891	0.429584	5.35552	3.10098	0.316326	0.35216	1	1	1	B	0.461538	A	0.538462
3096015	0.372925	0.428379	5.92416	3.10105	-0.31733	0.354046	1	1	1	A	0.435897	B	0.564103
3099674	0.373411	0.427813	5.90974	3.10108	-0.319583	0.356924	1	1	1	B	0.410256	A	0.589744
3108141	0.373926	0.427214	5.94586	3.10111	-0.31447	0.351595	1	1	1	B	0.474359	A	0.525641
5029303	0.374368	0.426701	5.43834	3.10114	0.339914	0.380397	1	1	1	A	0.307692	B	0.692308
brPb-658821	0.374436	0.426623	5.55883	3.21597	0.672907	0.751669	1	1	0.75641	A	0.0847458	B	0.915254
3111158	0.37484	0.426154	5.83757	3.10549	-0.334049	0.374174	1	1	0.987179	B	0.337662	A	0.662338
3102949	0.375259	0.425669	5.37932	3.10121	0.316959	0.355373	1	1	1	A	0.423077	B	0.576923
3166833	0.375469	0.425426	5.41325	3.10122	0.326296	0.366004	1	1	1	A	0.358974	B	0.641026
3095995	0.375697	0.425163	5.81286	3.0945	-0.339246	0.380682	1	1	0.987179	A	0.311688	B	0.688312
3083352_56:T>C	0.376179	0.424606	5.9013	3.10031	-0.315202	0.35406	1	1	0.987179	A	0.467532	B	0.532468
5034116_13:C>T	0.376509	0.424224	5.91276	3.09676	-0.321545	0.361408	1	1	0.974359	A	0.407895	B	0.592105
5031178	0.376556	0.42417	5.31832	3.11332	0.315845	0.355065	1	1	0.987179	B	0.480519	A	0.519481
4107241	0.377322	0.423288	5.88367	3.10523	-0.317535	0.357541	1	1	0.987179	B	0.428571	A	0.571429
3090905	0.377478	0.423108	5.90752	3.10135	-0.316886	0.356956	1	1	1	A	0.410256	B	0.589744
brPb-840529	0.377935	0.422583	5.98415	3.12386	-0.333571	0.375957	1	1	0.935897	B	0.383562	A	0.616438
3168942	0.379495	0.420793	5.43431	3.10149	0.3326	0.376253	1	1	1	A	0.320513	B	0.679487
3152943	0.379816	0.420427	5.49614	3.10151	0.393571	0.445528	1	1	1	A	0.192308	B	0.807692
3120989	0.37987	0.420365	5.49934	3.09853	0.350188	0.396431	1	1	0.987179	A	0.272727	B	0.727273
3142070	0.380913	0.419174	5.89436	3.10799	-0.318249	0.36104	1	1	0.974359	B	0.421053	A	0.578947
5030375	0.382183	0.417728	5.90498	3.10167	-0.313789	0.356992	1	1	1	B	0.410256	A	0.589744
5029798	0.384135	0.415516	5.42382	3.1018	0.323111	0.369117	1	1	1	A	0.346154	B	0.653846
3081919	0.385166	0.414352	5.39165	3.10186	0.311836	0.357015	1	1	1	A	0.410256	B	0.589744
5030784	0.386916	0.412383	5.88159	3.09521	-0.308257	0.354199	1	1	0.987179	A	0.454545	B	0.545455
3084086	0.387767	0.411429	5.95262	3.10203	-0.305105	0.351236	1	1	1	B	0.5	A	0.5
3095403	0.388502	0.410607	5.91324	3.09326	-0.310488	0.357933	1	1	0.974359	B	0.434211	A	0.565789
4335375	0.389003	0.410048	5.37341	3.07812	0.306915	0.35419	1	1	0.974359	A	0.460526	B	0.539474
3074647_30:A>G	0.390454	0.40843	5.50504	3.09077	0.336745	0.389843	1	1	0.987179	B	0.285714	A	0.714286
5029075	0.391413	0.407365	5.93515	3.10227	-0.303178	0.351725	1	1	1	B	0.474359	A	0.525641
4111538_68:C>T	0.392798	0.405831	5.89378	3.11208	-0.312855	0.363904	1	1	0.948718	A	0.445946	B	0.554054
3084909	0.392802	0.405826	5.41119	3.07864	0.310511	0.36124	1	1	0.974359	B	0.394737	A	0.605263
brPb-659932	0.392808	0.405819	5.8822	3.13697	-0.312744	0.363814	1	1	0.961538	A	0.453333	B	0.546667
4118387	0.393743	0.404787	5.32598	3.10899	0.309341	0.360569	1	1	0.961538	A	0.453333	B	0.546667
3089748	0.393761	0.404768	5.83636	3.10241	-0.334766	0.390312	1	1	1	A	0.282051	B	0.717949
brPb-838677	0.393927	0.404584	5.81935	3.10371	-0.320373	0.373411	1	1	0.897436	B	0.442857	A	0.557143
4111066	0.394036	0.404464	5.89866	3.10243	-0.306085	0.35708	1	1	1	A	0.410256	B	0.589744
3199576	0.394449	0.40401	5.44089	3.10246	0.322337	0.37637	1	1	1	A	0.320513	B	0.679487
brPb-661030	0.394532	0.403917	5.44527	3.12064	0.329668	0.384843	1	1	0.935897	A	0.342466	B	0.657534
3074960	0.396124	0.402169	5.8412	3.10745	-0.306905	0.359575	1	1	0.974359	A	0.434211	B	0.565789
3138013_9:G>A	0.398167	0.399934	5.93108	3.10269	-0.298898	0.351773	1	1	1	A	0.474359	B	0.525641
3137803	0.398974	0.399055	5.41829	3.09626	0.336043	0.39614	1	1	0.987179	B	0.272727	A	0.727273
3105083	0.399099	0.398919	5.41832	3.10275	0.308222	0.363469	1	1	1	A	0.371795	B	0.628205
3077971	0.3992	0.398809	5.4549	3.10275	0.326605	0.385229	1	1	1	A	0.294872	B	0.705128
3088499	0.399351	0.398645	5.38881	3.11148	0.302545	0.356911	1	1	0.974359	B	0.5	A	0.5
brPb-659098	0.399716	0.398248	5.36635	3.12503	0.307484	0.363019	1	1	0.974359	B	0.421053	A	0.578947
brPb-661602	0.399716	0.398248	5.36635	3.12503	0.307484	0.363019	1	1	0.974359	B	0.421053	A	0.578947
brPb-662772	0.399716	0.398248	5.36635	3.12503	0.307484	0.363019	1	1	0.974359	B	0.421053	A	0.578947
brPb-663069	0.399716	0.398248	5.36635	3.12503	0.307484	0.363019	1	1	0.974359	B	0.421053	A	0.578947
brPb-670710	0.399716	0.398248	5.36635	3.12503	0.307484	0.363019	1	1	0.974359	B	0.421053	A	0.578947
brPb-807922	0.399716	0.398248	5.36635	3.12503	0.307484	0.363019	1	1	0.974359	B	0.421053	A	0.578947
3077077	0.400009	0.397931	5.50362	3.08284	0.321004	0.379247	1	1	0.987179	B	0.311688	A	0.688312
3107399	0.400282	0.397634	5.90875	3.10282	-0.299647	0.354249	1	1	1	A	0.435897	B	0.564103
3077417	0.400786	0.397088	5.93947	3.10291	-0.30316	0.35876	1	1	0.987179	A	0.415584	B	0.584416
3091028	0.400857	0.39701	5.95364	3.1153	-0.30059	0.355772	1	1	0.987179	A	0.467532	B	0.532468
3163213	0.403364	0.394303	5.38798	3.10301	0.297701	0.35427	1	1	1	A	0.435897	B	0.564103
3115188	0.403601	0.394047	5.89209	3.08331	-0.300409	0.357591	1	1	0.961538	B	0.453333	A	0.546667
3093839	0.403647	0.393998	5.46106	3.0916	0.303392	0.361235	1	1	0.987179	A	0.38961	B	0.61039
3165434	0.40404	0.393576	5.89341	3.10305	-0.299689	0.357151	1	1	1	A	0.410256	B	0.589744
3077465	0.404967	0.39258	5.39471	3.1081	0.310837	0.371145	1	1	0.987179	A	0.350649	B	0.649351
3098741	0.405547	0.391959	5.85592	3.10813	-0.302069	0.361123	1	1	0.987179	B	0.402597	A	0.597403
3100080	0.408222	0.389103	5.91806	3.1033	-0.293087	0.352424	1	1	1	B	0.461538	A	0.538462
3088324_27:C>G	0.408258	0.389065	5.89122	3.10331	-0.29702	0.357181	1	1	1	B	0.410256	A	0.589744
brPb-839503	0.409034	0.38824	5.87654	3.14095	-0.309913	0.373095	1	1	0.910256	A	0.478873	B	0.521127
brPb-661681	0.409294	0.387964	5.87902	3.12563	-0.301308	0.363089	1	1	0.974359	A	0.421053	B	0.578947
3131831_36:T>G	0.409328	0.387928	5.38961	3.08841	0.299714	0.361137	1	1	0.948718	B	0.445946	A	0.554054
3090938	0.410139	0.387069	5.39829	3.10342	0.294538	0.355627	1	1	1	A	0.423077	B	0.576923
4336897_67:C>T	0.41067	0.386507	5.45693	3.15077	0.303211	0.366404	1	1	0.948718	A	0.486486	B	0.513514
brPb-663284	0.412661	0.384406	5.34504	3.12584	0.295815	0.359056	1	1	0.974359	B	0.473684	A	0.526316
brPb-659983	0.412661	0.384406	5.34504	3.12584	0.295815	0.359056	1	1	0.974359	B	0.473684	A	0.526316
3077360	0.413673	0.383343	5.92774	3.10878	-0.295464	0.359438	1	1	0.987179	B	0.415584	A	0.584416
3075678	0.413711	0.383303	5.9021	3.11077	-0.294957	0.358823	1	1	0.974359	A	0.447368	B	0.552632
4107844	0.414901	0.382056	5.75541	3.09699	-0.34881	0.425457	1	1	0.987179	A	0.220779	B	0.779221
3088636	0.415173	0.381771	5.95912	3.11662	-0.291041	0.355202	1	1	0.987179	A	0.493506	B	0.506494
3106750	0.415969	0.380939	5.46735	3.10376	0.319376	0.390482	1	1	1	A	0.282051	B	0.717949
4120158_20:G>A	0.416191	0.380707	5.84913	3.12011	-0.301202	0.368382	1	1	0.974359	B	0.381579	A	0.618421
4115034	0.416437	0.380451	5.93206	3.11524	-0.292099	0.357465	1	1	0.987179	B	0.441558	A	0.558442
3195765_25:T>C	0.416739	0.380136	5.27854	3.10634	0.290997	0.356321	1	1	0.974359	B	0.5	A	0.5
3119634	0.416742	0.380133	5.87142	3.09706	-0.288824	0.35369	1	1	0.987179	A	0.467532	B	0.532468
3082713	0.418089	0.378731	5.88617	3.10389	-0.290861	0.357248	1	1	1	A	0.410256	B	0.589744
3175344	0.419575	0.37719	5.43407	3.10397	0.2973	0.366329	1	1	1	A	0.358974	B	0.641026
3106484	0.419958	0.376794	5.90699	3.10104	-0.297881	0.367321	1	1	0.987179	A	0.363636	B	0.636364
brPb-658752	0.420744	0.375982	5.87964	3.12632	-0.292894	0.361759	1	1	0.974359	B	0.434211	A	0.565789
3088212	0.421997	0.374691	5.89051	3.10411	-0.287172	0.355706	1	1	1	A	0.423077	B	0.576923
3135602_50:A>G	0.422514	0.374158	5.93884	3.09916	-0.287787	0.356842	1	1	0.987179	B	0.428571	A	0.571429
brPb-660640	0.422753	0.373913	5.40304	3.13549	0.310182	0.384659	1	1	0.923077	A	0.361111	B	0.638889
3097267	0.422821	0.373843	5.91328	3.11707	-0.290461	0.360396	1	1	0.987179	B	0.415584	A	0.584416
3089872	0.424093	0.372539	5.37219	3.10423	0.282571	0.3516	1	1	1	A	0.487179	B	0.512821
3099987	0.424175	0.372455	5.88937	3.10423	-0.285832	0.35572	1	1	1	A	0.423077	B	0.576923
3089460	0.424359	0.372266	5.90889	3.10425	-0.283156	0.352531	1	1	1	B	0.461538	A	0.538462
brPb-657692	0.424696	0.371922	5.37308	3.12656	0.29042	0.361786	1	1	0.974359	A	0.434211	B	0.565789
3083227	0.425358	0.371245	5.41873	3.1043	0.287832	0.35913	1	1	1	A	0.397436	B	0.602564
brPb-808671	0.425533	0.371067	5.82052	3.12661	-0.309121	0.385783	1	1	0.974359	B	0.315789	A	0.684211
5030977	0.426112	0.370477	6.06429	3.08656	-0.28527	0.356437	1	1	0.961538	A	0.493333	B	0.506667
3178282	0.426299	0.370285	5.93941	3.09603	-0.285147	0.356482	1	1	0.987179	B	0.428571	A	0.571429
5034130_15:C>T	0.427038	0.369533	5.39145	3.10989	0.289868	0.36294	1	1	0.974359	B	0.407895	A	0.592105
brPb-662802	0.428165	0.368389	5.98861	3.13022	-0.305217	0.382801	1	1	0.858974	B	0.477612	A	0.522388
3106857_9:T>G	0.429135	0.367406	5.94082	3.12245	-0.282906	0.355866	1	1	0.987179	A	0.493506	B	0.506494
3108559	0.429643	0.366892	5.39575	3.116	0.28201	0.355132	1	1	0.987179	B	0.493506	A	0.506494
3108493	0.429671	0.366864	5.91955	3.10454	-0.279197	0.351636	1	1	1	A	0.487179	B	0.512821
3110170	0.430282	0.366247	5.39604	3.10458	0.280215	0.353388	1	1	1	A	0.448718	B	0.551282
3076680	0.431399	0.365121	5.87944	3.10464	-0.282655	0.357334	1	1	1	B	0.410256	A	0.589744
4337708_33:T>G	0.432131	0.364385	6.00136	3.13145	-0.287994	0.364557	1	1	0.948718	A	0.472973	B	0.527027
3080190	0.433122	0.36339	5.89586	3.08709	-0.281545	0.357219	1	1	0.974359	A	0.434211	B	0.565789
Na12H04	0.436551	0.359965	5.9021	3.10492	-0.275795	0.352608	1	1	1	B	0.461538	A	0.538462
brPb-660888	0.437121	0.359398	5.36633	3.12727	0.281146	0.359846	1	1	0.974359	B	0.460526	A	0.539474
3095205	0.437317	0.359204	5.33884	3.10933	0.27673	0.354371	1	1	0.987179	A	0.493506	B	0.506494
3095446	0.438547	0.357983	5.87155	3.10413	-0.275709	0.354017	1	1	0.987179	B	0.480519	A	0.519481
3091548	0.438831	0.357703	5.41103	3.09892	0.278771	0.358119	1	1	0.961538	B	0.48	A	0.52
brPb-809660	0.439299	0.35724	5.44758	3.1456	0.295387	0.379733	1	1	0.910256	A	0.408451	B	0.591549
3107315	0.439491	0.35705	5.41963	3.10508	0.277736	0.357385	1	1	1	A	0.410256	B	0.589744
3097888	0.439871	0.356674	5.84977	3.10904	-0.277986	0.35798	1	1	0.987179	A	0.428571	B	0.571429
3088412	0.439884	0.356662	5.86715	3.11719	-0.277752	0.357689	1	1	0.987179	B	0.441558	A	0.558442
3096397	0.439895	0.356651	5.92424	3.12539	-0.276591	0.356201	1	1	0.987179	B	0.493506	A	0.506494
3098766	0.440257	0.356294	5.55209	3.0723	0.285686	0.36818	1	1	0.974359	A	0.355263	B	0.644737
3083691_51:A>T	0.440451	0.356102	5.91327	3.10513	-0.272745	0.351703	1	1	1	A	0.487179	B	0.512821
3111545	0.440587	0.355969	5.44919	3.10514	0.286473	0.369514	1	1	1	A	0.346154	B	0.653846
3097348	0.441631	0.354941	5.8804	3.10519	-0.275232	0.35583	1	1	1	B	0.423077	A	0.576923
3100473_52:G>A	0.443318	0.353285	5.41517	3.10165	0.290878	0.37743	1	1	0.987179	B	0.324675	A	0.675325
3156341	0.443808	0.352804	5.44859	3.09466	0.275751	0.358137	1	1	0.961538	A	0.466667	B	0.533333
3082777	0.44395	0.352666	5.38378	3.10532	0.27067	0.351724	1	1	1	B	0.487179	A	0.512821
3080716_19:C>T	0.444241	0.352382	5.86713	3.10533	-0.276285	0.359249	1	1	1	B	0.397436	A	0.602564
4335424	0.444629	0.352002	5.35764	3.11055	0.272979	0.35523	1	1	0.987179	A	0.467532	B	0.532468
3144276	0.444709	0.351925	5.91765	3.10536	-0.270133	0.351613	1	1	1	B	0.5	A	0.5
4120846_34:C>T	0.444838	0.351798	5.39172	3.12332	0.273418	0.355965	1	1	0.987179	B	0.493506	A	0.506494
3166552	0.445843	0.350818	5.88439	3.10542	-0.271705	0.354545	1	1	1	A	0.435897	B	0.564103
5029087	0.446483	0.350195	5.93048	3.12341	-0.272435	0.355975	1	1	0.987179	A	0.493506	B	0.506494
3094890	0.447395	0.349309	5.38577	3.1055	0.268636	0.351744	1	1	1	A	0.487179	B	0.512821
3100269	0.447525	0.349183	5.88973	3.10551	-0.269895	0.353493	1	1	1	A	0.448718	B	0.551282
BRMS129a	0.448033	0.34869	5.90315	3.10563	-0.276764	0.362874	1	1	0.987179	A	0.38961	B	0.61039
3093602	0.448924	0.347827	5.95233	3.1296	-0.274138	0.360113	1	1	0.974359	B	0.460526	A	0.539474
brPb-670133	0.449547	0.347225	5.85167	3.12795	-0.277511	0.365048	1	1	0.974359	B	0.407895	A	0.592105
3108894_31:T>C	0.449619	0.347155	5.52594	3.10778	0.275762	0.362778	1	1	0.961538	A	0.426667	B	0.573333
3113345	0.449951	0.346834	5.88844	3.10563	-0.26846	0.353508	1	1	1	B	0.448718	A	0.551282
brPb-657736	0.450685	0.346127	5.38693	3.12801	0.274467	0.361954	1	1	0.974359	B	0.434211	A	0.565789
3083247_27:A>T	0.450765	0.346049	5.49132	3.10095	0.272044	0.358823	1	1	0.974359	B	0.434211	A	0.565789
brPb-658947	0.450978	0.345845	5.35338	3.12803	0.271905	0.358809	1	1	0.974359	B	0.5	A	0.5
3190677	0.45179	0.345063	5.38339	3.11226	0.271556	0.358995	1	1	0.974359	A	0.447368	B	0.552632
5030509	0.452088	0.344777	5.42232	3.1237	0.270935	0.358436	1	1	0.987179	B	0.441558	A	0.558442
3099307	0.45242	0.344459	5.91685	3.12606	-0.269106	0.356278	1	1	0.987179	B	0.493506	A	0.506494
4108396	0.453043	0.34386	5.88067	3.10579	-0.26744	0.354588	1	1	1	A	0.435897	B	0.564103
5034409_50:G>A	0.45311	0.343797	5.90829	3.08384	-0.277648	0.368099	1	1	0.961538	A	0.373333	B	0.626667
3080790	0.454755	0.342222	5.85914	3.11312	-0.287771	0.382973	1	1	0.987179	A	0.311688	B	0.688312
3134409_28:A>T	0.45505	0.34194	5.53717	3.10955	0.279334	0.37188	1	1	0.935897	B	0.39726	A	0.60274
3173693_55:T>C	0.455739	0.341283	5.91237	3.12459	-0.278566	0.37151	1	1	0.974359	A	0.368421	B	0.631579
3080608	0.456304	0.340746	5.39736	3.10596	0.263676	0.352144	1	1	1	B	0.474359	A	0.525641
3105168	0.456457	0.3406	5.37559	3.10992	0.26713	0.356854	1	1	0.987179	A	0.441558	B	0.558442
5034400_62:G>C	0.456735	0.340335	5.88949	3.09647	-0.270365	0.361374	1	1	0.974359	A	0.407895	B	0.592105
brPb-660030	0.457253	0.339843	5.4384	3.10873	0.269449	0.360539	1	1	0.961538	A	0.453333	B	0.546667
4165211_9:T>G	0.45774	0.339382	5.41069	3.10603	0.263886	0.353553	1	1	1	B	0.448718	A	0.551282
4114286	0.458385	0.33877	5.86535	3.10982	-0.264354	0.354667	1	1	0.987179	A	0.480519	B	0.519481
3122101	0.459905	0.337332	5.8832	3.10614	-0.262621	0.353566	1	1	1	B	0.448718	A	0.551282
brPb-841753	0.460031	0.337213	5.39828	3.11881	0.278368	0.374707	1	1	0.923077	B	0.402778	A	0.597222
3142449	0.460618	0.336659	5.89026	3.12414	-0.266784	0.359719	1	1	0.987179	B	0.428571	A	0.571429
3098081	0.460688	0.336593	5.90169	3.10618	-0.260868	0.351821	1	1	1	A	0.487179	B	0.512821
4117389	0.461095	0.33621	5.53711	3.12526	0.292831	0.395234	1	1	0.974359	A	0.289474	B	0.710526
3089328	0.461587	0.335746	5.40027	3.10622	0.260604	0.352174	1	1	1	A	0.474359	B	0.525641
3123300_65:C>T	0.463051	0.334371	5.36428	3.13189	0.280675	0.380284	1	1	0.884615	B	0.434783	A	0.565217
brPb-661306	0.463302	0.334136	5.85092	3.12867	-0.267948	0.363442	1	1	0.974359	A	0.421053	B	0.578947
brPb-663669	0.463302	0.334136	5.85092	3.12867	-0.267948	0.363442	1	1	0.974359	A	0.421053	B	0.578947
3124817	0.463482	0.333967	5.75341	3.10296	-0.276452	0.37513	1	1	0.974359	A	0.342105	B	0.657895
3130125_43:C>T	0.464246	0.333252	6.12322	3.05716	-0.274419	0.372807	1	1	0.884615	A	0.42029	B	0.57971
3140753_19:G>A	0.464455	0.333057	5.8757	3.11887	-0.269682	0.366769	1	1	0.987179	B	0.376623	A	0.623377
3183351	0.4656	0.331987	5.4087	3.10642	0.258711	0.352778	1	1	1	A	0.461538	B	0.538462
3118846_57:T>C	0.465678	0.331914	5.42666	3.10643	0.261006	0.355971	1	1	1	A	0.423077	B	0.576923
5029489	0.465727	0.331869	5.40877	3.10643	0.258637	0.352779	1	1	1	B	0.461538	A	0.538462
3082028	0.465805	0.331796	5.81393	3.09972	-0.264009	0.360145	1	1	0.987179	B	0.402597	A	0.597403
3083567	0.465823	0.331779	5.82183	3.11161	-0.273361	0.372891	1	1	0.974359	B	0.355263	A	0.644737
3086854	0.465889	0.331717	5.82031	3.11262	-0.273408	0.373012	1	1	0.974359	B	0.355263	A	0.644737
3094873	0.466203	0.331425	5.44269	3.11795	0.262037	0.357775	1	1	0.987179	B	0.441558	A	0.558442
3117722_20:C>T	0.468465	0.329323	5.84732	3.12194	-0.276826	0.379899	1	1	0.987179	B	0.324675	A	0.675325
3160576_23:T>C	0.468627	0.329173	5.51342	3.11231	0.283895	0.389688	1	1	0.961538	A	0.306667	B	0.693333
3122153_7:G>C	0.470101	0.327809	5.90967	3.15057	-0.272299	0.374933	1	1	0.923077	B	0.430556	A	0.569444
3216631	0.470875	0.327094	5.88352	3.10668	-0.255671	0.352807	1	1	1	A	0.461538	B	0.538462
3164559	0.470935	0.327039	5.49879	3.09529	0.263762	0.363996	1	1	0.987179	A	0.376623	B	0.623377
5030372	0.471529	0.326491	5.40571	3.10671	0.254875	0.352229	1	1	1	A	0.474359	B	0.525641
3126544	0.472053	0.32601	5.70277	3.08541	-0.291941	0.40382	1	1	0.948718	B	0.27027	A	0.72973
3096695_30:T>A	0.472223	0.325852	5.87092	3.10674	-0.256257	0.354696	1	1	1	A	0.435897	B	0.564103
4168111_35:A>T	0.473997	0.324224	5.82136	3.10683	-0.271206	0.3769	1	1	1	B	0.320513	A	0.679487
3128595	0.474652	0.323625	5.4367	3.10686	0.256928	0.35759	1	1	1	A	0.410256	B	0.589744
3100867	0.474859	0.323435	5.40752	3.10687	0.252971	0.352247	1	1	1	B	0.474359	A	0.525641
brPb-661067	0.477647	0.320893	5.83218	3.12939	-0.262074	0.367195	1	1	0.974359	A	0.394737	B	0.605263
3109563	0.478649	0.319982	5.42153	3.10705	0.25181	0.353669	1	1	1	B	0.448718	A	0.551282
3092780	0.479397	0.319305	5.32804	3.10125	0.253676	0.356851	1	1	0.974359	B	0.460526	A	0.539474
brPb-658921	0.479936	0.318817	5.43841	3.1289	0.265749	0.374127	1	1	0.897436	A	0.485714	B	0.514286
brPb-658949	0.480476	0.318328	5.38378	3.12953	0.254915	0.359479	1	1	0.974359	B	0.473684	A	0.526316
3084575	0.480691	0.318134	5.78173	3.10051	-0.254289	0.358772	1	1	0.974359	A	0.434211	B	0.565789
brPb-662278	0.480754	0.318077	5.86033	3.12954	-0.255198	0.360107	1	1	0.974359	A	0.460526	B	0.539474
brPb-662153	0.480754	0.318077	5.86033	3.12954	-0.255198	0.360107	1	1	0.974359	A	0.460526	B	0.539474
brPb-658497	0.481802	0.317131	5.80824	3.12757	-0.257194	0.363769	1	1	0.961538	B	0.44	A	0.56
brPb-663220	0.483023	0.316032	5.40945	3.12965	0.256307	0.363556	1	1	0.974359	B	0.421053	A	0.578947
3110791	0.483945	0.315204	5.91311	3.11981	-0.250297	0.355806	1	1	0.987179	B	0.480519	A	0.519481
3107786	0.484004	0.315151	5.8191	3.10885	-0.252823	0.359446	1	1	0.987179	B	0.415584	A	0.584416
3089132	0.484399	0.314797	5.86064	3.14042	-0.255067	0.362915	1	1	0.961538	B	0.48	A	0.52
3083498	0.48458	0.314634	5.43028	3.10732	0.249183	0.354763	1	1	1	B	0.435897	A	0.564103
3077710	0.484686	0.31454	5.47886	3.10856	0.250516	0.3567	1	1	0.974359	A	0.486842	B	0.513158
brPb-658199	0.485172	0.314104	5.81764	3.12975	-0.261056	0.372123	1	1	0.974359	B	0.368421	A	0.631579
3109503_14:A>G	0.485376	0.313921	5.40708	3.10736	0.246759	0.351955	1	1	1	A	0.487179	B	0.512821
3090115_42:A>G	0.488152	0.311445	5.84658	3.10749	-0.250442	0.359498	1	1	1	A	0.397436	B	0.602564
3079623	0.488264	0.311346	5.57776	3.08655	0.265277	0.380841	1	1	0.974359	A	0.315789	B	0.684211
3076689	0.489433	0.310307	5.86235	3.10755	-0.246431	0.354788	1	1	1	A	0.435897	B	0.564103
brPb-660180	0.490565	0.309304	5.37652	3.13	0.248763	0.359036	1	1	0.974359	B	0.5	A	0.5
3142688_17:A>G	0.492082	0.307962	5.90137	3.13586	-0.26081	0.377552	1	1	0.884615	A	0.492754	B	0.507246
3080585	0.492135	0.307916	5.82078	3.10922	-0.247128	0.358001	1	1	0.987179	A	0.428571	B	0.571429
3077917	0.494306	0.306004	5.85447	3.10776	-0.244582	0.356125	1	1	1	B	0.423077	A	0.576923
5029477	0.494549	0.305791	5.88293	3.10777	-0.241615	0.352002	1	1	1	B	0.487179	A	0.512821
3080367	0.495243	0.305182	5.83515	3.13022	-0.249221	0.363622	1	1	0.974359	B	0.421053	A	0.578947
3092910	0.495388	0.305055	5.45693	3.10781	0.247755	0.361652	1	1	1	B	0.384615	A	0.615385
3130439	0.495652	0.304823	5.83798	3.10782	-0.247603	0.361653	1	1	1	B	0.384615	A	0.615385
4121740	0.49597	0.304544	5.42463	3.10784	0.241458	0.352939	1	1	1	A	0.461538	B	0.538462
brPb-660401	0.496004	0.304515	5.87611	3.18437	-0.266209	0.388862	1	1	0.871795	A	0.441176	B	0.558824
3105715	0.496403	0.304165	5.49408	3.09648	0.2447	0.358016	1	1	0.987179	A	0.415584	B	0.584416
3079460_10:T>A	0.499749	0.301248	5.85188	3.108	-0.241517	0.356152	1	1	1	B	0.423077	A	0.576923
3094971	0.499859	0.301152	5.8237	3.11851	-0.244372	0.360383	1	1	0.961538	A	0.48	B	0.52
4117965	0.500961	0.300196	5.82703	3.11977	-0.244143	0.361001	1	1	0.974359	A	0.434211	B	0.565789
3078769	0.50139	0.299824	5.40776	3.11516	0.242769	0.35933	1	1	0.974359	A	0.447368	B	0.552632
3081134_43:A>G	0.502076	0.299231	5.87886	3.10811	-0.237431	0.352039	1	1	1	B	0.487179	A	0.512821
3157127	0.502436	0.298919	5.75843	3.10812	-0.308986	0.458523	1	1	1	A	0.179487	B	0.820513
3109659_37:C>T	0.502789	0.298614	5.8669	3.10814	-0.237662	0.352973	1	1	1	A	0.461538	B	0.538462
brPb-660854	0.502878	0.298537	5.40776	3.13057	0.24312	0.361107	1	1	0.974359	B	0.447368	A	0.552632
3097459	0.503238	0.298226	5.53201	3.10816	0.300306	0.446482	1	1	1	A	0.192308	B	0.807692
3139313	0.503381	0.298103	5.41088	3.10816	0.236631	0.35193	1	1	1	B	0.5	A	0.5
3078208	0.50371	0.297819	5.80991	3.10818	-0.253334	0.377064	1	1	1	B	0.320513	A	0.679487
3114019	0.504629	0.297028	5.93604	3.08927	-0.236056	0.352085	1	1	0.987179	A	0.493506	B	0.506494
3090488	0.504632	0.297025	5.54996	3.09993	0.265906	0.39661	1	1	0.987179	B	0.272727	A	0.727273
brPb-662927	0.507355	0.294688	5.62841	3.1703	0.268135	0.402247	1	1	0.871795	B	0.352941	A	0.647059
3082483	0.507357	0.294686	5.34377	3.09722	0.238006	0.357261	1	1	0.974359	B	0.447368	A	0.552632
5030144	0.508396	0.293797	5.9034	3.11332	-0.236267	0.355546	1	1	0.987179	A	0.467532	B	0.532468
brPb-659006	0.509092	0.293204	5.42208	3.13084	0.2413	0.363694	1	1	0.974359	B	0.421053	A	0.578947
3112639	0.509815	0.292587	5.44791	3.10844	0.235894	0.356202	1	1	1	B	0.423077	A	0.576923
3175378	0.510248	0.292219	5.3654	3.11548	0.238573	0.360547	1	1	0.961538	A	0.466667	B	0.533333
4111792	0.510544	0.291967	5.43209	3.10847	0.233377	0.353011	1	1	1	A	0.461538	B	0.538462
brPb-660346	0.512228	0.290537	5.36614	3.13619	0.239032	0.362943	1	1	0.961538	A	0.466667	B	0.533333
4111105_52:T>A	0.514091	0.28896	5.44505	3.10913	0.235134	0.358634	1	1	0.974359	A	0.447368	B	0.552632
3077109	0.514496	0.288618	5.79117	3.11407	-0.234705	0.358327	1	1	0.974359	A	0.460526	B	0.539474
3079269_33:C>T	0.514594	0.288535	5.85508	3.12017	-0.240264	0.366922	1	1	0.987179	B	0.376623	A	0.623377
3105542	0.515446	0.287817	5.81762	3.11266	-0.233403	0.357169	1	1	0.987179	B	0.441558	A	0.558442
3146986_33:T>C	0.515743	0.287566	5.44956	3.12633	0.244722	0.374682	1	1	0.948718	B	0.378378	A	0.621622
4116467	0.518185	0.285515	5.8743	3.11107	-0.234667	0.361464	1	1	0.987179	A	0.402597	B	0.597403
3132195	0.518324	0.285399	5.39024	3.10685	0.230268	0.354807	1	1	0.987179	B	0.467532	A	0.532468
4332781_15:G>A	0.518642	0.285132	5.43068	3.1088	0.22856	0.352467	1	1	1	A	0.474359	B	0.525641
3127629	0.520888	0.283256	5.44794	3.1089	0.228928	0.354942	1	1	1	A	0.435897	B	0.564103
3102500	0.522148	0.282206	5.47606	3.12049	0.231049	0.359297	1	1	0.987179	B	0.428571	A	0.571429
3074468	0.522572	0.281854	5.79795	3.10218	-0.229459	0.35719	1	1	0.987179	A	0.428571	B	0.571429
3092619	0.522789	0.281674	5.94671	3.10051	-0.229081	0.356766	1	1	0.974359	B	0.460526	A	0.539474
brPb-658333	0.523468	0.28111	5.96118	3.12222	-0.237012	0.369649	1	1	0.935897	B	0.424658	A	0.575342
3219911_24:A>G	0.523603	0.280998	5.43033	3.112	0.228843	0.357095	1	1	0.974359	A	0.486842	B	0.513158
3107157	0.524353	0.280376	5.43906	3.10904	0.225828	0.353075	1	1	1	B	0.461538	A	0.538462
3089694_19:T>A	0.524769	0.280032	5.50085	3.12715	0.234488	0.366889	1	1	0.948718	B	0.432432	A	0.567568
3101070	0.524872	0.279947	5.35156	3.10327	0.228135	0.357084	1	1	0.974359	B	0.460526	A	0.539474
3079338	0.525517	0.279413	5.86908	3.12163	-0.229261	0.35943	1	1	0.987179	B	0.428571	A	0.571429
3095474	0.526898	0.278274	5.8547	3.10914	-0.224448	0.353087	1	1	1	A	0.461538	B	0.538462
3077158	0.527676	0.277633	5.45624	3.10917	0.226055	0.356286	1	1	1	A	0.423077	B	0.576923
3114572_14:C>T	0.528	0.277366	5.79518	3.11867	-0.238786	0.376551	1	1	0.948718	B	0.364865	A	0.635135
3123165	0.530293	0.275484	5.50006	3.11313	0.228049	0.361703	1	1	0.987179	A	0.402597	B	0.597403
3078796	0.531003	0.274903	5.81296	3.13177	-0.230054	0.365493	1	1	0.974359	A	0.407895	B	0.592105
brPb-657904	0.531103	0.274821	5.76286	3.16934	-0.250947	0.398556	1	1	0.871795	B	0.367647	A	0.632353
3117724	0.532682	0.273532	5.8466	3.10937	-0.221838	0.353933	1	1	1	A	0.448718	B	0.551282
brPb-658436	0.533117	0.273177	5.38823	3.14586	0.227987	0.364062	1	1	0.961538	A	0.466667	B	0.533333
3178448	0.533535	0.272837	5.88257	3.12095	-0.222943	0.356417	1	1	0.987179	B	0.467532	A	0.532468
3077152	0.53485	0.271768	5.4878	3.10945	0.230697	0.370028	1	1	1	A	0.346154	B	0.653846
3110871	0.535319	0.271387	5.88996	3.10923	-0.232066	0.372606	1	1	0.974359	A	0.355263	B	0.644737
brPb-809518	0.536537	0.270401	5.51008	3.13199	0.273604	0.440618	1	1	0.974359	B	0.210526	A	0.789474
brPb-660433	0.536603	0.270347	5.74047	3.13199	-0.27356	0.440618	1	1	0.974359	B	0.210526	A	0.789474
5030275	0.536937	0.270077	5.47269	3.12108	0.221548	0.357159	1	1	0.987179	B	0.454545	A	0.545455
3125015	0.537513	0.269611	5.93381	3.11614	-0.221425	0.357446	1	1	0.974359	B	0.5	A	0.5
brPb-660421	0.538887	0.268503	5.73068	3.13209	-0.286085	0.463394	1	1	0.974359	B	0.184211	A	0.815789
3165335	0.538982	0.268425	5.42215	3.10287	0.222502	0.360512	1	1	0.987179	A	0.402597	B	0.597403
3081904	0.539358	0.268123	5.86688	3.10978	-0.222791	0.361314	1	1	0.987179	A	0.402597	B	0.597403
3084240_43:C>T	0.539578	0.267946	5.57551	3.0933	0.226675	0.36779	1	1	0.974359	B	0.368421	A	0.631579
3089143_67:A>C	0.539956	0.267642	5.4531	3.10534	0.220556	0.358196	1	1	0.974359	B	0.447368	A	0.552632
3135549	0.540146	0.267489	5.75758	3.10966	-0.268295	0.435987	1	1	1	A	0.205128	B	0.794872
3080489	0.54057	0.267148	5.50571	3.12158	0.220448	0.358566	1	1	0.974359	A	0.473684	B	0.526316
4121710	0.542985	0.265212	5.79864	3.1031	-0.217	0.355101	1	1	0.987179	B	0.454545	A	0.545455
brPb-657796	0.543787	0.264571	5.44896	3.14558	0.222519	0.364813	1	1	0.961538	A	0.453333	B	0.546667
4169004	0.543967	0.264428	5.89702	3.13397	-0.220385	0.361499	1	1	0.974359	B	0.447368	A	0.552632
3123078	0.544671	0.263865	5.46357	3.12787	0.217816	0.357936	1	1	0.987179	B	0.454545	A	0.545455
3080478	0.544727	0.263821	5.88124	3.10156	-0.217289	0.357119	1	1	0.987179	A	0.428571	B	0.571429
3210393	0.545341	0.263332	5.79843	3.11372	-0.259869	0.427754	1	1	0.987179	A	0.220779	B	0.779221
5034421_55:G>A	0.54561	0.263117	5.49827	3.12863	0.232661	0.383178	1	1	0.961538	A	0.333333	B	0.666667
5034456_16:G>C	0.545692	0.263053	5.69088	3.15357	-0.244191	0.402196	1	1	0.935897	A	0.30137	B	0.69863
3179079	0.546044	0.262772	5.44982	3.10988	0.214169	0.353171	1	1	1	A	0.461538	B	0.538462
3152077	0.54631	0.262561	5.84508	3.10989	-0.214028	0.353172	1	1	1	A	0.461538	B	0.538462
3108719	0.546718	0.262237	5.43951	3.10324	0.222547	0.367582	1	1	0.987179	B	0.363636	A	0.636364
3107947	0.54716	0.261886	5.82045	3.10992	-0.217569	0.35978	1	1	1	A	0.397436	B	0.602564
3162278_20:G>C	0.547297	0.261777	5.7769	3.10329	-0.21798	0.36056	1	1	0.987179	B	0.402597	A	0.597403
3220578	0.547901	0.261298	5.44499	3.11396	0.22105	0.366192	1	1	0.987179	A	0.376623	B	0.623377
3090681	0.547924	0.26128	5.84429	3.10995	-0.21317	0.353179	1	1	1	A	0.461538	B	0.538462
3079940	0.548362	0.260933	5.45096	3.10996	0.212937	0.353181	1	1	1	B	0.461538	A	0.538462
3081162	0.548851	0.260545	5.45621	3.10998	0.213171	0.354003	1	1	1	B	0.448718	A	0.551282
brPb-658163	0.550297	0.259403	5.84802	3.12162	-0.222089	0.370086	1	1	0.961538	A	0.386667	B	0.613333
3166494	0.550312	0.259391	5.44358	3.11162	0.219552	0.365917	1	1	0.987179	A	0.376623	B	0.623377
3110824	0.550456	0.259277	5.86741	3.12261	-0.214324	0.357334	1	1	0.987179	A	0.454545	B	0.545455
3110334	0.550778	0.259024	5.51525	3.11005	0.234477	0.391273	1	1	1	A	0.282051	B	0.717949
4111516_7:T>C	0.550922	0.25891	5.65692	3.08223	0.218642	0.364891	1	1	0.948718	B	0.405405	A	0.594595
3163026	0.551525	0.258435	5.85281	3.11008	-0.210703	0.352263	1	1	1	B	0.487179	A	0.512821
3092454_23:C>T	0.552275	0.257844	5.7613	3.11931	-0.216537	0.362613	1	1	0.948718	B	0.5	A	0.5
3165081	0.553178	0.257135	5.8406	3.12216	-0.214018	0.359258	1	1	0.974359	B	0.460526	A	0.539474
3075307	0.5539	0.256569	5.82215	3.11017	-0.212837	0.357971	1	1	1	A	0.410256	B	0.589744
4111783_47:A>G	0.553927	0.256548	5.84663	3.11124	-0.222526	0.374223	1	1	0.961538	A	0.36	B	0.64
3101771	0.553996	0.256493	5.54332	3.09867	0.21996	0.370019	1	1	0.987179	A	0.350649	B	0.649351
3107747	0.554335	0.256228	5.48121	3.12174	0.212179	0.357235	1	1	0.987179	A	0.454545	B	0.545455
3160979_49:A>G	0.554752	0.255901	5.47843	3.13587	0.218329	0.367956	1	1	0.974359	B	0.394737	A	0.605263
3136383_21:G>A	0.55495	0.255746	5.83592	3.11021	-0.209935	0.354029	1	1	1	B	0.448718	A	0.551282
brPb-670761	0.555806	0.255077	5.76375	3.16537	-0.297614	0.502679	1	1	0.884615	A	0.173913	B	0.826087
4110892	0.556569	0.254481	5.54186	3.11026	0.257526	0.436073	1	1	1	A	0.205128	B	0.794872
3121928	0.55696	0.254176	5.47484	3.11429	0.228755	0.387716	1	1	0.987179	A	0.298701	B	0.701299
brPb-660024	0.557213	0.253978	5.86033	3.13355	-0.214307	0.363418	1	1	0.961538	A	0.453333	B	0.546667
3107941	0.557276	0.253929	5.50843	3.09136	0.208127	0.353038	1	1	0.987179	A	0.467532	B	0.532468
3081497	0.559139	0.25248	5.46655	3.12581	0.209167	0.356489	1	1	0.987179	B	0.480519	A	0.519481
3107586	0.560849	0.251154	5.76645	3.10376	-0.211858	0.362655	1	1	0.987179	B	0.38961	A	0.61039
3099983	0.56159	0.25058	5.84766	3.11044	-0.205409	0.352304	1	1	1	A	0.487179	B	0.512821
brPb-659819	0.561675	0.250515	5.70043	3.12624	-0.27096	0.464691	1	1	0.935897	B	0.191781	A	0.808219
3128690_65:T>C	0.562965	0.249518	5.77291	3.12575	-0.21485	0.369659	1	1	0.923077	B	0.458333	A	0.541667
brPb-660486	0.563318	0.249247	5.80805	3.13301	-0.210463	0.362533	1	1	0.974359	A	0.434211	B	0.565789
3128364	0.564607	0.248254	5.4684	3.11055	0.205459	0.355131	1	1	1	A	0.435897	B	0.564103
5029771	0.564616	0.248247	5.80256	3.12418	-0.208123	0.359723	1	1	0.987179	B	0.428571	A	0.571429
brPb-671060	0.56637	0.246899	5.86033	3.12876	-0.209017	0.362862	1	1	0.961538	A	0.453333	B	0.546667
4337514_29:C>T	0.566469	0.246824	5.47254	3.11177	0.207383	0.360117	1	1	0.961538	B	0.466667	A	0.533333
4107720_45:T>G	0.567376	0.246129	5.49187	3.11065	0.209317	0.364394	1	1	1	A	0.371795	B	0.628205
3077567	0.567943	0.245695	5.87166	3.09683	-0.206638	0.360194	1	1	0.961538	B	0.44	A	0.56
3079668	0.569967	0.24415	5.53933	3.11815	0.205898	0.360814	1	1	0.974359	B	0.434211	A	0.565789
3095387	0.570877	0.243457	5.7934	3.11077	-0.210721	0.370184	1	1	1	A	0.346154	B	0.653846
3118266	0.571494	0.242988	5.43558	3.10779	0.202622	0.356488	1	1	0.974359	B	0.5	A	0.5
3092201	0.572524	0.242206	5.43225	3.12253	0.204172	0.36018	1	1	0.974359	B	0.447368	A	0.552632
3078382	0.572906	0.241917	5.84696	3.11084	-0.199445	0.352233	1	1	1	B	0.5	A	0.5
3100887	0.573095	0.241774	5.45034	3.11452	0.202215	0.35726	1	1	0.974359	B	0.5	A	0.5
3133772	0.5735	0.241467	5.80071	3.11086	-0.206025	0.364419	1	1	1	A	0.371795	B	0.628205
3129684_30:T>C	0.574026	0.241068	5.38732	3.10218	0.205999	0.364764	1	1	0.935897	B	0.452055	A	0.547945
3158146	0.574051	0.24105	5.47295	3.12894	0.201738	0.35733	1	1	0.987179	A	0.467532	B	0.532468
4168233_51:G>T	0.574929	0.240386	5.95289	3.12937	-0.206378	0.3663	1	1	0.935897	B	0.493151	A	0.506849
brPb-662935	0.575304	0.240103	5.4384	3.13344	0.202904	0.360556	1	1	0.974359	A	0.460526	B	0.539474
brPb-662736	0.575304	0.240103	5.4384	3.13344	0.202904	0.360556	1	1	0.974359	A	0.460526	B	0.539474
3079065	0.57771	0.23829	5.43897	3.10435	0.201685	0.360684	1	1	0.987179	B	0.402597	A	0.597403
brPb-661964	0.578031	0.238049	5.82104	3.09023	-0.220571	0.394587	1	1	0.884615	B	0.333333	A	0.666667
3077687	0.578341	0.237816	5.85533	3.12573	-0.199272	0.356963	1	1	0.987179	A	0.467532	B	0.532468
3095059	0.578934	0.237371	5.46575	3.11104	0.196909	0.353303	1	1	1	A	0.461538	B	0.538462
3085308	0.579124	0.237228	5.52093	3.11122	0.200397	0.35972	1	1	0.987179	A	0.415584	B	0.584416
3099836	0.579638	0.236843	5.86304	3.12365	-0.198191	0.356243	1	1	0.987179	B	0.480519	A	0.519481
5034066_11:C>G	0.580834	0.235948	5.46638	3.12917	0.19778	0.356632	1	1	0.987179	B	0.493506	A	0.506494
3115279	0.581635	0.23535	5.7642	3.11516	-0.202729	0.366333	1	1	0.987179	A	0.376623	B	0.623377
4114917	0.581729	0.235279	5.81652	3.11958	-0.200506	0.362386	1	1	0.974359	A	0.421053	B	0.578947
3175442_12:G>A	0.581892	0.235158	5.57803	3.13746	0.230902	0.417451	1	1	0.948718	A	0.256757	B	0.743243
brPb-670100	0.582972	0.234353	5.58744	3.08658	0.208873	0.378659	1	1	0.923077	A	0.361111	B	0.638889
4116718	0.583035	0.234306	5.4723	3.11118	0.195242	0.354139	1	1	1	A	0.448718	B	0.551282
3090295	0.583143	0.234225	5.8052	3.11118	-0.198376	0.359926	1	1	1	A	0.397436	B	0.602564
5029221	0.583719	0.233796	5.86141	3.09985	-0.197247	0.358406	1	1	0.987179	A	0.415584	B	0.584416
brPb-659298	0.583898	0.233663	5.8319	3.08733	-0.211069	0.38356	1	1	0.910256	B	0.352113	A	0.647887
brPb-661082	0.584229	0.233417	5.81272	3.13375	-0.197847	0.359965	1	1	0.974359	B	0.473684	A	0.526316
brPb-658735	0.584229	0.233417	5.81272	3.13375	-0.197847	0.359965	1	1	0.974359	B	0.473684	A	0.526316
3111039	0.584686	0.233077	5.48193	3.11123	0.195693	0.356522	1	1	1	B	0.423077	A	0.576923
3083075	0.585191	0.232702	5.79085	3.12345	-0.197149	0.359638	1	1	0.987179	A	0.428571	B	0.571429
brPb-658946	0.585453	0.232508	5.8171	3.13379	-0.196999	0.359595	1	1	0.974359	B	0.486842	A	0.513158
brPb-810025	0.585453	0.232508	5.8171	3.13379	-0.196999	0.359595	1	1	0.974359	B	0.486842	A	0.513158
3078428	0.585696	0.232328	5.79183	3.11127	-0.201006	0.36719	1	1	1	A	0.358974	B	0.641026
3120888	0.586542	0.231701	5.4511	3.10458	0.199415	0.365088	1	1	0.987179	A	0.376623	B	0.623377
3093249	0.586904	0.231433	5.4914	3.1113	0.196401	0.35994	1	1	1	A	0.397436	B	0.602564
3098202	0.588672	0.230126	5.81569	3.11136	-0.192911	0.355224	1	1	1	B	0.435897	A	0.564103
4119281	0.589216	0.229725	5.55819	3.09297	0.198682	0.366365	1	1	0.987179	A	0.363636	B	0.636364
3105534_33:G>A	0.589774	0.229314	5.47091	3.1114	0.191321	0.353343	1	1	1	B	0.461538	A	0.538462
3118812	0.589838	0.229268	5.81517	3.1114	-0.192309	0.355228	1	1	1	A	0.435897	B	0.564103
3108921	0.590107	0.229069	5.54844	3.12299	0.210342	0.388799	1	1	0.987179	A	0.298701	B	0.701299
3102590_68:T>C	0.590353	0.228888	5.47911	3.1182	0.194705	0.36009	1	1	0.961538	B	0.493333	A	0.506667
3095813	0.590413	0.228844	5.82382	3.11142	-0.190994	0.353346	1	1	1	B	0.461538	A	0.538462
5031090	0.590983	0.228425	5.52456	3.11144	0.20849	0.386307	1	1	1	A	0.294872	B	0.705128
4108481	0.591097	0.228342	5.80605	3.11144	-0.193216	0.358117	1	1	1	A	0.410256	B	0.589744
3135247_44:C>A	0.591644	0.227939	5.52077	3.13568	0.194405	0.360813	1	1	0.974359	B	0.460526	A	0.539474
3169342	0.592272	0.227479	5.77383	3.11148	-0.205267	0.381664	1	1	1	A	0.307692	B	0.692308
5031080	0.5923	0.227459	5.77137	3.12955	-0.222452	0.413625	1	1	0.987179	B	0.246753	A	0.753247
3113666	0.592698	0.227167	5.76439	3.11596	-0.195596	0.364081	1	1	0.987179	A	0.38961	B	0.61039
3137106	0.593148	0.226837	5.47697	3.11151	0.190032	0.354176	1	1	1	A	0.448718	B	0.551282
3103301_8:A>G	0.594216	0.226056	5.80472	3.11154	-0.191597	0.358128	1	1	1	A	0.410256	B	0.589744
3139049_18:C>T	0.594782	0.225642	5.44119	3.12521	0.190401	0.356421	1	1	0.987179	A	0.480519	B	0.519481
3075991	0.5957	0.224973	5.82379	3.13007	-0.194019	0.36406	1	1	0.961538	A	0.44	B	0.56
3176891_33:A>G	0.596222	0.224592	5.61934	3.10606	0.194915	0.366194	1	1	0.923077	B	0.486111	A	0.513889
3104208	0.596743	0.224213	5.43366	3.10971	0.189087	0.355858	1	1	0.987179	B	0.454545	A	0.545455
3079523	0.596849	0.224135	5.8036	3.11162	-0.190232	0.358138	1	1	1	A	0.410256	B	0.589744
3095419	0.598063	0.223253	5.47483	3.11166	0.18708	0.353373	1	1	1	B	0.461538	A	0.538462
3116009	0.598518	0.222923	5.81999	3.11167	-0.186848	0.353375	1	1	1	A	0.461538	B	0.538462
5029919	0.599035	0.222548	5.48821	3.11169	0.188273	0.356575	1	1	1	A	0.423077	B	0.576923
brPb-663054	0.599597	0.222141	5.45922	3.13426	0.191222	0.362677	1	1	0.974359	A	0.434211	B	0.565789
3097399	0.600349	0.221596	5.85519	3.11466	-0.187527	0.356425	1	1	0.987179	B	0.454545	A	0.545455
3108351	0.600659	0.221372	5.44449	3.10509	0.188726	0.359011	1	1	0.987179	A	0.415584	B	0.584416
4108688	0.601645	0.220659	5.84869	3.10688	-0.188323	0.359219	1	1	0.987179	A	0.415584	B	0.584416
3131655	0.601989	0.220411	5.47667	3.11178	0.18508	0.353387	1	1	1	B	0.461538	A	0.538462
3175605	0.602113	0.220322	5.78556	3.11179	-0.192275	0.367251	1	1	1	B	0.358974	A	0.641026
5029588	0.60214	0.220303	5.83991	3.11197	-0.189297	0.361569	1	1	0.987179	B	0.402597	A	0.597403
5029736	0.602616	0.219959	5.78098	3.11584	-0.186429	0.356559	1	1	0.987179	A	0.454545	B	0.545455
3075903_22:C>T	0.603798	0.219108	5.49555	3.0895	0.189713	0.363964	1	1	0.948718	B	0.418919	A	0.581081
brPb-658956	0.604769	0.218411	5.79343	3.13442	-0.187927	0.361552	1	1	0.974359	B	0.447368	A	0.552632
brPb-809169	0.604769	0.218411	5.79343	3.13442	-0.187927	0.361552	1	1	0.974359	B	0.447368	A	0.552632
3140248	0.604781	0.218402	5.53274	3.11187	0.203464	0.391501	1	1	1	B	0.282051	A	0.717949
3164691	0.604942	0.218286	5.52181	3.11187	0.196107	0.377512	1	1	1	A	0.320513	B	0.679487
brPb-670404	0.60517	0.218123	5.80711	3.13444	-0.186741	0.359669	1	1	0.974359	B	0.486842	A	0.513158
3100746_37:A>G	0.605512	0.217877	5.77298	3.11789	-0.254711	0.491021	1	1	0.961538	B	0.16	A	0.84
3087146	0.60566	0.217771	5.45074	3.10524	0.187056	0.360787	1	1	0.987179	A	0.402597	B	0.597403
brPb-660430	0.605951	0.217562	5.7099	3.13446	-0.247338	0.477417	1	1	0.974359	A	0.171053	B	0.828947
brPb-659287	0.605951	0.217562	5.7099	3.13446	-0.247338	0.477417	1	1	0.974359	A	0.171053	B	0.828947
4121551	0.606033	0.217504	5.79704	3.11473	-0.18828	0.363505	1	1	0.974359	B	0.407895	A	0.592105
3156064	0.60738	0.21654	5.7727	3.10557	-0.183001	0.354661	1	1	0.987179	A	0.467532	B	0.532468
4114624	0.60762	0.216368	5.78728	3.11195	-0.187966	0.364547	1	1	1	A	0.371795	B	0.628205
3075953	0.609093	0.215316	5.82677	3.1246	-0.18552	0.361267	1	1	0.987179	B	0.415584	A	0.584416
5034373_20:C>T	0.609195	0.215244	5.87565	3.09529	-0.181228	0.353009	1	1	0.987179	A	0.480519	B	0.519481
brPb-660251	0.609255	0.215201	5.67188	3.13169	-0.197263	0.384193	1	1	0.923077	A	0.361111	B	0.638889
3120993	0.609399	0.215098	5.48014	3.11201	0.181321	0.353413	1	1	1	A	0.461538	B	0.538462
3089660_63:T>G	0.611801	0.21339	5.82324	3.13016	-0.183051	0.359177	1	1	0.987179	B	0.441558	A	0.558442
3156634	0.611991	0.213255	5.78559	3.11209	-0.185685	0.364562	1	1	1	A	0.371795	B	0.628205
5030371	0.613722	0.212028	5.52122	3.11214	0.189441	0.373756	1	1	1	A	0.333333	B	0.666667
brPb-670129	0.614372	0.211569	5.44807	3.13472	0.182003	0.359702	1	1	0.974359	B	0.486842	A	0.513158
3158598	0.61442	0.211535	5.81255	3.11216	-0.178785	0.35343	1	1	1	B	0.461538	A	0.538462
3127560_14:G>A	0.614633	0.211384	5.84572	3.09026	-0.181654	0.359235	1	1	0.948718	B	0.5	A	0.5
3086556_59:A>T	0.615978	0.210435	5.78805	3.11625	-0.178879	0.355159	1	1	0.987179	B	0.493506	A	0.506494
4166868	0.616509	0.21006	5.51119	3.11222	0.183336	0.364578	1	1	1	A	0.371795	B	0.628205
4165800	0.616517	0.210055	5.91533	3.09731	-0.178741	0.355408	1	1	0.974359	A	0.486842	B	0.513158
3173401_57:G>T	0.617183	0.209586	5.54386	3.1009	0.179213	0.357043	1	1	0.987179	B	0.428571	A	0.571429
4166750	0.617687	0.209232	5.49627	3.11225	0.178744	0.356639	1	1	1	A	0.423077	B	0.576923
4111892	0.618963	0.208335	5.70626	3.11548	-0.185	0.370427	1	1	0.974359	A	0.368421	B	0.631579
4121541_59:C>G	0.619445	0.207998	5.78942	3.10127	-0.187251	0.375285	1	1	0.884615	A	0.449275	B	0.550725
3080380	0.619524	0.207942	5.7902	3.11231	-0.179512	0.360056	1	1	1	B	0.397436	A	0.602564
3079030	0.620791	0.207054	5.74594	3.10597	-0.179277	0.360872	1	1	0.987179	A	0.402597	B	0.597403
3098661_51:C>T	0.62173	0.206398	5.8028	3.12546	-0.19101	0.385438	1	1	0.935897	B	0.342466	A	0.657534
3091258	0.622901	0.205581	5.75344	3.12607	-0.184325	0.373291	1	1	0.987179	A	0.350649	B	0.649351
brPb-663102	0.623015	0.205501	5.51198	3.13498	0.195714	0.396464	1	1	0.974359	B	0.289474	A	0.710526
3081707	0.62312	0.205428	5.50248	3.11241	0.176767	0.358229	1	1	1	B	0.410256	A	0.589744
5029791	0.623282	0.205315	5.79636	3.11242	-0.175909	0.356658	1	1	1	A	0.423077	B	0.576923
3080777_66:A>G	0.624777	0.204275	5.76556	3.11165	-0.174877	0.35608	1	1	0.987179	A	0.454545	B	0.545455
3091253	0.625369	0.203864	5.47317	3.09285	0.181018	0.369174	1	1	0.961538	B	0.373333	A	0.626667
3086823	0.625538	0.203746	5.53937	3.10115	0.173903	0.354878	1	1	0.987179	A	0.454545	B	0.545455
brPb-661414	0.625956	0.203456	5.7754	3.13507	-0.178258	0.364186	1	1	0.974359	B	0.421053	A	0.578947
brPb-658152	0.625979	0.20344	5.86138	3.1126	-0.181232	0.37022	1	1	0.935897	A	0.410959	B	0.589041
5029718	0.626348	0.203184	5.79042	3.11886	-0.176447	0.360896	1	1	0.974359	B	0.434211	A	0.565789
brPb-661199	0.626351	0.203183	5.73751	3.13508	-0.193842	0.396476	1	1	0.974359	B	0.289474	A	0.710526
3088170	0.627065	0.202688	5.77978	3.11252	-0.177875	0.364614	1	1	1	B	0.371795	A	0.628205
3142300_30:G>A	0.627262	0.202551	5.78923	3.10076	-0.179773	0.368676	1	1	0.974359	B	0.368421	A	0.631579
5029131	0.627636	0.202292	5.73471	3.11254	-0.212538	0.436392	1	1	1	A	0.205128	B	0.794872
3091257	0.628003	0.202039	5.73462	3.11255	-0.212312	0.436393	1	1	1	A	0.205128	B	0.794872
3093112	0.62863	0.201605	5.81433	3.11257	-0.171205	0.352545	1	1	1	A	0.487179	B	0.512821
BRMS085b	0.628648	0.201592	5.79795	3.11257	-0.172563	0.355361	1	1	1	B	0.435897	A	0.564103
3153658	0.62943	0.201053	5.8665	3.10126	-0.171253	0.353451	1	1	0.987179	A	0.493506	B	0.506494
brPb-660213	0.630047	0.200627	5.76192	3.13519	-0.179037	0.370163	1	1	0.974359	A	0.381579	B	0.618421
5034342_66:G>A	0.630215	0.200511	5.80935	3.11261	-0.170584	0.352898	1	1	1	B	0.474359	A	0.525641
3080142	0.630396	0.200387	5.85162	3.1179	-0.171687	0.355348	1	1	0.987179	A	0.493506	B	0.506494
3080118_18:C>T	0.63042	0.20037	5.81894	3.13071	-0.173082	0.358261	1	1	0.987179	A	0.454545	B	0.545455
4335000	0.631776	0.199437	5.8171	3.11266	-0.169584	0.352439	1	1	1	B	0.5	A	0.5
3177900	0.633361	0.198349	5.43009	3.11628	0.1742	0.363685	1	1	0.974359	B	0.407895	A	0.592105
3080074	0.633999	0.197911	5.75335	3.11186	-0.171291	0.358305	1	1	0.987179	A	0.428571	B	0.571429
brPb-660286	0.635445	0.196922	5.79649	3.13534	-0.171209	0.359649	1	1	0.974359	B	0.5	A	0.5
3095908	0.635879	0.196625	5.49239	3.11277	0.168046	0.353499	1	1	1	B	0.461538	A	0.538462
3189975	0.636453	0.196234	5.80237	3.11278	-0.167762	0.353501	1	1	1	B	0.461538	A	0.538462
3179013	0.637047	0.195829	5.52934	3.13707	0.170491	0.359847	1	1	0.974359	B	0.5	A	0.5
3076171	0.63767	0.195404	5.48919	3.11282	0.166882	0.352922	1	1	1	A	0.474359	B	0.525641
3092640_68:C>G	0.638585	0.194781	5.55182	3.11136	0.170481	0.361498	1	1	0.987179	B	0.402597	A	0.597403
3113308	0.63922	0.19435	5.8011	3.11286	-0.166388	0.353509	1	1	1	B	0.461538	A	0.538462
3098977	0.640689	0.193353	5.80043	3.1129	-0.16566	0.353514	1	1	1	A	0.461538	B	0.538462
3083136	0.642185	0.19234	5.49131	3.11294	0.164648	0.352935	1	1	1	B	0.474359	A	0.525641
3087534	0.642394	0.192198	5.76009	3.1063	-0.165173	0.354265	1	1	0.987179	B	0.480519	A	0.519481
3082031	0.642718	0.19198	5.46873	3.10962	0.168287	0.361296	1	1	0.987179	A	0.402597	B	0.597403
3147013	0.642994	0.191793	5.49565	3.11296	0.16452	0.353521	1	1	1	A	0.461538	B	0.538462
3083354	0.643516	0.191441	5.75143	3.10624	-0.165171	0.355461	1	1	0.987179	B	0.454545	A	0.545455
5029509	0.64419	0.190986	5.50006	3.11299	0.164309	0.354346	1	1	1	A	0.448718	B	0.551282
3084122	0.645965	0.189791	5.52245	3.11304	0.168191	0.364674	1	1	1	A	0.371795	B	0.628205
4335583	0.64699	0.189102	5.52624	3.11307	0.168922	0.367402	1	1	1	B	0.358974	A	0.641026
3104735	0.648237	0.188266	5.80651	3.12572	-0.166351	0.363166	1	1	0.987179	B	0.402597	A	0.597403
4165929	0.648493	0.188095	5.82694	3.10148	-0.165865	0.362389	1	1	0.987179	B	0.38961	A	0.61039
5030067	0.648751	0.187922	5.49438	3.11311	0.161411	0.352955	1	1	1	B	0.474359	A	0.525641
3087105	0.650713	0.186611	5.80369	3.11316	-0.160288	0.352612	1	1	1	A	0.487179	B	0.512821
3094810	0.65144	0.186126	5.41464	3.11818	0.163697	0.360859	1	1	0.961538	A	0.466667	B	0.533333
5029378	0.651549	0.186053	5.52116	3.11319	0.164258	0.362277	1	1	1	A	0.384615	B	0.615385
brPb-658050	0.651565	0.186042	5.4824	3.13579	0.16453	0.362854	1	1	0.974359	B	0.434211	A	0.565789
brPb-659694	0.651702	0.185951	5.78831	3.13579	-0.16303	0.3597	1	1	0.974359	B	0.5	A	0.5
3097564	0.651794	0.18589	5.49029	3.11769	0.167322	0.369293	1	1	0.987179	A	0.363636	B	0.636364
3083662	0.651841	0.185858	5.49461	3.10474	0.161852	0.357253	1	1	0.974359	B	0.460526	A	0.539474
4111566	0.652426	0.185469	5.49994	3.11321	0.159868	0.353549	1	1	1	B	0.461538	A	0.538462
3094978	0.652781	0.185233	5.68146	3.10782	-0.168243	0.372437	1	1	0.974359	A	0.355263	B	0.644737
3092439	0.653188	0.184962	5.48399	3.10659	0.167358	0.370964	1	1	0.987179	A	0.350649	B	0.649351
brPb-658284	0.653191	0.18496	5.75592	3.11013	-0.208607	0.462295	1	1	0.935897	B	0.191781	A	0.808219
3102365	0.653299	0.184888	5.78096	3.13115	-0.162894	0.361174	1	1	0.974359	A	0.447368	B	0.552632
3078630	0.653975	0.184439	5.50807	3.11325	0.159956	0.355439	1	1	1	A	0.435897	B	0.564103
3123053	0.654029	0.184403	5.50067	3.11325	0.159081	0.353554	1	1	1	A	0.461538	B	0.538462
4110488_15:T>C	0.65425	0.184256	5.51223	3.09864	0.170315	0.378675	1	1	0.935897	B	0.356164	A	0.643836
3114572	0.655459	0.183455	5.76005	3.12552	-0.161218	0.359877	1	1	0.987179	B	0.428571	A	0.571429
3100920	0.655709	0.183289	5.48973	3.11329	0.157787	0.352511	1	1	1	B	0.5	A	0.5
3083312	0.655808	0.183223	5.77222	3.11329	-0.162114	0.36229	1	1	1	B	0.384615	A	0.615385
brPb-670365	0.656273	0.182916	5.73502	3.1485	-0.16497	0.369145	1	1	0.961538	A	0.413333	B	0.586667
3157876	0.656705	0.18263	5.77187	3.11332	-0.161663	0.362293	1	1	1	A	0.384615	B	0.615385
brPb-670963	0.656864	0.182525	5.49571	3.13593	0.164129	0.367962	1	1	0.974359	A	0.394737	B	0.605263
brPb-661548	0.656864	0.182525	5.49571	3.13593	0.164129	0.367962	1	1	0.974359	A	0.394737	B	0.605263
brPb-658523	0.656864	0.182525	5.49571	3.13593	0.164129	0.367962	1	1	0.974359	A	0.394737	B	0.605263
5030994	0.656902	0.182499	5.72104	3.11332	-0.20482	0.45929	1	1	1	B	0.179487	A	0.820513
Na10E08A	0.657289	0.182243	5.80453	3.11333	-0.157014	0.352515	1	1	1	B	0.5	A	0.5
4168212_44:C>T	0.657363	0.182195	5.76313	3.13511	-0.174831	0.392543	1	1	0.961538	B	0.306667	A	0.693333
3094274_31:C>T	0.657409	0.182164	5.7716	3.11334	-0.16131	0.362295	1	1	1	B	0.384615	A	0.615385
3118070	0.657642	0.18201	5.79272	3.11334	-0.157308	0.353564	1	1	1	A	0.461538	B	0.538462
3141812	0.657642	0.18201	5.79272	3.11334	-0.157308	0.353564	1	1	1	A	0.461538	B	0.538462
5029158	0.65916	0.181009	5.72992	3.11338	-0.189051	0.426933	1	1	1	A	0.217949	B	0.782051
3145887	0.659536	0.180762	5.79563	3.11339	-0.156122	0.352986	1	1	1	B	0.474359	A	0.525641
3156633	0.659946	0.180491	5.56825	3.125	0.169821	0.384434	1	1	0.987179	B	0.311688	A	0.688312
3157200	0.660061	0.180416	5.73511	3.11256	-0.159693	0.361637	1	1	0.987179	A	0.402597	B	0.597403
3085911_17:G>A	0.660243	0.180296	5.49588	3.11341	0.155623	0.35264	1	1	1	A	0.487179	B	0.512821
3145211	0.660767	0.179951	5.49951	3.10793	0.157963	0.358495	1	1	0.974359	A	0.447368	B	0.552632
5030529	0.661018	0.179787	5.74479	3.11343	-0.172438	0.391697	1	1	1	A	0.282051	B	0.717949
3101012	0.661528	0.179452	5.54851	3.10903	0.161069	0.366402	1	1	0.961538	B	0.4	A	0.6
3086532	0.661936	0.179184	5.78354	3.11345	-0.156034	0.355462	1	1	1	B	0.435897	A	0.564103
4108837_22:G>C	0.662854	0.178582	5.84053	3.10953	-0.155227	0.354633	1	1	0.987179	A	0.480519	B	0.519481
brPb-657750	0.664628	0.177421	5.52933	3.12525	0.157439	0.361678	1	1	0.961538	A	0.466667	B	0.533333
brPb-658800	0.664628	0.177421	5.52933	3.12525	0.157439	0.361678	1	1	0.961538	A	0.466667	B	0.533333
3124738	0.665913	0.176582	5.51666	3.11355	0.154651	0.356787	1	1	1	A	0.423077	B	0.576923
3102731_63:T>C	0.666117	0.17645	5.41185	3.09958	0.154511	0.356659	1	1	0.974359	A	0.460526	B	0.539474
brPb-659113	0.667492	0.175554	5.76489	3.1362	-0.156032	0.361757	1	1	0.974359	B	0.447368	A	0.552632
brPb-660669	0.667492	0.175554	5.76489	3.1362	-0.156032	0.361757	1	1	0.974359	B	0.447368	A	0.552632
3081142	0.668138	0.175134	5.77685	3.11735	-0.157442	0.365783	1	1	0.974359	A	0.394737	B	0.605263
3124781	0.668367	0.174985	5.72454	3.11361	-0.18774	0.436541	1	1	1	A	0.205128	B	0.794872
3152957_11:A>G	0.668904	0.174636	5.47829	3.12366	0.153899	0.358433	1	1	0.974359	A	0.486842	B	0.513158
4120109	0.669218	0.174432	5.74023	3.10727	-0.152511	0.355578	1	1	0.987179	A	0.454545	B	0.545455
3091115	0.669254	0.174409	5.78749	3.11363	-0.151636	0.353597	1	1	1	A	0.461538	B	0.538462
brPb-661526	0.669521	0.174236	5.71964	3.12619	-0.155039	0.361786	1	1	0.961538	B	0.466667	A	0.533333
5029770	0.671356	0.173047	5.74257	3.11774	-0.152912	0.358982	1	1	0.987179	B	0.428571	A	0.571429
brPb-658601	0.671841	0.172734	5.53705	3.11999	0.153576	0.361068	1	1	0.961538	A	0.466667	B	0.533333
3140839	0.6722	0.172501	5.74735	3.1137	-0.162237	0.381937	1	1	1	A	0.307692	B	0.692308
3077220	0.672401	0.172372	5.5634	3.11432	0.15361	0.361842	1	1	0.987179	B	0.402597	A	0.597403
3106930	0.672826	0.172097	5.81194	3.12533	-0.151619	0.357646	1	1	0.987179	B	0.454545	A	0.545455
3151987	0.675003	0.170694	5.47901	3.10715	0.151963	0.361009	1	1	0.987179	A	0.402597	B	0.597403
3096145_5:C>T	0.67609	0.169995	5.59947	3.13258	0.162132	0.38652	1	1	0.974359	B	0.315789	A	0.684211
3148526_41:T>C	0.677027	0.169394	5.84343	3.09712	-0.1477	0.353217	1	1	0.987179	A	0.480519	B	0.519481
3107657_15:T>C	0.677758	0.168925	5.73473	3.11303	-0.149524	0.35844	1	1	0.987179	A	0.428571	B	0.571429
5030941	0.677925	0.168818	5.73093	3.11383	-0.171216	0.410686	1	1	1	A	0.24359	B	0.75641
3083749	0.678557	0.168414	5.54379	3.11385	0.155581	0.373961	1	1	1	B	0.333333	A	0.666667
3099684	0.678597	0.168388	5.57344	3.10253	0.149226	0.358715	1	1	0.987179	A	0.415584	B	0.584416
3141987	0.681181	0.166737	5.58096	3.10259	0.149523	0.362518	1	1	0.987179	A	0.38961	B	0.61039
3075985	0.681782	0.166354	5.68517	3.12543	-0.155542	0.377846	1	1	0.974359	A	0.342105	B	0.657895
3091349	0.683285	0.165398	5.49657	3.11929	0.149277	0.364469	1	1	0.987179	A	0.38961	B	0.61039
brPb-670739	0.68363	0.165179	5.5951	3.14049	0.156451	0.382363	1	1	0.948718	A	0.351351	B	0.648649
brPb-660993	0.684197	0.164819	5.74723	3.13661	-0.149479	0.366058	1	1	0.974359	A	0.407895	B	0.592105
3090433	0.684318	0.164742	5.76439	3.11398	-0.147033	0.36025	1	1	1	A	0.397436	B	0.602564
brPb-658580	0.684463	0.16465	5.70408	3.13662	-0.176129	0.431705	1	1	0.974359	B	0.223684	A	0.776316
brPb-807855	0.684463	0.16465	5.70408	3.13662	-0.176129	0.431705	1	1	0.974359	B	0.223684	A	0.776316
brPb-670108	0.684463	0.16465	5.70408	3.13662	-0.176129	0.431705	1	1	0.974359	B	0.223684	A	0.776316
brPb-659745	0.684611	0.164556	5.772	3.13662	-0.146718	0.359795	1	1	0.974359	B	0.5	A	0.5
brPb-663114	0.684658	0.164526	5.53679	3.18107	0.155136	0.380434	1	1	0.935897	B	0.39726	A	0.60274
3077601	0.684866	0.164394	5.77711	3.11399	-0.144404	0.35446	1	1	1	B	0.448718	A	0.551282
3152392	0.685908	0.163734	5.59342	3.11437	0.146886	0.36178	1	1	0.974359	A	0.421053	B	0.578947
brPb-840401	0.686365	0.163445	5.54884	3.08429	0.155017	0.382213	1	1	0.871795	A	0.397059	B	0.602941
3118302	0.686746	0.163204	5.73982	3.11404	-0.156516	0.38663	1	1	1	A	0.294872	B	0.705128
3129457_33:T>C	0.686886	0.163115	5.76483	3.11232	-0.147783	0.365192	1	1	0.974359	A	0.394737	B	0.605263
5034347_18:C>T	0.687088	0.162988	5.83072	3.12474	-0.145933	0.360846	1	1	0.961538	B	0.493333	A	0.506667
3121687	0.687372	0.162808	5.83847	3.10273	-0.142858	0.353619	1	1	0.987179	A	0.493506	B	0.506494
3140008	0.687489	0.162734	5.72219	3.1077	-0.145101	0.359313	1	1	0.987179	A	0.415584	B	0.584416
3100758	0.687849	0.162507	5.58783	3.12062	0.144838	0.359081	1	1	0.974359	B	0.460526	A	0.539474
brPb-663093	0.688117	0.162338	5.80911	3.12038	-0.146267	0.362933	1	1	0.961538	A	0.44	B	0.56
4114653	0.688412	0.162152	5.77557	3.11408	-0.14269	0.354469	1	1	1	B	0.448718	A	0.551282
3160709	0.689922	0.1612	5.78515	3.11411	-0.141259	0.352719	1	1	1	A	0.487179	B	0.512821
3095724	0.689971	0.161169	5.52013	3.11411	0.141938	0.354473	1	1	1	B	0.448718	A	0.551282
3090996	0.690545	0.160808	5.52684	3.11412	0.142612	0.356853	1	1	1	B	0.423077	A	0.576923
3115193	0.690608	0.160769	5.78135	3.11412	-0.141069	0.35307	1	1	1	A	0.474359	B	0.525641
3084162	0.69088	0.160597	5.57601	3.11413	0.174288	0.436615	1	1	1	A	0.205128	B	0.794872
3098317	0.690961	0.160546	5.77121	3.11413	-0.141885	0.35554	1	1	1	B	0.435897	A	0.564103
3087904	0.691088	0.160467	5.76483	3.11413	-0.142975	0.358427	1	1	1	A	0.410256	B	0.589744
Ind10-07	0.691088	0.160467	5.76483	3.11413	-0.142975	0.358427	1	1	1	B	0.410256	A	0.589744
3083143	0.69187	0.159976	5.76489	3.12069	-0.142475	0.358092	1	1	0.974359	A	0.486842	B	0.513158
Na10E08b	0.691953	0.159923	5.52424	3.11415	0.141406	0.355543	1	1	1	B	0.435897	A	0.564103
3077467	0.694698	0.158204	5.76339	3.11421	-0.141217	0.358436	1	1	1	A	0.410256	B	0.589744
3144890_26:A>G	0.694893	0.158082	5.83016	3.10117	-0.153794	0.390446	1	1	0.897436	B	0.342857	A	0.657143
3128114_17:G>A	0.695198	0.157891	5.7372	3.11423	-0.152071	0.386654	1	1	1	B	0.294872	A	0.705128
4119197_17:G>A	0.695978	0.157404	5.74504	3.1266	-0.143916	0.366868	1	1	0.974359	A	0.394737	B	0.605263
3101859	0.696797	0.156894	5.83421	3.10265	-0.138314	0.35361	1	1	0.987179	B	0.493506	A	0.506494
3083825	0.697196	0.156645	5.75058	3.11427	-0.143558	0.367544	1	1	1	A	0.358974	B	0.641026
brPb-658824	0.69723	0.156624	5.53113	3.17626	0.175688	0.449472	1	1	0.820513	A	0.265625	B	0.734375
brPb-663594	0.697587	0.156401	5.46945	3.14952	0.142497	0.36527	1	1	0.961538	B	0.453333	A	0.546667
5030737	0.697759	0.156295	5.73097	3.10793	-0.138367	0.35493	1	1	0.987179	B	0.467532	A	0.532468
Br9b	0.698025	0.156129	5.51366	3.11429	0.137378	0.35274	1	1	1	A	0.487179	B	0.512821
4335074	0.699052	0.15549	5.77421	3.11431	-0.137249	0.353674	1	1	1	B	0.461538	A	0.538462
3102279	0.69932	0.155324	5.4936	3.11349	0.140257	0.361745	1	1	0.987179	A	0.402597	B	0.597403
brPb-838511	0.699553	0.155179	5.83218	3.14584	-0.15146	0.390829	1	1	0.910256	A	0.352113	B	0.647887
3117951	0.700236	0.154755	5.75525	3.11433	-0.140057	0.362411	1	1	1	A	0.384615	B	0.615385
3218247	0.701502	0.153971	5.68751	3.10047	-0.136895	0.355771	1	1	0.974359	A	0.486842	B	0.513158
3076577	0.701537	0.15395	5.82166	3.10305	-0.136611	0.355095	1	1	0.987179	A	0.454545	B	0.545455
4115898	0.702544	0.153326	5.56547	3.11438	0.152376	0.397505	1	1	1	A	0.269231	B	0.730769
3098388_40:T>C	0.702871	0.153124	5.41625	3.12438	0.139554	0.364401	1	1	0.948718	A	0.459459	B	0.540541
4109606	0.702873	0.153123	5.75426	3.11439	-0.138764	0.362418	1	1	1	A	0.384615	B	0.615385
5030119	0.704012	0.15242	5.75968	3.11441	-0.136697	0.358459	1	1	1	B	0.410256	A	0.589744
3086801	0.70403	0.152409	5.60118	3.1031	0.142577	0.373886	1	1	0.987179	B	0.337662	A	0.662338
3094374_26:C>T	0.704279	0.152255	5.85262	3.1172	-0.140222	0.367933	1	1	0.923077	B	0.472222	A	0.527778
3104994	0.705183	0.151698	5.80227	3.13	-0.138093	0.363596	1	1	0.974359	B	0.421053	A	0.578947
3091226	0.705701	0.151379	5.48031	3.11159	0.151293	0.399088	1	1	0.974359	A	0.276316	B	0.723684
3218634	0.705817	0.151308	5.5835	3.12183	0.142529	0.376143	1	1	0.987179	A	0.337662	B	0.662338
3115833	0.706103	0.151132	5.54104	3.12998	0.135307	0.357449	1	1	0.987179	A	0.467532	B	0.532468
3145272	0.706305	0.151008	5.54206	3.11446	0.137085	0.362426	1	1	1	B	0.384615	A	0.615385
3148673	0.706442	0.150923	5.76779	3.11447	-0.134026	0.354513	1	1	1	B	0.448718	A	0.551282
4168837	0.706597	0.150828	5.53341	3.11447	0.134851	0.356893	1	1	1	A	0.423077	B	0.576923
4332090	0.706788	0.150711	5.7163	3.11899	-0.1385	0.366783	1	1	0.987179	B	0.376623	A	0.623377
3154734	0.706888	0.150649	5.81933	3.10316	-0.134044	0.355108	1	1	0.987179	B	0.454545	A	0.545455
4115197	0.708821	0.149463	5.79751	3.11058	-0.136244	0.363452	1	1	0.987179	A	0.38961	B	0.61039
3082838	0.70952	0.149036	5.75654	3.12106	-0.13392	0.358134	1	1	0.974359	A	0.486842	B	0.513158
3086895_51:A>T	0.709966	0.148763	5.63883	3.10922	0.134055	0.359054	1	1	0.961538	A	0.493333	B	0.506667
brPb-660911	0.710627	0.148358	5.62536	3.1162	0.141322	0.379406	1	1	0.948718	A	0.351351	B	0.648649
5030863	0.710946	0.148163	5.55155	3.12721	0.133122	0.35786	1	1	0.987179	B	0.454545	A	0.545455
3080443	0.711358	0.147912	5.76266	3.11457	-0.132073	0.35559	1	1	1	B	0.435897	A	0.564103
3153836	0.711408	0.147881	5.77516	3.11457	-0.131003	0.352771	1	1	1	B	0.487179	A	0.512821
brPb-662992	0.711494	0.147829	5.50824	3.13722	0.13478	0.36302	1	1	0.974359	B	0.434211	A	0.565789
3087978	0.712244	0.147371	5.76193	3.13298	-0.133249	0.359877	1	1	0.974359	A	0.473684	B	0.526316
3110206_64:C>A	0.712811	0.147026	5.53323	3.13656	0.133358	0.360915	1	1	0.974359	A	0.460526	B	0.539474
5029836	0.713975	0.146317	5.77726	3.11462	-0.129742	0.352661	1	1	1	B	0.5	A	0.5
3084306	0.714011	0.146295	5.77724	3.11462	-0.129725	0.352661	1	1	1	B	0.5	A	0.5
3086710	0.7147	0.145876	5.76426	3.11464	-0.130084	0.354533	1	1	1	A	0.448718	B	0.551282
5030071	0.715066	0.145654	5.52156	3.11464	0.129268	0.35278	1	1	1	B	0.487179	A	0.512821
3139673_30:G>A	0.715277	0.145526	5.74089	3.12618	-0.136312	0.372215	1	1	0.948718	B	0.391892	A	0.608108
3149554	0.715432	0.145431	5.82522	3.10334	-0.129432	0.353688	1	1	0.987179	A	0.493506	B	0.506494
3095719	0.716527	0.144768	5.57846	3.11759	0.132022	0.362222	1	1	0.987179	A	0.402597	B	0.597403
3111227_14:T>C	0.716797	0.144604	5.52221	3.09752	0.12938	0.35531	1	1	0.974359	B	0.5	A	0.5
3100771	0.717507	0.144174	5.72178	3.12003	-0.131006	0.360739	1	1	0.987179	A	0.415584	B	0.584416
3095993	0.719612	0.142902	5.75922	3.11473	-0.128131	0.355609	1	1	1	A	0.435897	B	0.564103
brPb-661301	0.720677	0.14226	5.74463	3.13741	-0.129575	0.361013	1	1	0.974359	A	0.460526	B	0.539474
3130241	0.721234	0.141924	5.50405	3.1129	0.130269	0.363723	1	1	0.987179	A	0.38961	B	0.61039
brPb-660726	0.721823	0.141569	5.73204	3.13743	-0.130857	0.366154	1	1	0.974359	B	0.407895	A	0.592105
3091292	0.723196	0.140744	5.71631	3.10818	-0.126454	0.355683	1	1	0.987179	A	0.454545	B	0.545455
3158580_51:G>A	0.724558	0.139927	5.74613	3.11483	-0.128198	0.362469	1	1	1	B	0.384615	A	0.615385
3128509	0.724783	0.139792	5.76899	3.11484	-0.124672	0.352802	1	1	1	A	0.487179	B	0.512821
3078050_12:A>T	0.72497	0.13968	5.73762	3.12582	-0.130702	0.370052	1	1	0.948718	A	0.405405	B	0.594595
5029333	0.725647	0.139275	5.73211	3.11631	-0.129607	0.367934	1	1	0.974359	B	0.381579	A	0.618421
5029669	0.725797	0.139185	5.53838	3.11485	0.125187	0.355623	1	1	1	B	0.435897	A	0.564103
3101520	0.726591	0.13871	5.7838	3.12752	-0.125956	0.358874	1	1	0.987179	A	0.441558	B	0.558442
brPb-661165	0.726717	0.138634	5.69759	3.13561	-0.127586	0.363657	1	1	0.961538	B	0.453333	A	0.546667
3140570	0.727008	0.138461	5.48265	3.11345	0.128702	0.367204	1	1	0.935897	A	0.438356	B	0.561644
3158318_41:T>A	0.72729	0.138292	5.83036	3.12444	-0.128044	0.365722	1	1	0.935897	A	0.493151	B	0.506849
3093742_16:T>G	0.727392	0.138231	5.85645	3.12053	-0.137578	0.393108	1	1	0.935897	B	0.315068	A	0.684932
5030802	0.729246	0.137126	5.70515	3.10832	-0.124859	0.359384	1	1	0.987179	A	0.415584	B	0.584416
4108558	0.730355	0.136466	5.49918	3.11896	0.123472	0.356916	1	1	0.987179	A	0.454545	B	0.545455
3096452	0.730665	0.136282	5.70698	3.11495	-0.154602	0.447458	1	1	1	A	0.192308	B	0.807692
3106993	0.731952	0.135517	5.52933	3.11497	0.121296	0.352817	1	1	1	B	0.487179	A	0.512821
3095064	0.732381	0.135263	5.60485	3.12883	0.124275	0.362049	1	1	0.974359	A	0.434211	B	0.565789
4112164	0.732479	0.135205	5.79748	3.11013	-0.122868	0.358105	1	1	0.987179	B	0.428571	A	0.571429
3088582	0.733251	0.134747	5.66353	3.10415	-0.122877	0.359193	1	1	0.974359	A	0.434211	B	0.565789
3094947	0.733458	0.134625	5.45877	3.10756	0.123966	0.362668	1	1	0.974359	A	0.407895	B	0.592105
3077574	0.733845	0.134396	5.99969	3.06197	-0.122621	0.35922	1	1	0.935897	B	0.465753	A	0.534247
3131400	0.733943	0.134338	5.75891	3.11501	-0.120678	0.353753	1	1	1	B	0.461538	A	0.538462
3148947_47:T>C	0.734104	0.134242	5.84004	3.11069	-0.122339	0.358814	1	1	0.974359	A	0.447368	B	0.552632
3078282_9:T>C	0.734235	0.134165	5.54728	3.11501	0.122167	0.358528	1	1	1	B	0.410256	A	0.589744
3094301	0.734281	0.134138	5.76463	3.11502	-0.120201	0.352822	1	1	1	A	0.487179	B	0.512821
4111649_19:A>C	0.734488	0.134015	5.76308	3.15516	-0.126555	0.3717	1	1	0.948718	B	0.418919	A	0.581081
3132320	0.734662	0.133913	5.69763	3.1084	-0.123558	0.363198	1	1	0.987179	A	0.38961	B	0.61039
5029182	0.734923	0.133758	5.53365	3.11503	0.120018	0.353172	1	1	1	A	0.474359	B	0.525641
5029992	0.735518	0.133407	5.69218	3.10846	-0.124839	0.368199	1	1	0.987179	A	0.363636	B	0.636364
3082884	0.735924	0.133167	5.74521	3.1388	-0.121927	0.36017	1	1	0.974359	A	0.486842	B	0.513158
3091394_67:G>A	0.735977	0.133136	5.53117	3.11505	0.119404	0.352826	1	1	1	A	0.487179	B	0.512821
3081126	0.736142	0.133038	5.75237	3.11505	-0.12028	0.355645	1	1	1	A	0.435897	B	0.564103
3113906	0.736724	0.132695	5.73907	3.11506	-0.123132	0.364911	1	1	1	A	0.371795	B	0.628205
3126905_22:T>A	0.737201	0.132414	5.58584	3.10376	0.119384	0.354454	1	1	0.987179	A	0.467532	B	0.532468
4119702_21:T>A	0.73906	0.131321	5.55905	3.14298	0.120709	0.361025	1	1	0.974359	B	0.473684	A	0.526316
brPb-658275	0.7392	0.131238	5.71976	3.13777	-0.123797	0.370468	1	1	0.974359	B	0.381579	A	0.618421
brPb-659095	0.739522	0.131049	5.52005	3.13778	0.121175	0.363085	1	1	0.974359	A	0.434211	B	0.565789
brPb-670950	0.739522	0.131049	5.52005	3.13778	0.121175	0.363085	1	1	0.974359	A	0.434211	B	0.565789
3074801	0.739856	0.130853	5.60734	3.09133	0.11912	0.357421	1	1	0.987179	A	0.415584	B	0.584416
3193850	0.741647	0.129803	5.67646	3.08635	0.117947	0.356412	1	1	0.961538	A	0.493333	B	0.506667
3186893	0.741766	0.129733	5.75086	3.13329	-0.12275	0.371142	1	1	0.987179	B	0.363636	A	0.636364
3094682	0.742013	0.129588	5.74996	3.11516	-0.117506	0.355657	1	1	1	A	0.435897	B	0.564103
3153746	0.742655	0.129213	5.76538	3.12681	-0.121178	0.367703	1	1	0.987179	A	0.376623	B	0.623377
3083550	0.742793	0.129132	5.80161	3.09139	-0.118303	0.359177	1	1	0.987179	A	0.402597	B	0.597403
brPb-660661	0.743243	0.128869	5.6978	3.13747	-0.119217	0.362574	1	1	0.961538	A	0.48	B	0.52
4118352	0.744094	0.128372	5.56104	3.11519	0.120454	0.367653	1	1	1	A	0.358974	B	0.641026
3099498	0.746868	0.126756	5.65216	3.11177	0.124392	0.383952	1	1	0.974359	A	0.315789	B	0.684211
3110836_9:A>C	0.746953	0.126707	5.8121	3.12838	-0.117695	0.363408	1	1	0.974359	A	0.421053	B	0.578947
3128317	0.747035	0.126659	5.74025	3.11525	-0.116669	0.360396	1	1	1	A	0.397436	B	0.602564
5034135_36:G>C	0.74747	0.126406	5.58977	3.12137	0.118278	0.365964	1	1	0.961538	B	0.413333	A	0.586667
brPb-661999	0.747751	0.126243	5.72437	3.13793	-0.117669	0.364518	1	1	0.974359	A	0.421053	B	0.578947
3166543	0.748107	0.126036	5.50375	3.1162	0.114939	0.356601	1	1	0.987179	A	0.454545	B	0.545455
brPb-808961	0.748391	0.125871	5.73816	3.13794	-0.115928	0.360072	1	1	0.974359	B	0.486842	A	0.513158
4117379	0.748437	0.125844	5.57636	3.12454	0.116403	0.361596	1	1	0.961538	A	0.466667	B	0.533333
4116797	0.748557	0.125775	5.61356	3.11246	0.123186	0.382892	1	1	0.987179	A	0.311688	B	0.688312
3099891	0.748957	0.125543	5.45823	3.11206	0.115024	0.358096	1	1	0.974359	B	0.460526	A	0.539474
3096685	0.749125	0.125445	5.73224	3.11528	-0.118003	0.367664	1	1	1	A	0.358974	B	0.641026
5029703	0.749147	0.125433	5.55057	3.11528	0.114567	0.356986	1	1	1	B	0.423077	A	0.576923
brPb-659894	0.750313	0.124758	5.50067	3.15394	0.118206	0.370033	1	1	0.948718	B	0.432432	A	0.567568
4112601	0.75047	0.124666	5.53282	3.11939	0.121161	0.379589	1	1	0.987179	A	0.324675	B	0.675325
3084346	0.75114	0.124279	5.5082	3.11941	0.113624	0.356967	1	1	0.987179	A	0.454545	B	0.545455
brPb-660292	0.751367	0.124148	5.70783	3.138	-0.120645	0.379365	1	1	0.974359	B	0.342105	A	0.657895
3078318	0.752236	0.123646	5.73349	3.11534	-0.115627	0.364943	1	1	1	B	0.371795	A	0.628205
brPb-658662	0.753202	0.123088	5.73024	3.13803	-0.113954	0.361084	1	1	0.974359	A	0.460526	B	0.539474
brPb-670690	0.753202	0.123088	5.73024	3.13803	-0.113954	0.361084	1	1	0.974359	A	0.460526	B	0.539474
5029365	0.753605	0.122856	5.58885	3.11536	0.134581	0.427205	1	1	1	A	0.217949	B	0.782051
3079419	0.753646	0.122833	5.60383	3.09698	0.111937	0.355369	1	1	0.987179	A	0.441558	B	0.558442
brPb-671051	0.754716	0.122216	5.73499	3.13629	-0.114342	0.364586	1	1	0.948718	B	0.5	A	0.5
3079862	0.754726	0.122211	5.70005	3.10867	-0.11185	0.356711	1	1	0.987179	B	0.441558	A	0.558442
5030062	0.756145	0.121395	5.57773	3.13019	0.113355	0.363685	1	1	0.987179	A	0.402597	B	0.597403
brPb-658525	0.756616	0.121125	5.72874	3.13809	-0.112327	0.361091	1	1	0.974359	A	0.460526	B	0.539474
3103292_61:T>C	0.757715	0.120494	5.61296	3.11151	0.116073	0.374899	1	1	0.987179	B	0.337662	A	0.662338
3135552	0.757763	0.120466	5.71812	3.11543	-0.119728	0.386803	1	1	1	A	0.294872	B	0.705128
3097491_30:A>G	0.758147	0.120247	5.54659	3.11544	0.109334	0.353802	1	1	1	B	0.461538	A	0.538462
3097287	0.758661	0.119952	5.56106	3.13359	0.110576	0.358591	1	1	0.987179	A	0.454545	B	0.545455
5029722	0.758895	0.119818	5.72658	3.11545	-0.114203	0.370741	1	1	1	A	0.346154	B	0.653846
3082044	0.759688	0.119365	5.65947	3.11599	-0.11165	0.363652	1	1	0.974359	A	0.407895	B	0.592105
4168659	0.760144	0.119104	5.74934	3.13743	-0.111503	0.363868	1	1	0.961538	B	0.453333	A	0.546667
3171076	0.761077	0.118572	5.51033	3.11199	0.109351	0.35832	1	1	0.987179	A	0.428571	B	0.571429
4116963	0.761105	0.118555	5.52439	3.10915	0.11431	0.374615	1	1	0.987179	A	0.337662	B	0.662338
3078121	0.761128	0.118542	5.60143	3.10728	0.109161	0.357777	1	1	0.987179	B	0.428571	A	0.571429
4165414	0.761512	0.118323	5.56025	3.11549	0.109781	0.360424	1	1	1	B	0.397436	A	0.602564
3105979	0.763483	0.117201	5.71218	3.11552	-0.120087	0.39765	1	1	1	A	0.269231	B	0.730769
3128922	0.763838	0.116999	5.58295	3.11553	0.119902	0.397651	1	1	1	A	0.269231	B	0.730769
brPb-659228	0.764381	0.11669	5.68121	3.13822	-0.132819	0.441494	1	1	0.974359	B	0.210526	A	0.789474
brPb-659258	0.764381	0.11669	5.68121	3.13822	-0.132819	0.441494	1	1	0.974359	B	0.210526	A	0.789474
3116572	0.765549	0.116027	5.55227	3.11556	0.106134	0.354638	1	1	1	A	0.448718	B	0.551282
4107511	0.765819	0.115874	5.74021	3.11556	-0.106326	0.355703	1	1	1	A	0.435897	B	0.564103
3178507	0.766258	0.115625	5.56204	3.11557	0.107532	0.360433	1	1	1	A	0.397436	B	0.602564
3117004	0.766849	0.11529	5.69446	3.11558	-0.140833	0.47329	1	1	1	A	0.166667	B	0.833333
3085772	0.766931	0.115243	5.55037	3.11558	0.105245	0.353818	1	1	1	A	0.461538	B	0.538462
brPb-660196	0.767165	0.115111	5.49476	3.1509	0.108215	0.364126	1	1	0.961538	A	0.48	B	0.52
brPb-657949	0.767165	0.115111	5.49476	3.1509	0.108215	0.364126	1	1	0.961538	A	0.48	B	0.52
3124736	0.767759	0.114775	5.56708	3.11559	0.108166	0.364973	1	1	1	B	0.371795	A	0.628205
3158810_43:G>A	0.76921	0.113955	5.87113	3.10915	-0.107677	0.365583	1	1	0.935897	B	0.452055	A	0.547945
3124942	0.769795	0.113625	5.55792	3.12334	0.123504	0.420506	1	1	0.987179	A	0.233766	B	0.766234
3085747	0.770367	0.113302	5.58377	3.12875	0.105975	0.361747	1	1	0.987179	A	0.415584	B	0.584416
3075623	0.771147	0.112863	5.74852	3.08574	-0.104648	0.358455	1	1	0.974359	A	0.421053	B	0.578947
3075759	0.771369	0.112738	5.57772	3.12605	0.113825	0.390275	1	1	0.974359	B	0.302632	A	0.697368
3153870_9:A>G	0.771724	0.112538	5.5701	3.12832	0.103813	0.356535	1	1	0.987179	B	0.493506	A	0.506494
3097515_46:C>T	0.771865	0.112458	5.70075	3.10932	-0.103186	0.354609	1	1	0.987179	A	0.480519	B	0.519481
5029471	0.772709	0.111984	5.73056	3.11567	-0.10448	0.360445	1	1	1	A	0.397436	B	0.602564
3106788	0.772773	0.111948	5.74463	3.11567	-0.102363	0.353245	1	1	1	B	0.474359	A	0.525641
3080720	0.773914	0.111307	5.57141	3.11569	0.106005	0.367712	1	1	1	A	0.358974	B	0.641026
3087405	0.773916	0.111306	5.73461	3.11569	-0.102926	0.357033	1	1	1	A	0.423077	B	0.576923
3176765	0.774864	0.110775	5.54882	3.1157	0.101296	0.3529	1	1	1	B	0.487179	A	0.512821
3102301	0.775313	0.110523	5.78737	3.13694	-0.104393	0.364403	1	1	0.974359	A	0.421053	B	0.578947
3121477	0.778137	0.108944	5.55275	3.11575	0.0998827	0.353255	1	1	1	A	0.474359	B	0.525641
3081742	0.778168	0.108927	5.74226	3.13391	-0.103527	0.366178	1	1	0.987179	B	0.38961	A	0.61039
3190045	0.779398	0.108241	5.56259	3.11577	0.100364	0.357043	1	1	1	A	0.423077	B	0.576923
3079389	0.779667	0.108091	5.73687	3.11578	-0.0995708	0.354663	1	1	1	A	0.448718	B	0.551282
3108784	0.779762	0.108038	5.67235	3.10917	-0.105131	0.374617	1	1	0.987179	A	0.337662	B	0.662338
3083363	0.780244	0.10777	5.73435	3.11579	-0.0996016	0.355729	1	1	1	B	0.435897	A	0.564103
3145355_12:G>T	0.780592	0.107576	5.62056	3.11187	0.104816	0.374943	1	1	0.987179	B	0.337662	A	0.662338
5034195_26:A>G	0.782288	0.106633	6.06762	3.10668	-0.105329	0.379584	1	1	0.858974	B	0.492537	A	0.507463
3094661	0.782296	0.106629	5.55925	3.11582	0.0983525	0.354667	1	1	1	A	0.448718	B	0.551282
3082951	0.782501	0.106515	5.68597	3.10605	-0.0987445	0.35641	1	1	0.987179	B	0.441558	A	0.558442
3086690	0.782879	0.106306	5.58315	3.11729	0.0994489	0.359575	1	1	0.974359	A	0.447368	B	0.552632
brPb-658694	0.783043	0.106215	5.56008	3.14981	0.102559	0.371069	1	1	0.948718	A	0.418919	B	0.581081
brPb-840687	0.7848	0.105241	5.58894	3.13062	-0.118563	0.432568	1	1	0.948718	B	0.22973	A	0.77027
brPb-663528	0.784831	0.105224	5.53169	3.13855	0.0987896	0.360516	1	1	0.974359	B	0.473684	A	0.526316
brPb-663421	0.7854	0.104909	5.53676	3.13856	0.0989348	0.362029	1	1	0.974359	A	0.447368	B	0.552632
3086475	0.785787	0.104695	5.51564	3.10953	0.0973236	0.35681	1	1	0.987179	A	0.441558	B	0.558442
3086195_10:C>T	0.787103	0.103969	5.6196	3.08689	0.119939	0.442266	1	1	0.858974	B	0.238806	A	0.761194
3100138_61:A>C	0.787781	0.103594	5.56087	3.10594	0.0970992	0.3594	1	1	0.974359	B	0.434211	A	0.565789
brPb-660330	0.787878	0.103541	5.56323	3.13859	0.107186	0.396921	1	1	0.974359	B	0.289474	A	0.710526
3088660	0.788164	0.103384	5.73114	3.1159	-0.0959244	0.355742	1	1	1	B	0.435897	A	0.564103
3077420	0.788297	0.10331	5.73329	3.1159	-0.0955756	0.354677	1	1	1	A	0.448718	B	0.551282
5030366	0.788406	0.10325	5.69226	3.12	-0.0971614	0.360736	1	1	0.987179	A	0.415584	B	0.584416
3097182	0.789634	0.102574	5.57485	3.11592	0.097724	0.365012	1	1	1	A	0.371795	B	0.628205
brPb-659372	0.790031	0.102356	5.75814	3.14708	-0.101056	0.378054	1	1	0.910256	A	0.422535	B	0.577465
brPb-660405	0.790583	0.102053	5.75633	3.13433	-0.097165	0.364556	1	1	0.961538	A	0.44	B	0.56
3089081	0.79075	0.101961	5.71014	3.11594	-0.101773	0.382212	1	1	1	A	0.307692	B	0.692308
3090464	0.79198	0.101286	5.71739	3.11596	-0.0973305	0.367743	1	1	1	A	0.358974	B	0.641026
3086809	0.792768	0.100854	5.68187	3.12198	0.0982615	0.372652	1	1	0.961538	B	0.373333	A	0.626667
3123722_31:C>G	0.793677	0.100356	5.70077	3.12826	-0.0949339	0.361691	1	1	0.987179	B	0.415584	A	0.584416
4166798	0.7946	0.0998517	5.60254	3.11599	0.116942	0.447608	1	1	1	A	0.192308	B	0.807692
3149395	0.794737	0.0997768	5.51508	3.11524	0.0926995	0.355044	1	1	0.987179	B	0.493506	A	0.506494
5030110	0.79488	0.0996982	5.73077	3.11672	-0.0954198	0.365708	1	1	0.974359	A	0.394737	B	0.605263
3114029_12:C>T	0.795285	0.0994773	5.74007	3.10445	-0.0932448	0.358095	1	1	0.974359	A	0.447368	B	0.552632
3118484_10:G>A	0.795361	0.0994358	5.73784	3.10445	-0.0935046	0.359229	1	1	0.974359	B	0.434211	A	0.565789
3107290_38:C>A	0.795916	0.0991327	5.5691	3.11601	0.0926759	0.35707	1	1	1	B	0.423077	A	0.576923
3100061	0.796571	0.0987756	5.61002	3.11626	0.0932125	0.360303	1	1	0.987179	A	0.415584	B	0.584416
3085602	0.796996	0.0985437	5.64816	3.10936	-0.11273	0.436679	1	1	0.987179	B	0.207792	A	0.792208
brPb-808408	0.797273	0.0983929	5.69819	3.13873	-0.0955376	0.370581	1	1	0.974359	B	0.381579	A	0.618421
3105936	0.798335	0.0978148	5.72297	3.11605	-0.091957	0.358647	1	1	1	A	0.410256	B	0.589744
brPb-661557	0.798674	0.0976303	5.73525	3.11524	-0.109973	0.429589	1	1	0.961538	A	0.226667	B	0.773333
5029738	0.79962	0.0971163	5.72716	3.10938	-0.0957634	0.375906	1	1	0.974359	A	0.342105	B	0.657895
BRMS129b	0.799702	0.0970721	5.73508	3.11606	-0.0898671	0.352941	1	1	1	A	0.487179	B	0.512821
3085488	0.799707	0.0970693	5.69315	3.11606	-0.111239	0.436886	1	1	1	A	0.205128	B	0.794872
3126189_27:G>A	0.799869	0.096981	5.64593	3.11707	0.0921278	0.362095	1	1	0.974359	B	0.421053	A	0.578947
3197727	0.799931	0.0969473	5.78193	3.09229	-0.0909333	0.357531	1	1	0.987179	B	0.415584	A	0.584416
3112795	0.800705	0.0965275	5.7089	3.11608	-0.0957607	0.378023	1	1	1	A	0.320513	B	0.679487
4111159	0.800762	0.0964963	5.49511	3.11291	0.0937401	0.37012	1	1	0.974359	B	0.368421	A	0.631579
3092220	0.801286	0.0962126	5.56664	3.1366	0.0904743	0.358204	1	1	0.987179	B	0.467532	A	0.532468
brPb-658317	0.801876	0.0958926	5.67763	3.1388	-0.104694	0.415744	1	1	0.974359	A	0.25	B	0.75
3093825	0.802705	0.0954441	5.57176	3.1161	0.0895283	0.35708	1	1	1	A	0.423077	B	0.576923
3099120	0.802757	0.0954161	5.7273	3.11611	-0.0889076	0.3547	1	1	1	A	0.448718	B	0.551282
3124112	0.802966	0.095303	5.65879	3.13032	-0.0942879	0.376519	1	1	0.961538	A	0.36	B	0.64
brPb-659224	0.803007	0.0952809	5.52005	3.15145	0.0921042	0.367876	1	1	0.961538	B	0.426667	A	0.573333
5030259	0.803353	0.0950936	5.56376	3.11611	0.0882821	0.353295	1	1	1	B	0.474359	A	0.525641
3096094	0.803699	0.0949068	5.57215	3.11612	0.0890681	0.357082	1	1	1	A	0.423077	B	0.576923
3099745	0.803957	0.0947671	5.71305	3.12268	-0.0892652	0.35832	1	1	0.974359	B	0.486842	A	0.513158
3118485	0.804249	0.0946093	5.71689	3.11613	-0.0901902	0.362619	1	1	1	A	0.384615	B	0.615385
3102067	0.804479	0.0944854	5.59431	3.11613	0.0988038	0.397727	1	1	1	A	0.269231	B	0.730769
3115302	0.804568	0.0944373	5.69376	3.11613	-0.106103	0.42731	1	1	1	A	0.217949	B	0.782051
3085758	0.804796	0.0943143	5.7328	3.11613	-0.0875347	0.352949	1	1	1	B	0.487179	A	0.512821
4337972	0.804817	0.0943029	5.57454	3.11613	0.0889405	0.358657	1	1	1	A	0.410256	B	0.589744
3083457	0.804915	0.09425	5.72439	3.11613	-0.0881791	0.355769	1	1	1	A	0.435897	B	0.564103
3090847	0.804953	0.0942296	5.72437	3.11613	-0.0881616	0.355769	1	1	1	A	0.435897	B	0.564103
brPb-808556	0.806785	0.0932422	5.54363	3.13886	0.0886527	0.36118	1	1	0.974359	A	0.460526	B	0.539474
3116999	0.80822	0.0924704	5.71731	3.11618	-0.0878079	0.360504	1	1	1	B	0.397436	A	0.602564
3090077_11:C>T	0.808476	0.092333	5.71051	3.13246	-0.0889301	0.365574	1	1	0.974359	A	0.407895	B	0.592105
3079655	0.809397	0.0918382	5.72456	3.11619	-0.0858557	0.35471	1	1	1	A	0.448718	B	0.551282
3081030	0.809878	0.0915803	5.57457	3.1162	0.0862097	0.357091	1	1	1	A	0.423077	B	0.576923
3156078	0.810068	0.0914786	5.71849	3.1162	-0.0865015	0.358665	1	1	1	A	0.410256	B	0.589744
brPb-660422	0.810225	0.0913941	5.54788	3.1427	0.0937598	0.388973	1	1	0.923077	A	0.347222	B	0.652778
3090641	0.810997	0.0909808	5.72195	3.11621	-0.0853771	0.355778	1	1	1	B	0.435897	A	0.564103
3105268_32:G>C	0.811092	0.0909298	5.91126	3.09224	-0.0862661	0.359597	1	1	0.948718	A	0.486486	B	0.513514
4107046	0.811472	0.0907263	5.67477	3.10956	-0.0857035	0.358039	1	1	0.987179	B	0.428571	A	0.571429
3082009	0.811947	0.0904723	5.71096	3.12178	-0.0855301	0.358217	1	1	0.974359	B	0.486842	A	0.513158
5030511	0.812304	0.0902815	5.57166	3.11623	0.0845219	0.354714	1	1	1	A	0.448718	B	0.551282
5030104	0.814406	0.0891588	5.58704	3.11626	0.087355	0.370837	1	1	1	A	0.346154	B	0.653846
3115675	0.814551	0.089082	5.56446	3.11626	0.0830514	0.352847	1	1	1	B	0.5	A	0.5
3083559	0.816584	0.0879993	5.77332	3.09868	-0.0830449	0.356787	1	1	0.987179	B	0.428571	A	0.571429
3081483	0.816656	0.087961	5.57151	3.11628	0.0823357	0.353898	1	1	1	A	0.461538	B	0.538462
3077498	0.817097	0.0877264	5.53587	3.10996	0.0843383	0.36338	1	1	0.987179	A	0.38961	B	0.61039
brPb-661838	0.817288	0.0876248	5.56331	3.139	0.0872189	0.376174	1	1	0.974359	B	0.355263	A	0.644737
5034055_15:C>A	0.81746	0.0875334	5.53155	3.12166	0.0824065	0.355776	1	1	0.987179	A	0.493506	B	0.506494
3160340	0.817702	0.0874049	5.57944	3.1163	0.0829623	0.358676	1	1	1	A	0.410256	B	0.589744
3087779	0.817921	0.0872884	5.62853	3.105	0.0829396	0.359001	1	1	0.987179	B	0.415584	A	0.584416
3149877	0.818393	0.0870383	5.57605	3.1163	0.0819769	0.355788	1	1	1	A	0.435897	B	0.564103
4111938_40:G>A	0.818768	0.0868389	5.80007	3.14841	-0.083667	0.363838	1	1	0.961538	A	0.48	B	0.52
3078230	0.818984	0.0867245	5.6176	3.14783	0.0843722	0.367368	1	1	0.974359	A	0.407895	B	0.592105
3154803	0.819055	0.086687	5.71688	3.11631	-0.0819748	0.357104	1	1	1	A	0.423077	B	0.576923
3083798	0.819422	0.0864924	5.72235	3.11632	-0.0810719	0.353902	1	1	1	A	0.461538	B	0.538462
3122014	0.819476	0.0864639	5.71491	3.11632	-0.0821412	0.358678	1	1	1	A	0.410256	B	0.589744
3108441	0.819519	0.0864411	5.68855	3.11632	-0.100035	0.436921	1	1	1	A	0.205128	B	0.794872
3078150	0.819841	0.0862702	5.71937	3.10739	-0.0817236	0.357558	1	1	0.974359	A	0.460526	B	0.539474
3155474	0.819862	0.0862591	5.67562	3.118	-0.0827865	0.362269	1	1	0.987179	A	0.402597	B	0.597403
3102760	0.820143	0.0861106	5.57858	3.11633	0.0814735	0.357106	1	1	1	A	0.423077	B	0.576923
3111247_50:C>G	0.82091	0.0857043	5.61673	3.13296	0.0837016	0.368382	1	1	0.935897	B	0.452055	A	0.547945
3091162	0.820968	0.085674	5.62018	3.10504	0.0804191	0.354121	1	1	0.987179	A	0.480519	B	0.519481
3136040	0.821527	0.085378	5.6347	3.13296	0.0816114	0.3605	1	1	0.974359	B	0.460526	A	0.539474
3091658	0.822026	0.0851146	5.59671	3.12801	0.080527	0.356741	1	1	0.987179	B	0.480519	A	0.519481
5029890	0.822379	0.0849281	5.68887	3.12408	-0.0805359	0.357502	1	1	0.987179	A	0.454545	B	0.545455
3118185	0.824133	0.0840025	5.60189	3.13117	0.0807361	0.362027	1	1	0.987179	A	0.415584	B	0.584416
3162423_40:T>C	0.825448	0.08331	5.6211	3.13456	0.0974266	0.440217	1	1	0.987179	B	0.207792	A	0.792208
3078631	0.826043	0.0829972	5.71772	3.1164	-0.0782322	0.354733	1	1	1	A	0.448718	B	0.551282
3095565	0.826137	0.0829477	5.74996	3.1051	-0.0842001	0.381986	1	1	0.987179	B	0.311688	A	0.688312
5034235_11:A>G	0.826138	0.0829472	5.68939	3.15027	0.0826903	0.375084	1	1	0.948718	A	0.391892	B	0.608108
3116388	0.826743	0.0826294	5.55915	3.12535	0.0805528	0.366721	1	1	0.974359	B	0.394737	A	0.605263
brPb-662594	0.827174	0.0824029	5.68748	3.14189	-0.0815037	0.371954	1	1	0.948718	B	0.405405	A	0.594595
5030639	0.827858	0.0820443	5.4915	3.10257	0.0794429	0.364048	1	1	0.974359	B	0.394737	A	0.605263
brPb-841699	0.828237	0.0818452	5.81573	3.11194	-0.0873091	0.400691	1	1	0.807692	B	0.396825	A	0.603175
brPb-670796	0.828555	0.0816785	5.69759	3.13914	-0.0784993	0.361211	1	1	0.974359	B	0.460526	A	0.539474
brPb-663718	0.828555	0.0816785	5.69759	3.13914	-0.0784993	0.361211	1	1	0.974359	B	0.460526	A	0.539474
4117676_11:C>T	0.828837	0.0815309	5.67919	3.12007	-0.0792478	0.365211	1	1	0.935897	A	0.493151	B	0.506849
3123977	0.830467	0.0806777	5.57362	3.11645	0.0758355	0.352984	1	1	1	B	0.487179	A	0.512821
3102394	0.830526	0.0806467	5.57552	3.11645	0.0758834	0.353333	1	1	1	B	0.474359	A	0.525641
3130503_34:A>C	0.830693	0.0805593	5.71407	3.11645	-0.0763377	0.355805	1	1	1	A	0.435897	B	0.564103
3116257_36:A>G	0.83112	0.0803362	5.65046	3.12324	0.0784327	0.366474	1	1	0.974359	B	0.394737	A	0.605263
4108255	0.831768	0.079998	5.56075	3.12197	0.0770148	0.361255	1	1	0.974359	B	0.434211	A	0.565789
brPb-660306	0.831841	0.0799596	5.6712	3.15182	-0.0777296	0.364753	1	1	0.961538	A	0.466667	B	0.533333
3079010	0.832223	0.0797605	5.62321	3.10517	0.0752354	0.353897	1	1	0.987179	A	0.493506	B	0.506494
3104659	0.832538	0.0795961	5.71506	3.11647	-0.0752677	0.354742	1	1	1	B	0.448718	A	0.551282
5029605	0.83325	0.0792245	5.58026	3.11648	0.0749426	0.354742	1	1	1	A	0.448718	B	0.551282
3090855	0.833978	0.0788455	5.68817	3.11649	-0.0880763	0.418765	1	1	1	A	0.230769	B	0.769231
3114095	0.834702	0.0784686	5.81045	3.10746	-0.074645	0.35645	1	1	0.974359	B	0.5	A	0.5
4115395	0.83557	0.078017	5.71212	3.1165	-0.074107	0.355811	1	1	1	B	0.435897	A	0.564103
3083267	0.835584	0.0780098	5.75475	3.10521	-0.0760517	0.365163	1	1	0.987179	A	0.376623	B	0.623377
3139150_6:C>G	0.837145	0.0771994	5.59961	3.10446	0.073865	0.358095	1	1	0.974359	A	0.447368	B	0.552632
3088277_25:G>A	0.837289	0.0771247	5.61431	3.11947	0.0733154	0.355766	1	1	0.987179	A	0.480519	B	0.519481
3084567	0.837647	0.0769388	5.66438	3.10983	-0.0736253	0.358071	1	1	0.987179	A	0.428571	B	0.571429
3105105	0.838169	0.0766686	5.61418	3.12921	0.0749347	0.365629	1	1	0.987179	B	0.38961	A	0.61039
brPb-657868	0.839286	0.0760901	5.56446	3.13926	0.0745638	0.366368	1	1	0.974359	B	0.407895	A	0.592105
brPb-658390	0.839286	0.0760901	5.56446	3.13926	0.0745638	0.366368	1	1	0.974359	B	0.407895	A	0.592105
brPb-659016	0.839286	0.0760901	5.56446	3.13926	0.0745638	0.366368	1	1	0.974359	B	0.407895	A	0.592105
brPb-659053	0.839286	0.0760901	5.56446	3.13926	0.0745638	0.366368	1	1	0.974359	B	0.407895	A	0.592105
brPb-662239	0.839286	0.0760901	5.56446	3.13926	0.0745638	0.366368	1	1	0.974359	B	0.407895	A	0.592105
brPb-663445	0.839286	0.0760901	5.56446	3.13926	0.0745638	0.366368	1	1	0.974359	B	0.407895	A	0.592105
brPb-670471	0.839286	0.0760901	5.56446	3.13926	0.0745638	0.366368	1	1	0.974359	B	0.407895	A	0.592105
3107969_43:C>G	0.839445	0.0760079	5.48106	3.10063	0.0733181	0.360573	1	1	0.948718	B	0.486486	A	0.513514
3119240	0.840179	0.0756279	5.55861	3.12066	0.0754102	0.372645	1	1	0.987179	A	0.350649	B	0.649351
3084252	0.8404	0.075514	5.59266	3.11656	0.0737739	0.365086	1	1	1	B	0.371795	A	0.628205
3098413	0.840927	0.0752418	5.70999	3.11656	-0.0716603	0.355817	1	1	1	B	0.435897	A	0.564103
4112737	0.841297	0.0750509	5.73066	3.14313	-0.093443	0.465029	1	1	0.974359	A	0.184211	B	0.815789
3076306	0.841325	0.075036	5.70664	3.11657	-0.0720587	0.358707	1	1	1	A	0.410256	B	0.589744
3077072	0.842211	0.074579	5.72429	3.10961	-0.071881	0.359825	1	1	0.974359	A	0.434211	B	0.565789
brPb-659984	0.842497	0.0744315	5.54788	3.15537	0.0778895	0.390542	1	1	0.923077	A	0.347222	B	0.652778
3081328	0.84262	0.074368	5.67811	3.11754	-0.0707883	0.355306	1	1	0.987179	A	0.493506	B	0.506494
3110766	0.842638	0.0743591	5.73914	3.12926	-0.0711909	0.357367	1	1	0.987179	A	0.467532	B	0.532468
3220093	0.84264	0.074358	5.58572	3.11658	0.0708786	0.355819	1	1	1	A	0.435897	B	0.564103
3162826	0.84282	0.0742654	5.74991	3.11897	-0.0710182	0.356918	1	1	0.987179	B	0.454545	A	0.545455
3101660	0.842934	0.0742066	5.58584	3.11658	0.0707444	0.35582	1	1	1	A	0.435897	B	0.564103
3107218	0.842938	0.0742042	5.56063	3.12431	0.0730498	0.367409	1	1	0.987179	B	0.376623	A	0.623377
4108876_34:C>A	0.844039	0.0736373	5.5507	3.1207	0.0709345	0.359322	1	1	0.987179	B	0.428571	A	0.571429
BRMS085a	0.84435	0.0734777	5.58315	3.1166	0.0697267	0.353934	1	1	1	B	0.461538	A	0.538462
brPb-658684	0.845012	0.073137	5.66176	3.13932	-0.0866398	0.441649	1	1	0.974359	B	0.210526	A	0.789474
brPb-660146	0.845012	0.073137	5.66176	3.13932	-0.0866398	0.441649	1	1	0.974359	B	0.210526	A	0.789474
3166677	0.845705	0.0727811	5.74723	3.14665	-0.0717144	0.36723	1	1	0.974359	A	0.407895	B	0.592105
4116267_24:C>A	0.846059	0.0725992	5.59559	3.14353	0.0728203	0.373762	1	1	0.974359	A	0.368421	B	0.631579
3082579	0.846441	0.0724033	5.68507	3.11662	-0.0813794	0.418783	1	1	1	B	0.230769	A	0.769231
3152442	0.846575	0.0723345	5.58884	3.11662	0.0693392	0.35714	1	1	1	B	0.423077	A	0.576923
brPb-840100	0.847067	0.072082	5.56008	3.10449	-0.0817169	0.421994	1	1	0.846154	B	0.287879	A	0.712121
3085678	0.847994	0.0716074	5.58136	3.11663	0.0678949	0.353005	1	1	1	B	0.487179	A	0.512821
3087394	0.848243	0.0714799	5.71382	3.10552	-0.0695982	0.362429	1	1	0.974359	A	0.407895	B	0.592105
brPb-661090	0.848672	0.0712601	5.57347	3.1374	0.0734275	0.383412	1	1	0.935897	A	0.356164	B	0.643836
3155645	0.850694	0.0702266	5.60174	3.11666	0.0714125	0.378093	1	1	1	A	0.320513	B	0.679487
3138392_16:T>C	0.851133	0.0700024	5.73767	3.11276	-0.0713327	0.378782	1	1	0.987179	B	0.324675	A	0.675325
3079481_45:C>T	0.851317	0.0699086	5.71057	3.11667	-0.0664587	0.353358	1	1	1	A	0.474359	B	0.525641
5030155	0.851825	0.0696497	5.71035	3.11667	-0.0662292	0.353359	1	1	1	B	0.474359	A	0.525641
3078832	0.852359	0.0693772	5.59956	3.11668	0.0692608	0.370888	1	1	1	B	0.346154	A	0.653846
4169132	0.852543	0.0692835	5.72169	3.1301	-0.0691534	0.370763	1	1	0.987179	A	0.363636	B	0.636364
3114453_20:G>A	0.852856	0.0691244	5.70085	3.11668	-0.0671036	0.360562	1	1	1	A	0.397436	B	0.602564
5030207	0.853826	0.0686305	5.66403	3.1208	-0.0674139	0.364646	1	1	0.987179	A	0.38961	B	0.61039
3142982_9:C>A	0.853999	0.0685424	5.80623	3.1284	-0.070107	0.379534	1	1	0.897436	A	0.414286	B	0.585714
3155444_44:C>G	0.854363	0.0683576	5.57511	3.11155	-0.0675482	0.3667	1	1	0.961538	B	0.4	A	0.6
4107854	0.855016	0.0680259	5.58605	3.1167	0.0647871	0.353362	1	1	1	A	0.474359	B	0.525641
3119871	0.855372	0.0678448	5.64458	3.13819	0.0669879	0.366243	1	1	0.974359	A	0.407895	B	0.592105
3145255_50:T>G	0.855386	0.0678378	5.59974	3.11004	0.0653352	0.357241	1	1	0.974359	A	0.473684	B	0.526316
5029363	0.85554	0.0677599	5.57744	3.1187	0.0661863	0.362284	1	1	0.974359	A	0.421053	B	0.578947
3084651_30:T>C	0.856744	0.067149	5.59661	3.10582	-0.0721613	0.398348	1	1	0.974359	B	0.276316	A	0.723684
3085290_24:T>G	0.856932	0.0670538	5.76305	3.09295	-0.0642036	0.354906	1	1	0.987179	A	0.441558	B	0.558442
3104674_21:T>A	0.857091	0.066973	5.70504	3.11672	-0.0641038	0.35477	1	1	1	B	0.448718	A	0.551282
3088986	0.857559	0.0667359	5.58714	3.11673	0.0636384	0.353365	1	1	1	B	0.474359	A	0.525641
brPb-838519	0.857847	0.06659	5.61132	3.14031	0.0661811	0.368185	1	1	0.961538	B	0.413333	A	0.586667
3114022_52:G>T	0.858137	0.0664432	5.52914	3.16126	0.0673184	0.37521	1	1	0.910256	B	0.492958	A	0.507042
3132938	0.858954	0.0660301	5.6043	3.11674	0.0674196	0.378103	1	1	1	A	0.320513	B	0.679487
3075184	0.859376	0.0658166	5.62238	3.13155	0.0664794	0.373945	1	1	0.987179	B	0.350649	A	0.649351
brPb-671217	0.859667	0.0656696	5.50224	3.14796	0.0674397	0.380088	1	1	0.948718	A	0.364865	B	0.635135
brPb-670917	0.860559	0.0652196	5.62487	3.11994	0.0637866	0.361839	1	1	0.961538	B	0.453333	A	0.546667
3159792	0.860659	0.0651688	5.70783	3.13493	-0.0659375	0.374349	1	1	0.987179	B	0.350649	A	0.649351
3079617	0.860954	0.06502	5.72286	3.13018	-0.0639222	0.363685	1	1	0.987179	B	0.402597	A	0.597403
brPb-659184	0.861251	0.0648701	5.68981	3.15337	-0.071121	0.40548	1	1	0.961538	A	0.28	B	0.72
3155353_18:A>G	0.861539	0.0647252	5.84635	3.11945	-0.0662579	0.378448	1	1	0.897436	A	0.414286	B	0.585714
3096400	0.86203	0.0644776	5.56838	3.11008	0.0745082	0.427254	1	1	0.987179	A	0.220779	B	0.779221
3075276	0.862305	0.0643388	5.61596	3.12844	0.0621787	0.357273	1	1	0.987179	A	0.467532	B	0.532468
3083098_8:C>T	0.862343	0.0643202	5.59353	3.10992	0.062615	0.359861	1	1	0.974359	B	0.434211	A	0.565789
4112386	0.863163	0.063907	5.74702	3.12343	-0.0728748	0.421365	1	1	0.974359	B	0.236842	A	0.763158
3099694_58:G>A	0.863886	0.0635436	5.79121	3.12805	-0.0710034	0.412642	1	1	0.910256	B	0.28169	A	0.71831
4165738	0.865548	0.062709	5.59201	3.1168	0.060134	0.353957	1	1	1	A	0.461538	B	0.538462
brPb-663543	0.865964	0.0624999	5.67187	3.13953	-0.0632251	0.373286	1	1	0.974359	A	0.368421	B	0.631579
3089440	0.867618	0.0616714	5.70654	3.11682	-0.059024	0.35291	1	1	1	B	0.5	A	0.5
3093228	0.86773	0.0616155	5.6967	3.11682	-0.0599473	0.358736	1	1	1	B	0.410256	A	0.589744
3141568	0.868454	0.0612532	5.70043	3.11683	-0.0589589	0.354782	1	1	1	A	0.448718	B	0.551282
3103599_60:A>G	0.868495	0.0612326	5.55412	3.11608	0.0594046	0.357561	1	1	0.987179	A	0.441558	B	0.558442
4110674	0.868812	0.0610743	5.62404	3.12952	0.0602623	0.363607	1	1	0.987179	A	0.402597	B	0.597403
3086814	0.86884	0.0610604	5.65359	3.11025	-0.0591366	0.356892	1	1	0.987179	A	0.441558	B	0.558442
3108364	0.868993	0.0609838	5.61902	3.11683	0.0740974	0.447728	1	1	1	A	0.192308	B	0.807692
3131402	0.869016	0.0609722	5.57069	3.12094	0.0628434	0.379778	1	1	0.987179	A	0.324675	B	0.675325
3083913	0.869281	0.0608396	5.76381	3.09306	-0.0582131	0.352516	1	1	0.987179	B	0.493506	A	0.506494
3106605	0.869711	0.0606252	5.72038	3.12425	-0.0625734	0.380181	1	1	0.987179	A	0.324675	B	0.675325
3139293	0.870221	0.0603702	5.65604	3.10555	0.0613423	0.374181	1	1	0.987179	A	0.337662	B	0.662338
brPb-659222	0.870235	0.0603635	5.65697	3.13957	-0.0708352	0.432112	1	1	0.974359	A	0.223684	B	0.776316
brPb-670858	0.870235	0.0603635	5.65697	3.13957	-0.0708352	0.432112	1	1	0.974359	B	0.223684	A	0.776316
4707915	0.870524	0.0602192	5.59269	3.11684	0.057793	0.353378	1	1	1	B	0.474359	A	0.525641
4112447	0.8708	0.0600816	5.61597	3.11685	0.0683474	0.418814	1	1	1	A	0.230769	B	0.769231
3081625	0.871676	0.059645	5.59981	3.11685	0.0581433	0.35874	1	1	1	A	0.410256	B	0.589744
3181672	0.872133	0.0594171	5.59052	3.11686	0.0569934	0.352915	1	1	1	B	0.5	A	0.5
3109794	0.872175	0.0593963	5.69503	3.11686	-0.0579152	0.358741	1	1	1	A	0.410256	B	0.589744
3100946_21:G>A	0.872446	0.0592613	5.62566	3.12853	0.0582741	0.361722	1	1	0.987179	B	0.415584	A	0.584416
3077327	0.872473	0.0592481	5.59755	3.11686	0.0573138	0.355852	1	1	1	B	0.435897	A	0.564103
5034228_17:C>T	0.87252	0.0592246	5.56058	3.12097	0.0576606	0.358123	1	1	0.987179	A	0.441558	B	0.558442
3107984	0.873093	0.0589394	5.69724	3.11687	-0.0570327	0.355852	1	1	1	B	0.435897	A	0.564103
3156630	0.873194	0.0588891	5.68748	3.11687	-0.0599448	0.374324	1	1	1	A	0.333333	B	0.666667
3085378	0.874104	0.058437	5.61901	3.11687	0.0694756	0.436999	1	1	1	A	0.205128	B	0.794872
3165855_34:G>A	0.874227	0.0583757	5.74434	3.13931	-0.061186	0.385128	1	1	0.923077	A	0.361111	B	0.638889
3074961	0.874324	0.0583274	5.62223	3.12956	0.0569939	0.359108	1	1	0.987179	B	0.441558	A	0.558442
3152657	0.874842	0.0580702	5.65249	3.11028	-0.0562537	0.355924	1	1	0.987179	B	0.454545	A	0.545455
3106201_34:A>T	0.875124	0.0579305	5.63241	3.12957	0.0594615	0.377075	1	1	0.987179	B	0.337662	A	0.662338
3103483	0.875184	0.0579007	5.5892	3.12461	0.0727569	0.461612	1	1	0.987179	A	0.181818	B	0.818182
brPb-659743	0.875734	0.0576279	5.64497	3.12628	-0.0574752	0.366212	1	1	0.935897	B	0.479452	A	0.520548
3090588	0.875752	0.0576188	5.69747	3.11689	-0.0556609	0.354789	1	1	1	B	0.448718	A	0.551282
5034137_68:C>G	0.876214	0.0573897	5.60963	3.11689	0.0590988	0.378121	1	1	1	B	0.320513	A	0.679487
3114742	0.876345	0.0573247	5.5965	3.11689	0.0552645	0.353967	1	1	1	B	0.461538	A	0.538462
3077393	0.87679	0.0571042	5.68734	3.10363	0.0554637	0.356505	1	1	0.974359	A	0.473684	B	0.526316
brPb-659308	0.877075	0.0569632	5.67973	3.13963	-0.0559182	0.360265	1	1	0.974359	B	0.486842	A	0.513158
brPb-660298	0.877075	0.0569632	5.67973	3.13963	-0.0559182	0.360265	1	1	0.974359	B	0.486842	A	0.513158
brPb-663145	0.877075	0.0569632	5.67973	3.13963	-0.0559182	0.360265	1	1	0.974359	B	0.486842	A	0.513158
brPb-670508	0.877075	0.0569632	5.67973	3.13963	-0.0559182	0.360265	1	1	0.974359	A	0.486842	B	0.513158
BRMS075a	0.877259	0.0568722	5.60428	3.1169	0.0562077	0.36271	1	1	1	B	0.384615	A	0.615385
3094373	0.877327	0.0568385	5.69341	3.13429	-0.0557077	0.359652	1	1	0.974359	B	0.486842	A	0.513158
3168092	0.877952	0.0565292	5.69786	3.11691	-0.0545409	0.353969	1	1	1	B	0.461538	A	0.538462
5034392_12:T>C	0.878101	0.0564556	5.59459	3.11526	0.0550175	0.357469	1	1	0.974359	B	0.486842	A	0.513158
brPb-662735	0.878236	0.0563889	5.5046	3.14212	0.0641482	0.416761	1	1	0.730769	B	0.473684	A	0.526316
3125985	0.880271	0.0553834	5.61302	3.11692	0.0584866	0.386989	1	1	1	A	0.294872	B	0.705128
3139505	0.880974	0.0550371	5.60211	3.11693	0.0536618	0.357175	1	1	1	A	0.423077	B	0.576923
5034238_49:C>T	0.881046	0.0550014	5.79917	3.0843	-0.054051	0.359954	1	1	0.974359	A	0.407895	B	0.592105
3204763	0.881078	0.0549858	5.61113	3.11693	0.0567594	0.378126	1	1	1	A	0.320513	B	0.679487
3091863	0.88137	0.0548417	5.68817	3.11693	-0.0546729	0.36513	1	1	1	B	0.371795	A	0.628205
3103274	0.881426	0.0548143	5.59734	3.11693	0.0528898	0.353388	1	1	1	A	0.474359	B	0.525641
3088883	0.881455	0.0547999	5.69516	3.11693	-0.053087	0.354794	1	1	1	B	0.448718	A	0.551282
5029203	0.881585	0.0547356	5.69151	3.11694	-0.0536192	0.358749	1	1	1	A	0.410256	B	0.589744
brPb-670354	0.88169	0.0546842	5.65852	3.13967	-0.0601385	0.402689	1	1	0.974359	B	0.276316	A	0.723684
brPb-662889	0.881971	0.0545456	5.53534	3.13778	0.0545726	0.36628	1	1	0.961538	B	0.426667	A	0.573333
3079369	0.882349	0.0543597	5.66099	3.12105	-0.0529288	0.356429	1	1	0.987179	B	0.467532	A	0.532468
5029193	0.882514	0.0542783	5.67618	3.11694	-0.0621038	0.418827	1	1	1	A	0.230769	B	0.769231
3215990	0.882633	0.0542199	5.59911	3.11694	0.0524338	0.353973	1	1	1	A	0.461538	B	0.538462
3109969	0.882879	0.0540986	5.69219	3.11695	-0.0527965	0.357177	1	1	1	A	0.423077	B	0.576923
3089841	0.883415	0.0538351	5.62589	3.13176	0.05354	0.363868	1	1	0.987179	A	0.402597	B	0.597403
3150966	0.883585	0.0537519	5.69677	3.11695	-0.0519199	0.35339	1	1	1	B	0.474359	A	0.525641
3100453	0.884362	0.05337	5.67265	3.11696	-0.0653403	0.447746	1	1	1	A	0.192308	B	0.807692
3137677	0.884804	0.0531528	5.60002	3.11696	0.0514571	0.353975	1	1	1	A	0.461538	B	0.538462
3092159	0.885276	0.0529211	5.71333	3.10238	0.0631905	0.436452	1	1	0.974359	B	0.210526	A	0.789474
3122875	0.887312	0.0519236	5.69279	3.11698	-0.0504463	0.354799	1	1	1	A	0.448718	B	0.551282
3078997	0.887498	0.0518326	5.57788	3.12357	0.0509342	0.358795	1	1	0.974359	B	0.473684	A	0.526316
5030484	0.887698	0.0517347	5.69381	3.11698	-0.0501558	0.353977	1	1	1	A	0.461538	B	0.538462
3092821	0.887965	0.0516044	5.60012	3.11698	0.0499535	0.353394	1	1	1	B	0.474359	A	0.525641
sR0685	0.888643	0.0512727	5.60393	3.11699	0.0499964	0.355866	1	1	1	B	0.435897	A	0.564103
brPb-657911	0.888669	0.0512602	5.53124	3.13285	0.051041	0.363336	1	1	0.961538	A	0.453333	B	0.546667
3084831_27:C>T	0.888896	0.0511489	5.59804	3.11699	0.0494703	0.35293	1	1	1	B	0.5	A	0.5
3130194	0.888917	0.0511386	5.6214	3.11699	0.0599014	0.427428	1	1	1	A	0.217949	B	0.782051
3115459	0.889329	0.0509375	5.56127	3.1162	0.0497909	0.3566	1	1	0.987179	A	0.454545	B	0.545455
3084282	0.889433	0.0508867	5.60194	3.11699	0.049376	0.353979	1	1	1	A	0.461538	B	0.538462
brPb-839525	0.890086	0.050568	5.62329	3.13297	-0.0503889	0.36335	1	1	0.961538	A	0.453333	B	0.546667
3079428	0.890398	0.0504156	5.60682	3.117	0.0496027	0.358757	1	1	1	B	0.410256	A	0.589744
brPb-663526	0.890451	0.0503899	5.59043	3.13974	0.0529723	0.383279	1	1	0.974359	B	0.328947	A	0.671053
5029581	0.892281	0.0494984	5.69307	3.11701	-0.0480172	0.353397	1	1	1	A	0.474359	B	0.525641
3080669	0.892586	0.0493497	5.74124	3.10573	-0.0481538	0.355402	1	1	0.987179	B	0.454545	A	0.545455
5030885	0.893347	0.0489798	5.62372	3.1326	0.0482245	0.358477	1	1	0.987179	A	0.454545	B	0.545455
4111427_18:A>G	0.893826	0.0487469	5.68906	3.11703	-0.0476553	0.35587	1	1	1	A	0.435897	B	0.564103
3163487_55:C>T	0.894036	0.0486451	5.68788	3.11839	0.0542867	0.406161	1	1	0.974359	B	0.263158	A	0.736842
3077904	0.894104	0.0486118	5.5379	3.12458	0.0496229	0.371509	1	1	0.974359	B	0.368421	A	0.631579
3155073_45:C>T	0.894518	0.048411	5.57036	3.11356	0.0499095	0.375146	1	1	0.987179	B	0.337662	A	0.662338
3078336	0.895271	0.0480454	5.62726	3.12972	0.0471457	0.356936	1	1	0.987179	B	0.480519	A	0.519481
3100890_24:A>G	0.895551	0.0479097	5.60447	3.11704	0.046628	0.353984	1	1	1	A	0.461538	B	0.538462
3104287	0.896344	0.0475254	5.68702	3.11704	-0.0466909	0.357188	1	1	1	A	0.423077	B	0.576923
3076303_44:T>A	0.89645	0.0474738	5.60908	3.11704	0.0468481	0.358762	1	1	1	A	0.410256	B	0.589744
4112918	0.896631	0.0473862	5.61404	3.11704	0.0483522	0.370931	1	1	1	B	0.346154	A	0.653846
3144963	0.898421	0.04652	5.71925	3.12448	-0.046081	0.359757	1	1	0.987179	A	0.428571	B	0.571429
3118013	0.898715	0.0463779	5.68031	3.11706	-0.0473721	0.370933	1	1	1	A	0.346154	B	0.653846
brPb-658429	0.898802	0.0463361	5.64169	3.12896	0.0480299	0.376355	1	1	0.961538	B	0.36	A	0.64
3080140	0.899328	0.0460821	5.69231	3.11706	-0.0448	0.352938	1	1	1	B	0.5	A	0.5
brPb-809950	0.900544	0.0454952	5.64999	3.14968	-0.0488967	0.389837	1	1	0.923077	A	0.347222	B	0.652778
3119572	0.901267	0.0451465	5.6768	3.11708	-0.0475935	0.382351	1	1	1	A	0.307692	B	0.692308
4166487_52:C>A	0.902112	0.0447397	5.68481	3.11708	-0.0440796	0.357192	1	1	1	B	0.423077	A	0.576923
3159133_16:T>C	0.904168	0.0437511	5.50446	3.13534	0.0443774	0.367274	1	1	0.935897	A	0.479452	B	0.520548
brPb-663316	0.904392	0.0436431	5.6623	3.13983	-0.0439609	0.364739	1	1	0.974359	B	0.421053	A	0.578947
3101114	0.904452	0.0436147	5.56953	3.11634	0.0432186	0.35882	1	1	0.987179	B	0.428571	A	0.571429
4112206_59:T>C	0.904559	0.0435629	5.66268	3.10043	0.0426854	0.354796	1	1	0.987179	B	0.454545	A	0.545455
3108366	0.905047	0.0433289	5.68001	3.1171	-0.0437037	0.36515	1	1	1	A	0.371795	B	0.628205
3102004	0.905171	0.0432693	5.71404	3.12878	-0.0427112	0.357311	1	1	0.987179	A	0.467532	B	0.532468
brPb-660466	0.905421	0.0431494	5.65611	3.11722	-0.0481901	0.404119	1	1	0.923077	A	0.291667	B	0.708333
3097881	0.905587	0.0430699	5.61248	3.1171	0.0426946	0.358769	1	1	1	A	0.410256	B	0.589744
3108554_31:G>A	0.905939	0.0429009	5.73103	3.11825	-0.0428812	0.361643	1	1	0.961538	B	0.453333	A	0.546667
3085550	0.906459	0.0426519	5.62107	3.13529	0.0421591	0.357571	1	1	0.987179	B	0.480519	A	0.519481
3206978	0.907179	0.0423069	5.6697	3.1267	0.0446564	0.381688	1	1	0.974359	A	0.328947	B	0.671053
brPb-671142	0.907187	0.0423031	5.65838	3.13985	-0.0433687	0.370713	1	1	0.974359	A	0.381579	B	0.618421
3080649	0.907402	0.0422002	5.57575	3.12404	0.0416385	0.356771	1	1	0.987179	A	0.467532	B	0.532468
brPb-658934	0.907575	0.0421175	5.67384	3.13494	-0.0467268	0.401023	1	1	0.923077	A	0.305556	B	0.694444
3084668	0.907924	0.0419504	5.68352	3.11712	-0.0412976	0.355881	1	1	1	B	0.435897	A	0.564103
3115025_11:T>C	0.907999	0.0419145	5.76983	3.07751	0.0478445	0.412496	1	1	0.910256	B	0.267606	A	0.732394
Na12E09	0.908141	0.0418468	5.68734	3.11712	-0.0408735	0.35306	1	1	1	B	0.487179	A	0.512821
Br9a	0.908141	0.0418468	5.68734	3.11712	-0.0408735	0.35306	1	1	1	B	0.487179	A	0.512821
Ra2E07	0.908141	0.0418468	5.68734	3.11712	-0.0408735	0.35306	1	1	1	B	0.487179	A	0.512821
brPb-663597	0.910434	0.0407518	5.54428	3.13313	0.0416811	0.369243	1	1	0.961538	B	0.4	A	0.6
brPb-660919	0.91079	0.0405819	5.66172	3.13987	-0.0407187	0.36218	1	1	0.974359	B	0.447368	A	0.552632
brPb-670433	0.911418	0.0402825	5.56616	3.1559	0.0411992	0.369029	1	1	0.948718	A	0.445946	B	0.554054
3098956_43:T>C	0.911745	0.0401265	5.64627	3.14566	-0.0410498	0.369061	1	1	0.948718	B	0.432432	A	0.567568
3105234	0.91278	0.0396337	5.59792	3.13446	0.0395306	0.359672	1	1	0.974359	B	0.486842	A	0.513158
3094308	0.912925	0.039565	5.73386	3.10586	-0.0389169	0.354694	1	1	0.987179	A	0.467532	B	0.532468
3139917	0.913247	0.0394116	5.68512	3.11715	-0.0385922	0.353064	1	1	1	B	0.487179	A	0.512821
3081285_17:G>A	0.913897	0.0391026	5.71073	3.1201	-0.0416417	0.383832	1	1	0.987179	B	0.311688	A	0.688312
3151685_52:A>G	0.913903	0.0390999	5.69963	3.08875	-0.0402669	0.371096	1	1	0.923077	B	0.402778	A	0.597222
3108275_13:A>G	0.91494	0.0386076	5.62983	3.1181	0.0386762	0.36085	1	1	0.961538	A	0.466667	B	0.533333
3121190	0.915158	0.038504	5.6329	3.11641	-0.0405373	0.379227	1	1	0.987179	A	0.324675	B	0.675325
3094126	0.916772	0.0377384	5.70691	3.13031	-0.0374835	0.357486	1	1	0.987179	B	0.467532	A	0.532468
5029343_46:C>T	0.916924	0.0376665	5.68352	3.11717	-0.0369505	0.353066	1	1	1	B	0.487179	A	0.512821
3087963	0.918425	0.0369565	5.61216	3.11718	0.0362809	0.353067	1	1	1	A	0.487179	B	0.512821
3076843	0.919538	0.0364304	5.61353	3.11718	0.0358195	0.353416	1	1	1	A	0.474359	B	0.525641
3112075	0.919706	0.0363511	5.67729	3.11718	-0.0362868	0.358778	1	1	1	A	0.410256	B	0.589744
3143747	0.920443	0.036003	5.57082	3.11087	0.035895	0.35819	1	1	0.987179	B	0.428571	A	0.571429
3163373_68:C>T	0.920633	0.0359135	5.5032	3.10413	-0.0364139	0.364188	1	1	0.948718	B	0.432432	A	0.567568
brPb-671027	0.920871	0.0358013	5.59467	3.13993	0.0363569	0.36475	1	1	0.974359	A	0.421053	B	0.578947
3095558	0.92114	0.0356745	5.67523	3.11719	-0.0360304	0.362743	1	1	1	A	0.384615	B	0.615385
5030338	0.922343	0.0351078	5.68116	3.1172	-0.0345329	0.353069	1	1	1	B	0.487179	A	0.512821
3092427	0.923116	0.0347437	5.61505	3.1172	0.0342216	0.353419	1	1	1	B	0.474359	A	0.525641
brPb-671300	0.923151	0.0347271	5.65665	3.13994	-0.0350578	0.362188	1	1	0.974359	A	0.447368	B	0.552632
3158051	0.923249	0.0346812	5.63178	3.14011	-0.0353087	0.365228	1	1	0.961538	A	0.44	B	0.56
3084263	0.923463	0.0345806	5.61761	3.1172	0.0343051	0.355891	1	1	1	B	0.435897	A	0.564103
4115632_51:A>T	0.926433	0.033186	5.67133	3.11827	-0.0336986	0.363689	1	1	0.948718	A	0.459459	B	0.540541
3116135	0.92696	0.0329392	5.63973	3.12496	-0.0343228	0.373158	1	1	0.987179	A	0.350649	B	0.649351
3180069_39:T>A	0.927353	0.0327549	5.75209	3.13451	0.0350499	0.383059	1	1	0.935897	B	0.356164	A	0.643836
brPb-658634	0.927591	0.0326435	5.65644	3.13996	-0.0328889	0.360679	1	1	0.974359	A	0.473684	B	0.526316
brPb-662868	0.927591	0.0326435	5.65644	3.13996	-0.0328889	0.360679	1	1	0.974359	A	0.473684	B	0.526316
3127899	0.92778	0.0325549	5.62416	3.11722	0.0337341	0.370952	1	1	1	A	0.346154	B	0.653846
3112978	0.928277	0.0323223	5.61949	3.11723	0.0321412	0.355893	1	1	1	A	0.435897	B	0.564103
4331204	0.928427	0.0322525	5.61806	3.11723	0.031904	0.354005	1	1	1	A	0.461538	B	0.538462
3137908	0.928536	0.0322014	5.67846	3.13503	-0.0342285	0.380328	1	1	0.961538	A	0.346667	B	0.653333
4111724	0.929116	0.0319302	5.683	3.10567	-0.0323523	0.362447	1	1	0.974359	A	0.407895	B	0.592105
5030857	0.930493	0.0312871	5.66321	3.11724	-0.0382483	0.43705	1	1	1	A	0.205128	B	0.794872
3095030	0.931093	0.031007	5.70309	3.12892	-0.031002	0.357328	1	1	0.987179	A	0.467532	B	0.532468
brPb-659204	0.93112	0.0309944	5.65571	3.13998	-0.0312495	0.360305	1	1	0.974359	A	0.486842	B	0.513158
3114882	0.932653	0.0302798	5.68783	3.13543	-0.0306112	0.361018	1	1	0.987179	B	0.428571	A	0.571429
3159753	0.93375	0.0297695	5.63197	3.11725	0.0356522	0.427464	1	1	1	A	0.217949	B	0.782051
5030300	0.934153	0.0295819	5.62112	3.11725	0.0294135	0.354831	1	1	1	A	0.448718	B	0.551282
5029408	0.934417	0.0294593	5.67381	3.11725	-0.0292955	0.354831	1	1	1	B	0.448718	A	0.551282
3146918	0.935192	0.0290994	5.59111	3.11647	0.0349305	0.428132	1	1	0.987179	A	0.220779	B	0.779221
3074386	0.93711	0.0282097	5.67218	3.13877	0.0285448	0.360541	1	1	0.974359	B	0.473684	A	0.526316
4707807	0.937769	0.0279042	5.67824	3.10598	0.0296079	0.377957	1	1	0.987179	A	0.324675	B	0.675325
4114588	0.937923	0.0278329	5.61835	3.10836	0.0279505	0.35767	1	1	0.974359	A	0.460526	B	0.539474
brPb-660237	0.938377	0.0276228	5.64976	3.14001	-0.0281858	0.363343	1	1	0.974359	A	0.434211	B	0.565789
brPb-670546	0.938377	0.0276228	5.64976	3.14001	-0.0281858	0.363343	1	1	0.974359	A	0.434211	B	0.565789
brPb-661407	0.938645	0.0274987	5.65701	3.12372	0.0282879	0.36624	1	1	0.961538	B	0.413333	A	0.586667
3083673	0.938759	0.0274458	5.63207	3.11727	0.0316923	0.411139	1	1	1	A	0.24359	B	0.75641
3134509	0.939063	0.0273053	5.72427	3.10598	-0.0271526	0.35399	1	1	0.987179	A	0.493506	B	0.506494
5030718	0.939287	0.0272015	5.66122	3.11727	-0.0333989	0.437055	1	1	1	A	0.205128	B	0.794872
5029109	0.93999	0.0268765	5.67284	3.11728	-0.0266948	0.353427	1	1	1	A	0.474359	B	0.525641
3204447	0.940638	0.0265774	5.76	3.11054	-0.0266608	0.356804	1	1	0.974359	B	0.5	A	0.5
3207882	0.94087	0.0264705	5.62696	3.11096	-0.026406	0.354796	1	1	0.987179	B	0.480519	A	0.519481
3177323	0.941086	0.0263707	5.62793	3.11728	0.0272797	0.367899	1	1	1	B	0.358974	A	0.641026
3156036	0.941353	0.0262474	5.66594	3.11728	-0.0276336	0.374373	1	1	1	A	0.333333	B	0.666667
3077660	0.941796	0.026043	5.53085	3.10667	0.0261072	0.356359	1	1	0.974359	B	0.5	A	0.5
3108147_37:C>T	0.941978	0.0259595	5.62441	3.11073	-0.0260674	0.356947	1	1	0.987179	B	0.441558	A	0.558442
3081318	0.94221	0.0258521	5.61871	3.11069	-0.0278339	0.382674	1	1	0.987179	B	0.311688	A	0.688312
4108275	0.942448	0.0257426	5.63453	3.11729	0.0316572	0.437057	1	1	1	A	0.205128	B	0.794872
brPb-670835	0.942653	0.0256481	5.70002	3.1292	-0.0261964	0.362912	1	1	0.961538	B	0.453333	A	0.546667
3092581	0.942693	0.0256297	5.70591	3.12126	-0.0259213	0.359387	1	1	0.987179	B	0.428571	A	0.571429
brPb-660043	0.943085	0.0254492	5.65042	3.14003	-0.0258113	0.360311	1	1	0.974359	B	0.486842	A	0.513158
3083091	0.94377	0.0251337	5.66518	3.11729	-0.0264928	0.374374	1	1	1	A	0.333333	B	0.666667
3089886	0.943959	0.0250469	5.62325	3.11729	0.0249019	0.35308	1	1	1	A	0.487179	B	0.512821
brPb-670936	0.944302	0.0248893	5.64682	3.14004	-0.0255706	0.364763	1	1	0.974359	A	0.421053	B	0.578947
brPb-841508	0.944302	0.0248893	5.64682	3.14004	-0.0255706	0.364763	1	1	0.974359	A	0.421053	B	0.578947
brPb-658111	0.944753	0.0246817	5.64025	3.14004	-0.0284376	0.408981	1	1	0.974359	B	0.263158	A	0.736842
brPb-658885	0.944764	0.0246769	5.7003	3.12375	-0.025747	0.370338	1	1	0.961538	B	0.386667	A	0.613333
brPb-657710	0.944764	0.0246769	5.7003	3.12375	-0.025747	0.370338	1	1	0.961538	B	0.386667	A	0.613333
brPb-663031	0.944764	0.0246769	5.7003	3.12375	-0.025747	0.370338	1	1	0.961538	B	0.386667	A	0.613333
3136040_14:C>A	0.945316	0.0244231	5.65336	3.12343	0.025335	0.3681	1	1	0.961538	B	0.4	A	0.6
3101876	0.946628	0.0238207	5.62311	3.11383	-0.0244373	0.363832	1	1	0.987179	A	0.38961	B	0.61039
3077761	0.946778	0.0237519	5.70703	3.12031	-0.0238671	0.356345	1	1	0.987179	B	0.467532	A	0.532468
3092947	0.946793	0.023745	5.59404	3.12423	0.024087	0.359729	1	1	0.987179	B	0.428571	A	0.571429
3187373	0.946823	0.0237313	5.62389	3.1173	0.0236197	0.352965	1	1	1	B	0.5	A	0.5
brPb-838772	0.947097	0.0236055	5.62675	3.1635	-0.024657	0.370294	1	1	0.935897	A	0.493151	B	0.506849
brPb-662275	0.947461	0.0234386	5.62389	3.15563	0.024113	0.364672	1	1	0.961538	B	0.48	A	0.52
5030972	0.947476	0.0234316	5.62592	3.1173	0.0233983	0.354014	1	1	1	B	0.461538	A	0.538462
3086619	0.949189	0.0226475	5.62662	3.11731	0.0226345	0.354015	1	1	1	A	0.461538	B	0.538462
4706071	0.94954	0.0224869	5.66523	3.11731	-0.023033	0.362757	1	1	1	A	0.384615	B	0.615385
5030608	0.950124	0.0222198	5.62701	3.11731	0.0222173	0.354015	1	1	1	B	0.461538	A	0.538462
3087080	0.950297	0.0221409	5.71402	3.13615	-0.0269975	0.431641	1	1	0.974359	B	0.223684	A	0.776316
3102374	0.950425	0.0220821	5.72591	3.09354	-0.0221438	0.354975	1	1	0.987179	B	0.441558	A	0.558442
brPb-663683	0.950462	0.0220653	5.60862	3.14006	0.0234577	0.3763	1	1	0.974359	B	0.355263	A	0.644737
3101040	0.951131	0.0217596	5.67811	3.10603	0.0219161	0.356408	1	1	0.987179	B	0.441558	A	0.558442
4331927	0.951411	0.0216317	5.70331	3.12055	-0.0219674	0.359304	1	1	0.987179	A	0.428571	B	0.571429
3086512	0.952093	0.0213208	5.66671	3.11732	-0.0213889	0.354838	1	1	1	B	0.448718	A	0.551282
4707128_7:A>G	0.952726	0.0210318	5.63553	3.14912	-0.0216796	0.364439	1	1	0.961538	A	0.466667	B	0.533333
4116570_12:C>A	0.953019	0.0208982	5.62917	3.11732	0.0210376	0.355904	1	1	1	B	0.435897	A	0.564103
3105789	0.953118	0.0208531	5.63106	3.11732	0.0213975	0.362759	1	1	1	A	0.384615	B	0.615385
brPb-662312	0.953124	0.0208506	5.56446	3.13818	0.0218154	0.369838	1	1	0.961538	B	0.4	A	0.6
4334266_34:T>C	0.953193	0.0208192	5.66221	3.11732	-0.0220478	0.374378	1	1	1	B	0.333333	A	0.666667
3113557_53:A>T	0.953496	0.020681	5.6279	3.11732	0.0206792	0.353432	1	1	1	A	0.474359	B	0.525641
3098188_63:G>A	0.954034	0.0204364	5.6807	3.11067	-0.0207023	0.357936	1	1	0.974359	B	0.460526	A	0.539474
4112715	0.954483	0.0202316	5.63363	3.11733	0.0216566	0.378174	1	1	1	A	0.320513	B	0.679487
5030749	0.955607	0.0197206	5.6375	3.11733	0.0244104	0.437063	1	1	1	A	0.205128	B	0.794872
3126689	0.956534	0.0192994	5.63426	3.11733	0.0206797	0.378175	1	1	1	A	0.320513	B	0.679487
brPb-663458	0.956551	0.0192917	5.60559	3.14008	0.0196905	0.360192	1	1	0.974359	B	0.5	A	0.5
3086646	0.956806	0.0191759	5.62929	3.11733	0.0192058	0.353433	1	1	1	B	0.474359	A	0.525641
5034307_16:T>G	0.957038	0.019071	5.76042	3.11327	-0.0201282	0.372259	1	1	0.897436	B	0.485714	A	0.514286
5030152	0.95745	0.0188837	5.68931	3.13677	0.0193699	0.361822	1	1	0.974359	B	0.447368	A	0.552632
3139335	0.958249	0.0185217	5.63589	3.11734	0.0205994	0.392189	1	1	1	A	0.282051	B	0.717949
3079109	0.958546	0.0183872	5.6378	3.11734	0.022293	0.427476	1	1	1	A	0.217949	B	0.782051
brPb-659147	0.959222	0.0180809	5.61077	3.14009	0.0190203	0.370741	1	1	0.974359	B	0.381579	A	0.618421
5031175	0.960409	0.0175439	5.63081	3.11734	0.0176027	0.353435	1	1	1	B	0.474359	A	0.525641
3118101_19:G>C	0.960619	0.0174487	5.63211	3.12962	-0.0178106	0.35949	1	1	0.974359	A	0.473684	B	0.526316
5031225	0.9608	0.0173669	5.63937	3.11734	0.0226776	0.459884	1	1	1	A	0.179487	B	0.820513
brPb-660551	0.961888	0.0168756	5.65697	3.14096	0.0212254	0.442667	1	1	0.961538	A	0.213333	B	0.786667
3079181	0.961986	0.0168312	5.71099	3.10606	-0.0173553	0.362924	1	1	0.987179	A	0.38961	B	0.61039
3082642	0.962904	0.016417	5.63795	3.14328	0.0174411	0.373732	1	1	0.974359	A	0.368421	B	0.631579
3144587_6:T>C	0.963961	0.0159406	5.62235	3.12147	-0.0174086	0.384	1	1	0.987179	B	0.311688	A	0.688312
3082083	0.963969	0.0159371	5.67943	3.11351	-0.0162788	0.359139	1	1	0.974359	A	0.447368	B	0.552632
3083675	0.963976	0.0159338	5.63875	3.11735	0.0189811	0.418881	1	1	1	A	0.230769	B	0.769231
3084529	0.963976	0.0159338	5.63875	3.11735	0.0189811	0.418881	1	1	1	A	0.230769	B	0.769231
4707105_68:A>G	0.964391	0.015747	5.62952	3.12597	0.0166376	0.371316	1	1	0.910256	A	0.478873	B	0.521127
3083975	0.965084	0.0154348	5.63279	3.11735	0.0155225	0.353436	1	1	1	B	0.474359	A	0.525641
4108542_16:C>A	0.96549	0.0152523	5.6593	3.11735	-0.0158518	0.36518	1	1	1	A	0.371795	B	0.628205
4117071	0.965752	0.0151342	5.64754	3.13554	0.0154577	0.358814	1	1	0.987179	A	0.454545	B	0.545455
3088682	0.966019	0.0150144	5.68984	3.12516	-0.0162553	0.380291	1	1	0.987179	A	0.324675	B	0.675325
3080747	0.966142	0.0149591	5.69403	3.09358	0.0153081	0.359432	1	1	0.987179	B	0.402597	A	0.597403
4169040	0.969768	0.0133322	5.59882	3.12148	0.0135555	0.356478	1	1	0.987179	A	0.467532	B	0.532468
3200131	0.970368	0.0130636	5.5297	3.10971	-0.0136605	0.366483	1	1	0.961538	B	0.4	A	0.6
3094329_61:A>C	0.970488	0.0130099	5.65759	3.11736	-0.013555	0.365181	1	1	1	B	0.371795	A	0.628205
4115283_51:T>G	0.970654	0.0129353	5.63389	3.12738	0.0132831	0.359858	1	1	0.974359	B	0.460526	A	0.539474
brPb-669913	0.97092	0.0128165	5.65537	3.1414	0.0137162	0.374969	1	1	0.961538	A	0.373333	B	0.626667
3089424	0.971703	0.0124665	5.57732	3.13517	0.0131751	0.370161	1	1	0.974359	B	0.381579	A	0.618421
brPb-659536	0.972481	0.0121189	5.5656	3.13338	0.0125343	0.362101	1	1	0.961538	A	0.48	B	0.52
3086228	0.973797	0.0115316	5.69069	3.12675	0.0118372	0.359161	1	1	0.974359	A	0.473684	B	0.526316
3087580	0.973839	0.011513	5.61196	3.11105	-0.0117462	0.356984	1	1	0.987179	B	0.441558	A	0.558442
4166461	0.975179	0.0109158	5.62086	3.12149	-0.0112668	0.360908	1	1	0.987179	A	0.415584	B	0.584416
3078994	0.975291	0.010866	5.68546	3.10919	0.0111255	0.357997	1	1	0.987179	A	0.428571	B	0.571429
3168808	0.97638	0.0103812	5.65649	3.11738	-0.0106116	0.357226	1	1	1	A	0.423077	B	0.576923
5030192	0.976639	0.0102659	5.59458	3.11106	0.0112445	0.382719	1	1	0.987179	A	0.311688	B	0.688312
3076100	0.977278	0.00998168	5.63865	3.11738	0.0101701	0.35591	1	1	1	B	0.435897	A	0.564103
3084302	0.977365	0.00994327	5.63935	3.11738	0.0102661	0.360642	1	1	1	B	0.397436	A	0.602564
4107457	0.977682	0.0098023	5.69849	3.13507	0.0100978	0.359742	1	1	0.974359	B	0.486842	A	0.513158
3119463_64:A>T	0.977986	0.0096675	5.6568	3.11738	-0.00978507	0.353439	1	1	1	A	0.474359	B	0.525641
3089941	0.978563	0.00941129	5.55182	3.11134	0.00962585	0.357019	1	1	0.974359	A	0.486842	B	0.513158
3098761	0.978786	0.00931226	5.65669	3.11738	-0.00941996	0.35309	1	1	1	A	0.487179	B	0.512821
5030917	0.979939	0.00880108	5.6891	3.10609	0.00894951	0.354721	1	1	0.987179	A	0.467532	B	0.532468
3160753	0.980083	0.00873728	5.67657	3.12718	0.00904659	0.361128	1	1	0.961538	A	0.493333	B	0.506667
brPb-662443	0.9806	0.00850818	5.61876	3.14013	0.00918164	0.376309	1	1	0.974359	B	0.355263	A	0.644737
3088517_55:C>G	0.980994	0.00833383	5.65383	3.11738	-0.00879374	0.367911	1	1	1	B	0.358974	A	0.641026
4109422_37:C>T	0.981776	0.00798759	5.66702	3.12906	0.00825727	0.360285	1	1	0.987179	A	0.428571	B	0.571429
3181051_45:G>A	0.98399	0.00700935	5.69035	3.1062	0.00722283	0.358705	1	1	0.961538	A	0.493333	B	0.506667
3087953	0.983997	0.00700618	5.64376	3.11738	0.0086027	0.427482	1	1	1	A	0.217949	B	0.782051
5029595	0.984326	0.00686107	5.65363	3.11739	-0.00701521	0.355911	1	1	1	A	0.435897	B	0.564103
3163021	0.984474	0.00679566	5.65129	3.11739	-0.00817836	0.418886	1	1	1	A	0.230769	B	0.769231
3119962	0.984557	0.00675929	5.6418	3.11739	0.00696806	0.358801	1	1	1	A	0.410256	B	0.589744
3083066	0.984724	0.00668564	5.6543	3.11739	-0.00678077	0.352974	1	1	1	B	0.5	A	0.5
3167477_21:G>A	0.985207	0.00647261	5.66861	3.11591	0.00681721	0.366378	1	1	0.935897	A	0.452055	B	0.547945
brPb-663578	0.985704	0.00625367	5.67523	3.12212	0.0064827	0.360543	1	1	0.961538	A	0.493333	B	0.506667
3089907	0.98637	0.00596022	5.64177	3.11739	0.00605796	0.35344	1	1	1	A	0.474359	B	0.525641
brPb-660571	0.987789	0.00533594	5.62004	3.14014	0.00553923	0.360698	1	1	0.974359	B	0.473684	A	0.526316
4109190_34:C>T	0.988875	0.00485845	5.62794	3.13114	-0.00518858	0.370887	1	1	0.987179	B	0.363636	A	0.636364
3121114_41:T>G	0.989212	0.00471065	5.72834	3.11814	-0.00485931	0.358171	1	1	0.974359	B	0.473684	A	0.526316
brPb-671172	0.989971	0.00437734	5.59043	3.13679	0.00504616	0.400056	1	1	0.935897	B	0.30137	A	0.69863
3078466	0.990166	0.00429185	5.65745	3.13558	0.00442817	0.358088	1	1	0.987179	B	0.467532	A	0.532468
3078169	0.990339	0.00421599	5.65109	3.11739	-0.00435876	0.358802	1	1	1	A	0.410256	B	0.589744
BRMS186	0.990616	0.00409481	5.59723	3.1108	0.00418393	0.354538	1	1	0.987179	B	0.493506	A	0.506494
3113940	0.99065	0.00407977	5.67134	3.13816	0.00447674	0.380708	1	1	0.961538	A	0.346667	B	0.653333
brPb-670705	0.990667	0.00407242	5.65758	3.13701	-0.00438438	0.373505	1	1	0.948718	B	0.391892	A	0.608108
3166800	0.990674	0.00406912	5.65115	3.11739	-0.00417373	0.355912	1	1	1	A	0.435897	B	0.564103
3076202	0.99108	0.00389139	5.68319	3.12499	-0.00401142	0.357606	1	1	0.987179	B	0.454545	A	0.545455
3219413	0.991928	0.00351996	5.64541	3.11739	0.00410271	0.404184	1	1	1	A	0.25641	B	0.74359
3101701	0.991992	0.00349198	5.65032	3.11739	-0.00365314	0.362767	1	1	1	B	0.384615	A	0.615385
3163024_20:C>A	0.992423	0.00330325	5.645	3.11739	0.00350547	0.367913	1	1	1	A	0.358974	B	0.641026
3082581	0.993319	0.00291107	5.65026	3.11739	-0.002974	0.354024	1	1	1	B	0.461538	A	0.538462
3098447	0.994027	0.00260192	5.64548	3.11739	0.00274292	0.365184	1	1	1	A	0.371795	B	0.628205
3164210	0.994511	0.00239022	5.70379	3.12677	-0.00256604	0.371769	1	1	0.974359	A	0.368421	B	0.631579
4708015	0.99457	0.00236445	5.64986	3.11739	-0.0024107	0.353091	1	1	1	A	0.487179	B	0.512821
4337734_28:C>T	0.994611	0.00234668	5.64911	3.11739	-0.00259116	0.38239	1	1	1	B	0.307692	A	0.692308
3145505	0.994658	0.00232622	5.64641	3.11739	0.00308923	0.459891	1	1	1	A	0.179487	B	0.820513
3135377	0.99513	0.00212032	5.66343	3.13558	-0.00222034	0.362536	1	1	0.987179	A	0.415584	B	0.584416
5034444_55:T>G	0.995761	0.00184508	5.68925	3.1236	-0.00193702	0.363308	1	1	0.961538	A	0.44	B	0.56
3090240	0.996439	0.00154939	5.67129	3.13009	0.00163785	0.365732	1	1	0.987179	B	0.38961	A	0.61039
5030180	0.996672	0.00144758	5.65895	3.14958	0.00152537	0.364493	1	1	0.961538	A	0.466667	B	0.533333
3079877	0.997806	0.000953893	5.64661	3.11739	0.000976698	0.354024	1	1	1	A	0.461538	B	0.538462
4336041_17:T>A	0.998031	0.000855761	5.70055	3.14183	-0.000912614	0.368654	1	1	0.974359	B	0.394737	A	0.605263
3086668	0.99818	0.000791158	5.60063	3.1108	0.000816969	0.356955	1	1	0.987179	B	0.441558	A	0.558442
brPb-659157	0.99828	0.00074754	5.66113	3.14617	-0.000825511	0.381679	1	0.999879	0.961538	B	0.346667	A	0.653333
3128696_40:G>A	0.999138	0.000374425	5.65113	3.14744	-0.00040235	0.371212	1	1	0.935897	A	0.438356	B	0.561644
3096192_43:C>A	0.999418	0.000252858	5.60683	3.11664	-0.000259987	0.355204	1	0.999951	0.987179	B	0.493506	A	0.506494
3133937	0.999505	0.000215223	5.6477	3.11739	-0.000222552	0.357228	1	0.999505	1	A	0.423077	B	0.576923
brPb-670898	?	?	?	?	?	?	?	?	0.961538	?	0	B	1
brPb-660157	?	?	?	?	?	?	?	?	0.974359	?	0	B	1
brPb-659992	?	?	?	?	?	?	?	?	0.974359	?	0	B	1
