# Supplementary material for: Genome-wide Association Study Identifies New Loci for Resistance to Leptosphaeria maculans in Canola
Source: Front Plant Sci. 2016 Oct 24;7:1513. doi: 10.3389/fpls.2016.01513 (PMC5075532; doi:10.3389/fpls.2016.01513)
Supplement: Supplementary file 9 [file Table_9.xlsx]

## Sheet: LepR3A
Table S9: Allelic diversity at markers loci associated with LepR3 mediated resistance in B. napus cultivars. A_A/B_B, A_B and ?_? represent to homozygous, heterozygous and missing alleles , respectively.
Genotype	100016133|11:T>G	3144670|59:T>C	4168361|26:T>C	3101269|43:T>C	100078252|29:C>T	3141401|68:A>G	5034293|66:G>T
Surpass501TT	A_A	A_B	A_B	A_B	A_B	A_A	A_B
Surpass404CL	A_A	A_B	A_B	A_B	?_?	A_A	A_B
Surpass603CL	A_A	A_B	A_B	A_B	?_?	A_A	A_B
WarriorCL	A_A	A_B	?_?	A_B	A_A	B_B	A_B
CB Argyle	A_A	A_B	A_B	A_B	A_B	A_A	A_B
ATR409	A_A	A_B	A_B	B_B	A_B	A_A	A_B
Hyola60	A_A	A_B	A_B	B_B	B_B	?_?	A_B

## Sheet: Rlm12a
Table S9: Allelic diversity at markers loci associated with race-non specific QTL Rlm12 mediated resistance in Ag-Spectrum related B. napus cultivars. A_A/B_B, and A_B represent to homozygous, and heterozygous , respectively.
Genotype	3076998|45:C>G	3099564|16:T>C	3131459|27:T>C	3110119|45:C>G
Ag-Spectrum	A_B	A_B	A_A	?_?
StormTT	A_B	A_B	A_A	A_A
HurricaneTT	A_B	A_B	A_A	A_A
Av-Ruby	A_B	A_B	A_A	A_A
TornadoTT	A_B	A_B	A_A	A_A
Ag-Comet	A_B	B_B	A_A	A_A
ThunderTT	A_B	A_B	A_A	A_A
ATR-Signal	A_B	A_B	A_A	A_A

## Sheet: Rlm4
Table S9: Allelic diversity at markers loci associated with Rlm4 mediated resistance in B. napus cultivars. A_A, and A_B represent to homozygous,and heterozygous alleles , respectively.
Genotype	3100490|56:A>T	3132403|42:G>T
691198	A_A	A_B
CB Trigold	A_A	A_B
RSO94-67 (98-18)	A_A	A_A
Carousel-10	A_A	A_A
46C76	A_A	A_B
BLN2762	A_A	A_B
03-p74-4	A_A	A_B
Av-Sapphire	A_A	A_A
Monty	A_A	A_B
Iwao natane	A_A	A_A
TornadoTT	A_A	A_B
CB Telfer	A_A	A_B
RottnestTTC	A_A	A_B
RocketCL	A_A	A_B
06-P71-1	A_A	A_B
ATR-Cobbler	A_A	A_B
45C05	A_A	A_B
FlindersTTC	A_A	A_B
Charlton	A_A	A_B
ZY005	A_A	A_B
Skipton	A_A	A_B
WA050088	A_A	A_A
Tarcoola	A_A	A_A
Scoop	A_A	A_A
ThunderTT	A_A	A_B

## Sheet: Rlm1a
Table S9: Allelic diversity at markers loci associated with Rlm1 mediated resistance in B. napus cultivars. A_A, and ?_? represent to homozygous, heterozygous and missing alleles , respectively.
Genotype	3100656|33:A>T	3158412|58:G>A	3079544|15:G>T	3133818|15:A>G	3084731|27:A>G
03-p74-4	A_A	A_A	A_A	A_A	A_A
Surpass400	A_A	A_A	A_A	A_A	A_A
06-P71-1	?_?	A_A	A_A	A_A	A_A
ATR-Marlin	A_A	A_A	A_A	A_A	A_A
CB Boomer	A_A	A_A	A_A	A_A	A_A
CB Argyle	A_A	A_A	A_A	A_A	A_A
TawrifficTT	A_A	A_A	A_A	A_A	A_A
ATR409	A_A	A_A	A_A	A_A	A_A
06-P71-2	A_A	A_A	A_A	A_A	A_A

## Sheet: Rlm3
Table S9: Allelic diversity at markers loci associated with Rlm3 mediated resistance in B. napus cultivars. A_A, A_B and ?_? represent to homozygous, heterozygous and missing alleles, respectively.
Genotypes	3085138|11:G>T	5030408|14:C>T	3093611|14:A>T	3099768|66:T>C	100053056|12:T>C	3110198|13:A>C	4111316|25:C>A	100072865|35:A>G	4109014|41:T>A	3104957|38:T>C	3101035|5:C>T	4121018|41:A>G
Ag-Spectrum	A_A	?_?	?_?	?_?	A_A	A_A	A_B	?_?	A_B	A_A	A_A	A_A
Shiralee	A_A	A_A	A_A	A_A	A_A	?_?	A_B	A_A	A_B	A_A	A_A	A_A
ATR-Beacon	A_A	?_?	?_?	A_A	B_B	A_A	A_B	A_A	A_B	A_A	A_A	A_A
Ag-Muster	A_A	?_?	?_?	?_?	A_A	A_A	A_B	A_A	A_B	A_A	A_A	A_A
Yickadee	A_A	?_?	?_?	?_?	A_A	?_?	A_B	A_A	A_B	A_A	A_A	A_A
Oscar	A_A	?_?	A_A	A_B	A_A	A_A	A_B	A_A	A_B	A_A	A_A	A_A
Rivette	A_A	A_B	A_A	A_A	A_A	A_A	A_B	A_A	A_B	A_A	A_A	A_A
Eureka	A_A	A_B	A_A	A_A	A_A	A_A	A_B	A_A	A_B	A_A	A_A	A_A
